# Supplementary material for: Fibrillarin homologs regulate translation in divergent cell lineages during planarian homeostasis and regeneration
Source: EMBO J. 2024 Nov 20;43(24):6591–625. doi: 10.1038/s44318-024-00315-x (PMC11649923; doi:10.1038/s44318-024-00315-x)
Supplement: Supplementary file 2 — Dataset EV1 [file 44318_2024_315_MOESM2_ESM.xlsx]

## Sheet: information
Dataset EV1	RNA-seq analysis
Sheets
regenerated fragment	RNA-seq dataset for heat map in Figure EV2E
wound site	RNA-seq dataset for heat map in Figure EV2F

## Sheet: regenerated fragment
gene		0h_1	0h_2	0h_3	0h_4	3h_1	3h_2	3h_3	3h_4	6h_1	6h_2	6h_3	6h_4	12h_1	12h_2	12h_3	12h_4	24h_1	24h_2	24h_3	24h_4	48h_1	48h_2	48h_3	48h_4
SMED30005569	fbl-1	13.3233	9.2534	14.0224	12.6709	14.3519	12.6115	13.3871	12.8363	12.2459	11.9455	10.1624	10.008	13.391	15.4681	15.7266	14.3626	14.3884	13.835	13.4015	16.0587	17.1028	18.2576	16.1192	18.5278
SMED30006979	MCM2	10.2044	8.59399	9.2173	8.85657	9.46919	9.72318	12.307	11.087	13.992	10.9949	12.3904	11.9237	14.2261	17.8542	16.4193	15.8139	19.078	18.0471	20.3933	16.1478	19.5748	20.834	16.5692	21.1183
SMED30007406	piwi-1	0.810885	0.679332	0.643403	0.563673	0.59733	0.744455	0.552901	0.568292	0.700059	0.490071	0.768009	0.596576	0.489888	0.350387	0.354071	0.602628	0.560407	0.460209	0.563054	0.702022	1.11627	1.25536	0.898061	0.94424
SMED30008884	wnt-1	0.001	0.0713024	0.135063	0.0558761	0.001	0.132834	0.32885	0.270403	0.734779	0.672647	0.783068	1.06448	1.62336	2.63973	3.08867	2.56872	1.26659	1.47808	1.59564	0.578136	0.426808	0.821316	0.29135	1.01089
SMED30009429	inhibin-1	8.14605	7.10862	7.3326	6.01191	11.5728	11.2108	10.712	9.1418	20.5259	17.3959	17.9714	22.7455	29.6446	26.331	25.5685	23.4098	23.0967	21.7771	20.359	26.4889	24.927	18.1675	24.9724	20.0401
SMED30011055	wntless	11.0797	12.9432	11.8327	10.8087	13.286	17.8751	22.034	19.5203	26.3157	30.0778	23.9198	28.6136	40.5218	47.7134	45.1155	44.3804	40.6014	35.2988	37.6094	41.6003	19.5935	20.0164	21.2026	23.0854
SMED30013808	fos-1	30.5845	28.0215	39.6886	28.6964	206.916	212.135	244.256	212.353	146.482	184.983	174.504	161.965	168.694	174.472	164.268	177.088	113.783	110.113	114.226	115.754	90.665	107.835	98.1047	86.4149
SMED30018353	AGAT-1	226.403	204.936	224.331	161.327	337.195	373.562	315.677	300.591	352.274	350.554	313.422	404.237	343.915	350.179	364.463	332.553	464.189	341.278	335.735	392.696	300.15	245.473	332.319	306.34
SMED30018924	zpuf-4	184.476	171.841	213.443	151.055	154.138	194.45	165.507	188.972	170.745	126.516	146.384	189.985	127.132	136.251	148.182	166.82	164.686	167.201	134.44	119.298	125.407	90.8318	135.042	225.555
SMED30022580	runt-1	0.062731	0.166936	0.0790535	0.0654097	5.61454	5.90894	8.31509	6.96386	25.4603	24.1736	17.4932	19.6444	20.6113	19.5979	18.7357	19.9301	12.9541	10.5739	10.6539	5.30142	8.07735	11.4937	4.49062	7.00161
SMED30025294	fbl-2	21.6175	20.7098	21.5958	20.1636	26.2442	20.6549	26.8213	26.1796	30.5035	26.5428	22.2082	22.7796	22.9891	29.0421	28.5237	29.7067	25.034	23.3687	23.0601	23.4635	21.2872	22.3437	18.3777	25.2093
SMED30025757	jun-1	35.5105	33.7175	35.8532	31.9001	42.6872	38.2826	51.9387	44.5843	39.4137	36.9249	32.9051	36.0919	42.3047	47.3402	51.306	43.0993	73.1367	68.1741	68.5448	70.5386	88.8651	101.356	85.7182	93.446
SMED30027052	nlg-1	2.31293	2.12243	2.41221	2.4117	6.00526	9.29193	10.2782	7.44529	13.2325	19.722	14.0827	20.5958	23.3245	23.3659	36.1487	19.6489	23.415	15.3176	18.2071	20.7226	19.0569	24.4477	13.4423	17.1141
SMED30027983	glypican-1	17.7543	18.5313	16.2997	14.32	18.3064	19.1228	20.2742	18.1498	20.2591	20.9478	19.6438	20.4625	24.8063	26.4062	25.4781	21.4658	27.2386	22.022	26.4448	25.391	27.6511	19.6583	24.0551	24.5212
SMED30028142	zpuf-3	350.101	306.893	384.482	259.966	276.49	393.715	306.438	376.573	289.341	239.784	242.388	354.541	165.536	189.449	201.632	213.352	298.388	270.226	249.876	64.8883	18.7484	5.00311	22.7763	331.253
SMED30029873	egr-5	28.1024	27.2153	31.3255	27.369	38.1131	41.7963	31.0062	37.8631	43.6178	42.9115	33.445	47.3937	35.2408	37.2557	36.2053	31.0045	45.4108	37.6467	35.4011	40.9455	34.6891	28.6603	34.4431	43.0844
SMED30031463	VASA-1	55.4618	52.7797	56.3675	46.9563	67.8677	61.3686	80.258	63.9977	74.0751	66.5961	62.1144	68.0383	78.7044	88.57	91.4579	80.7601	124.258	111.96	118.76	115.443	148.42	165.614	128.135	160.328
SMED30035357	follistatin	7.34299	9.0766	9.85593	7.83776	9.99982	12.2782	11.9452	10.6334	9.41311	12.544	10.2645	15.8402	16.8579	15.8271	18.5548	16.7588	12.5398	10.2534	11.3085	13.6331	25.0317	17.8288	18.5834	15.5049
SMED30035904	prog-1	331.224	307.947	390.442	182.959	370.718	305.413	296.355	198.476	283.369	183.353	271.135	236.876	154.052	95.9184	138.973	107.218	477.186	435.472	390.743	266.701	219.466	176.221	192.573	419.685

## Sheet: wound site
	0h_1	0h_2	0h_3	0h_4	0h_5	3h_1	3h_2	3h_3	3h_4	3h_5	6h_1	6h_3	6h_4	6h_5	16h_1	16h_2	16h_3	16h_4	16h_5	24h_1	24h_2	24h_3	24h_4	24h_5	48h_1	48h_2	48h_3	48h_4	48h_5
AGAT-1	7845	8766	7095	8907	10000	10565	11841	13137	14370	11155	8870	9557	12377	10987	11669	12167	13347	15517	13669	12746	13987	13352	15035	12168	9270	8811	7885	6846	8913
egr-5	695	708	755	695	746	579	651	645	697	517	309	405	517	423	587	577	725	801	715	607	740	632	676	660	552	638	549	535	604
fbl-1	384	450	380	382	436	367	452	420	473	411	306	322	461	447	394	414	487	586	460	401	483	490	520	484	660	600	441	497	466
fbl-2	596	757	543	769	858	688	788	897	978	749	787	720	1107	933	741	752	781	1005	832	820	866	848	924	757	854	785	696	608	779
follistatin	272	359	340	325	397	330	337	376	456	320	336	465	468	452	407	496	500	602	504	512	533	560	578	443	439	442	366	381	458
fos-1	2248	2400	2137	1858	2163	4373	4676	3773	5117	4139	3890	4113	5278	5206	4305	5122	5564	6177	5407	3499	3895	3479	3946	3701	4255	3827	3063	3163	2967
glypican	3053	3816	3076	3607	3951	3158	3113	3661	4293	3444	2662	2914	3515	3359	3523	3602	4061	5008	4069	4077	4317	4162	4813	3573	4415	4485	3673	3317	4025
inhibin-1	121	118	114	98	117	161	199	123	184	124	211	237	231	291	207	222	248	267	247	170	191	268	257	236	290	253	217	210	254
jun-1	1171	1243	1410	1225	1372	1453	1515	1516	1743	1349	1049	1099	1693	1642	1918	1922	2159	2360	2072	2041	2324	2195	2395	2154	3229	3632	2765	2906	3167
MCM2	705	751	723	668	692	735	828	812	1014	741	737	674	1062	1011	914	1036	1237	1356	1240	1102	1228	1102	1229	1199	1790	1702	1395	1451	1266
nlg-1	104	109	81	109	130	207	219	253	297	191	201	310	366	250	296	439	327	444	309	350	345	526	436	315	341	346	296	283	360
piwi-1	9624	10277	11072	8707	9769	8847	10096	9087	10731	8877	7181	6928	10473	9799	9781	10198	12800	13927	12075	12193	14346	12384	13663	13266	24502	25598	19445	21564	19773
prog-1	5560	6179	5552	5177	6128	4422	5878	4605	5726	5219	3971	4413	5118	5308	6165	6241	9621	8497	8690	7649	7929	8373	8533	9148	6211	6361	6032	4959	4455
runt-1	5	13	9	10	12	419	361	474	555	327	962	800	1253	1151	804	717	763	969	838	525	561	645	698	539	261	226	171	186	219
vasa-1	6070	7052	6196	6825	7488	6565	7152	7210	8945	6942	5839	5782	8858	7660	8596	9627	11274	12822	11110	11682	13082	11854	12731	11851	20192	19622	16193	14828	14210
wnt-1	6	6	7	6	6	21	10	16	19	9	24	43	40	36	21	36	26	36	30	27	39	31	47	27	28	23	20	20	17
wntless	102	121	109	117	107	168	196	192	208	162	189	212	243	237	223	273	301	298	264	209	250	238	228	221	140	159	131	151	126
zpuf-3	4455	3471	4756	2956	3919	3290	3921	2150	3285	2776	1797	2358	2656	2737	1460	1549	2760	1901	2243	1524	2067	1266	1575	1924	1097	1546	1831	1204	1083
zpuf-4	2771	2629	2576	3070	3470	2448	2690	2798	2949	2386	1675	1990	2487	2275	2014	2198	2681	2730	2737	2286	2811	2403	2892	2480	2120	2180	2146	1567	1874
