# Supplementary material for: Fibrillarin homologs regulate translation in divergent cell lineages during planarian homeostasis and regeneration
Source: EMBO J. 2024 Nov 20;43(24):6591–625. doi: 10.1038/s44318-024-00315-x (PMC11649923; doi:10.1038/s44318-024-00315-x)
Supplement: Supplementary file 3 — Dataset EV2 [file 44318_2024_315_MOESM3_ESM.xlsx]

## Sheet: Information
Dataset EV2	RiboMeth-seq analysis of fbl-1 KD and fbl-2 KD group at 48 hpa
Sheets
planarian_rRNA_methylation_site	The planarian methylation sites in rRNA referred to these of human, mouse, yeast, Xenopus, and zebrafish.
fbl-1_KD_28S_methscore_3_5_end	The outdata of methscore in 3 end of 28S upon fbl-1 KD
fbl-1_KD_18S_methscore_3_5_end	The outdata of methscore in 3 end of 18S upon fbl-1 KD
fbl-2_KD_28S_methscore_3_5_end	The outdata of methscore in 3 end of 28S upon fbl-2 KD
fbl-2_KD_18S_methscore_3_5_end	The outdata of methscore in 3 end of 18S upon fbl-2 KD
primers	The list of primer used in RTL-PCR, Northern blot, qPCR, and gene clone

## Sheet: planarian_rRNA_methylation_site
		validation status noted by colors:	fully methylation	partial methylation	specific in planarian	NA, same nucleotide but no methylation	A, U, G, C, different nucleotides
Subunit	Nucleotide	Modification	Planarian	Human		Mouse	Yeast	Xenopus	Zebrafish	validation by RTL-PCR in planarian
			planarian_Schmidtea mediterranea_asexual	Human_nucleotide _Position_sNARNA-LBME-database	Human_Nucleotide_Position_Krogh and Jansson 2016	Mouse_nucleotide_position_Hebras_2020	Yeast_Nucleotide_Position_Birkedal 2014	Xenopus laevis 18S rRNA(X02995.1)/28S rRNA (MT122800)	AB zebrafish line early embryos_Sowmya Ramachandran_2020
18S	A	Am	28	27	27	27	28	27	27	√
18S	A	Am	99	99	99	99	100	99	99
18S	U	Um	116	116	116	116	NA	116	116
18S	U	Um	NA	121	121	121	NA	121	121
18S	A	Am	156	159	159	159	NA	NA	NA
18S	A	Am	163	166	166	166	NA	163	164
18S	U	Um	169	172	172	172	NA	NA	170
18S	C	Cm	NA	174	174	174	NA	NA	NA
18S	U	Um	NA	NA	NA	NA	NA	252	NA
18S	U	Um	383	428	428	430	NA	393	474
18S	G	Gm	391	436	436	438	NA	401	482
18S	C	Cm	417	462	462	464	414	427	508
18S	A	Am	423	468	468	470	420	433	514
18S	A	Am	439	484	484	486	436	449	530
18S	G	Gm	462	509	509	511	NA	474	555
18S	A	Am	467	512	512	514	NA	477	558
18S	C	Cm	471	517	517	519	NA	482	563
18S	A	Am	528	576	576	578	NA	541	NA
18S	A	Am	542	590	590	592	541	555	NA
18S	G	Gm	553	601	601	603	NA	566	647
18S	U	Um	578	627	627	629	578	592	673
18S	G	Gm	595	644	644	646	NA	609	690
18S	A	Am	619	668	668	670	619	633	714
18S	G	Gm	634	683	683	685	NA	648	NA
18S	C	Cm	NA	797	797	799	NA	760	NA
18S	U	Um	743	799	799	801	NA	762	853
18S	A	Am	755	NA	NA	NA	NA	NA	NA
18S	G	Gm	NA	867	867	869	NA	NA	NA
18S	A	Am	NA	1031	1031	1033	974	993	1095
18S	C	Cm	1212	1272	1272	1274	NA	NA	1339
18S	U	Um	1228	1288	1288	1290	NA	1250	1355	√
18S	G	Gm	1258	NA	NA	NA	NA	NA	NA
18S	U	Ѱm	1266	1326	1326	1328	1269	1288	1393
18S	G	Gm	1268	1328	1328	1330	1271	1290	1395
18S	A	Am	1323	1383	1383	1385	NA	1345	1450
18S	C	Cm	1331	1391	1391	1393	NA	1353	NA
18S	U	Um	1377	1442	1442	1444	NA	1400	1507
18S	G	Gm	1382	1447	1447	1449	NA	NA	NA
18S	G	Gm	1425	1490	1490	1492	1428	1448	1555
18S	A	Am	1613	1678	1678	1680	NA	1636	1743
18S	C	Cm	1638	1703	1703	1705	1639	1661	1768
18S	U	Um	1734	1804	1804	1806	NA	1761	NA
18S	G	Gm	152	NA	NA	NA	NA	NA	NA
18S	A	Am	161	NA	NA	NA	NA	NA	NA
18S	A	Am	338	G	G	G	T	G	G
18S	A	Am	358	G	G	G	T	G	T
18S	G	Gm	642	NA	NA	NA	NA	NA	NA
18S	A	Am	647	C	C	C	T	C	C
18S	U	Um	665	C	C	C	C	C	C
18S	G	Gm	866	NA	NA	NA	NA	NA	NA
18S	G	Gm	936	NA	NA	NA	NA	NA	NA
18S	G	Gm	1017	NA	NA	NA	A	NA	NA
18S	G	Gm	1325	NA	NA	NA	NA	NA	NA
18S	A	Am	1326	NA	NA	NA	NA	NA	NA
18S	G	Gm	1426	NA	NA	NA	NA	NA	NA
18S	A	Am	1754	NA	NA	NA	NA	NA	NA
28S	A	Am	312	NA	NA	NA	NA	NA	NA
28S	G	Gm	313	NA	NA	NA	NA	NA	NA
28S	A	Am	324	389	398	398	NA	393	400
28S	A	Am	326	391	400	400	NA	395	402
28S	G	Gm	NA	NA	NA	NA	NA	432	NA
28S	G	Gm	742	1303	1316	1131	NA	NA	925
28S	A	Am	749	1310	1323	NA	NA	960	932
28S	A	Am	NA	1313	1326	1141	649	963	935
28S	C	Cm	NA	1327	1340	1155	663	977	NA
28S	C	Cm	NA	NA	NA	NA	NA	1113	NA
28S	G	Gm	935	1509	1522	1336	806	1183	1120
28S	A	Am	937	1511	1525	1338	808	NA	1122	√
28S	A	Am	947	1521	1535	1348	817	NA	1132
28S	G	Gm	1040	1612	1625	1439	908	1286	1223
28S	A	Am	1049	NA	NA	NA	NA	NA	NA
28S	G	Gm	1155	1747	1760	1563	NA	1402	NA
28S	A	Am	1266	1858	1871	1674	1133	1515	1454
28S	C	Cm	1276	1868	1881	1684	NA	1525	NA
28S	U	Um	1438	2031	2044	NA	NA	NA	NA
28S	C	Cm	1587	2338	2351	2109	1437	1836	1785
28S	A	Am	1599	2350	2363	2121	1449	1848	1797
28S	G	Gm	1600	2351	2364	2122	1450	1849	1798
28S	C	Cm	1601	2352	2365	2123	NA	1850	1799
28S	A	Am	unknown	2388	2401	2159	NA	1886	NA
28S	U	Um	unknown	2402	2415	2173	NA	1900	1849
28S	C	Cm	unknown	2409	2422	2180	NA	1907	NA
28S	G	Gm	unknown	2411	2424	2182	NA	1909	1858
28S	A	Am	unknown	2774	2787	2545	NA	2309	2222
28S	C	Cm	unknown	2791	2804	2562	NA	2326	2239
28S	A	Am	unknown	2802	2815	2573	NA	2337	2250
28S	C	Cm	unknown	2811	2824	2582	NA	NA	NA
28S	U	Um	unknown	2824	2837	2595	1888	2359	NA
28S	C	Cm	unknown	2848	2861	2619	NA	2383	2297
28S	G	Gm	unknown	2863	2876	2634	NA	2398	2312
28S	G	Gm	unknown	3606	3627	3286	NA	NA	2887
28S	C	Cm	unknown	3680	3701	3360	2197	2852	2961
28S	A	Am	unknown	3697	3718	3377	NA	2869	2978
28S	A	Am	unknown	3703	3724	3383	2220	2875	2984
28S	G	Gm	unknown	3723	3744	3403	NA	2895	3004
28S	A	Am	unknown	3739	3760	3419	2256	2911	3020
28S	A	Am	unknown	3764	3785	3444	2281	2936	3045
28S	G	Gm	unknown	3771	3792	3451	2288	2943	3052
28S	C	Cm	unknown	3787	3808	3467	NA	2959	3068
28S	U	Ѱm	unknown	3797	3818	3477	NA	2969	3078
28S	A	Am	unknown	3804	3825	3484	NA	2976	3085
28S	A	Am	unknown	3809	3830	3489	NA	2981	3090
28S	C	Cm	unknown	3820	3841	3500	2337	2992	3101
28S	A	Am	unknown	3846	3867	3526	NA	3018	NA
28S	C	Cm	unknown	3848	3869	3528	NA	3020	3129
28S	C	Cm	unknown	3866	3887	3546	NA	3038	3147
28S	G	Gm	unknown	3878	3899	3558	2395	3050	3159
28S	U	Um	unknown	3904	3924	3584	2421	NA	3185
28S	G	Gm	unknown	3923	3944	3603	NA	3095	3204
28S	G	Gm	unknown	4020	4042	3695	NA	3156	NA
28S	C	Cm	unknown	4032	4054	3707	NA	3168	3273
28S	G	Gm	unknown	4166	4196	3849	2619	3305	3464
28S	U	Um	unknown	4197	4227	3880	NA	3336	3495
28S	G	Gm	unknown	4198	4228	3881	NA	3337	3496
28S	U	Um	unknown	4276	4306	3959	2731	3415	3574
28S	G	Gm	unknown	4340	4370	4023	2793	3479	3638
28S	G	Gm	unknown	4362	4391	4045	2815	NA	3660
28S	G	Gm	unknown	NA	NA	NA	NA	3534	NA
28S	C	Cm	unknown	4426	4456	4109	NA	3565	3724
28S	G	Gm	unknown	4464	4494	4147	2921	3603	3762
28S	U	Um	unknown	4468	4498	4151	2922	3607	3766
28S	G	Gm	unknown	4469	4499	4152	NA	3608	3767
28S	A	Am	unknown	4493	4523	4176	2946	3632	3791
28S	C	Cm	unknown	4506	4536	4189	2959	3645	3804
28S	A	Am	unknown	4541	4571	4224	NA	3680	NA
28S	A	Am	unknown	4560	4590	4243	NA	3699	3860
28S	G	Gm	unknown	4588	4618	4271	NA	NA	NA
28S	U	Um	unknown	4590	4620	4273	NA	3729	3890
28S	G	Gm	unknown	4593	4623	4276	NA	3732	3893
28S	G	Gm	unknown	4607	4637	4290	NA	3746	NA
28S	C	Cm	unknown	NA	NA	NA	NA	4013	NA
28S	A	Am	181	G	G	G	G	G	G
28S	G	Gm	204	NA	NA	NA	NA	NA	NA
28S	A	Am	315	NA	NA	NA	NA	NA	NA
28S	G	Gm	397	C	C	C	-	C	C
28S	A	Am	504	-	-	-	-	-	-
28S	G	Gm	551	A	A	A	A	NA	NA
28S	A	Am	880	G	G	G	NA	G	G
28S	G	Gm	987	NA	NA	NA	NA	NA	NA
28S	G	Gm	1048	NA	NA	NA	NA	NA	NA

## Sheet: fbl-1_KD_28S_methscore_3_5_end
gene	3end	egfp_score_1	egfp_score_2	egfp_score_3	fbl-1_score_1	fbl-1_score_2	fbl-1_score_3	5end-1	egfp_score_1	egfp_score_2	egfp_score_3	fbl-1_score_1	fbl-1_score_2	fbl-1_score_3	conserved or not		fully methylation_4 control_overlap of venn		partial methylation_4 control_overlap of venn
28s1626	1	0	0	0	0	0	0	1	0	0	0	0	0	0	#N/A
28s1626	2	0	0	0	0	0	0	2	0	0	0	0	0	0	#N/A
28s1626	3	0	0	0	0	0	0	3	0	0	0	0	0	0	#N/A
28s1626	4	0	0	0	0	0	0	4	0	0	0	0	0	0	#N/A
28s1626	5	0	0	0	0	0	0	5	0	0	0	0	0	0	#N/A
28s1626	6	0	0	0	0	0	0	6	0.0625744	0.0122843	0.0690005	0.057144	0.0821706	0.0878283	#N/A
28s1626	7	0	0	0	0	0	0	7	-0.799784	-0.827545	-0.804225	-0.736251	-0.817775	-0.843784	#N/A
28s1626	8	0	0	0	0	0	0	8	-2.56961	-2.40829	-2.49955	-2.77908	-2.6754	-2.46683	#N/A
28s1626	9	0	0	0	0	0	0	9	-0.659488	-0.738937	-0.62884	-0.741955	-0.776695	-0.705374	#N/A
28s1626	10	0	0	0	0	0	0	10	0.828603	0.833333	0.835753	0.783541	0.823065	0.838866	#N/A
28s1626	11	0	0	0	0	0	0	11	0.65801	0.638825	0.63748	0.592103	0.653471	0.706989	#N/A
28s1626	12	0	0	0	0	0	0	12	0.511603	0.516393	0.518639	0.53138	0.524099	0.510625	#N/A
28s1626	13	0	0	0	0	0	0	13	0.486556	0.452219	0.446378	0.533207	0.478828	0.431268	#N/A
28s1626	14	0	0	0	0	0	0	14	0.565714	0.570451	0.53684	0.62048	0.52701	0.482036	#N/A
28s1626	15	0	0	0	0	0	0	15	0.622657	0.628216	0.599172	0.667733	0.610487	0.575227	#N/A
28s1626	16	0.774718	0.881345	0.749478	1	0	0.753154	16	0.572884	0.579336	0.574517	0.588849	0.577094	0.512815	#N/A
28s1626	17	0.57636	0.485126	0.449082	0.214909	0	0.762533	17	0.45651	0.442641	0.40962	0.444245	0.417722	0.424681	#N/A
28s1626	18	-1.0315	-0.859296	-0.297631	-1.22222	-0.603053	-1.08258	18	-0.386349	-0.387281	-0.43423	-0.413176	-0.394047	-0.45208	#N/A
28s1626	19	-2.68376	-1.94143	-2.05717	-0.609354	-1.45678	-2.73146	19	-0.298394	-0.394299	-0.39523	-0.434692	-0.331221	-0.389079	#N/A
28s1626	20	0.52439	0.174312	0.142857	0.510407	0.130855	0.367762	20	-0.0864836	-0.076686	-0.0929794	-0.15911	-0.0830119	-0.0622797	#N/A
28s1626	21	0.763223	0.756341	0.860609	0.76584	0.728053	0.850269	21	0.0998684	0.0356632	0.0559636	-0.0250425	0.0970619	0.114478	#N/A
28s1626	22	0.959489	0.933969	0.977629	0.89546	0.982047	0.944287	22	-0.599994	-0.557197	-0.57957	-0.527047	-0.6967	-0.704491	#N/A
28s1626	23	0.852754	0.891036	0.800162	0.849993	0.833187	0.784462	23	-0.510391	-0.438912	-0.447427	-0.471585	-0.531669	-0.507058	#N/A
28s1626	24	0.896198	0.903544	0.924757	0.91181	0.895838	0.882009	24	-0.191207	-0.190901	-0.128123	-0.141471	-0.17462	-0.0631731	#N/A
28s1626	25	0.526122	0.50107	0.533706	0.461958	0.453168	0.478209	25	-0.0605817	-0.0132389	-0.0275109	0.0623309	0.0121113	-0.0263648	#N/A
28s1626	26	0.138467	0.130284	0.145813	0.0724219	0.101351	0.0988637	26	0.645373	0.649863	0.637376	0.635529	0.694708	0.700075	#N/A
28s1626	27	0.596823	0.592442	0.560934	0.552099	0.619835	0.584631	27	-0.14181	-0.188024	-0.189926	-0.189689	-0.158268	-0.114681	#N/A
28s1626	28	0.451348	0.428124	0.425769	0.369654	0.39073	0.527552	28	-0.43628	-0.421617	-0.441094	-0.397828	-0.48998	-0.555346	#N/A
28s1626	29	-0.692172	-0.660938	-0.625869	-0.818624	-0.699996	-0.379235	29	0.0293896	-0.0114472	0.0429741	-0.0119681	0.0636326	0.120268	#N/A
28s1626	30	0.708041	0.694443	0.704817	0.721978	0.746869	0.699385	30	-0.0304095	-0.0229519	-0.0519548	0.0663065	0.0556501	-0.0859722	#N/A
28s1626	31	0.836935	0.831476	0.816758	0.848953	0.849953	0.836199	31	0.0652881	0.0549452	0.073142	0.105903	0.0960251	0.0331227	#N/A
28s1626	32	0.810161	0.829592	0.820068	0.805042	0.837026	0.822375	32	-0.37561	-0.302186	-0.353603	-0.163846	-0.279951	-0.410904	#N/A
28s1626	33	-3.1447	-3.41	-3.24098	-3.02556	-3.3039	-3.38855	33	0.561227	0.574434	0.569358	0.49768	0.574285	0.577682	#N/A
28s1626	34	0.363605	0.312713	0.242466	0.443545	0.452158	0.219176	34	0.0864137	-0.00478829	0.140705	-0.130314	-0.0182225	0.113532	#N/A
28s1626	35	0.39577	0.404149	0.29143	0.48954	0.486103	0.262041	35	-0.184214	-0.146125	-0.127987	-0.337086	-0.305234	-0.106855	#N/A
28s1626	36	-0.103419	-0.104837	-0.284543	0.0150657	-0.00627777	-0.285986	36	-0.0572384	-0.0886145	-0.0519527	-0.25516	-0.226788	-0.047237	#N/A
28s1626	37	-1.23527	-1.11158	-0.802303	-1.98403	-1.4209	-0.770253	37	0.802717	0.787041	0.772418	0.737492	0.758662	0.80598	#N/A
28s1626	38	0.799228	0.796003	0.740546	0.822298	0.822618	0.755733	38	0.50905	0.556883	0.565115	0.439213	0.505973	0.636414	#N/A
28s1626	39	0.822053	0.801947	0.781696	0.811136	0.810591	0.784604	39	0.160781	0.184175	0.209843	0.0712293	0.154415	0.25691	#N/A
28s1626	40	0.661749	0.656011	0.634672	0.682641	0.643487	0.60776	40	-0.145936	-0.164215	-0.184181	-0.0239162	-0.0955906	-0.234645	#N/A
28s1626	41	-0.0964204	-0.0898368	-0.123844	0.0524862	-0.051914	-0.119574	41	-0.506121	-0.590102	-0.648365	-0.407859	-0.515996	-0.627807	#N/A
28s1626	42	-1.43235	-1.36264	-1.32705	-1.35947	-1.45635	-1.298	42	-0.482966	-0.475595	-0.552267	-0.308293	-0.427662	-0.616463	#N/A
28s1626	43	-1.50283	-1.55004	-1.55691	-1.30302	-1.55703	-1.71812	43	-0.71245	-0.713945	-0.706335	-0.527787	-0.654866	-0.864312	#N/A
28s1626	44	-1.31722	-1.3396	-1.28637	-1.32847	-1.29204	-1.23343	44	0.187741	0.241134	0.229257	0.234967	0.24144	0.229307	#N/A
28s1626	45	0.849246	0.853062	0.803721	0.858451	0.862565	0.827026	45	0.284837	0.332176	0.320328	0.314515	0.372199	0.362782	#N/A
28s1626	46	0.89773	0.883117	0.842962	0.904236	0.910332	0.851235	46	0.258377	0.272575	0.277265	0.294112	0.276534	0.292868	#N/A
28s1626	47	-0.397672	-0.43299	-0.391355	-0.406905	-0.369535	-0.359289	47	0.240436	0.242437	0.216331	0.243222	0.244402	0.225064	#N/A
28s1626	48	-0.201942	-0.172952	-0.00567809	-0.456759	-0.283105	0.0082659	48	-0.0532023	-0.0429411	-0.138258	0.0630076	-0.0263673	-0.143909	#N/A
28s1626	49	0.173166	0.234252	0.291512	0.0765304	0.168951	0.307823	49	-0.301118	-0.349534	-0.281887	-0.307024	-0.298224	-0.318522	#N/A
28s1626	50	0.62728	0.599702	0.542109	0.608821	0.644829	0.549669	50	-1.33195	-1.38639	-1.15781	-1.82608	-1.42317	-1.00285	#N/A
28s1626	51	0.827534	0.811497	0.778659	0.835508	0.870064	0.797347	51	0.282973	0.254293	0.282615	0.27991	0.248143	0.243069	#N/A
28s1626	52	-0.0241171	0.038678	0.104195	-0.217652	-0.0129926	0.199825	52	-0.0308195	-0.0611011	-0.00988336	-0.136173	-0.1386	-0.0697267	#N/A
28s1626	53	0.783437	0.769332	0.748694	0.777972	0.803104	0.759672	53	0.18669	0.170225	0.15187	0.104339	0.10459	0.173089	#N/A
28s1626	54	0.61411	0.607457	0.553124	0.646258	0.672112	0.502529	54	0.094257	0.0823727	0.041953	0.0186423	-0.0317874	0.0585134	#N/A
28s1626	55	0.169087	0.155899	0.221483	-0.0657807	0.144679	0.302858	55	-0.0192796	-0.0200883	-0.0762096	-0.00267537	-0.0707584	0.0187082	#N/A
28s1626	56	0.749124	0.740961	0.673507	0.823413	0.815051	0.653271	56	0.512339	0.519135	0.467257	0.623357	0.498314	0.361297	#N/A
28s1626	57	0.590167	0.592579	0.577197	0.622321	0.616715	0.562139	57	0.501149	0.48858	0.47864	0.590706	0.523762	0.385375	#N/A
28s1626	58	-0.133272	-0.164794	-0.192255	-0.100318	-0.218671	-0.184657	58	0.79402	0.790782	0.773762	0.847903	0.815647	0.75036	#N/A
28s1626	59	-1.67243	-1.65194	-1.51882	-1.8929	-1.89374	-1.52076	59	0.855739	0.887965	0.872242	0.872289	0.875707	0.821571	#N/A
28s1626	60	-2.30624	-2.24015	-2.05071	-2.2383	-2.35921	-2.09986	60	0.584723	0.608674	0.560032	0.578752	0.725325	0.645139	#N/A
28s1626	61	-0.284702	-0.239614	-0.264199	-0.226627	-0.180885	-0.237958	61	0.432929	0.447467	0.425165	0.362767	0.566978	0.509872	#N/A
28s1626	62	0.0857164	0.0134696	0.0322761	0.0472914	0.124007	0.0934203	62	0.217923	0.160028	0.278518	0.0148326	0.295915	0.358611	#N/A
28s1626	63	0.697912	0.688086	0.623988	0.747697	0.733627	0.594781	63	-0.124326	-0.18395	-0.139805	-0.24219	-0.192833	-0.199874	#N/A
28s1626	64	0.634772	0.613162	0.586697	0.652894	0.654664	0.599752	64	-0.652485	-0.667163	-0.483042	-0.674894	-0.728536	-0.539502	#N/A
28s1626	65	0.423587	0.471122	0.418118	0.439731	0.447961	0.400513	65	-0.342227	-0.332907	-0.315076	-0.407774	-0.382661	-0.161242	#N/A
28s1626	66	0.668297	0.665546	0.601719	0.703588	0.669109	0.578521	66	-0.262829	-0.184314	-0.162942	-0.260405	-0.289079	-0.148702	#N/A
28s1626	67	-3.37114	-3.14648	-2.7382	-3.42695	-3.97273	-3.02047	67	-0.339136	-0.355449	-0.381233	-0.353547	-0.424732	-0.3902	#N/A
28s1626	68	0.20084	0.172513	0.0902082	0.29822	0.278453	0.104876	68	0.112681	0.0923835	0.0372321	0.212201	0.139974	0.050403	#N/A
28s1626	69	0.55898	0.55277	0.503533	0.606319	0.601475	0.523855	69	0.3647	0.359595	0.343425	0.406475	0.411624	0.316696	#N/A
28s1626	70	0.582683	0.562555	0.524079	0.60167	0.654934	0.569603	70	-0.00615261	-0.00626574	-0.0521784	-0.00717421	-0.00890167	-0.0595995	#N/A
28s1626	71	0.71796	0.729681	0.687933	0.770258	0.759504	0.653737	71	0.332459	0.353165	0.259252	0.385958	0.376538	0.223808	#N/A
28s1626	72	0.568378	0.544159	0.494247	0.582491	0.587871	0.481993	72	0.246539	0.195833	0.155181	0.345513	0.313634	0.146502	#N/A
28s1626	73	-0.0925069	-0.139554	-0.274729	-0.0158488	-0.0541211	-0.202377	73	-0.240508	-0.210437	-0.22874	-0.187102	-0.235033	-0.28047	#N/A
28s1626	74	-1.4201	-1.2891	-1.10211	-1.43525	-1.41131	-1.1729	74	-0.467178	-0.464992	-0.417342	-0.429471	-0.543351	-0.419589	#N/A
28s1626	75	-2.40688	-2.45989	-2.20611	-2.58989	-2.94527	-2.28534	75	-1.80657	-1.85209	-1.67896	-1.85548	-1.97211	-1.71089	#N/A
28s1626	76	-1.57348	-1.574	-1.40285	-1.88638	-1.56702	-1.33716	76	-1.11348	-1.00584	-0.986279	-1.29326	-1.13925	-0.920425	#N/A
28s1626	77	0.577986	0.534809	0.499514	0.612941	0.686484	0.53894	77	0.587901	0.58848	0.597265	0.506134	0.606483	0.625366	#N/A
28s1626	78	0.939066	0.926226	0.917891	0.919166	0.948927	0.934318	78	0.756968	0.740512	0.777462	0.740402	0.791814	0.786858	#N/A
28s1626	79	0.826291	0.824348	0.777603	0.797887	0.83599	0.806604	79	0.717898	0.708858	0.715409	0.692504	0.71881	0.719917	#N/A
28s1626	80	0.756817	0.758321	0.746629	0.736867	0.747421	0.763708	80	0.580774	0.542763	0.564148	0.524241	0.600012	0.6	#N/A
28s1626	81	0.949522	0.942599	0.914465	0.907319	0.936582	0.926273	81	0.509132	0.511402	0.452978	0.55598	0.596881	0.538979	#N/A
28s1626	82	0.757122	0.735151	0.698464	0.719349	0.741043	0.691507	82	0.331663	0.257394	0.251476	0.308997	0.302773	0.287834	#N/A
28s1626	83	0.750595	0.690934	0.64542	0.654629	0.682923	0.686209	83	0.0599714	0.162444	0.110689	0.042052	0.0765567	0.178981	#N/A
28s1626	84	0.766987	0.765341	0.726534	0.796401	0.743243	0.730583	84	0.0685939	0.051561	-0.0511327	-0.00505295	0.0173669	0.040025	#N/A
28s1626	85	0.202384	0.22479	0.207841	0.25393	0.158105	0.129177	85	-0.0129044	0.107752	0.129717	0.0190114	0.086177	0.236623	#N/A
28s1626	86	0.665908	0.649001	0.618058	0.682729	0.666525	0.599038	86	0.00451091	-0.0764083	0.0344962	-0.173423	0.0120947	-0.0415553	#N/A
28s1626	87	-0.165337	-0.170314	-0.138604	-0.13195	-0.13405	-0.214673	87	-0.0339284	0.00472986	-0.0762784	-0.0290496	-0.00437637	-0.135706	#N/A
28s1626	88	-1.54816	-1.43145	-1.24787	-1.89592	-1.63814	-1.00903	88	-0.318308	-0.348105	-0.14519	-0.367193	-0.356551	-0.0820595	#N/A
28s1626	89	0.122736	0.101116	0.0653622	0.191479	0.168645	0.0789376	89	0.0324036	-0.0519126	-0.0291452	-0.0275039	-0.0434676	-0.125487	#N/A
28s1626	90	-0.139139	-0.104565	-0.0569069	-0.147049	-0.187369	-0.0518657	90	0.0547046	0.0949959	0.0824716	0.0139054	0.0720454	0.065097	#N/A
28s1626	91	0.165557	0.181651	0.201325	0.0977302	0.0967218	0.221671	91	-0.333392	-0.307573	-0.453248	-0.27233	-0.486287	-0.599611	#N/A
28s1626	92	-0.404364	-0.474555	-0.634323	-0.266025	-0.363692	-0.794292	92	0.390546	0.397496	0.351305	0.261885	0.286094	0.469169	#N/A
28s1626	93	-0.298112	-0.292843	-0.357732	-0.238254	-0.200233	-0.351345	93	0.663301	0.656412	0.687177	0.599701	0.683099	0.685297	#N/A
28s1626	94	0.387166	0.357419	0.302539	0.398601	0.382928	0.281442	94	-0.0811084	0.0293903	0.0538983	-0.0948482	0.0866808	0.211414	#N/A
28s1626	95	-0.243036	-0.233688	-0.108027	-0.251518	-0.281542	-0.138554	95	0.158416	0.0465819	-0.0507314	0.0471607	0.185714	0.105943	#N/A
28s1626	96	-0.501684	-0.458851	-0.397707	-0.478007	-0.569244	-0.381175	96	-0.0168988	0.0264371	0.0898467	0.173186	0.155168	-0.00572636	#N/A
28s1626	97	-0.768212	-0.782524	-0.725458	-0.869091	-0.777354	-0.621524	97	0.329415	0.381636	0.390315	0.419287	0.517895	0.549382	#N/A
28s1626	98	0.699368	0.705573	0.652562	0.742268	0.737708	0.632335	98	0.273319	0.116287	0.144867	0.130608	0.151832	0.119263	#N/A
28s1626	99	-0.0849716	-0.123505	-0.108005	-0.0730066	-0.0709856	-0.134561	99	0.0054204	-0.0169072	0.135427	0.0416396	-0.1904	0.0264091	#N/A
28s1626	100	0.366282	0.380254	0.359957	0.439528	0.39937	0.371871	100	0.132035	0.0458547	0.192476	0.107304	0.0357397	0.203058	#N/A
28s1626	101	-0.0576075	-0.0655601	0.0142283	-0.165003	0.00791196	0.092482	101	-0.104275	0.0108137	-0.114359	-0.102446	-0.191269	-0.168399	#N/A
28s1626	102	-0.190092	-0.141684	-0.111081	-0.278726	-0.121066	-0.0930328	102	-0.204815	-0.184549	-0.287993	-0.191601	-0.334311	-0.473094	#N/A
28s1626	103	0.269671	0.24282	0.283181	0.232618	0.324125	0.322447	103	0.00861206	-0.195363	-0.0941663	-0.0281864	-0.00671141	-0.11057	#N/A
28s1626	104	0.307316	0.280207	0.215547	0.262385	0.328824	0.339695	104	-0.0843046	-0.0510345	-0.12291	-0.0674275	0.0425219	-0.121957	#N/A
28s1626	105	0.174845	0.225934	0.137838	0.0639509	0.137899	0.222314	105	-0.0530745	0.0185684	-0.14258	-0.0383098	0.00847229	0.00656175	#N/A
28s1626	106	0.786773	0.783044	0.712862	0.806076	0.797518	0.777244	106	-0.373357	-0.354901	-0.290291	-0.280634	-0.384039	-0.304596	#N/A
28s1626	107	0.909712	0.869991	0.911011	0.895974	0.907946	0.913302	107	0.350212	0.446443	0.476548	0.333333	0.385475	0.411706	#N/A
28s1626	108	0.192027	0.240427	0.095502	0.1164	0.230532	-0.0440524	108	0.698015	0.745793	0.684964	0.638344	0.703814	0.79089	#N/A
28s1626	109	0.0542849	0.0605428	-0.0308706	-0.0200979	0.141559	-0.00340288	109	0.187641	0.152818	0.0341192	0.0394551	0.170637	0.234522	#N/A
28s1626	110	0.373245	0.351103	0.391089	0.456964	0.363971	0.396739	110	-1.21133	-1.18391	-1.1185	-0.976574	-1.09029	-1.34137	#N/A
28s1626	111	-0.567742	-0.508608	-0.32527	-0.760391	-0.825393	-0.330254	111	-1.34962	-1.60559	-1.14438	-1.2315	-1.42322	-1.56012	#N/A
28s1626	112	-1.12519	-1.0994	-0.861197	-1.19919	-1.22112	-0.56157	112	-0.690667	-0.574727	-0.774535	-0.621235	-0.657803	-0.624675	#N/A
28s1626	113	0.300699	0.28341	0.210928	0.324301	0.361441	0.325597	113	0.0844772	0.0573433	0.0833231	0.101161	0.0456416	0.179193	#N/A
28s1626	114	0.0890362	-0.0630073	-0.0947832	-0.0830756	-0.0230721	-0.348353	114	0.793103	0.815058	0.787956	0.776842	0.766893	0.833786	#N/A
28s1626	115	0.307409	0.302115	0.308379	0.371205	0.404229	0.227359	115	0.40409	0.33943	0.395513	0.381733	0.452031	0.377138	#N/A
28s1626	116	-0.696327	-0.594016	-0.478247	-0.880945	-0.596263	-0.51161	116	0.401376	0.319439	0.231473	0.257256	0.260923	0.240938	#N/A
28s1626	117	0.444844	0.395402	0.329863	0.417706	0.502269	0.458604	117	0.313442	0.418267	0.392781	0.177167	0.378073	0.311512	#N/A
28s1626	118	0.800356	0.692905	0.671808	0.729532	0.702759	0.706829	118	0.261264	0.186213	0.281071	0.140643	0.274125	0.244857	#N/A
28s1626	119	0.78421	0.760344	0.757136	0.722214	0.787051	0.792705	119	0.1	0.165752	-0.163793	0.110977	0.0340101	0.126105	#N/A
28s1626	120	0.655241	0.640766	0.591445	0.687749	0.709608	0.707476	120	0.51634	0.540883	0.392133	0.233866	0.328358	0.213144	#N/A
28s1626	121	0.27886	0.366595	0.364979	0.146575	0.276562	0.416334	121	0.502151	0.571823	0.528862	0.52561	0.390716	0.54781	#N/A
28s1626	122	-3.61715	-3.57125	-3.21934	-3.08134	-3.9058	-4.08632	122	0.500159	0.512955	0.640639	0.434767	0.515813	0.549625	#N/A
28s1626	123	-2.61217	-2.33736	-2.22404	-2.44948	-2.49195	-2.28108	123	0.482823	0.570274	0.605485	0.52073	0.57725	0.688142	#N/A
28s1626	124	0.727091	0.674791	0.650752	0.750978	0.719228	0.657179	124	0.585131	0.679505	0.724583	0.565691	0.636023	0.672824	#N/A
28s1626	125	0.640675	0.653191	0.562522	0.67399	0.691157	0.722851	125	0.818678	0.710739	0.801661	0.660817	0.740794	0.774837	#N/A
28s1626	126	0.57324	0.433587	0.471042	0.436108	0.444753	0.45794	126	0.717254	0.764192	0.791366	0.629121	0.722027	0.810448	#N/A
28s1626	127	0.301122	0.360686	0.287898	0.415822	0.370246	0.358201	127	0.756413	0.768427	0.829251	0.674514	0.793191	0.844929	#N/A
28s1626	128	0.437537	0.480004	0.342564	0.472656	0.475466	0.40118	128	0.496087	0.563849	0.5416	0.522045	0.487549	0.488583	#N/A
28s1626	129	0.452937	0.461505	0.408391	0.453568	0.451897	0.285503	129	-0.308734	-0.506416	-0.546472	-0.416336	-0.523878	-0.558342	#N/A
28s1626	130	0.832353	0.747282	0.75129	0.767041	0.831461	0.772957	130	0.0671121	0.0309065	-0.0322036	0.0444491	-0.0805202	-0.193782	#N/A
28s1626	131	0.400455	0.258242	0.162651	0.466398	0.363845	0.110127	131	-0.712154	-0.796449	-0.835627	-0.523764	-0.707859	-0.953536	#N/A
28s1626	132	-2.10665	-1.88605	-1.66468	-2.03144	-2.03174	-1.89081	132	-0.00720186	0.0163934	-0.0492456	-0.0418939	0.0145918	-0.00337714	#N/A
28s1626	133	-0.575854	-0.673374	-0.578432	-0.492955	-0.616577	-0.552078	133	-0.0134653	-0.0170221	0.0906946	-0.0630641	0.00232019	0.0916667	#N/A
28s1626	134	0.675502	0.696615	0.686436	0.724988	0.719141	0.68343	134	0.162135	0.158175	0.145771	0.233437	0.160339	0.189729	#N/A
28s1626	135	0.00460334	0.077831	0.0245367	0.0181725	-0.10792	-0.0499422	135	-0.122577	-0.128146	-0.26378	-0.0656472	-0.0766474	-0.197615	#N/A
28s1626	136	-0.0625706	-0.100819	-0.186166	0.155787	0.110212	-0.145444	136	-0.16185	-0.139868	-0.244985	-0.00350058	-0.0541355	-0.130487	#N/A
28s1626	137	-2.24982	-2.17483	-1.74809	-2.78482	-2.46184	-1.65826	137	-0.0384902	-0.00665253	-0.00706906	-0.0941089	0.0969741	0.0545286	#N/A
28s1626	138	0.813967	0.796743	0.692201	0.739454	0.781111	0.718741	138	0.160389	0.200489	0.201256	0.236721	0.231846	0.131144	#N/A
28s1626	139	-0.627767	-0.632077	-0.570085	-0.692162	-0.556431	-0.559799	139	-0.0711807	-0.12117	0.0186269	-0.154142	-0.0702605	0.0226522	#N/A
28s1626	140	0.755229	0.680095	0.588314	0.713294	0.829199	0.738063	140	-0.00482269	0.0213994	-0.010291	-0.0618823	0.0164054	0.0739601	#N/A
28s1626	141	0.679576	0.67489	0.678258	0.731785	0.71388	0.632418	141	-0.552792	-0.616773	-0.50403	-0.608888	-0.503741	-0.518975	#N/A
28s1626	142	-0.435966	-0.304487	-0.399032	-0.385322	-0.330286	-0.230571	142	-0.370009	-0.374825	-0.240199	-0.530862	-0.528796	-0.259884	#N/A
28s1626	143	0.623541	0.651854	0.645279	0.611721	0.683999	0.691626	143	0.0358005	0.0638947	0.0412249	0.04889	-0.010777	-0.0103849	#N/A
28s1626	144	0.516039	0.436153	0.463718	0.566716	0.398033	0.446988	144	-0.044086	-0.0425362	-0.00770652	-0.0208026	-0.0597507	-0.0137066	#N/A
28s1626	145	-0.474607	-0.225204	-0.211944	-0.809074	-0.51547	-0.129521	145	0.49127	0.445461	0.432674	0.323233	0.378014	0.525402	#N/A
28s1626	146	0.781485	0.807338	0.74114	0.776847	0.785269	0.608628	146	0.406501	0.462074	0.41065	0.444893	0.375463	0.359778	#N/A
28s1626	147	0.631331	0.644499	0.640986	0.684176	0.615732	0.576974	147	0.432333	0.444914	0.410275	0.49848	0.381517	0.404536	#N/A
28s1626	148	-0.283904	-0.248259	-0.26072	-0.432361	-0.299114	-0.226898	148	-0.332584	-0.380594	-0.40554	-0.291168	-0.45091	-0.493705	#N/A
28s1626	149	-2.52837	-2.90664	-3.41832	-1.62887	-2.95928	-3.62864	149	-0.300916	-0.192979	-0.293009	-0.165238	-0.269074	-0.393318	#N/A
28s1626	150	0.710419	0.680205	0.658592	0.660261	0.741367	0.712249	150	0.367046	0.372543	0.351151	0.37565	0.36862	0.23528	#N/A
28s1626	151	0.646794	0.599967	0.592648	0.598369	0.575729	0.516602	151	0.818484	0.804306	0.824454	0.81153	0.807112	0.803177	#N/A
28s1626	152	0.228336	0.1	0.239215	-0.0693787	0.00550585	0.208905	152	0.899544	0.887937	0.897269	0.881702	0.901057	0.89619	#N/A
28s1626	153	0.851961	0.837884	0.825665	0.845485	0.862954	0.851617	153	0.725593	0.703862	0.739051	0.704292	0.751382	0.72004	#N/A
28s1626	154	-0.0310024	0.0299639	0.0464476	-0.0650749	0.0881568	-0.101293	154	0.967603	0.968049	0.969027	0.965248	0.972118	0.965146	#N/A
28s1626	155	0.455094	0.372358	0.334594	0.500812	0.44771	0.370663	155	0.300709	0.304944	0.295885	0.262284	0.351095	0.364237	#N/A
28s1626	156	-0.334592	-0.234	-0.290206	-0.283737	-0.196094	-0.130278	156	-1.13588	-1.11904	-1.16837	-1.18213	-1.10741	-0.953562	#N/A
28s1626	157	-0.23574	-0.0870547	-0.190994	-0.0355361	-0.200963	-0.163671	157	-0.210079	-0.179738	-0.226312	-0.213413	-0.217995	-0.278651	#N/A
28s1626	158	-1.40085	-1.31543	-1.15285	-1.50129	-1.3296	-1.16488	158	-1.30104	-1.33304	-1.25493	-1.40864	-1.43182	-1.27042	#N/A
28s1626	159	0.388984	0.274345	0.282531	0.34471	0.360012	0.369094	159	-0.212054	-0.220643	-0.202981	-0.156364	-0.252614	-0.298385	#N/A
28s1626	160	0.430272	0.395113	0.337958	0.424777	0.429167	0.367958	160	-0.489096	-0.470169	-0.511879	-0.372407	-0.453039	-0.587063	#N/A
28s1626	161	0.348533	0.370341	0.350273	0.28499	0.349478	0.393851	161	0.102902	0.120369	0.113249	0.170383	0.178578	0.0921778	#N/A
28s1626	162	0.808308	0.704574	0.734465	0.714365	0.773115	0.787464	162	-0.313906	-0.362035	-0.309289	-0.331146	-0.320194	-0.288303	#N/A
28s1626	163	0.764137	0.751646	0.685793	0.820911	0.79871	0.726194	163	0.0142902	0.00315537	0.0407162	-0.0973085	0.0296212	0.097335	#N/A
28s1626	164	-0.260106	-0.230089	-0.440544	0.021219	-0.123699	-0.395297	164	0.243568	0.262706	0.265719	0.210208	0.200148	0.284852	#N/A
28s1626	165	-1.85353	-1.94994	-2.46322	-1.20046	-1.70793	-2.71864	165	0.52182	0.526198	0.480951	0.505021	0.493775	0.550717	#N/A
28s1626	166	-6.27918	-5.5433	-3.95763	-8.17324	-7.297	-4.33827	166	0.622449	0.617818	0.594606	0.63981	0.644882	0.600919	#N/A
28s1626	167	0.685979	0.633604	0.68443	0.612705	0.720487	0.761179	167	0.307215	0.323013	0.280849	0.355485	0.320294	0.317922	#N/A
28s1626	168	0.939399	0.924738	0.933564	0.931459	0.952367	0.927354	168	0.498051	0.508457	0.430533	0.524917	0.505313	0.443866	#N/A
28s1626	169	0.941849	0.933284	0.928624	0.910842	0.947589	0.929198	169	0.425585	0.453847	0.393647	0.474461	0.457878	0.382336	#N/A
28s1626	170	0.914859	0.900346	0.907242	0.871487	0.930156	0.925812	170	0.1907	0.243941	0.213106	0.196142	0.152166	0.0612076	#N/A
28s1626	171	0.967026	0.964952	0.956851	0.964105	0.971751	0.955515	171	-0.437341	-0.483869	-0.383459	-0.503251	-0.389267	-0.360832	#N/A
28s1626	172	0.828326	0.827399	0.754983	0.885937	0.860424	0.746256	172	-0.0705043	-0.0285591	0.00294462	-0.0926952	-0.0405458	-0.0138223	#N/A
28s1626	173	-0.384076	-0.420727	-0.504749	-0.237869	-0.344507	-0.460557	173	-0.571615	-0.641988	-0.6153	-0.652804	-0.578854	-0.519433	#N/A
28s1626	174	0.41741	0.412236	0.312767	0.526279	0.449645	0.311717	174	0.0882512	0.067764	0.0822435	0.163199	0.154908	0.130537	#N/A
28s1626	175	-3.09691	-2.73461	-2.31241	-3.34239	-3.35555	-2.45647	175	-0.309386	-0.343352	-0.349015	-0.335866	-0.387375	-0.332213	#N/A
28s1626	176	-0.769131	-0.744265	-0.625423	-0.920676	-0.851662	-0.602734	176	-0.040547	-0.0333013	-0.00611085	0.0258255	-0.0311313	-0.0278607	#N/A
28s1626	177	0.293656	0.243733	0.174317	0.357634	0.338372	0.210082	177	-0.263553	-0.276968	-0.206445	-0.273509	-0.357579	-0.321013	#N/A
28s1626	178	-0.194103	-0.188724	-0.0970894	-0.287028	-0.184357	-0.0610544	178	0.0201403	0.0186206	-0.0062994	0.0289462	0.0070893	-0.0470879	#N/A
28s1626	179	0.0414434	0.0128404	-0.159372	0.0954272	0.0307097	-0.207026	179	-0.872618	-0.83285	-0.840548	-0.902033	-0.920514	-0.887057	#N/A
28s1626	180	0.302863	0.311649	0.230515	0.368432	0.331176	0.1957	180	0.00166942	0.0594402	-0.00961996	-0.0137617	0.021887	0.0428004	#N/A
28s1626	181	0.807169	0.781536	0.737377	0.83489	0.811196	0.71204	181	0.807868	0.823726	0.79938	0.779011	0.831552	0.825862	#N/A
28s1626	182	0.378901	0.343354	0.264008	0.46584	0.380259	0.248919	182	0.75526	0.758559	0.74453	0.757043	0.783731	0.772834	#N/A
28s1626	183	0.574497	0.561745	0.53469	0.611168	0.611505	0.51176	183	0.571564	0.570009	0.522633	0.585785	0.624912	0.559926	#N/A
28s1626	184	-0.718247	-0.731208	-0.630642	-0.799468	-0.832788	-0.603014	184	0.532293	0.518728	0.495091	0.563503	0.571157	0.525514	#N/A
28s1626	185	-1.76827	-1.82865	-1.3292	-2.34757	-1.83065	-1.10967	185	0.195959	0.204458	0.14712	0.208183	0.307076	0.195728	#N/A
28s1626	186	0.510571	0.485464	0.413874	0.609329	0.523183	0.386414	186	0.315346	0.310482	0.337004	0.284188	0.346998	0.32948	#N/A
28s1626	187	-0.523672	-0.408742	-0.479389	-0.413098	-0.539666	-0.559032	187	0.0597313	0.032921	0.0528466	0.072929	0.0990435	0.049928	#N/A
28s1626	188	-0.937456	-0.894163	-0.801541	-1.05105	-0.953582	-0.828655	188	-0.534772	-0.542764	-0.520568	-0.522204	-0.48475	-0.515049	#N/A
28s1626	189	0.43196	0.405285	0.359636	0.501348	0.476593	0.356005	189	-0.176649	-0.193561	-0.134833	-0.110479	-0.143016	-0.242128	#N/A
28s1626	190	0.461991	0.461021	0.408329	0.532364	0.525552	0.395294	190	-0.0916766	-0.0765322	-0.0769318	-0.0578164	-0.125738	-0.136751	#N/A
28s1626	191	-0.277229	-0.245809	-0.226503	-0.275564	-0.149886	-0.161803	191	-0.595047	-0.583204	-0.660004	-0.599589	-0.591823	-0.507257	#N/A
28s1626	192	0.7954	0.778972	0.72847	0.831795	0.815135	0.760753	192	-0.0517614	-0.0397696	-0.0035276	-0.0783567	-0.122968	-0.00874642	#N/A
28s1626	193	0.74258	0.747902	0.694889	0.747596	0.755698	0.712165	193	-0.0194303	-0.0494718	-0.0424381	-4.558e-05	-0.0531003	-0.0544123	#N/A
28s1626	194	0.301673	0.272887	0.0653786	0.453525	0.364531	0.119407	194	-0.338688	-0.285613	-0.273407	-0.373072	-0.381812	-0.280469	#N/A
28s1626	195	0.341468	0.334939	0.260364	0.434637	0.350156	0.271193	195	0.0953353	0.0990328	0.0319204	0.108006	0.0574939	0.0374811	#N/A
28s1626	196	0.0372576	0.00922989	-0.0855128	0.224448	0.06731	-0.203289	196	0.251888	0.229532	0.245731	0.219925	0.276801	0.217661	#N/A
28s1626	197	-2.08804	-1.97493	-1.44804	-2.62091	-2.57765	-1.62635	197	0.132858	0.140924	0.135571	0.124782	0.142022	0.120465	#N/A
28s1626	198	-0.304383	-0.348205	-0.309266	-0.453583	-0.356775	-0.288252	198	0.158122	0.175272	0.151964	0.193976	0.196322	0.168003	#N/A
28s1626	199	0.0636964	0.0572536	0.0378612	0.0721093	0.0799537	0.0448093	199	0.360087	0.336062	0.362653	0.372028	0.383849	0.347082	#N/A
28s1626	200	-0.827486	-0.820963	-0.794043	-0.684203	-0.79281	-0.872896	200	-0.108446	-0.153349	-0.218889	-0.159844	-0.111661	-0.19909	#N/A
28s1626	201	-0.70783	-0.657195	-0.604636	-0.808963	-0.525882	-0.451274	201	-0.943364	-0.911766	-0.864903	-0.965931	-0.925434	-0.851221	#N/A
28s1626	202	0.758636	0.744716	0.688711	0.77107	0.771809	0.736921	202	-1.05412	-1.14457	-1.05181	-1.09609	-1.16006	-1.05534	#N/A
28s1626	203	0.779988	0.754619	0.703766	0.786635	0.798035	0.747879	203	0.0136254	0.0416816	0.0534856	-0.0141271	0.085199	0.128934	#N/A
28s1626	204	0.777116	0.741288	0.727119	0.741804	0.746878	0.766319	204	0.779588	0.778529	0.803618	0.7652	0.817483	0.786017	#N/A
28s1626	205	0.855514	0.845655	0.825857	0.849542	0.867146	0.815216	205	0.923666	0.928654	0.933861	0.921905	0.927736	0.932427	#N/A
28s1626	206	0.728719	0.728881	0.704068	0.743779	0.747756	0.739523	206	-0.626423	-0.565862	-0.482059	-0.660398	-0.700139	-0.519124	#N/A
28s1626	207	0.491091	0.49599	0.541609	0.412299	0.530622	0.5896	207	-0.720515	-0.60377	-0.716251	-0.713791	-0.999559	-0.795254	#N/A
28s1626	208	0.0462166	0.119025	0.150424	0.013971	0.249274	0.244749	208	0.823232	0.835128	0.790746	0.859264	0.855221	0.812345	#N/A
28s1626	209	0.866994	0.856938	0.843454	0.875755	0.890196	0.849794	209	0.893987	0.896024	0.901423	0.894452	0.903587	0.895116	#N/A
28s1626	210	0.38465	0.409365	0.284304	0.515145	0.437667	0.285989	210	0.539867	0.500733	0.378032	0.563206	0.560886	0.408847	#N/A
28s1626	211	-1.18633	-1.1422	-1.16302	-1.1751	-1.271	-1.19163	211	0.518013	0.425274	0.426325	0.531191	0.572431	0.44207	#N/A
28s1626	212	-0.398933	-0.430106	-0.476903	-0.221145	-0.420362	-0.562044	212	0.53886	0.522091	0.481723	0.588264	0.592982	0.54537	#N/A
28s1626	213	-2.80829	-2.85601	-2.49021	-3.10781	-3.12978	-2.44112	213	0.517078	0.492874	0.444855	0.465769	0.579042	0.464501	#N/A
28s1626	214	0.618106	0.617572	0.579616	0.679847	0.665824	0.534649	214	-0.425004	-0.425946	-0.388546	-0.336254	-0.417843	-0.571562	#N/A
28s1626	215	-0.168223	-0.162078	-0.187944	-0.192334	-0.137931	-0.196328	215	-0.921417	-0.739434	-0.802209	-0.811692	-0.849531	-0.923653	#N/A
28s1626	216	0.0686331	0.100225	0.11337	-0.00976625	0.0470266	0.111159	216	-0.34103	-0.312212	-0.314757	-0.535758	-0.652183	-0.283354	#N/A
28s1626	217	0.156565	0.129496	0.0974002	0.136004	0.209718	0.156732	217	0.146919	0.0769955	0.221464	-0.316759	-0.00249486	0.314205	#N/A
28s1626	218	0.624697	0.620033	0.614995	0.639808	0.623026	0.599498	218	0.466065	0.518966	0.522843	0.558819	0.560616	0.541942	#N/A
28s1626	219	0.48437	0.486835	0.463204	0.475592	0.49646	0.442252	219	0.063443	0.100088	0.0668788	0.150682	0.237874	0.197796	#N/A
28s1626	220	0.523656	0.505691	0.470396	0.568885	0.537008	0.473739	220	-0.012077	-0.0613131	-0.0951416	0.0738126	0.119711	-0.0722601	#N/A
28s1626	221	-0.370179	-0.357744	-0.300491	-0.377626	-0.324483	-0.293539	221	-0.202568	-0.290029	-0.334578	-0.212135	-0.144324	-0.303548	#N/A
28s1626	222	-0.0262435	-0.0835293	-0.111871	0.0147148	-0.00542808	-0.0823825	222	-0.50188	-0.489311	-0.522866	-0.462042	-0.463735	-0.539954	#N/A
28s1626	223	-0.822512	-0.872543	-0.890709	-0.885889	-0.795335	-0.808907	223	-0.556501	-0.4855	-0.38268	-0.464233	-0.516414	-0.387929	#N/A
28s1626	224	0.40737	0.409623	0.364495	0.421681	0.365627	0.346964	224	0.0635496	0.012173	0.0653009	0.121259	0.0325545	-0.00941374	#N/A
28s1626	225	-0.580153	-0.609589	-0.606859	-0.526903	-0.671522	-0.663163	225	0.139361	0.107221	0.146993	0.062368	0.0601893	0.0374107	#N/A
28s1626	226	0.392646	0.388863	0.369609	0.370076	0.387919	0.383522	226	-0.0217183	-0.016199	0.0426849	0.110262	-0.0203896	0.0473002	#N/A
28s1626	227	0.749037	0.725692	0.673248	0.795548	0.752489	0.667223	227	0.342524	0.351879	0.368406	0.317953	0.251203	0.369658	#N/A
28s1626	228	-0.666502	-0.541202	-0.454257	-0.804667	-0.70661	-0.363954	228	0.189549	0.198062	0.210338	0.200439	0.0427393	0.259808	#N/A
28s1626	229	-2.87664	-2.58731	-2.00273	-3.32814	-2.8321	-1.99733	229	-0.353946	-0.273485	-0.497755	-0.37197	-0.440455	-0.506821	#N/A
28s1626	230	0.337232	0.256139	0.137712	0.449167	0.412607	0.0344056	230	0.106932	0.0124808	-0.0160428	-0.0203769	0.0931001	0.0657364	#N/A
28s1626	231	0.817907	0.782408	0.76508	0.820975	0.815747	0.782583	231	-0.473057	-0.380502	-0.542316	-0.342984	-0.422943	-0.606878	#N/A
28s1626	232	0.911316	0.892894	0.887089	0.92785	0.906037	0.876758	232	-0.319675	-0.157846	-0.150203	-0.169143	-0.182401	-0.446147	#N/A
28s1626	233	0.730253	0.715102	0.692364	0.773537	0.774706	0.666136	233	0.714785	0.704238	0.728229	0.736247	0.729865	0.661521	#N/A
28s1626	234	0.733506	0.718682	0.685294	0.751982	0.737313	0.630314	234	0.927805	0.90389	0.921473	0.926479	0.889038	0.88827	#N/A
28s1626	235	-0.157581	-0.190531	-0.348039	-0.0264484	-0.189688	-0.315139	235	0.977554	0.969897	0.977195	0.976563	0.967343	0.967936	#N/A
28s1626	236	0.756647	0.702853	0.623351	0.708793	0.708247	0.612895	236	0.886961	0.870742	0.881596	0.886079	0.880603	0.891923	#N/A
28s1626	237	0.498631	0.39338	0.314684	0.500894	0.440895	0.351428	237	0.239933	0.176808	0.304171	0.0619244	0.188346	0.355163	#N/A
28s1626	238	-0.239741	-0.16178	-0.220034	-0.0873442	-0.163043	-0.347378	238	-0.388371	-0.41326	-0.490982	-0.609459	-0.524839	-0.307406	#N/A
28s1626	239	-2.72848	-2.65989	-2.0798	-3.18239	-2.92375	-1.72313	239	-0.0493335	0.0332048	0.0249823	-0.201396	-0.143353	0.139266	#N/A
28s1626	240	0.10966	0.0852845	0.000701401	0.132193	0.0737511	-0.021443	240	-0.993273	-1.05183	-1.16544	-0.770084	-0.935818	-1.0463	#N/A
28s1626	241	0.342454	0.286185	0.31176	0.264202	0.28331	0.281124	241	-0.124645	-0.166858	-0.255919	0.0329356	-0.0312173	-0.258231	#N/A
28s1626	242	-0.149545	-0.1045	-0.0788202	-0.474507	-0.194472	0.0948113	242	-0.252493	-0.19235	-0.227289	-0.161202	-0.183553	-0.34906	#N/A
28s1626	243	0.460283	0.489561	0.484376	0.327585	0.420056	0.498537	243	0.115335	0.117654	0.0978567	0.217008	0.155117	0.0590219	#N/A
28s1626	244	0.893236	0.887276	0.874199	0.859257	0.882202	0.89085	244	-1.0023	-0.954475	-0.875808	-1.04104	-1.00223	-1.00028	#N/A
28s1626	245	0.895489	0.877081	0.887785	0.824858	0.875421	0.874227	245	-0.984251	-0.947318	-0.817487	-1.17423	-1.12969	-0.892585	#N/A
28s1626	246	0.312462	0.293361	0.175853	0.334109	0.366038	0.191972	246	0.836202	0.83264	0.82056	0.807771	0.825305	0.839175	#N/A
28s1626	247	-1.10275	-0.944826	-0.864112	-1.0822	-1.13699	-1.03611	247	0.553484	0.54365	0.575295	0.571971	0.550694	0.595576	#N/A
28s1626	248	-2.33204	-2.27249	-2.49852	-1.56119	-2.12385	-2.5778	248	0.278913	0.155429	0.211429	0.251512	0.256133	0.162124	#N/A
28s1626	249	-3.247	-3.18753	-2.85464	-2.75163	-2.90497	-2.8288	249	0.456923	0.398647	0.41377	0.441304	0.518383	0.516387	#N/A
28s1626	250	0.677896	0.608875	0.621498	0.596684	0.673204	0.605547	250	0.0613342	0.116943	0.141166	0.0218516	0.16856	0.0689655	#N/A
28s1626	251	0.719163	0.666145	0.656774	0.607741	0.70679	0.696264	251	-0.364265	-0.356576	-0.349747	-0.338959	-0.37568	-0.346079	#N/A
28s1626	252	0.566495	0.48967	0.560419	0.305395	0.408931	0.603392	252	-0.38185	-0.401495	-0.397798	-0.449793	-0.28316	-0.261657	#N/A
28s1626	253	0.861444	0.829051	0.79549	0.761086	0.771974	0.834006	253	-0.60021	-0.513766	-0.45641	-0.620384	-0.63569	-0.570714	#N/A
28s1626	254	0.795008	0.809677	0.792346	0.721619	0.730098	0.785278	254	0.4966	0.460911	0.475136	0.448721	0.474909	0.49903	#N/A
28s1626	255	0.926423	0.915742	0.92451	0.892713	0.930877	0.899598	255	0.773009	0.744616	0.745154	0.722128	0.758897	0.783678	#N/A
28s1626	256	0.801652	0.767259	0.727831	0.826565	0.791566	0.773151	256	0.387019	0.445374	0.414951	0.392217	0.360635	0.502355	#N/A
28s1626	257	0.0459734	0.142809	0.121201	0.14393	0.0781786	0.172616	257	0.107372	0.14915	0.143471	0.20474	0.0819025	0.127384	#N/A
28s1626	258	-2.34012	-2.0742	-2.27783	-2.18136	-2.25563	-2.30904	258	0.0198485	-0.0357422	-0.0652689	0.0352376	0.0388294	-0.0439716	#N/A
28s1626	259	-3.59759	-3.50142	-3.04466	-3.54555	-3.84831	-2.99397	259	-0.134438	-0.0743088	-0.111373	-0.0930886	-0.0828619	-0.0877855	#N/A
28s1626	260	0.491224	0.420046	0.45983	0.499024	0.443536	0.470964	260	-0.318199	-0.30433	-0.251777	-0.369833	-0.21706	-0.304275	#N/A
28s1626	261	0.848927	0.851478	0.841292	0.87479	0.882871	0.830896	261	-0.255398	-0.224717	-0.238834	-0.220548	-0.273051	-0.306422	#N/A
28s1626	262	0.750684	0.678385	0.623768	0.751123	0.759689	0.646595	262	-0.352859	-0.296942	-0.376847	-0.268714	-0.322953	-0.433201	#N/A
28s1626	263	0.533036	0.457124	0.444069	0.544619	0.589922	0.40568	263	-0.514483	-0.542228	-0.464589	-0.406388	-0.437465	-0.399038	#N/A
28s1626	264	0.709452	0.710729	0.681596	0.652291	0.69682	0.678413	264	-0.0995892	-0.179953	-0.221589	-0.0623537	-0.154942	-0.217707	#N/A
28s1626	265	0.280219	0.28138	0.0609137	0.427701	0.372244	-0.00116986	265	-0.516651	-0.605528	-0.583977	-0.482048	-0.627721	-0.689822	#N/A
28s1626	266	-2.71795	-2.58033	-2.21694	-2.97817	-3.18742	-2.38734	266	-0.226408	-0.211276	-0.293652	-0.371864	-0.289967	-0.156804	#N/A
28s1626	267	-0.747978	-0.714588	-0.809483	-0.478964	-0.597277	-0.746148	267	0.824519	0.814222	0.808658	0.802084	0.785597	0.807884	#N/A
28s1626	268	0.405041	0.418454	0.361264	0.471626	0.459413	0.408004	268	0.86361	0.860995	0.827316	0.702032	0.791326	0.883952	#N/A
28s1626	269	-0.858079	-0.681794	-0.588429	-0.876068	-0.723452	-0.542834	269	0.837392	0.797144	0.830814	0.732725	0.775599	0.834212	#N/A
28s1626	270	0.303941	0.222552	0.267873	0.285287	0.334012	0.233642	270	0.893673	0.865434	0.857576	0.824092	0.841708	0.862833	#N/A
28s1626	271	-0.458166	-0.51857	-0.447311	-0.680409	-0.653278	-0.438289	271	-1.33151	-1.34573	-1.04769	-1.14399	-1.1237	-0.891944	#N/A
28s1626	272	0.810337	0.761121	0.749753	0.822989	0.830412	0.739608	272	-0.667952	-0.569529	-0.501053	-0.679374	-0.581425	-0.602003	#N/A
28s1626	273	0.582633	0.511404	0.513172	0.56334	0.585963	0.495716	273	-0.822936	-0.684547	-0.635438	-0.850814	-0.784081	-0.345182	#N/A
28s1626	274	0.810239	0.834715	0.811612	0.85366	0.83598	0.816792	274	0.244211	0.151171	0.279737	0.29983	0.273446	0.136175	#N/A
28s1626	275	0.41523	0.380284	0.47602	0.256885	0.334439	0.484446	275	-0.249775	-0.143668	-0.104966	-0.0899956	-0.321049	-0.456569	#N/A
28s1626	276	-0.0760231	-0.00628489	0.134608	-0.179624	-0.0812637	0.177911	276	0.105597	0.147534	-0.0139078	0.085929	0.0905498	0.032608	#N/A
28s1626	277	-0.93835	-0.742718	-0.597683	-0.712376	-0.667973	-0.656681	277	-0.133602	-0.150197	-0.198801	-0.203937	-0.0950266	-0.148306	#N/A
28s1626	278	0.565547	0.517235	0.470726	0.610569	0.555637	0.454405	278	0.244972	0.198578	0.207361	0.308988	0.298807	0.229086	#N/A
28s1626	279	-0.234538	-0.17491	-0.41189	-0.058328	-0.196751	-0.520857	279	0.00652283	0.0672605	-0.184657	0.00257164	0.0468539	-0.179595	#N/A
28s1626	280	-1.72429	-1.99662	-2.15616	-1.602	-1.91307	-2.11168	280	0.20446	0.154667	0.047935	0.170006	0.143381	0.0884301	#N/A
28s1626	281	-2.7761	-2.80413	-2.46267	-3.52761	-2.88365	-2.28839	281	0.319202	0.286942	0.142409	0.204488	0.196868	0.144073	#N/A
28s1626	282	0.363129	0.4094	0.223045	0.518312	0.388477	0.271976	282	0.533257	0.413388	0.516625	0.427328	0.442071	0.546944	#N/A
28s1626	283	0.967684	0.973647	0.966077	0.96006	0.954154	0.969749	283	0.597718	0.492653	0.566277	0.405232	0.496539	0.591511	#N/A
28s1626	284	0.992182	0.99612	0.991038	0.983996	0.986945	0.985544	284	0.723134	0.702582	0.674465	0.610477	0.607317	0.705167	#N/A
28s1626	285	0.998466	0.996932	0.994684	0.998298	1	0.99376	285	0.719701	0.726809	0.727191	0.595266	0.619193	0.754638	#N/A
28s1626	286	0.998	0.977965	0.989423	0.991296	0.991162	0.979188	286	0.42103	0.488039	0.458702	0.437685	0.403709	0.436637	#N/A
28s1626	287	0.522201	0.541649	0.481538	0.616869	0.555233	0.383537	287	0.491846	0.409731	0.432029	0.33813	0.458916	0.44038	#N/A
28s1626	288	0.757723	0.799785	0.741666	0.68453	0.726887	0.726953	288	0.698271	0.671055	0.677172	0.641454	0.71241	0.706466	#N/A
28s1626	289	0.951466	0.986406	0.924404	0.95318	0.963044	0.937988	289	0.229478	0.289231	0.160581	0.195455	0.316273	0.252743	#N/A
28s1626	290	0.792215	0.794866	0.709857	0.879957	0.798482	0.576648	290	0.552845	0.548532	0.456116	0.506282	0.572933	0.458718	#N/A
28s1626	291	0.150901	0.179854	-0.0207455	0.256059	0.204653	0.143258	291	0.382961	0.351397	0.33713	0.362515	0.4151	0.295965	#N/A
28s1626	292	0.391458	0.480222	0.509061	0.442156	0.471039	0.37678	292	0.427102	0.411648	0.371386	0.388382	0.387426	0.37168	#N/A
28s1626	293	-0.230143	-0.220769	-0.117252	0.314329	0.00772574	-0.456283	293	-0.335596	-0.305143	-0.332271	-0.273816	-0.357251	-0.324281	#N/A
28s1626	294	-3.9232	-3.68071	-2.63009	-6.29517	-5.20616	-2.58954	294	-1.15126	-1.14914	-1.05297	-1.13076	-1.14493	-0.987844	#N/A
28s1626	295	0.48779	0.391592	0.35313	0.574156	0.512178	0.403163	295	-0.165732	-0.142251	-0.127049	-0.152094	-0.244348	-0.213534	#N/A
28s1626	296	-0.837024	-0.847677	-0.698951	-0.735249	-0.867805	-0.588378	296	-1.08507	-1.13824	-1.0422	-1.13604	-1.25869	-1.01906	#N/A
28s1626	297	0.283299	0.197676	0.0742459	0.207175	0.267815	0.194373	297	-0.241993	-0.188222	-0.201373	-0.118568	-0.29015	-0.380916	#N/A
28s1626	298	0.124542	0.0691408	-0.216679	0.267291	0.276009	-0.320927	298	-0.454272	-0.422509	-0.477681	-0.343807	-0.302354	-0.429722	#N/A
28s1626	299	0.216481	0.0735232	-0.0379568	0.373145	0.248451	-0.0446631	299	0.506871	0.496376	0.463131	0.496123	0.614206	0.519499	#N/A
28s1626	300	-0.11022	0.0819724	-0.0221291	0.0272301	0.223697	0.169649	300	0.474147	0.431556	0.425016	0.433328	0.551896	0.486655	#N/A
28s1626	301	0.351425	0.394854	0.316375	0.391187	0.342778	0.387755	301	0.529644	0.530398	0.550574	0.494753	0.593982	0.594581	#N/A
28s1626	302	0.0344362	0.123862	-0.0306973	0.0355255	-0.0362343	-0.158253	302	0.341286	0.331969	0.363676	0.266458	0.400937	0.420889	#N/A
28s1626	303	0.530328	0.557014	0.562753	0.564718	0.569995	0.533804	303	0.189175	0.208911	0.23538	0.117048	0.185479	0.264613	#N/A
28s1626	304	0.624171	0.704867	0.608182	0.630435	0.633693	0.708853	304	-0.397751	-0.362283	-0.260114	-0.648243	-0.544169	-0.155331	#N/A
28s1626	305	0.760656	0.712572	0.690799	0.710784	0.727738	0.731152	305	0.0666745	0.0721649	0.0865833	0.0750593	0.00274458	-0.0242248	#N/A
28s1626	306	0.0976934	-0.039675	0.398907	-0.597154	0.0922596	0.388679	306	-0.358511	-0.367956	-0.469984	-0.257222	-0.415898	-0.537865	#N/A
28s1626	307	0.683656	0.677312	0.669804	0.493293	0.573089	0.825033	307	-0.91224	-0.955902	-0.927116	-0.858919	-0.945851	-0.952666	#N/A
28s1626	308	0.843015	0.787508	0.764017	0.831317	0.847579	0.832316	308	-0.283626	-0.325614	-0.299996	-0.185442	-0.384649	-0.395302	#N/A
28s1626	309	0.330929	0.448319	0.377174	0.281857	0.327765	0.380592	309	-0.34224	-0.345577	-0.435091	-0.285038	-0.339745	-0.468616	#N/A
28s1626	310	0.560818	0.555932	0.406772	0.600016	0.552923	0.397644	310	-0.364284	-0.393027	-0.480636	-0.333783	-0.319279	-0.44816	#N/A
28s1626	311	0.76686	0.754054	0.682978	0.822205	0.795834	0.716072	311	0.673384	0.660006	0.662836	0.722361	0.747622	0.663493	#N/A
28s1626	312	0.908353	0.900246	0.872108	0.920202	0.926677	0.886907	312	0.968213	0.970945	0.968047	0.960167	0.969455	0.976726	#N/A
28s1626	313	0.894601	0.891107	0.866467	0.919362	0.910567	0.870848	313	0.966264	0.967059	0.97517	0.9676	0.975904	0.972249	#N/A
28s1626	314	0.844033	0.833879	0.805079	0.861144	0.849097	0.817783	314	0.959981	0.959406	0.949568	0.953777	0.962573	0.967803	#N/A
28s1626	315	0.780612	0.798293	0.743427	0.807737	0.804083	0.735155	315	0.796313	0.810258	0.780302	0.79535	0.830486	0.864227	#N/A
28s1626	316	-3.284	-3.42017	-3.77512	-2.73616	-3.24689	-3.91852	316	0.351115	0.37372	0.369314	0.540173	0.50236	0.273143	#N/A
28s1626	317	-6.01082	-5.43307	-4.56659	-7.23877	-6.75021	-4.50214	317	-0.123271	-0.0282654	-0.450309	-0.0431935	-0.22237	-0.389215	#N/A
28s1626	318	0.114637	0.0475893	0.0354461	0.179776	0.177731	0.032012	318	-0.0735472	-0.0143385	-0.105513	0.112795	-0.0702049	-0.195804	#N/A
28s1626	319	0.396173	0.332377	0.310785	0.378348	0.480979	0.343399	319	-0.284082	-0.122419	-0.265823	-0.323529	-0.205078	-0.200706	#N/A
28s1626	320	0.808999	0.807081	0.809017	0.817683	0.802244	0.803545	320	-0.340819	-0.465667	-0.432945	-0.385142	-0.474188	-0.477663	#N/A
28s1626	321	0.856194	0.853153	0.840598	0.858837	0.860325	0.838971	321	0.23982	0.0440196	0.147914	0.102702	0.175537	0.234277	#N/A
28s1626	322	0.86588	0.846129	0.822595	0.845617	0.87451	0.831216	322	0.26542	0.302537	0.275273	0.217391	0.347945	0.44686	#N/A
28s1626	323	0.655736	0.670844	0.651679	0.693303	0.723784	0.638876	323	0.4365	0.355124	0.505551	0.349094	0.507136	0.409599	#N/A
28s1626	324	-0.342318	-0.366392	-0.290312	-0.389133	-0.314821	-0.403795	324	-0.242624	-0.23259	-0.139665	-0.458914	-0.368934	-0.0467947	324
28s1626	325	0.532199	0.524879	0.439938	0.641105	0.544369	0.413289	325	0.365717	0.437683	0.414858	0.293091	0.378735	0.30149	#N/A
28s1626	326	-1.18271	-1.21595	-1.13313	-1.04436	-1.01975	-1.23547	326	0.124342	0.20299	0.166303	0.0160701	0.124392	0.377915	326
28s1626	327	0.253802	0.237388	0.114636	0.370351	0.290368	0.143218	327	0.338321	0.283749	0.384862	0.282728	0.23116	0.262383	#N/A
28s1626	328	-0.946139	-0.95048	-1.01244	-0.808923	-0.909481	-1.02385	328	-0.0967473	-0.232636	-0.189047	-0.115112	-0.100814	-0.00700276	#N/A
28s1626	329	0.410439	0.38447	0.327002	0.517711	0.445138	0.312605	329	0.208039	0.179149	0.16945	0.210692	0.177313	0.115169	#N/A
28s1626	330	-2.09103	-1.93253	-1.52492	-2.53324	-2.42754	-1.54487	330	0.111145	0.0534463	0.047801	0.0685964	0.0751639	0.0680976	#N/A
28s1626	331	-0.976252	-0.940391	-0.947356	-1.23438	-0.9872	-0.712062	331	0.0694566	0.0843108	0.180347	0.143245	0.0787737	0.0756724	#N/A
28s1626	332	0.537624	0.534732	0.542308	0.452944	0.47726	0.578642	332	-0.0370922	0.125346	0.0378566	0.0484017	0.0662454	0.0353885	#N/A
28s1626	333	0.927943	0.921451	0.897432	0.925432	0.932505	0.911212	333	0.130445	0.0964634	0.122534	0.113536	0.157101	0.0759138	#N/A
28s1626	334	0.864148	0.828753	0.802575	0.829691	0.843553	0.813847	334	-0.16001	-0.14662	-0.308151	-0.164394	-0.218842	-0.187541	#N/A
28s1626	335	0.445436	0.40619	0.326569	0.451976	0.450318	0.324758	335	0.140404	0.132314	0.0784952	0.0194418	0.0361728	0.154934	#N/A
28s1626	336	0.537137	0.481883	0.480437	0.477828	0.532372	0.495648	336	-0.357098	-0.492465	-0.416208	-0.430334	-0.365953	-0.423875	#N/A
28s1626	337	0.693322	0.650464	0.65652	0.695129	0.685971	0.630533	337	0.0642637	0.145218	0.0977156	0.129056	0.0421066	-0.00987146	#N/A
28s1626	338	-1.16075	-1.0262	-0.892551	-1.42057	-1.27715	-0.712046	338	-0.0916464	-0.0430464	-0.0464555	-0.0148785	-0.0535306	-0.0811214	#N/A
28s1626	339	0.310137	0.343835	0.255821	0.274983	0.270979	0.363235	339	-0.0460101	-0.0446333	-0.0205802	-0.00167755	-0.110091	-0.0493019	#N/A
28s1626	340	-0.438372	-0.457847	-0.580466	-0.470326	-0.507665	-0.626083	340	-0.366895	-0.366244	-0.249829	-0.415184	-0.340243	-0.184099	#N/A
28s1626	341	0.270554	0.310193	0.180377	0.357119	0.275388	0.199193	341	0.0976377	0.0852074	0.0848119	0.158911	0.146139	0.0829217	#N/A
28s1626	342	-0.173077	-0.126236	-0.0688318	-0.0537921	-0.115003	-0.0925185	342	-0.025006	-0.0425354	-0.0354069	0.0124365	0.00817207	-0.0765513	#N/A
28s1626	343	0.29014	0.245131	0.21858	0.240082	0.243208	0.22911	343	0.411497	0.377423	0.364344	0.439129	0.495881	0.409386	#N/A
28s1626	344	0.513804	0.514747	0.439992	0.484069	0.424385	0.448965	344	0.55604	0.553891	0.495009	0.542715	0.625825	0.553346	#N/A
28s1626	345	0.240482	0.215569	0.261225	0.319516	0.354891	0.103879	345	0.501003	0.505821	0.500242	0.510786	0.576875	0.495564	#N/A
28s1626	346	0.454242	0.420508	0.317762	0.487699	0.455315	0.309842	346	0.65801	0.636531	0.611867	0.628232	0.682593	0.640928	#N/A
28s1626	347	0.0140025	0.0377985	0.0389911	0.0561751	0.045326	0.0049832	347	0.650226	0.656681	0.640883	0.666354	0.679708	0.655812	#N/A
28s1626	348	-2.49168	-2.38637	-2.19243	-2.25704	-2.35815	-2.47418	348	0.655301	0.652637	0.671735	0.6236	0.670084	0.673645	#N/A
28s1626	349	0.641039	0.639323	0.671139	0.57876	0.606143	0.684013	349	0.244718	0.248083	0.245019	0.229207	0.258904	0.275353	#N/A
28s1626	350	0.0422063	0.0758497	-0.0559442	-0.100615	-0.0194356	0.0642189	350	-0.211473	-0.23609	-0.229424	-0.287694	-0.21545	-0.186691	#N/A
28s1626	351	-0.12179	-0.142582	-0.0409647	-0.42407	-0.409191	0.101742	351	-0.433194	-0.416619	-0.479901	-0.442898	-0.409181	-0.475375	#N/A
28s1626	352	0.452621	0.37808	0.474478	0.379487	0.394694	0.410863	352	-0.422174	-0.391314	-0.319177	-0.451592	-0.425435	-0.325445	#N/A
28s1626	353	0.616714	0.57468	0.656437	0.475923	0.579999	0.71488	353	-0.987213	-0.991889	-0.814333	-1.29577	-1.15191	-0.750181	#N/A
28s1626	354	0.710875	0.711294	0.705651	0.57913	0.655066	0.73037	354	-0.516484	-0.449003	-0.390654	-0.524077	-0.63553	-0.454664	#N/A
28s1626	355	-0.201928	-0.156233	-0.208153	-0.183039	-0.199344	-0.311795	355	0.35771	0.345045	0.35014	0.369736	0.376817	0.368794	#N/A
28s1626	356	0.47416	0.402588	0.333197	0.369791	0.481955	0.383686	356	-0.130268	-0.160113	-0.187691	-0.019821	-0.0786349	-0.193292	#N/A
28s1626	357	-1.14771	-0.930285	-0.855037	-1.00383	-1.16317	-0.845188	357	0.231546	0.208503	0.125	0.380536	0.284134	0.103271	#N/A
28s1626	358	-1.13414	-1.10151	-1.20588	-0.963918	-1.11043	-1.1482	358	0.0361553	0.0172462	-0.0479297	0.134124	0.100992	-0.0957638	#N/A
28s1626	359	-0.138525	-0.18051	-0.0318823	-0.127178	-0.130851	-0.0654955	359	0.15596	0.143381	0.0883312	0.19494	0.194976	0.0810419	#N/A
28s1626	360	0.837177	0.824046	0.817179	0.740725	0.765237	0.841423	360	0.054454	0.0535671	0.0258958	0.082752	0.0770141	-0.0175606	#N/A
28s1626	361	0.778671	0.733197	0.737746	0.684665	0.728578	0.732399	361	0.0357814	0.0148147	0.0223449	0.0419398	0.0125546	0.0180227	#N/A
28s1626	362	-4.16456	-4.05992	-4.1971	-3.48999	-3.59139	-4.36778	362	-0.332302	-0.31349	-0.322863	-0.358465	-0.349282	-0.236259	#N/A
28s1626	363	0.668348	0.675021	0.616949	0.753869	0.71574	0.606187	363	0.129795	0.15589	0.128228	0.150907	0.116482	0.0939778	#N/A
28s1626	364	0.62176	0.562059	0.562333	0.640489	0.68148	0.545272	364	-0.905531	-0.840492	-0.840856	-0.996011	-0.915379	-0.745953	#N/A
28s1626	365	0.786871	0.783718	0.766745	0.83026	0.8206	0.808679	365	-0.435421	-0.436369	-0.372337	-0.375045	-0.451322	-0.455607	#N/A
28s1626	366	0.77308	0.722133	0.723106	0.764408	0.803112	0.759486	366	0.585672	0.569234	0.610266	0.488887	0.592568	0.694808	#N/A
28s1626	367	0.879748	0.867757	0.827451	0.897242	0.907406	0.842399	367	0.649664	0.620845	0.635206	0.553106	0.651096	0.660643	#N/A
28s1626	368	0.915271	0.914431	0.891169	0.938468	0.933338	0.880149	368	0.49881	0.480757	0.548757	0.490644	0.515277	0.531779	#N/A
28s1626	369	0.565499	0.575953	0.504522	0.650008	0.672794	0.518087	369	0.447878	0.459025	0.478917	0.445839	0.475812	0.550382	#N/A
28s1626	370	0.894057	0.882717	0.868287	0.923719	0.913704	0.857886	370	0.425587	0.399322	0.388173	0.329649	0.359236	0.40474	#N/A
28s1626	371	-1.24403	-1.14901	-1.00516	-1.45399	-1.53114	-1.01166	371	0.218782	0.237163	0.16913	0.196544	0.211356	0.166546	#N/A
28s1626	372	-3.07189	-2.74386	-2.07806	-4.28685	-3.48516	-1.9857	372	0.511064	0.524844	0.518788	0.492242	0.538689	0.521865	#N/A
28s1626	373	0.765448	0.731306	0.674544	0.803559	0.783649	0.673172	373	0.397334	0.403461	0.362024	0.388661	0.38563	0.29283	#N/A
28s1626	374	0.666203	0.624843	0.563636	0.724584	0.706167	0.540103	374	0.4198	0.467002	0.438584	0.508336	0.44088	0.391607	#N/A
28s1626	375	0.285607	0.215691	0.121347	0.354915	0.32295	0.13757	375	0.392441	0.414588	0.383294	0.36202	0.385846	0.398382	#N/A
28s1626	376	0.626495	0.601934	0.516373	0.72253	0.6684	0.490378	376	0.169211	0.230576	0.283578	0.256745	0.229156	0.23721	#N/A
28s1626	377	-1.70228	-1.68139	-1.59482	-1.52646	-1.8283	-1.6725	377	-0.114522	-0.124636	-0.224379	-0.0618242	-0.151767	-0.206469	#N/A
28s1626	378	-1.2498	-1.28547	-1.16203	-1.33666	-1.19925	-1.07897	378	-0.216429	-0.23298	-0.185032	-0.301413	-0.243742	-0.165012	#N/A
28s1626	379	0.645235	0.655097	0.600788	0.719468	0.693399	0.600976	379	0.0660786	0.0469955	-0.0449115	0.159051	0.0939479	-0.0102193	#N/A
28s1626	380	0.125198	0.181372	0.146923	0.144862	0.104699	0.11238	380	-0.0127483	-0.0161874	-0.091366	0.083668	0.0215079	-0.072936	#N/A
28s1626	381	-0.372986	-0.433695	-0.528947	-0.254887	-0.290665	-0.513144	381	-0.2981	-0.346034	-0.33637	-0.394888	-0.408727	-0.285578	#N/A
28s1626	382	0.347036	0.331876	0.283776	0.425428	0.388666	0.259472	382	0.0860609	0.111221	0.0762339	0.170204	0.158472	0.0341365	#N/A
28s1626	383	-0.116126	-0.0516457	-0.0699385	-0.0146787	-0.0441506	-0.0920463	383	-0.628233	-0.702663	-0.600356	-0.646408	-0.621155	-0.650007	#N/A
28s1626	384	-0.424461	-0.397958	-0.218412	-0.999064	-0.575365	-0.111689	384	-0.647666	-0.625932	-0.624745	-0.621026	-0.61541	-0.617233	#N/A
28s1626	385	0.327743	0.288616	0.220052	0.435315	0.388293	0.21641	385	0.539358	0.613157	0.594147	0.533752	0.61109	0.606613	#N/A
28s1626	386	0.232103	0.207686	0.187385	0.245277	0.280292	0.187826	386	0.656836	0.615811	0.671369	0.587834	0.689052	0.713432	#N/A
28s1626	387	0.613819	0.597447	0.58138	0.646258	0.642465	0.602089	387	-0.101127	-0.102813	-0.0295376	-0.160554	-0.0296846	-0.0119792	#N/A
28s1626	388	0.671823	0.655786	0.648134	0.691592	0.706081	0.684777	388	0.0620892	0.00343362	0.0748376	-0.0037201	0.00698434	0.128705	#N/A
28s1626	389	0.39359	0.434969	0.423628	0.466216	0.46829	0.365652	389	-0.14202	-0.171608	-0.125819	-0.124865	-0.208535	-0.190413	#N/A
28s1626	390	0.301109	0.299723	0.305872	0.332123	0.328551	0.280773	390	-0.119787	-0.119556	-0.146617	-0.139907	-0.162456	-0.156993	#N/A
28s1626	391	-0.186745	-0.163115	-0.0702865	-0.456978	-0.353064	-0.00892136	391	-0.388164	-0.367235	-0.455225	-0.363585	-0.486904	-0.481112	#N/A
28s1626	392	-2.65885	-2.6572	-2.56853	-2.40396	-2.62171	-2.74659	392	-0.26598	-0.184824	-0.18828	-0.265826	-0.26542	-0.255748	#N/A
28s1626	393	0.529222	0.517993	0.521681	0.551784	0.549896	0.492511	393	-1.02787	-0.989729	-0.988469	-1.08532	-0.993854	-0.863967	#N/A
28s1626	394	0.681123	0.699212	0.644241	0.698453	0.6846	0.682196	394	-0.195821	-0.205266	-0.239474	-0.136092	-0.270718	-0.307958	#N/A
28s1626	395	0.0635764	0.0672375	0.0639937	-0.0153185	0.0162252	0.127806	395	0.0248483	0.0466038	-0.0578226	0.134785	0.0543925	-0.11702	#N/A
28s1626	396	-0.283731	-0.304292	-0.196771	-0.688196	-0.379435	-0.0288084	396	0.873366	0.870216	0.869222	0.867398	0.878205	0.880735	#N/A
28s1626	397	0.849959	0.843241	0.809536	0.857704	0.836337	0.832597	397	0.783203	0.782027	0.707903	0.796695	0.784494	0.738409	#N/A
28s1626	398	0.708004	0.686941	0.654204	0.722965	0.674078	0.649017	398	0.745942	0.706237	0.657868	0.773975	0.753449	0.702882	#N/A
28s1626	399	0.299559	0.289326	0.195054	0.411698	0.35603	0.148958	399	0.641462	0.633544	0.565306	0.674301	0.648464	0.628211	#N/A
28s1626	400	-0.781468	-0.761129	-0.731622	-0.84276	-0.801484	-0.723533	400	0.0159598	0.196774	0.216216	0.040615	0.260975	0.298956	#N/A
28s1626	401	0.659162	0.621056	0.568092	0.686932	0.667049	0.595564	401	0.223716	0.100628	0.111984	0.133269	0.343377	0.180654	#N/A
28s1626	402	-1.51092	-1.4809	-1.3469	-1.8095	-1.70658	-1.23622	402	-0.227291	-0.208531	-0.0865399	-0.423072	-0.202894	0.146394	#N/A
28s1626	403	0.338407	0.34851	0.299846	0.416932	0.407532	0.309329	403	0.233056	0.324929	0.320933	0.232561	0.308888	0.249017	#N/A
28s1626	404	0.167798	0.139811	0.143721	0.164166	0.204503	0.130301	404	0.285358	0.153945	0.214759	0.013821	0.217111	0.172387	#N/A
28s1626	405	0.165454	0.151965	0.139281	0.256679	0.194614	0.0572963	405	0.455544	0.345417	0.382729	0.454646	0.433715	0.338127	#N/A
28s1626	406	0.257622	0.245552	0.201139	0.360198	0.259745	0.169553	406	-0.204951	0.0183779	-0.00616168	0.174697	-0.0192147	-0.0183334	#N/A
28s1626	407	0.145768	0.133236	0.108682	0.261065	0.216594	0.00396012	407	-0.514804	-0.556104	-0.531308	-0.264674	-0.516982	-0.385928	#N/A
28s1626	408	0.662519	0.65055	0.623689	0.698535	0.676026	0.611872	408	-0.748803	-0.75763	-0.809262	-0.772905	-1.07742	-1.24943	#N/A
28s1626	409	0.715494	0.695337	0.620778	0.749989	0.750458	0.590733	409	-0.86264	-0.86245	-0.815126	-0.76965	-0.72968	-0.779998	#N/A
28s1626	410	-2.299	-2.12005	-1.90847	-2.56124	-2.47691	-1.87006	410	-0.346446	-0.411709	-0.432568	-0.38843	-0.399267	-0.408918	#N/A
28s1626	411	-0.511054	-0.547816	-0.621457	-0.397597	-0.4238	-0.495818	411	0.278101	0.399364	0.326288	0.184259	0.385647	0.246475	#N/A
28s1626	412	0.0436873	-2.43244e-05	-0.0129152	0.0828335	0.10825	0.0120572	412	0.618304	0.650136	0.690299	0.554665	0.629448	0.737681	#N/A
28s1626	413	0.225459	0.277197	0.348377	0.197551	0.148423	0.314145	413	0.840941	0.699088	0.735632	0.80995	0.774347	0.716724	#N/A
28s1626	414	0.393042	0.368575	0.376826	0.414745	0.406089	0.343233	414	0.474107	0.542001	0.385115	0.447772	0.444878	0.520975	#N/A
28s1626	415	-0.708752	-0.702708	-0.74744	-0.817222	-0.789761	-0.695418	415	0.380592	0.262358	0.373211	0.361811	0.317224	0.462664	#N/A
28s1626	416	-0.629895	-0.642708	-0.607181	-0.769798	-0.751874	-0.540801	416	0.085077	0.174785	0.166303	0.286456	0.0481227	0.148731	#N/A
28s1626	417	0.115024	0.165468	0.0815347	0.186327	0.183554	0.0411505	417	0.260814	0.0313679	0.119973	-0.0469947	0.0512183	0.125081	#N/A
28s1626	418	0.067811	0.0322131	0.132859	0.0961554	0.169188	0.166515	418	-0.1788	-0.175587	-0.180905	-0.157757	-0.261682	-0.295413	#N/A
28s1626	419	0.414047	0.348385	0.41108	0.360719	0.39977	0.340928	419	0.313278	0.342092	0.30406	0.241586	0.283332	0.304732	#N/A
28s1626	420	0.364447	0.348574	0.381469	0.359911	0.365315	0.370588	420	0.76487	0.828839	0.784816	0.773435	0.809527	0.739532	#N/A
28s1626	421	-0.304029	-0.332026	-0.266369	-0.470938	-0.309444	-0.267524	421	0.863454	0.815569	0.840785	0.843325	0.90631	0.86151	#N/A
28s1626	422	0.53704	0.605414	0.543317	0.606837	0.607144	0.581901	422	0.755324	0.743688	0.721339	0.738562	0.775606	0.77972	#N/A
28s1626	423	0.814949	0.820463	0.811167	0.773919	0.803979	0.78059	423	0.612606	0.600521	0.619086	0.5878	0.606014	0.621613	#N/A
28s1626	424	0.82419	0.807507	0.770896	0.81155	0.8232	0.782421	424	0.542301	0.528383	0.470601	0.56357	0.559446	0.50856	#N/A
28s1626	425	0.758336	0.702983	0.712098	0.714415	0.708233	0.674056	425	0.314918	0.34776	0.293526	0.404557	0.410423	0.284145	#N/A
28s1626	426	0.639975	0.614437	0.567699	0.62289	0.54196	0.593312	426	0.21632	0.206257	0.182355	0.239939	0.284916	0.185046	#N/A
28s1626	427	-0.398044	-0.43053	-0.214416	-0.755168	-0.867095	-0.147257	427	0.414374	0.410689	0.390536	0.422934	0.473605	0.443839	#N/A
28s1626	428	-0.334906	-0.299165	-0.261487	-0.491391	-0.341863	-0.262311	428	0.290578	0.270821	0.287818	0.229171	0.281513	0.32584	#N/A
28s1626	429	-0.540299	-0.380709	-0.538401	-0.201328	-0.244726	-0.627376	429	-0.620188	-0.7115	-0.626778	-0.614125	-0.598251	-0.582494	#N/A
28s1626	430	-2.46442	-2.28343	-2.08631	-2.08133	-2.25747	-2.08006	430	-1.18599	-1.11045	-1.17527	-1.16908	-1.21896	-1.31066	#N/A
28s1626	431	-0.469167	-0.420327	-0.509168	-0.338107	-0.352981	-0.595745	431	-1.92532	-1.96802	-1.83654	-2.09236	-2.19274	-1.94231	#N/A
28s1626	432	0.469325	0.354286	0.233078	0.440371	0.454444	0.33432	432	-1.26458	-1.12478	-1.09521	-1.17057	-1.29772	-1.09124	#N/A
28s1626	433	0.581457	0.43816	0.479183	0.576571	0.619142	0.412026	433	0.798462	0.790072	0.786921	0.765616	0.826513	0.805704	#N/A
28s1626	434	0.582847	0.504699	0.475014	0.527755	0.562976	0.480442	434	0.80323	0.785299	0.766586	0.798039	0.814546	0.799307	#N/A
28s1626	435	0.421813	0.384848	0.393559	0.343355	0.367145	0.40711	435	0.650503	0.638779	0.587933	0.694377	0.699537	0.607183	#N/A
28s1626	436	0.213721	0.318432	0.296238	0.288271	0.202368	0.311798	436	0.587934	0.564392	0.506904	0.640103	0.620999	0.535723	#N/A
28s1626	437	0.47405	0.476161	0.458791	0.396693	0.46092	0.550141	437	0.496818	0.486561	0.412854	0.526966	0.529155	0.443568	#N/A
28s1626	438	0.461056	0.533336	0.462551	0.23232	0.440691	0.600977	438	0.0281003	0.0104719	0.0820025	0.0681468	0.0194397	-0.0190489	#N/A
28s1626	439	0.800797	0.677796	0.776294	0.588017	0.721248	0.821157	439	-0.578908	-0.504639	-0.544461	-0.58391	-0.507257	-0.631006	#N/A
28s1626	440	0.53742	0.492243	0.614027	0.371586	0.50963	0.599131	440	-0.48242	-0.537926	-0.450132	-0.541707	-0.553727	-0.436336	#N/A
28s1626	441	0.327996	0.398247	0.294292	0.295629	0.333466	0.277697	441	-0.662479	-0.603045	-0.468728	-0.732675	-0.721837	-0.555618	#N/A
28s1626	442	-0.521371	-0.375495	-0.502197	-0.391622	-0.547204	-0.52832	442	-0.264575	-0.22472	-0.210211	-0.22646	-0.266396	-0.192782	#N/A
28s1626	443	0.289118	0.414788	0.409118	0.364891	0.444795	0.348048	443	0.102149	0.107589	0.0884515	-0.00381351	0.132311	0.183415	#N/A
28s1626	444	0.474638	0.399163	0.234187	0.435308	0.445608	0.390495	444	0.0214906	-0.0366145	-0.153737	0.0834352	0.019699	-0.164283	#N/A
28s1626	445	-3.48171	-3.66914	-3.16082	-3.66489	-3.5232	-3.10524	445	-0.187475	-0.158662	-0.221374	-0.0469731	-0.168503	-0.119913	#N/A
28s1626	446	0.723972	0.759535	0.670704	0.797821	0.763369	0.590857	446	0.100473	0.0827854	0.067637	0.131314	0.219341	0.0917687	#N/A
28s1626	447	0.223415	0.233779	0.192175	0.406776	0.312924	0.109743	447	0.622467	0.591891	0.609901	0.576181	0.638716	0.577205	#N/A
28s1626	448	0.268591	0.154765	0.0726652	0.318281	0.270681	0.106165	448	0.807343	0.784864	0.835538	0.726034	0.789574	0.858418	#N/A
28s1626	449	0.533249	0.556725	0.513892	0.595629	0.563856	0.516683	449	0.872846	0.905687	0.880416	0.827288	0.881939	0.886005	#N/A
28s1626	450	0.809194	0.805744	0.772889	0.772788	0.784631	0.799371	450	0.696333	0.656729	0.671376	0.565133	0.630871	0.752176	#N/A
28s1626	451	0.886879	0.899126	0.870233	0.886741	0.894296	0.87696	451	0.14829	0.0409604	-0.0318282	-0.0734291	0.1255	0.0791186	#N/A
28s1626	452	-1.21902	-1.16779	-0.913864	-1.53606	-1.57422	-1.04232	452	0.301863	0.28051	0.373644	0.235654	0.223135	0.206462	#N/A
28s1626	453	-0.973931	-0.976231	-0.688723	-1.23635	-1.16455	-0.695853	453	0.138318	0.25209	0.151417	0.132636	0.17184	0.254821	#N/A
28s1626	454	-1.56166	-1.53391	-1.61658	-1.30401	-1.41824	-1.73692	454	-0.0779547	-0.0199054	0.014727	-0.0332345	0.0125279	-0.0201401	#N/A
28s1626	455	0.571024	0.583515	0.52116	0.655716	0.643658	0.504977	455	0.312786	0.302891	0.325311	0.31748	0.334738	0.249768	#N/A
28s1626	456	-0.53352	-0.641134	-0.559365	-0.543775	-0.561519	-0.475361	456	0.0432802	-0.0167282	-0.0729893	0.05882	-0.0397669	-0.0805518	#N/A
28s1626	457	-0.298495	-0.266036	-0.228375	-0.36146	-0.214395	-0.230302	457	-0.11443	-0.0174527	0.0260794	-0.00826682	-0.0476928	-0.0324009	#N/A
28s1626	458	0.859482	0.850983	0.81318	0.886394	0.878931	0.833595	458	-0.455674	-0.444133	-0.544036	-0.346716	-0.436383	-0.324379	#N/A
28s1626	459	-0.196673	-0.182167	-0.419172	-0.0771702	-0.116053	-0.353839	459	-0.82914	-0.8951	-0.83848	-0.861573	-0.725042	-0.809286	#N/A
28s1626	460	0.19492	0.223871	0.23613	0.173932	0.206151	0.212514	460	-0.269673	-0.393521	-0.296559	-0.471429	-0.442891	-0.510303	#N/A
28s1626	461	0.413994	0.384499	0.359438	0.479338	0.446248	0.380727	461	0.404019	0.504689	0.506826	0.472483	0.443902	0.446754	#N/A
28s1626	462	0.366752	0.385528	0.192773	0.515363	0.43742	0.298567	462	0.297448	0.278873	0.264203	0.33444	0.30163	0.272433	#N/A
28s1626	463	-2.36517	-2.36625	-2.12027	-2.68442	-2.53101	-2.31409	463	0.237681	0.151692	0.239354	0.16338	0.217823	0.254792	#N/A
28s1626	464	0.504367	0.488486	0.440534	0.56259	0.546236	0.478879	464	0.0730337	0.0137569	-0.0976738	-0.0160056	-0.153241	-0.131118	#N/A
28s1626	465	0.190255	0.186693	0.218933	0.198352	0.0720885	0.241832	465	-0.097561	0.0165706	-0.149353	-0.209606	-0.185274	-0.00552575	#N/A
28s1626	466	0.0136792	0.00733553	-0.0496736	-0.011674	0.013419	-0.0111697	466	-0.303398	-0.179963	-0.363288	-0.236129	-0.368768	-0.165901	#N/A
28s1626	467	-0.849637	-0.799908	-0.321556	-1.28092	-0.973519	-0.386214	467	-0.0135135	-0.0200187	0.0190987	-0.0957889	-0.117471	0.00461489	#N/A
28s1626	468	0.792308	0.774543	0.765572	0.756675	0.77382	0.764881	468	0.458564	0.327446	0.405548	0.369721	0.478483	0.417106	#N/A
28s1626	469	0.932765	0.936489	0.931885	0.929442	0.944449	0.92975	469	0.392328	0.358145	0.436039	0.390666	0.396108	0.450212	#N/A
28s1626	470	0.341632	0.363859	0.334124	0.286245	0.361808	0.386075	470	0.3672	0.405917	0.426412	0.267842	0.378459	0.45347	#N/A
28s1626	471	0.704538	0.675858	0.693295	0.67743	0.673209	0.691016	471	0.452166	0.389619	0.332119	0.353101	0.35747	0.331338	#N/A
28s1626	472	-0.215199	-0.118846	-0.178709	-0.119169	-0.121862	-0.110627	472	0.450873	0.461927	0.451421	0.272016	0.444498	0.477293	#N/A
28s1626	473	0.167895	0.0648022	-0.015148	0.284305	0.335351	0.0405658	473	0.535602	0.524075	0.501295	0.443366	0.431013	0.494646	#N/A
28s1626	474	-0.547164	-0.510862	-0.69185	-0.131654	-0.219392	-0.902439	474	0.548168	0.552862	0.491608	0.508592	0.459775	0.495407	#N/A
28s1626	475	-1.93923	-1.97015	-1.38299	-2.30511	-1.99759	-1.42408	475	0.527991	0.509741	0.440178	0.510903	0.502201	0.478907	#N/A
28s1626	476	-0.0277101	0.080815	-0.0718203	-0.140085	-0.0883788	-0.0816926	476	0.575528	0.591474	0.512256	0.590175	0.586742	0.562514	#N/A
28s1626	477	0.245597	0.292322	0.243252	0.247234	0.185977	0.337744	477	0.199009	0.157773	0.114238	0.181938	0.160055	0.180165	#N/A
28s1626	478	0.267733	0.261131	0.234895	0.317692	0.225255	0.214655	478	-0.480241	-0.467872	-0.515923	-0.384432	-0.324051	-0.408561	#N/A
28s1626	479	0.0727817	0.053298	-0.0095678	0.0130455	-0.118476	0.056417	479	-0.836412	-0.819598	-0.847081	-0.785238	-0.616757	-0.787251	#N/A
28s1626	480	0.529804	0.418014	0.386356	0.432428	0.352805	0.485154	480	0.0603546	0.0493193	0.0763233	0.108564	0.204092	0.0902323	#N/A
28s1626	481	0.367646	0.312775	0.316838	0.308957	0.270642	0.262225	481	0.373632	0.36779	0.366121	0.345393	0.443284	0.429928	#N/A
28s1626	482	0.212768	-0.131142	0.0463511	-0.260785	-0.038961	-0.0285397	482	-0.175741	-0.117593	-0.0919804	-0.145726	-0.109463	-0.0867458	#N/A
28s1626	483	-0.561626	-0.470926	-0.536703	-0.559134	-0.496811	-0.782663	483	-0.311575	-0.334775	-0.238361	-0.394375	-0.447271	-0.329665	#N/A
28s1626	484	0.472296	0.620176	0.484436	0.593691	0.561088	0.560372	484	-0.00697724	-0.0176723	0.0355021	0.0171535	-0.0671699	-0.0496071	#N/A
28s1626	485	0.203074	-0.0774493	0.176938	0.019802	0.0792487	0.133767	485	-0.056437	-0.0721659	-0.111415	-0.0334925	-0.162017	-0.192832	#N/A
28s1626	486	-0.887195	-0.664411	-0.547159	-0.512268	-0.32986	-0.304475	486	0.189826	0.182263	0.188681	0.27813	0.193661	0.151974	#N/A
28s1626	487	0.616255	0.707402	0.723408	0.65676	0.62963	0.69763	487	0.358404	0.367244	0.367116	0.389826	0.386572	0.350824	#N/A
28s1626	488	0.732658	0.785514	0.774085	0.728936	0.717006	0.724873	488	0.0281495	0.048874	0.0657017	0.0291469	0.0485558	0.0529651	#N/A
28s1626	489	0.643022	0.753582	0.631251	0.683946	0.622462	0.709109	489	-0.139908	-0.128381	-0.120916	-0.188379	-0.113817	-0.0451208	#N/A
28s1626	490	0.493518	0.533074	0.508445	0.47581	0.580919	0.496124	490	-0.382642	-0.34911	-0.338831	-0.449585	-0.443648	-0.358071	#N/A
28s1626	491	-0.117743	-0.0703162	-0.211834	0.0428099	0.062407	-0.177287	491	-0.63873	-0.667634	-0.625737	-0.65805	-0.655682	-0.719504	#N/A
28s1626	492	-0.840723	-1.05557	-0.671456	-1.03359	-1.17781	-0.809837	492	-1.54042	-1.6024	-1.67813	-1.62798	-1.63894	-1.54397	#N/A
28s1626	493	0.531489	0.523593	0.391195	0.734415	0.605148	0.407797	493	-0.228997	-0.19687	-0.248585	-0.192932	-0.229852	-0.204096	#N/A
28s1626	494	0.194367	0.193114	0.131596	0.190454	0.248125	0.317798	494	0.717563	0.707061	0.698438	0.706018	0.751593	0.73071	#N/A
28s1626	495	0.832191	0.77916	0.822888	0.768198	0.791599	0.843167	495	0.67341	0.667841	0.684852	0.697035	0.721401	0.68898	#N/A
28s1626	496	0.858185	0.85136	0.858278	0.829498	0.79543	0.874357	496	0.638106	0.626041	0.6101	0.604252	0.637333	0.653445	#N/A
28s1626	497	0.0893761	0.0717548	-0.131225	0.145915	0.177845	-0.0156759	497	0.581653	0.575243	0.522343	0.584265	0.594675	0.562019	#N/A
28s1626	498	-3.32225	-3.03078	-2.49825	-3.6278	-3.43634	-2.85602	498	0.123753	0.0829529	0.0662016	0.118841	0.191693	0.071782	#N/A
28s1626	499	0.460871	0.356183	0.376708	0.399606	0.376425	0.365303	499	-0.0757418	-0.0599703	-0.190194	0.0408014	-0.0131913	-0.200242	#N/A
28s1626	500	0.949671	0.958162	0.931577	0.949599	0.962977	0.930097	500	-0.459391	-0.416746	-0.525969	-0.391046	-0.543472	-0.58833	#N/A
28s1626	501	0.852369	0.838059	0.809325	0.865362	0.885557	0.819004	501	-0.134659	-0.194089	-0.26615	-0.168257	-0.297684	-0.291265	#N/A
28s1626	502	0.860443	0.846916	0.815478	0.830628	0.872082	0.846966	502	0.145152	0.203199	0.135933	0.244624	0.219741	0.179004	#N/A
28s1626	503	0.972275	0.971474	0.966505	0.964949	0.974426	0.966831	503	0.691095	0.704313	0.729593	0.716522	0.743863	0.708364	#N/A
28s1626	504	0.828695	0.828964	0.792502	0.855463	0.857033	0.795107	504	0.820079	0.810639	0.79107	0.790091	0.826081	0.839156	#N/A
28s1626	505	0.936652	0.932428	0.908472	0.935198	0.938319	0.909171	505	0.448865	0.443716	0.376675	0.461468	0.475471	0.424672	#N/A
28s1626	506	-2.70224	-2.59502	-2.2445	-2.69411	-2.88149	-2.66541	506	0.393571	0.400304	0.300757	0.372056	0.419006	0.371064	#N/A
28s1626	507	-3.74943	-3.84563	-3.64151	-3.80021	-3.8662	-3.50825	507	0.353727	0.317707	0.371403	0.316833	0.395858	0.439303	#N/A
28s1626	508	0.54171	0.515307	0.43207	0.619993	0.57714	0.425938	508	0.27402	0.276993	0.248314	0.25434	0.329787	0.234911	#N/A
28s1626	509	-0.488251	-0.453879	-0.477697	-0.396837	-0.389885	-0.476252	509	-0.105756	-0.139881	-0.138529	-0.116798	-0.090053	-0.129725	#N/A
28s1626	510	-0.17544	-0.122074	-0.157751	-0.231599	-0.156268	-0.109087	510	-0.677329	-0.708928	-0.635444	-0.640717	-0.694638	-0.72077	#N/A
28s1626	511	0.353332	0.353479	0.340794	0.337642	0.366238	0.357766	511	-0.963773	-0.919418	-0.926166	-1.02628	-1.02441	-0.890316	#N/A
28s1626	512	0.634237	0.623277	0.568849	0.615648	0.619855	0.606039	512	-0.863417	-0.895377	-0.877133	-1.01849	-1.06616	-0.919518	#N/A
28s1626	513	0.572992	0.554807	0.536179	0.524672	0.533146	0.550128	513	-0.341887	-0.380187	-0.360528	-0.387334	-0.402541	-0.342557	#N/A
28s1626	514	0.201909	0.159095	0.125282	0.160007	0.140326	0.150696	514	0.640402	0.621924	0.624334	0.646703	0.672118	0.63773	#N/A
28s1626	515	0.0300154	-0.0301251	-0.0425163	-0.0409697	0.0326224	0.0171792	515	0.637567	0.67944	0.676447	0.622122	0.665867	0.6923	#N/A
28s1626	516	0.496176	0.454564	0.433294	0.469301	0.458889	0.470599	516	0.401527	0.444163	0.422284	0.467913	0.460866	0.441761	#N/A
28s1626	517	-0.608793	-0.611424	-0.447173	-0.679429	-0.597257	-0.46982	517	0.227276	0.246893	0.242079	0.270275	0.225495	0.215347	#N/A
28s1626	518	-2.62959	-2.54425	-2.38293	-2.73979	-2.44818	-2.23705	518	-0.323057	-0.292112	-0.304523	-0.330026	-0.337028	-0.195849	#N/A
28s1626	519	0.775337	0.793067	0.707321	0.832351	0.81708	0.691723	519	-0.292844	-0.29283	-0.310471	-0.20849	-0.226407	-0.355085	#N/A
28s1626	520	0.18167	0.237872	0.186312	0.204759	0.175884	0.184605	520	-0.730679	-0.733321	-0.609743	-0.912075	-0.782199	-0.584579	#N/A
28s1626	521	0.455223	0.497701	0.405783	0.514978	0.51857	0.421679	521	0.148606	0.182236	0.110228	0.216035	0.236131	0.123039	#N/A
28s1626	522	0.374245	0.341186	0.316834	0.424977	0.392344	0.344619	522	0.255489	0.300117	0.274128	0.327662	0.363089	0.274234	#N/A
28s1626	523	-0.0587649	-0.0941015	-0.131671	-0.0755225	-0.0385148	-0.118607	523	-0.0789907	-0.0968215	-0.082599	-0.0862414	-0.110234	-0.0650424	#N/A
28s1626	524	0.742281	0.692936	0.668186	0.820853	0.758932	0.695412	524	0.165541	0.0710147	0.111195	0.196958	0.247263	0.0612541	#N/A
28s1626	525	0.475648	0.461615	0.461776	0.492766	0.489177	0.388882	525	-0.0661186	-0.103522	-0.0826215	-0.0221101	-0.134847	-0.138899	#N/A
28s1626	526	0.081572	0.123912	-0.04566	0.238483	0.180318	-0.0216171	526	-0.365027	-0.376585	-0.420827	-0.312988	-0.419746	-0.417781	#N/A
28s1626	527	-0.11549	-0.119649	-0.196698	-0.15361	-0.0738399	-0.149045	527	-0.748162	-0.802334	-0.741879	-0.781001	-0.869227	-0.790693	#N/A
28s1626	528	0.851781	0.873548	0.847148	0.851063	0.905395	0.828413	528	-0.687951	-0.60438	-0.568161	-0.79459	-0.841138	-0.605267	#N/A
28s1626	529	0.79086	0.79295	0.772776	0.782369	0.827395	0.779282	529	0.219647	0.235269	0.18616	0.112505	0.184557	0.261377	#N/A
28s1626	530	0.580977	0.529228	0.437783	0.573953	0.563209	0.45666	530	0.482043	0.508819	0.484978	0.530256	0.510194	0.452208	#N/A
28s1626	531	0.387645	0.294242	0.301013	0.458662	0.390035	0.323265	531	0.557949	0.596345	0.555405	0.647619	0.58503	0.492905	#N/A
28s1626	532	-0.0862266	-0.150717	-0.203084	-0.123632	-0.0736365	-0.117349	532	0.532087	0.543334	0.541318	0.604942	0.57555	0.509644	#N/A
28s1626	533	0.624245	0.623609	0.499573	0.721097	0.65097	0.550239	533	0.843537	0.863683	0.821969	0.831373	0.868136	0.829162	#N/A
28s1626	534	0.765497	0.740598	0.732157	0.790993	0.759164	0.710385	534	0.86472	0.880514	0.865625	0.865237	0.853175	0.871453	#N/A
28s1626	535	-0.476032	-0.438538	-0.526482	-0.484397	-0.432629	-0.558997	535	0.224632	0.216464	0.158947	0.0670408	0.174391	0.210597	#N/A
28s1626	536	-3.5272	-3.38266	-2.5688	-4.52902	-4.34096	-2.63268	536	0.148048	0.211926	0.171852	0.177415	0.235534	0.230265	#N/A
28s1626	537	0.491614	0.4152	0.315902	0.56454	0.551065	0.305237	537	0.226704	0.209722	0.290528	0.15969	0.237213	0.280366	#N/A
28s1626	538	0.821873	0.840327	0.806161	0.858439	0.844339	0.781473	538	0.051622	-0.000289813	-0.0582866	0.0994764	0.111833	-0.0743795	#N/A
28s1626	539	-0.276808	-0.233795	-0.198547	-0.294246	-0.18511	-0.197644	539	-0.083098	-0.161694	-0.216906	-0.0373284	-0.0627079	-0.290575	#N/A
28s1626	540	0.148724	0.112522	0.108934	0.0638443	0.134047	0.237376	540	-0.806477	-0.715616	-0.794354	-0.727488	-0.873726	-0.754966	#N/A
28s1626	541	-0.0547131	-0.045485	-0.0540678	-0.00340961	-0.011704	-0.0501699	541	-0.549339	-0.539691	-0.504137	-0.483057	-0.616171	-0.545833	#N/A
28s1626	542	-0.301901	-0.278552	-0.288901	-0.277307	-0.271083	-0.287232	542	-0.627884	-0.632227	-0.562273	-0.774478	-0.590091	-0.530699	#N/A
28s1626	543	0.238678	0.241605	0.250645	0.285098	0.272947	0.274646	543	-0.543161	-0.444316	-0.452667	-0.541996	-0.528504	-0.389147	#N/A
28s1626	544	-0.492585	-0.500082	-0.547828	-0.357821	-0.441874	-0.503418	544	0.584998	0.526067	0.605719	0.540672	0.610753	0.555069	#N/A
28s1626	545	0.79436	0.797721	0.72721	0.826775	0.81705	0.730232	545	0.587855	0.576419	0.618122	0.597103	0.657327	0.6192	#N/A
28s1626	546	0.718275	0.730525	0.701446	0.755789	0.745208	0.683292	546	0.0604294	0.00253858	-0.0757544	0.0821836	-0.0296634	0.0416653	#N/A
28s1626	547	-0.261448	-0.243036	-0.331652	-0.220791	-0.337997	-0.331933	547	-0.634787	-0.568792	-0.604496	-0.609703	-0.689168	-0.641706	#N/A
28s1626	548	-0.0404357	-0.0694816	-0.164421	0.0956267	-0.0128177	-0.196772	548	-0.748005	-0.862546	-0.867733	-0.684707	-0.92144	-0.950498	#N/A
28s1626	549	-1.67448	-1.82831	-1.74936	-1.6407	-1.77853	-1.89315	549	0.0702546	0.113086	0.109383	0.0783793	0.103676	0.0140624	#N/A
28s1626	550	-3.98118	-3.77724	-3.02213	-4.78789	-3.98946	-2.90786	550	0.700956	0.736502	0.772693	0.558737	0.674954	0.809366	#N/A
28s1626	551	0.793761	0.789248	0.759367	0.829314	0.821291	0.750039	551	0.737346	0.708531	0.760764	0.700064	0.742418	0.762159	#N/A
28s1626	552	0.922155	0.933573	0.896565	0.926883	0.929127	0.90124	552	0.651467	0.694992	0.625437	0.686072	0.731306	0.675987	#N/A
28s1626	553	0.787135	0.770886	0.723583	0.761501	0.751584	0.736263	553	0.501267	0.381798	0.372538	0.493586	0.507388	0.397651	#N/A
28s1626	554	0.758646	0.802552	0.738131	0.77955	0.77376	0.685458	554	0.195334	0.244306	0.0228843	0.280047	0.259101	0.0703709	#N/A
28s1626	555	0.778287	0.783059	0.737789	0.780351	0.790791	0.7034	555	-0.469719	-0.454107	-0.473916	-0.17958	-0.383871	-0.613086	#N/A
28s1626	556	0.706513	0.670945	0.598283	0.7463	0.669326	0.582603	556	-0.643215	-0.688286	-0.47015	-0.670293	-0.590384	-0.492868	#N/A
28s1626	557	0.490398	0.50564	0.486386	0.488576	0.440346	0.416854	557	-0.270872	-0.345427	-0.337196	-0.339434	-0.190347	-0.297303	#N/A
28s1626	558	0.579555	0.60302	0.512924	0.562153	0.523282	0.519011	558	-0.497186	-0.389107	-0.29847	-0.67446	-0.404016	-0.235422	#N/A
28s1626	559	0.193413	0.148921	0.133362	0.201257	0.146576	0.119663	559	0.166901	0.17176	0.248486	-0.142905	0.0363472	0.241063	#N/A
28s1626	560	0.747191	0.710749	0.671457	0.723307	0.748937	0.670732	560	0.386209	0.253974	0.386556	0.384684	0.344774	0.362978	#N/A
28s1626	561	-0.18331	-0.159199	-0.15157	-0.091981	-0.0940073	-0.19539	561	0.372447	0.360076	0.347689	0.41716	0.19439	0.183885	#N/A
28s1626	562	0.0861134	0.117053	0.0747468	0.0983229	0.0320619	-0.00473721	562	-0.0380286	0.0201075	-0.056568	0.0529834	-0.0941676	-0.180799	#N/A
28s1626	563	-1.48252	-1.32691	-1.44945	-1.19888	-1.33615	-1.41309	563	-0.0763359	0.0281971	-0.100719	0.132745	-0.114344	-0.181998	#N/A
28s1626	564	0.409778	0.461483	0.451922	0.451976	0.456313	0.459002	564	0.317044	0.44632	0.404878	0.417601	0.400642	0.496249	#N/A
28s1626	565	0.743085	0.732847	0.692471	0.744891	0.761459	0.735071	565	0.529439	0.575716	0.571865	0.653285	0.615385	0.522165	#N/A
28s1626	566	-0.254996	-0.387769	-0.167981	-0.563936	-0.362662	-0.114064	566	0.785884	0.800387	0.825928	0.68959	0.797805	0.787465	#N/A
28s1626	567	0.0163056	-0.015625	0.0915228	-0.154979	-0.1399	0.127607	567	0.0171096	0.0385202	0.0493877	0.0888308	0.0748073	0.07382	#N/A
28s1626	568	-0.983296	-0.97975	-0.913054	-1.15192	-1.03345	-0.846259	568	-1.44477	-1.3347	-1.41958	-1.52207	-1.70525	-1.22178	#N/A
28s1626	569	0.51218	0.486066	0.489416	0.545063	0.50438	0.484643	569	-0.431044	-0.488162	-0.506343	-0.436916	-0.554689	-0.389136	#N/A
28s1626	570	-1.75937	-1.69061	-1.78955	-1.33955	-1.55883	-2.15989	570	0.493967	0.444476	0.616316	0.277792	0.564791	0.693469	#N/A
28s1626	571	-0.0248392	-0.0461797	-0.21999	0.0973528	0.0759347	-0.206727	571	-0.0947987	-0.118916	-0.0192471	-0.0752415	-0.033213	-0.176551	#N/A
28s1626	572	0.334412	0.33181	0.22816	0.50101	0.429937	0.31357	572	0.291568	0.185357	0.171461	0.270181	0.301734	0.153278	#N/A
28s1626	573	-0.247088	-0.195447	-0.0968124	-0.263255	-0.256157	-0.108085	573	0.166245	0.244813	0.0499956	0.23566	0.279527	0.12879	#N/A
28s1626	574	-0.36489	-0.282514	-0.241339	-0.679209	-0.531967	-0.147246	574	0.380251	0.342617	0.313246	0.209619	0.373218	0.415038	#N/A
28s1626	575	0.666656	0.654882	0.661421	0.631063	0.628357	0.659533	575	0.231581	0.129156	0.224786	0.217801	0.156805	0.202537	#N/A
28s1626	576	0.890119	0.884323	0.88041	0.888335	0.879569	0.866194	576	0.111447	0.130881	0.251147	0.125906	0.341621	0.243766	#N/A
28s1626	577	0.806524	0.786164	0.799675	0.797532	0.811667	0.808371	577	-0.119039	-0.280088	-0.00937447	-0.0779669	-0.056359	-0.22817	#N/A
28s1626	578	-0.83498	-0.922513	-1.00495	-0.604536	-0.724109	-1.07585	578	-0.255152	-0.215409	-0.191176	-0.183774	-0.242115	-0.101437	#N/A
28s1626	579	0.280499	0.288289	0.240306	0.311597	0.366223	0.139376	579	-0.192145	-0.221059	-0.214286	-0.0727459	-0.361957	-0.237884	#N/A
28s1626	580	0.416774	0.454688	0.280185	0.527392	0.450547	0.307168	580	-0.566784	-0.339974	-0.558061	-0.407513	-0.398718	-0.46567	#N/A
28s1626	581	-0.671278	-0.553921	-0.516949	-0.837212	-0.598551	-0.549348	581	0.0585199	-0.0293489	-0.0580846	-0.162531	-0.0440758	0.0637229	#N/A
28s1626	582	0.599151	0.51593	0.404065	0.648481	0.561802	0.44148	582	0.191635	0.244306	0.0601833	0.199917	0.243885	0.115164	#N/A
28s1626	583	-2.84028	-2.87534	-1.95292	-3.35317	-2.87296	-1.91057	583	0.239834	0.238389	0.352926	0.220466	0.324519	0.264606	#N/A
28s1626	584	0.689673	0.640112	0.618169	0.723692	0.714163	0.644999	584	0.136924	0.157737	-0.0535505	0.12284	0.0419117	0.0451011	#N/A
28s1626	585	0.553603	0.617537	0.543387	0.532229	0.434783	0.580428	585	-0.685674	-0.593616	-0.498233	-0.444032	-0.603215	-0.768543	#N/A
28s1626	586	-0.185587	-0.145173	-0.140351	-0.470506	-0.466418	-0.256809	586	-0.85875	-1.01444	-0.97521	-0.697732	-1.07556	-1.14812	#N/A
28s1626	587	0.360277	0.241277	0.260093	0.151486	0.199213	0.311781	587	-0.730504	-0.662246	-0.754763	-0.747216	-0.687277	-0.64164	#N/A
28s1626	588	0.350163	0.436963	0.393988	0.323639	0.334326	0.394128	588	0.262792	0.303794	0.433013	0.131302	0.263868	0.425886	#N/A
28s1626	589	0.828897	0.828517	0.796796	0.830933	0.757061	0.752747	589	0.517331	0.387391	0.597918	0.397891	0.420745	0.658426	#N/A
28s1626	590	0.648013	0.481887	0.43287	0.452006	0.464038	0.433834	590	0.780354	0.736283	0.79112	0.711988	0.763041	0.800491	#N/A
28s1626	591	-0.0119717	0.00167677	0.00367069	-0.135336	-0.00848501	0.0672931	591	0.628757	0.578339	0.595379	0.446901	0.526425	0.665893	#N/A
28s1626	592	0.380054	0.441577	0.504713	0.506815	0.371563	0.489136	592	0.764348	0.717629	0.712208	0.651799	0.826011	0.724914	#N/A
28s1626	593	0.564591	0.648771	0.633796	0.574283	0.605263	0.627188	593	0.178933	0.356613	0.278621	0.216933	0.233002	0.330939	#N/A
28s1626	594	0.400863	0.46456	0.473639	0.396681	0.262704	0.360672	594	0.512384	0.467518	0.420637	0.340697	0.418592	0.357771	#N/A
28s1626	595	-0.265445	-0.378777	-0.121807	-0.662204	-0.265201	-0.179672	595	0.501266	0.5825	0.536211	0.386881	0.468645	0.537654	#N/A
28s1626	596	-0.213866	-0.260079	-0.484023	0.0366559	-0.255279	-0.384037	596	0.644421	0.619193	0.631436	0.534884	0.515787	0.571522	#N/A
28s1626	597	-0.902404	-0.879481	-0.68361	-1.01624	-0.543431	-0.617664	597	0.30017	0.241622	0.320284	0.168654	0.203804	0.285005	#N/A
28s1626	598	0.379616	0.409939	0.281288	0.468011	0.411948	0.248773	598	0.541688	0.582583	0.507218	0.545731	0.458693	0.487014	#N/A
28s1626	599	0.499649	0.54023	0.428578	0.626837	0.51875	0.488947	599	0.449784	0.40079	0.496228	0.395952	0.368042	0.449183	#N/A
28s1626	600	0.181532	0.0298379	0.0621208	0.15396	0.2125	0.114985	600	0.190769	0.166204	0.19579	0.0638377	0.175831	0.253902	#N/A
28s1626	601	-1.14866	-0.896395	-0.851122	-0.909836	-0.947804	-0.936537	601	-0.134102	-0.185995	-0.146846	-0.15957	-0.104839	-0.110298	#N/A
28s1626	602	-0.280396	-0.422661	-0.50511	-0.303918	-0.347208	-0.428571	602	-1.0327	-0.967588	-0.898851	-1.18222	-0.925573	-0.774965	#N/A
28s1626	603	0.0366132	0.0527791	0.0527553	0.116181	-0.069503	-0.18572	603	0.481818	0.480506	0.48782	0.486432	0.537167	0.523348	#N/A
28s1626	604	-0.539246	-0.699565	-0.493275	-0.544087	-0.638835	-0.486054	604	0.329773	0.30467	0.304102	0.341628	0.341066	0.350823	#N/A
28s1626	605	-1.58038	-1.22566	-1.36412	-1.72604	-1.69225	-1.19945	605	-0.00483281	-0.0359657	0.0186621	-0.0824987	-0.0492052	-0.0150468	#N/A
28s1626	606	0.510527	0.445755	0.493456	0.324844	0.468528	0.511113	606	0.0229018	-0.0197128	-0.0308557	0.0292611	-0.0217359	0.00921772	#N/A
28s1626	607	0.783603	0.77736	0.842895	0.681007	0.741353	0.772021	607	0.127312	0.14508	0.13633	0.125594	0.0988227	0.151142	#N/A
28s1626	608	0.565108	0.545832	0.48244	0.558176	0.613511	0.538052	608	-0.0807813	-0.0960053	-0.13474	-0.0639568	-0.101855	-0.168798	#N/A
28s1626	609	0.662895	0.582228	0.651275	0.433543	0.582467	0.745002	609	-0.496844	-0.464666	-0.404095	-0.386704	-0.441717	-0.489339	#N/A
28s1626	610	0.739508	0.745245	0.743752	0.64663	0.692142	0.745634	610	-0.620425	-0.682083	-0.678695	-0.584986	-0.621951	-0.71855	#N/A
28s1626	611	0.639369	0.695191	0.631072	0.556689	0.661442	0.65703	611	-1.09647	-1.00735	-1.02602	-1.14691	-1.11178	-1.03525	#N/A
28s1626	612	0.5918	0.495149	0.418246	0.235127	0.621572	0.552752	612	-0.235217	-0.175196	-0.194348	-0.0807745	-0.16503	-0.163781	#N/A
28s1626	613	0.749164	0.820827	0.774569	0.841846	0.406712	0.623656	613	0.600634	0.570869	0.548713	0.57748	0.584491	0.519973	#N/A
28s1626	614	-0.566265	-0.810007	-0.757204	-0.621419	-0.782724	-0.468788	614	0.137876	0.17235	0.112068	0.095128	0.12959	0.149321	#N/A
28s1626	615	0.479156	0.146747	0.419783	0.381789	0.577142	0.163455	615	0.484872	0.481657	0.465088	0.513996	0.506312	0.513394	#N/A
28s1626	616	0.731368	0.691886	0.670356	0.697576	0.681309	0.728643	616	0.536069	0.49534	0.512912	0.479539	0.534904	0.511309	#N/A
28s1626	617	0.00316456	-0.0742402	0.0580993	0.0959253	0.092087	0.137556	617	0.45391	0.461511	0.470573	0.384442	0.485753	0.474427	#N/A
28s1626	618	0.228315	0.185678	0.22541	-0.148775	0.435852	0.573223	618	0.247466	0.220546	0.286543	0.0515764	0.287705	0.338514	#N/A
28s1626	619	0.779423	0.82551	0.747511	0.757033	0.84149	0.791908	619	0.350005	0.391644	0.417172	0.35064	0.356602	0.42984	#N/A
28s1626	620	0.550295	0.504969	0.610157	0.339021	0.528295	0.665502	620	0.0676628	0.0489856	0.0416369	0.0741438	-0.0149948	-0.0146535	#N/A
28s1626	621	-0.656884	-0.558816	-0.65905	-0.692933	-0.624057	-0.646146	621	-0.294868	-0.290648	-0.322585	-0.331661	-0.475775	-0.341116	#N/A
28s1626	622	0.761185	0.812079	0.799088	0.847996	0.813441	0.758607	622	-0.182936	-0.136163	-0.308386	-0.206256	-0.272901	-0.204067	#N/A
28s1626	623	0.897202	0.887751	0.884247	0.910935	0.918934	0.889875	623	-0.134567	-0.152489	-0.155608	-0.157864	-0.239539	-0.255802	#N/A
28s1626	624	0.326724	0.308678	0.274459	0.440987	0.345856	0.225986	624	-0.172699	-0.142481	-0.105963	-0.293582	-0.149444	-0.023624	#N/A
28s1626	625	0.654643	0.661312	0.545295	0.681762	0.641202	0.543601	625	0.248374	0.259708	0.291378	0.286434	0.269177	0.207481	#N/A
28s1626	626	-0.253279	-0.202233	-0.345683	-0.0222495	-0.291459	-0.574349	626	0.353845	0.342953	0.354916	0.359108	0.429967	0.336015	#N/A
28s1626	627	-2.01634	-2.01576	-1.84042	-2.10563	-2.05189	-1.92423	627	-0.402736	-0.38787	-0.283885	-0.301141	-0.276022	-0.229111	#N/A
28s1626	628	0.55706	0.576439	0.517703	0.636342	0.578634	0.49651	628	-0.152371	-0.179264	-0.158338	-0.225504	-0.18656	-0.0994117	#N/A
28s1626	629	0.276484	0.273169	0.332851	0.205392	0.205561	0.307115	629	-0.250184	-0.310178	-0.279993	-0.283147	-0.203473	-0.246664	#N/A
28s1626	630	0.145816	0.100257	0.0314001	0.192585	0.145752	-0.0344557	630	-0.192492	-0.183457	-0.230369	-0.182777	-0.181712	-0.239644	#N/A
28s1626	631	-1.63105	-1.58066	-1.52779	-1.83119	-1.52919	-1.3024	631	-0.529462	-0.550098	-0.50568	-0.571884	-0.564661	-0.365247	#N/A
28s1626	632	0.485567	0.517591	0.466881	0.559829	0.521108	0.518065	632	0.204936	0.175417	0.169294	0.238873	0.186979	0.121117	#N/A
28s1626	633	-0.413968	-0.431333	-0.347261	-0.536718	-0.535702	-0.309032	633	-0.0236437	0.0287417	-0.0463745	0.0990893	-0.0563998	-0.155181	#N/A
28s1626	634	-0.238929	-0.293866	-0.176022	-0.204078	-0.326741	-0.223205	634	0.0319658	0.0617706	-0.0730476	0.118807	0.0292177	-0.0997833	#N/A
28s1626	635	0.0301387	-0.0709979	0.0445496	-0.0499138	0.0469661	0.107593	635	0.167977	0.184313	0.0765924	0.169264	0.134794	0.10731	#N/A
28s1626	636	0.642067	0.659338	0.623537	0.66818	0.664118	0.618558	636	0.146304	0.187259	0.179968	0.301831	0.140537	0.11031	#N/A
28s1626	637	0.496396	0.505911	0.440872	0.574084	0.575241	0.440924	637	0.445081	0.453135	0.457037	0.545704	0.351397	0.27597	#N/A
28s1626	638	-0.769067	-0.73347	-0.639978	-0.934509	-0.703411	-0.643154	638	0.912943	0.89957	0.898773	0.881148	0.908416	0.913309	#N/A
28s1626	639	-0.0729967	-0.106923	-0.235168	-0.0302216	0.0292697	-0.205238	639	0.389587	0.385631	0.445677	0.318121	0.4261	0.522939	#N/A
28s1626	640	0.529871	0.533287	0.466315	0.641611	0.502179	0.443391	640	0.195184	0.120553	0.177788	0.218461	0.272371	0.202678	#N/A
28s1626	641	-1.09111	-0.872597	-0.806223	-1.01421	-1.08964	-0.856984	641	0.183411	0.189668	0.162892	0.25071	0.361708	0.135516	#N/A
28s1626	642	-0.0165591	-0.0529152	-0.103271	0.00748053	-0.0894329	-0.110983	642	0.311903	0.323246	0.244473	0.336095	0.368749	0.265714	#N/A
28s1626	643	-0.0564919	-0.131676	-0.107138	-0.259694	-0.0907723	-0.037227	643	0.230052	0.205335	0.191127	0.227577	0.29088	0.1891	#N/A
28s1626	644	0.586173	0.601484	0.629683	0.614409	0.628527	0.650319	644	0.475795	0.455768	0.452114	0.480795	0.497493	0.443097	#N/A
28s1626	645	0.46816	0.490434	0.507342	0.408323	0.404793	0.498615	645	-0.00475561	-0.0262973	-0.0357698	0.0552722	0.082739	-0.117207	#N/A
28s1626	646	0.442599	0.427879	0.433972	0.286287	0.329923	0.490147	646	-0.0943381	-0.0471655	-0.0674327	0.00528693	-0.0477079	-0.128315	#N/A
28s1626	647	-0.503722	-0.456523	-0.456443	-0.501041	-0.499391	-0.406557	647	-0.548497	-0.533455	-0.536397	-0.551331	-0.514781	-0.528832	#N/A
28s1626	648	0.754863	0.747792	0.733809	0.748927	0.762608	0.725427	648	-0.397706	-0.375281	-0.277994	-0.432547	-0.430304	-0.262106	#N/A
28s1626	649	0.636349	0.61289	0.547198	0.639478	0.66636	0.553393	649	-0.412731	-0.359301	-0.288895	-0.389069	-0.411761	-0.324932	#N/A
28s1626	650	0.363648	0.388967	0.337392	0.388492	0.40869	0.28576	650	-0.525013	-0.566011	-0.499074	-0.623609	-0.694286	-0.51536	#N/A
28s1626	651	-0.133304	-0.145025	-0.136458	-0.0174507	-0.0815369	-0.185073	651	-0.0332246	-0.0102384	-0.0700404	0.0283585	-0.0522685	-0.0564843	#N/A
28s1626	652	-4.0794	-4.07265	-3.97475	-3.91275	-4.36487	-4.27052	652	-0.0713977	-0.112546	-0.154572	-0.0969887	-0.0608561	-0.0837795	#N/A
28s1626	653	0.213595	0.197571	0.105949	0.289329	0.216516	0.0872733	653	0.373243	0.370066	0.362648	0.377363	0.374319	0.351004	#N/A
28s1626	654	0.418702	0.365401	0.285667	0.518957	0.463603	0.340856	654	-0.0580782	-0.126211	-0.17224	-0.135703	-0.0662681	-0.112038	#N/A
28s1626	655	0.735139	0.738139	0.714905	0.761648	0.754535	0.731673	655	0.339916	0.323487	0.314733	0.367629	0.336198	0.305784	#N/A
28s1626	656	-0.708016	-0.659291	-0.467584	-0.870171	-0.619231	-0.417307	656	0.102472	0.128085	0.0650778	0.0806355	0.109857	0.048947	#N/A
28s1626	657	-0.700946	-0.677336	-0.51935	-0.948215	-0.7314	-0.42897	657	0.0332196	0.0767459	0.0644788	0.0389887	0.0949406	0.0784735	#N/A
28s1626	658	0.285796	0.280086	0.280823	0.226243	0.36258	0.383417	658	0.151108	0.157567	0.244082	0.0530934	0.176807	0.280786	#N/A
28s1626	659	0.78739	0.775837	0.804651	0.82984	0.80933	0.803698	659	0.515395	0.504731	0.475123	0.525006	0.512001	0.488526	#N/A
28s1626	660	0.174022	0.193075	0.162698	-0.0460405	-0.0423894	0.278043	660	0.262505	0.26924	0.235858	0.269605	0.280275	0.250874	#N/A
28s1626	661	0.397399	0.359341	0.408282	0.228768	0.276272	0.431136	661	-0.293782	-0.257084	-0.231606	-0.360681	-0.347856	-0.199784	#N/A
28s1626	662	0.799575	0.81326	0.763217	0.84542	0.783466	0.745942	662	0.219013	0.19182	0.156047	0.242873	0.263798	0.143574	#N/A
28s1626	663	0.524482	0.561275	0.544571	0.505118	0.511997	0.526305	663	0.0218323	-0.00480713	-0.0355224	0.0506471	0.0324348	-0.0555771	#N/A
28s1626	664	0.581916	0.571327	0.631185	0.506602	0.611828	0.648057	664	-0.887021	-0.984322	-0.847196	-0.989379	-0.988613	-0.831492	#N/A
28s1626	665	0.676871	0.67837	0.614434	0.729171	0.716785	0.615534	665	-0.0469841	-0.075477	-0.11608	-0.0437822	-0.101252	-0.112624	#N/A
28s1626	666	0.551967	0.576851	0.553658	0.60926	0.564544	0.502493	666	-0.285087	-0.253663	-0.235818	-0.232823	-0.320963	-0.288484	#N/A
28s1626	667	0.554132	0.540646	0.463405	0.575168	0.5383	0.40659	667	-0.448907	-0.352306	-0.400572	-0.430297	-0.503371	-0.433327	#N/A
28s1626	668	-0.50663	-0.576935	-0.617193	-0.395311	-0.47054	-0.786151	668	0.329581	0.344933	0.36037	0.293028	0.371152	0.411631	#N/A
28s1626	669	-0.0412552	-0.0840136	-0.172856	0.0978838	0.0330283	-0.16423	669	-0.051072	-0.0255474	-0.010587	-0.0537118	0.0111709	0.0399551	#N/A
28s1626	670	-0.0963846	-0.122006	-0.16006	-0.0745638	-0.269778	-0.155161	670	-0.226853	-0.2735	-0.275467	-0.150893	-0.145443	-0.311571	#N/A
28s1626	671	-1.17688	-1.0558	-0.958767	-1.16102	-1.21803	-1.00064	671	-0.123863	-0.111441	-0.173384	-0.0328636	-0.0649749	-0.130651	#N/A
28s1626	672	-1.22123	-1.17443	-0.978604	-1.42724	-1.25699	-0.986229	672	0.636372	0.640992	0.616104	0.646484	0.694347	0.630088	#N/A
28s1626	673	0.142445	0.132237	0.13354	0.14198	0.202123	0.164156	673	0.263128	0.310857	0.29612	0.376074	0.329516	0.24927	#N/A
28s1626	674	0.44668	0.427741	0.398192	0.506259	0.48132	0.391115	674	0.591223	0.572087	0.549209	0.610558	0.597518	0.561211	#N/A
28s1626	675	-0.408162	-0.411611	-0.304957	-0.5507	-0.430667	-0.28673	675	0.583562	0.570575	0.597132	0.553639	0.557781	0.584178	#N/A
28s1626	676	0.343774	0.308081	0.287119	0.348771	0.394859	0.370011	676	0.476761	0.508238	0.488088	0.461256	0.470969	0.465181	#N/A
28s1626	677	0.184839	0.2096	0.197952	0.169815	0.22969	0.257739	677	0.476474	0.463447	0.51638	0.363378	0.407849	0.456618	#N/A
28s1626	678	0.369582	0.336273	0.308119	0.319194	0.405265	0.355291	678	0.115792	0.0631792	0.126183	0.237781	0.191435	0.193875	#N/A
28s1626	679	0.574273	0.566266	0.549436	0.618136	0.573683	0.536361	679	0.43836	0.417617	0.518137	0.448941	0.510802	0.466856	#N/A
28s1626	680	-0.0902093	-0.0586359	-0.179042	-0.0589952	-0.116215	-0.220671	680	0.57971	0.636413	0.55476	0.48771	0.666941	0.572045	#N/A
28s1626	681	-0.532346	-0.504762	-0.614447	-0.449681	-0.505209	-0.610955	681	0.517848	0.451602	0.541206	0.441431	0.602636	0.65207	#N/A
28s1626	682	0.135557	0.165981	0.104479	0.195477	0.122176	0.0957363	682	0.449656	0.445446	0.531119	0.28621	0.407154	0.414118	#N/A
28s1626	683	0.572751	0.591761	0.576006	0.61212	0.584788	0.543501	683	0.453944	0.353047	0.411423	0.324817	0.414401	0.371461	#N/A
28s1626	684	0.0852529	0.0304438	0.0209287	0.126685	0.0989633	-0.0327948	684	0.624478	0.578228	0.535335	0.550956	0.549604	0.656184	#N/A
28s1626	685	-1.5415	-1.58771	-1.37106	-1.94713	-1.82696	-1.22808	685	0.518965	0.522	0.554377	0.47517	0.554114	0.651847	#N/A
28s1626	686	0.575118	0.585501	0.56828	0.590449	0.624536	0.562396	686	-0.151192	-0.0197398	-0.0886483	0.0802513	0.0968149	-0.0718593	#N/A
28s1626	687	-0.322528	-0.270089	-0.288621	-0.223524	-0.304654	-0.297642	687	-0.356027	-0.56773	-0.475882	-0.205441	-0.410394	-0.459529	#N/A
28s1626	688	-1.30565	-1.27222	-1.12748	-1.37501	-1.40016	-1.07281	688	-0.403375	-0.400764	-0.543687	-0.436229	-0.629762	-0.57273	#N/A
28s1626	689	0.131392	0.116978	0.124008	0.101496	0.172259	0.117291	689	-1.08454	-0.877314	-0.824573	-1.00267	-1.01996	-1.0149	#N/A
28s1626	690	0.778777	0.791662	0.751815	0.798376	0.801997	0.751904	690	-0.362599	-0.318559	-0.287634	-0.459974	-0.5948	-0.397331	#N/A
28s1626	691	0.50882	0.473662	0.430376	0.469824	0.52747	0.392262	691	0.0741885	0.0289389	0.078151	-0.0417681	0.147089	0.262267	#N/A
28s1626	692	-0.0137485	-0.138875	-0.160533	-0.0538925	-0.0286305	-0.116501	692	0.159802	0.115574	0.0497419	0.047888	0.0576687	0.0835172	#N/A
28s1626	693	-0.233036	-0.246389	-0.30496	-0.200072	-0.182524	-0.227996	693	0.0771166	0.136722	0.0370701	0.0825159	0.263382	0.10141	#N/A
28s1626	694	0.365653	0.354081	0.353983	0.511114	0.438501	0.33595	694	0.0145096	0.0835167	0.145889	0.284205	0.278085	0.0735138	#N/A
28s1626	695	-0.889235	-0.838189	-0.566866	-0.835963	-0.869881	-0.603209	695	0.361452	0.278857	0.381847	0.351022	0.374946	0.413681	#N/A
28s1626	696	-0.358709	-0.222381	-0.213156	-0.32207	-0.25602	-0.224952	696	0.242534	0.223172	0.22995	0.279847	0.20309	0.13905	#N/A
28s1626	697	0.743974	0.742739	0.729541	0.749442	0.736595	0.739009	697	0.179992	0.150116	0.134316	0.0919007	0.0315671	0.0397515	#N/A
28s1626	698	0.77032	0.730942	0.694818	0.738551	0.783147	0.724415	698	0.211813	0.0495596	0.134312	0.136245	0.163156	0.165203	#N/A
28s1626	699	0.37958	0.337507	0.334681	0.399082	0.446504	0.30834	699	-0.236374	-0.190888	-0.214029	-0.189163	-0.412332	-0.352239	#N/A
28s1626	700	-1.19143	-1.15144	-0.963162	-1.39793	-1.25425	-0.939427	700	-1.3555	-0.840189	-1.20407	-0.672045	-1.14921	-1.17414	#N/A
28s1626	701	-0.289253	-0.153356	-0.27005	-0.27057	-0.348033	-0.184745	701	0.176707	-0.0295946	0.00122073	0.0316996	0.155226	0.0386973	#N/A
28s1626	702	0.800215	0.738502	0.654005	0.696479	0.738269	0.690282	702	0.274717	0.231196	0.341822	0.172987	0.265245	0.344033	#N/A
28s1626	703	0.776795	0.729737	0.668299	0.711533	0.706244	0.687555	703	0.707158	0.653792	0.616557	0.576343	0.725674	0.665042	#N/A
28s1626	704	0.301168	0.240765	0.143103	-0.169453	-0.141649	0.331513	704	0.595487	0.586784	0.535195	0.505274	0.686995	0.66287	#N/A
28s1626	705	0.879911	0.850313	0.82666	0.76857	0.84929	0.809077	705	0.617021	0.50236	0.546725	0.458026	0.591717	0.562386	#N/A
28s1626	706	0.513075	0.510931	0.501136	0.385307	0.431238	0.481009	706	0.342513	0.263549	0.268155	0.253326	0.422005	0.344912	#N/A
28s1626	707	0.260597	0.207687	0.272198	-0.0533872	0.0948505	0.248718	707	-0.734723	-0.742953	-0.725467	-0.717668	-0.964312	-0.674117	#N/A
28s1626	708	0.356051	0.316222	0.359977	0.0502569	0.104669	0.25708	708	-0.662783	-0.709239	-0.696466	-0.735326	-0.623506	-0.668522	#N/A
28s1626	709	0.247383	0.231462	0.200772	0.373038	0.363448	0.257917	709	-1.61568	-1.49098	-1.19265	-1.55703	-1.85985	-1.41114	#N/A
28s1626	710	-1.56091	-1.2316	-1.00796	-1.20139	-1.58258	-1.1739	710	-0.38979	-0.125339	-0.381426	-0.288133	-0.332645	-0.386837	#N/A
28s1626	711	-0.103863	-0.155307	-0.220155	-0.0727584	0.028777	-0.119796	711	-0.531652	-0.426713	-0.380235	-0.450126	-0.366086	-0.300404	#N/A
28s1626	712	0.650121	0.560093	0.557097	0.591021	0.587468	0.539572	712	0.223973	0.0527524	0.0517485	0.28652	0.146303	-0.112776	#N/A
28s1626	713	-1.55799	-1.50188	-1.47776	-1.45323	-1.45197	-1.41164	713	0.360168	0.334286	0.293827	0.421326	0.386292	0.288392	#N/A
28s1626	714	0.440877	0.418446	0.384511	0.414281	0.425423	0.362195	714	0.40952	0.355463	0.285573	0.585707	0.508371	0.263889	#N/A
28s1626	715	-0.0473627	-0.186436	-0.130063	-0.0248123	-0.0268083	-0.0944488	715	0.51278	0	0.494072	0	0	0	#N/A
28s1626	716	-0.304155	-0.117505	-0.194053	-0.14542	-0.141761	-0.280589	716	0.985291	0	0	0	0	0	#N/A
28s1626	717	0.286999	0.316315	0.211477	0.404243	0.336236	0.131399	717	0	0	0	0	0	0	#N/A
28s1626	718	-0.745236	-0.66054	-0.618293	-0.537168	-0.688665	-0.507161	718	0	0	0	0	0	0	#N/A
28s1626	719	0.551732	0.365319	0.349605	0.470947	0.575786	0.42015	719	0	0	0	0	0	0	#N/A
28s1626	720	0.0754359	0.0157798	0.0896511	0.100948	-0.0346491	0.117183	720	0	0	0	0	0	0	#N/A
28s1626	721	0.233776	0.131811	0.166553	0.00317559	0.24784	0.175754	721	0	0	0	0	0	0	#N/A
28s1626	722	0.139516	0.22298	0.30023	-0.0821867	0.129706	0.366471	722	0	0	0	0	0	0	#N/A
28s1626	723	0.858828	0.846085	0.827064	0.887324	0.884333	0.79354	723	0	0	0	0	0	0	#N/A
28s1626	724	0.42597	0.48536	0.505393	0.522151	0.451277	0.379672	724	0	0	0	0	0	0	#N/A
28s1626	725	-0.127263	-0.0454218	-0.0423134	0.0586254	-0.148302	-0.111294	725	0	0	0	0	0	0	#N/A
28s1626	726	0.224138	0.274211	0.0938862	0.248702	0.209308	0.0519839	726	0	0	0	0	0	0	#N/A
28s1626	727	0.757685	0.792719	0.748608	0.850041	0.757761	0.736282	727	0	0	0	0	0	0	#N/A
28s1626	728	0.535216	0.506909	0.415514	0.497956	0.506159	0.365413	728	0	0	0	0	0	0	#N/A
28s1626	729	-4.86387	-4.90461	-4.29031	-6.34728	-5.52052	-4.25034	729	0	0	0	0	0	0	#N/A
28s1626	730	-3.10808	-3.11315	-3.244	-2.27508	-2.64473	-2.8985	730	0	0	0	0	0	0	#N/A
28s1626	731	0.966119	0.976957	0.973437	0.969649	0.984635	0.971046	731	0	0	0	0	0	0	#N/A
28s1626	732	0.420836	0.341784	0.402567	0.390946	0.473653	0.378033	732	0	0	0	0	0	0	#N/A
28s1626	733	0.817297	0.784919	0.793614	0.753462	0.859014	0.846275	733	0	1	0	0	0	0	#N/A
28s1626	734	0.908884	0.880591	0.915518	0.838859	0.881876	0.906279	734	0	1	0	0	0	0	#N/A
28s1626	735	0.642115	0.589374	0.541892	0.56534	0.602886	0.584994	735	0	1	0	0	0	0	#N/A
28s1626	736	0.88456	0.899426	0.905969	0.900435	0.892105	0.854752	736	0	0	0	0	0	0	#N/A
28s1626	737	0.81218	0.792524	0.758915	0.708327	0.813313	0.752893	737	0	0	0	0	0	1	#N/A
28s1626	738	0.159547	0.041048	0.248826	-0.20178	0.0637642	0.320485	738	0	0	0	0	0	1	#N/A
28s1626	739	-0.0874819	-0.0994103	0.0670616	-0.0287394	-0.326189	-0.463415	739	0	0	0	0	0	0.937729	#N/A
28s1626	740	-1.47849	-1.72587	-1.87054	-1.3399	-1.59969	-0.927195	740	0.486862	0.261396	0.312523	0.407191	0.436126	0.411765	#N/A
28s1626	741	0.131098	0.352518	0.377093	0.450948	0.518922	0.16053	741	-0.554252	-0.469902	-0.637187	-0.691713	-0.690834	-0.393868	#N/A
28s1626	742	0.760447	0.747722	0.710324	0.718506	0.643938	0.840909	742	-0.321249	-0.127128	-0.245694	-0.188275	-0.405679	-0.310265	742
28s1626	743	-0.149285	0.274559	0.383886	0.159978	0.243884	0.212038	743	-0.383151	-0.36516	-0.44348	-0.389082	-0.509535	-0.427964	#N/A
28s1626	744	-1.51087	-1.2851	-1.61785	-1.46324	-1.68615	-1.62312	744	-0.624231	-0.740642	-0.847032	-0.765247	-0.708193	-0.840082	#N/A
28s1626	745	-0.208054	-0.330459	-0.458532	-0.486762	-0.6329	-0.434949	745	-0.946477	-0.692116	-0.558259	-0.626137	-0.641318	-0.719686	#N/A
28s1626	746	0.218627	0.0746269	0.25669	0.0271439	0.353933	-0.220557	746	-0.209553	-0.242114	-0.192925	-0.143064	-0.148901	-0.190509	#N/A
28s1626	747	0.70283	0.43772	0.53553	0.375694	0.530551	0.523089	747	0.881684	0.893445	0.872978	0.834687	0.879333	0.878736	#N/A
28s1626	748	0.752475	0.411252	0.565789	0.33189	0.63474	0.620573	748	0.116071	0.174419	0.17164	0.154362	0.254962	0.1965	#N/A
28s1626	749	0.728916	0.545246	0.668966	0.626198	0.564452	0.375578	749	0.155033	-0.135397	-0.0705079	0.0502301	0.108631	-0.00907407	749
28s1626	750	0.457423	0.633214	0.680689	0.60827	0.599605	0.538225	750	-0.315637	-0.481046	-0.48677	-0.39323	-0.352294	-0.32734	#N/A
28s1626	751	-1.37139	-0.343284	-2.17114	-0.486835	-0.94052	-0.396896	751	-0.206772	-0.16287	0.016274	-0.249826	-0.251088	-0.129526	#N/A
28s1626	752	0.779682	-0.410891	0.126214	0.282869	-0.0473815	0.396985	752	-0.467528	-0.436371	-0.463146	-0.960311	-0.871722	-0.534828	#N/A
28s1626	753	-1.55319	-1.13018	-0.706587	-0.596877	-1.11009	-2.54331	753	0.995069	0.990271	0.986169	0.783402	0.796687	0.861783	#N/A
28s1626	754	0.873061	0.846022	0.834711	0.824104	0.839429	0.814433	754	0.700037	0.658125	0.668508	0.56304	0.518681	0.657471	#N/A
28s1626	755	0.130435	0.301649	0.0153173	-0.522965	-0.0432034	0.468085	755	0.979869	0.980635	0.981809	0.971571	0.965402	0.989776	#N/A
28s1626	756	0.708266	0.341693	0.590909	0.124797	0.505495	0.241573	756	0.787619	0.773787	0.789551	0.716651	0.668195	0.789771	#N/A
28s1626	757	-0.252485	-0.0613208	-0.708029	-0.535545	-0.762238	0.277689	757	0.140907	0.154251	0.0439837	0.236226	0.159654	0.0257298	#N/A
28s1626	758	-0.632124	-0.420373	0.5	0.135539	0.428571	1	758	0.271255	0.245638	0.2636	0.344402	0.297611	0.240823	#N/A
28s1626	759	0.0649351	-0.20603	0.60177	0.356377	0.302326	-0.360202	759	0.241511	0.238875	0.210817	0.255997	0.294554	0.182624	#N/A
28s1626	760	-2.46154	-0.857798	-0.868512	-0.8	-0.858407	-2.39623	760	-0.114495	-0.11781	-0.117053	-0.000935317	-0.0620723	-0.158973	#N/A
28s1626	761	0	0	0	0	0	0	761	0.0343633	0.10317	0.0826343	0.0722848	0.0853158	0.0997184	#N/A
28s1626	762	0	0	0	0	0	0	762	-0.170391	-0.134435	-0.0806968	-0.213756	-0.150567	-0.00154179	#N/A
28s1626	763	0	0	0	0	0	0	763	-0.216842	-0.213202	-0.19006	-0.393076	-0.168186	-0.0784412	#N/A
28s1626	764	0	0	0	0	0	0	764	0.295224	0.304445	0.285632	0.223377	0.294144	0.345474	#N/A
28s1626	765	0	0	0	0	0	0	765	0.0399497	-0.00948109	0.0339176	-0.0651984	0.0406152	0.111957	#N/A
28s1626	766	0	0	0	0	0	0	766	0.441065	0.416203	0.40422	0.433769	0.460785	0.413249	#N/A
28s1626	767	1	1	1	1	1	1	767	0.248245	0.22615	0.174598	0.246291	0.230158	0.209666	#N/A
28s1626	768	0	0	0	0	0	0	768	-0.151955	-0.139262	-0.159523	-0.108547	-0.156675	-0.163533	#N/A
28s1626	769	0	0	0	0	0	0	769	-0.451705	-0.462614	-0.492686	-0.447269	-0.480839	-0.489751	#N/A
28s1626	770	0	0	0	0	0	0	770	-1.12132	-1.12471	-1.07195	-1.08436	-1.27401	-1.17209	#N/A
28s1626	771	0	0	0	0	0	0	771	-1.01939	-1.02969	-0.987394	-0.991718	-1.08256	-1.09745	#N/A
28s1626	772	0	0	0	0	0	0	772	0.367822	0.376515	0.373287	0.437662	0.449375	0.368057	#N/A
28s1626	773	0	0	0	0	0	0	773	0.609765	0.611865	0.606794	0.632926	0.662709	0.593213	#N/A
28s1626	774	0.954856	0.981548	0.97555	0.990032	1	0.929197	774	0.0259378	0.0712023	0.05466	0.0257474	0.114051	0.112868	#N/A
28s1626	775	0.919888	0.964921	0.941463	0.986848	0.964558	0.94727	775	0.103604	0.0945537	0.0853271	0.0893966	0.11076	0.0804191	#N/A
28s1626	776	0.961794	0.965066	0.960386	1	0.977653	0.941022	776	0.0440051	0.0613617	-0.0193293	0.105424	0.0456792	-0.0304332	#N/A
28s1626	777	0.919676	0.947055	0.927168	0.932392	0.942569	0.908653	777	-0.273476	-0.199875	-0.219152	-0.165796	-0.246433	-0.20893	#N/A
28s1626	778	0.0667963	-0.00431965	0.226841	-0.0059475	0.0470412	0.146635	778	-0.533821	-0.560865	-0.38448	-0.866011	-0.634719	-0.350062	#N/A
28s1626	779	0.668298	0.65391	0.543084	0.697959	0.69726	0.556735	779	0.361247	0.319367	0.42238	0.298178	0.323396	0.387816	#N/A
28s1626	780	0.0780189	0.0616104	0.0975396	0.121662	0.0767644	0.131923	780	0.650225	0.624453	0.663726	0.64795	0.658777	0.679647	#N/A
28s1626	781	0.275647	0.264835	0.0813739	0.444642	0.315648	0.0614952	781	0.419864	0.411642	0.40645	0.348378	0.344384	0.425361	#N/A
28s1626	782	0.584843	0.585505	0.531109	0.67244	0.655108	0.545834	782	0.36973	0.331248	0.290301	0.311355	0.342151	0.374604	#N/A
28s1626	783	0.373863	0.298574	0.288708	0.392739	0.344481	0.301759	783	-0.104754	-0.0908354	-0.0908865	-0.123374	-0.202774	-0.124906	#N/A
28s1626	784	-0.712875	-0.640766	-0.601454	-0.786982	-0.688199	-0.57931	784	-0.686394	-0.59233	-0.637214	-0.61026	-0.772118	-0.777046	#N/A
28s1626	785	-2.42695	-2.25764	-2.24426	-2.79381	-2.74658	-2.25994	785	-0.770087	-0.753376	-0.72612	-0.661417	-0.699172	-0.786142	#N/A
28s1626	786	0.627714	0.63836	0.626239	0.603237	0.646637	0.640146	786	-1.55771	-1.5054	-1.50038	-1.3675	-1.33615	-1.54564	#N/A
28s1626	787	0.903011	0.906212	0.895038	0.911341	0.910748	0.89328	787	-0.0913729	-0.0688934	-0.0964631	0.0665225	0.0219188	-0.10032	#N/A
28s1626	788	0.572123	0.543764	0.52632	0.559143	0.603573	0.52612	788	0.973323	0.971769	0.971593	0.976065	0.978621	0.973255	#N/A
28s1626	789	0.554738	0.502511	0.502665	0.517501	0.551464	0.547173	789	0.890718	0.884418	0.875414	0.853757	0.896377	0.885794	#N/A
28s1626	790	0.378277	0.331922	0.297948	0.37616	0.382955	0.386906	790	0.741852	0.714364	0.709249	0.687527	0.759303	0.744841	#N/A
28s1626	791	0.456056	0.435771	0.430611	0.514488	0.482079	0.425015	791	0.458452	0.442086	0.379154	0.522703	0.53543	0.399478	#N/A
28s1626	792	-2.14961	-1.94738	-1.80948	-2.08784	-2.2177	-1.94617	792	0.117591	0.0928202	0.018052	0.217356	0.220712	0.0456401	#N/A
28s1626	793	-2.64252	-2.50947	-2.46687	-2.69184	-2.85305	-2.65425	793	-0.284515	-0.308617	-0.423945	-0.211353	-0.356412	-0.557255	#N/A
28s1626	794	-0.31157	-0.319922	-0.320474	-0.261957	-0.302796	-0.3218	794	-0.595978	-0.591043	-0.676616	-0.655637	-0.575993	-0.674338	#N/A
28s1626	795	-0.0760453	-0.107648	-0.062172	-0.149496	-0.0675465	-0.00047039	795	-0.652703	-0.680658	-0.60959	-0.547536	-0.772615	-0.567229	#N/A
28s1626	796	0.771807	0.761932	0.759374	0.752289	0.787258	0.762502	796	-0.224625	-0.243449	-0.207744	-0.375721	-0.302036	-0.234791	#N/A
28s1626	797	0.345036	0.266489	0.14881	0.392222	0.459066	0.211481	797	0.0551083	0.243731	0.136968	0.111433	0.182767	0.198498	#N/A
28s1626	798	0.596205	0.567982	0.534468	0.628632	0.652604	0.55367	798	0.386672	0.331296	0.311607	0.349236	0.379531	0.338668	#N/A
28s1626	799	0.713245	0.685609	0.620846	0.715504	0.738826	0.641003	799	0.120839	0.098395	0.191295	0.046202	0.10635	0.257323	#N/A
28s1626	800	0.742544	0.728384	0.6678	0.76117	0.760157	0.683741	800	0.305094	0.272279	0.358186	0.287481	0.27351	0.466035	#N/A
28s1626	801	0.490975	0.477163	0.369896	0.558314	0.528054	0.398016	801	0.395375	0.376532	0.359625	0.350479	0.331395	0.39054	#N/A
28s1626	802	-0.603775	-0.647529	-0.974142	-0.164875	-0.507902	-1.11213	802	0.380122	0.380453	0.43418	0.411201	0.580595	0.489306	#N/A
28s1626	803	-6.67381	-5.80649	-3.83892	-8.46128	-8.13807	-4.24995	803	0.224167	0.207512	0.292272	0.13282	0.155313	0.225891	#N/A
28s1626	804	0.215041	0.194117	0.251315	0.0362862	0.18884	0.29785	804	-0.0417257	-0.0986436	-0.156451	-0.258298	-0.261215	-0.288414	#N/A
28s1626	805	0.327495	0.26466	0.254122	0.312241	0.358743	0.28019	805	-0.712032	-0.68309	-0.462254	-0.726248	-0.519981	-0.616739	#N/A
28s1626	806	0.839404	0.828786	0.785373	0.859594	0.869694	0.803895	806	0.0287244	0.0873974	0.015919	0.0509552	0.180811	0.21581	#N/A
28s1626	807	0.726445	0.6954	0.601702	0.734536	0.766103	0.66639	807	0.800747	0.839197	0.829687	0.689328	0.730404	0.816541	#N/A
28s1626	808	0.629755	0.592706	0.536317	0.657179	0.674166	0.608843	808	0.263797	0.182944	0.348013	0.197015	0.251637	0.441782	#N/A
28s1626	809	0.780128	0.785307	0.718035	0.824144	0.821742	0.743166	809	-0.446423	-0.40718	-0.329045	-0.283836	-0.53677	-0.431041	#N/A
28s1626	810	-2.59429	-2.40283	-2.25955	-2.45787	-2.76299	-2.43709	810	0.421198	0.40471	0.385598	0.285637	0.399461	0.442762	#N/A
28s1626	811	0.557756	0.473826	0.422849	0.578238	0.541245	0.443309	811	0.453525	0.356779	0.406942	0.398485	0.386238	0.47924	#N/A
28s1626	812	0.372921	0.342445	0.25194	0.416855	0.417106	0.18929	812	0.0489521	0.0643319	0.120235	0.0625718	0.0990043	0.0635886	#N/A
28s1626	813	0.284331	0.307401	0.23211	0.312575	0.375192	0.167412	813	-0.554506	-0.508014	-0.550402	-0.41725	-0.433598	-0.427085	#N/A
28s1626	814	0.231635	0.290172	0.208204	0.385549	0.324959	0.183121	814	-0.135679	-0.000968098	-0.0598676	-0.165236	-0.0176351	-0.192423	#N/A
28s1626	815	-0.382264	-0.544157	-0.493671	-0.149068	-0.245788	-0.515594	815	-0.21021	-0.386491	-0.390404	-0.219857	-0.346216	-0.316664	#N/A
28s1626	816	-1.71816	-1.47734	-1.35514	-1.53339	-1.45317	-1.29477	816	-0.594213	-0.605884	-0.756496	-0.591099	-0.729683	-0.823353	#N/A
28s1626	817	0.595008	0.580459	0.621406	0.508157	0.534719	0.570842	817	-0.110887	-0.147691	-0.128258	-0.125294	-0.279686	-0.229498	#N/A
28s1626	818	0.842676	0.809731	0.811625	0.72594	0.799606	0.824192	818	-0.157968	-0.150249	-0.146575	-0.0320798	-0.137985	-0.164815	#N/A
28s1626	819	-0.215123	-0.19972	-0.305605	-0.310609	-0.243061	-0.260879	819	0.127282	0.153371	0.194489	0.204167	0.16338	0.169507	#N/A
28s1626	820	0.276265	0.280436	0.263415	0.255355	0.211216	0.385602	820	0.400613	0.410993	0.324659	0.455466	0.51868	0.397914	#N/A
28s1626	821	-0.10806	-0.113753	-0.10413	-0.366827	-0.180367	0.0290306	821	0.679011	0.673321	0.634381	0.685352	0.687872	0.653409	#N/A
28s1626	822	0.110603	0.130001	0.160239	-0.135093	-0.185416	0.0963019	822	0.799632	0.795084	0.747679	0.77813	0.815763	0.738617	#N/A
28s1626	823	0.814527	0.779122	0.754076	0.80299	0.831496	0.784839	823	0.883898	0.894483	0.876142	0.897869	0.912213	0.893684	#N/A
28s1626	824	0.66499	0.578447	0.518158	0.691678	0.710981	0.516631	824	0.965182	0.971812	0.972034	0.970768	0.977072	0.972731	#N/A
28s1626	825	0.619378	0.653155	0.54195	0.593946	0.634637	0.54396	825	0.788235	0.792329	0.791356	0.788807	0.844184	0.81516	#N/A
28s1626	826	0.503944	0.512602	0.507653	0.497829	0.474274	0.469117	826	0.329967	0.327226	0.369546	0.272342	0.365542	0.371704	#N/A
28s1626	827	-0.286416	-0.283027	-0.090825	-0.462718	-0.357645	-0.0115712	827	-0.364593	-0.416172	-0.500998	-0.342033	-0.283912	-0.532341	#N/A
28s1626	828	-0.197333	-0.019213	-0.0029022	-0.228358	-0.0677682	0.00854197	828	-0.623328	-0.591492	-0.604627	-0.550711	-0.530755	-0.613682	#N/A
28s1626	829	-0.114375	0.00535578	-0.0902954	-0.0739404	-0.0865684	-0.0154575	829	-1.15879	-1.19128	-1.13469	-1.11832	-1.11118	-1.09991	#N/A
28s1626	830	0.604023	0.592395	0.624213	0.62435	0.57432	0.492915	830	0.0337042	-0.0106292	0.0320058	-0.0495117	-0.0653883	0.0682481	#N/A
28s1626	831	-0.261297	-0.209134	-0.238678	-0.253554	-0.31416	-0.278133	831	-0.103114	-0.0791059	-0.0684648	-0.206964	-0.17756	-0.0361803	#N/A
28s1626	832	-0.2341	-0.393212	-0.236754	-0.438469	-0.426334	-0.228279	832	-0.309815	-0.27371	-0.229578	-0.444387	-0.449874	-0.244486	#N/A
28s1626	833	-0.130471	-0.161478	-0.0325109	-0.202903	-0.154308	-0.0523578	833	-0.123674	-0.0906407	-0.0758023	-0.204831	-0.202051	-0.0704221	#N/A
28s1626	834	-0.836415	-0.903317	-0.917231	-0.624039	-0.566196	-0.86681	834	0.467252	0.464706	0.447818	0.496892	0.518254	0.48163	#N/A
28s1626	835	0.492608	0.489413	0.42652	0.461802	0.493026	0.542267	835	-0.0666192	-0.0592353	-0.0967241	0.0993084	0.0468055	-0.0484816	#N/A
28s1626	836	0.0629279	0.083479	-0.0779175	0.204465	0.062038	-0.121337	836	0.154173	0.13822	0.131998	0.262081	0.232259	0.0373282	#N/A
28s1626	837	-1.63893	-1.6029	-1.65069	-1.66238	-1.96725	-1.60846	837	-0.217346	-0.275689	-0.321297	-0.0958157	-0.136533	-0.359022	#N/A
28s1626	838	-0.890123	-0.875703	-0.838317	-0.628387	-0.534884	-0.933576	838	0.0185873	0.0423044	0.0120331	0.0857193	0.0664959	-0.00231492	#N/A
28s1626	839	0.80036	0.851026	0.75694	0.844977	0.868469	0.76368	839	-0.638722	-0.64269	-0.573481	-0.750545	-0.712349	-0.5425	#N/A
28s1626	840	0.952368	0.920619	0.912774	0.913809	0.935677	0.899269	840	0.24203	0.252389	0.282664	0.232783	0.21457	0.216546	#N/A
28s1626	841	0.789973	0.764173	0.786319	0.654226	0.761083	0.782835	841	-0.0196633	-0.0129782	-0.0708094	-0.0576483	-0.0518325	-0.0537167	#N/A
28s1626	842	0.894998	0.862841	0.887213	0.829564	0.873896	0.869549	842	-0.440716	-0.451833	-0.45438	-0.466908	-0.546968	-0.424963	#N/A
28s1626	843	0.957403	0.957894	0.954214	0.960865	0.967063	0.95322	843	0.371167	0.3607	0.339406	0.388375	0.331705	0.324628	#N/A
28s1626	844	0.306276	0.413733	0.445722	0.37546	0.329357	0.371934	844	-0.112814	-0.0690845	-0.0950356	-0.044465	-0.123864	-0.10352	#N/A
28s1626	845	0.426361	0.443139	0.397951	0.51002	0.485009	0.401432	845	0.253719	0.222064	0.184496	0.266193	0.263558	0.165135	#N/A
28s1626	846	0.494622	0.519559	0.492323	0.577027	0.468363	0.443704	846	0.0598806	0.101458	0.0700646	0.0786085	0.105739	0.00229852	#N/A
28s1626	847	0.201392	0.173412	0.03532	0.35365	0.295223	0.039862	847	0.746615	0.732049	0.721749	0.704358	0.769708	0.709605	#N/A
28s1626	848	0.0479587	0.0129685	-0.140284	0.113894	0.0373721	-0.133112	848	0.243727	0.241112	0.155107	0.373208	0.354137	0.0654735	#N/A
28s1626	849	0.0458514	0.0355017	0.0376899	-0.0204692	0.0144332	0.0778766	849	0.911851	0.905945	0.922498	0.899956	0.948145	0.918663	#N/A
28s1626	850	0.746231	0.732197	0.678765	0.793889	0.769756	0.711097	850	0.956634	0.955409	0.957637	0.931962	0.951425	0.955814	#N/A
28s1626	851	0.815374	0.795481	0.773716	0.840346	0.824147	0.763687	851	0.929621	0.934641	0.933928	0.908538	0.915407	0.936663	#N/A
28s1626	852	0.232124	0.177375	0.0802054	0.328952	0.253099	0.0569247	852	0.920951	0.881075	0.909981	0.876881	0.928126	0.930353	#N/A
28s1626	853	-2.6652	-2.43661	-1.68862	-3.93663	-3.39486	-1.7204	853	0.294342	0.127253	0.155549	0.186537	0.261072	0.283016	#N/A
28s1626	854	-0.342244	-0.322323	-0.275934	-0.380079	-0.33494	-0.249925	854	-0.647601	-0.732203	-0.63845	-0.736981	-0.708395	-0.533197	#N/A
28s1626	855	-0.617002	-0.58069	-0.736812	-0.348045	-0.442763	-0.788528	855	0.346291	0.317019	0.301245	0.25084	0.300063	0.398708	#N/A
28s1626	856	0.581599	0.562658	0.523167	0.650862	0.628613	0.524179	856	-2.95011	-2.76031	-2.80881	-2.48862	-3.07202	-3.59182	#N/A
28s1626	857	-0.0161681	-0.0695884	-0.0811385	-0.0161933	0.0192741	-0.0264209	857	0.426865	0.430874	0.430304	0.274016	0.457508	0.530644	#N/A
28s1626	858	0.0785797	0.015202	-0.0477405	0.183739	0.139877	0.0100006	858	0.214875	0.173182	0.223915	0.143992	0.171657	0.248068	#N/A
28s1626	859	0.365546	0.359751	0.299814	0.489884	0.437738	0.311621	859	0.205429	0.291242	0.265124	0.179786	0.276371	0.251328	#N/A
28s1626	860	-0.518322	-0.468112	-0.340262	-0.821448	-0.724702	-0.349344	860	0.136861	0.15899	0.200984	0.199444	0.191298	0.230713	#N/A
28s1626	861	0.125272	0.146795	0.0437993	0.221689	0.129966	0.0188793	861	0.115701	0.114917	0.179228	0.109648	0.0438218	0.189915	#N/A
28s1626	862	0.527117	0.531861	0.45846	0.577656	0.561919	0.444983	862	-0.185734	-0.14268	-0.173686	-0.092642	-0.0491407	-0.218498	#N/A
28s1626	863	-2.95527	-2.95691	-2.71659	-2.89349	-3.15696	-2.95079	863	-0.0384688	-0.0940275	-0.0447728	-0.069261	-0.0787981	-0.00655208	#N/A
28s1626	864	0.186778	0.231788	0.246014	0.199848	0.278352	0.234103	864	-0.363897	-0.313044	-0.305809	-0.204553	-0.311324	-0.378932	#N/A
28s1626	865	0.443915	0.417652	0.355264	0.509067	0.534155	0.377147	865	0.139301	0.126309	0.177219	0.0914018	0.136151	0.207726	#N/A
28s1626	866	0.284019	0.301241	0.30481	0.303843	0.446396	0.312469	866	-0.224632	-0.258627	-0.238326	-0.354435	-0.257018	-0.160196	#N/A
28s1626	867	0.950009	0.94877	0.940947	0.949701	0.952337	0.937932	867	-0.0718725	-0.0603378	-0.0484469	0.00252953	-0.0967612	-0.111379	#N/A
28s1626	868	0.478101	0.419591	0.427101	0.356436	0.40289	0.430791	868	-0.205503	-0.253003	-0.330142	-0.234914	-0.230333	-0.291549	#N/A
28s1626	869	0.94385	0.930421	0.910572	0.939297	0.94394	0.934145	869	0.301838	0.321307	0.253497	0.343813	0.23612	0.175382	#N/A
28s1626	870	-0.256791	-0.326023	-0.371891	-0.824654	-0.48231	-0.133267	870	0.217035	0.170994	0.172549	0.19393	0.129522	0.20019	#N/A
28s1626	871	0.884985	0.899323	0.883751	0.871328	0.858761	0.87572	871	0.209793	0.237881	0.126114	0.336722	0.25961	0.0996863	#N/A
28s1626	872	0.34272	0.306183	0.292224	0.0694836	0.112966	0.381351	872	0.313604	0.301672	0.221507	0.187963	0.277655	0.262302	#N/A
28s1626	873	0.70589	0.701012	0.652225	0.708575	0.696808	0.640095	873	0.306428	0.340461	0.378278	0.274212	0.467509	0.367001	#N/A
28s1626	874	0.883314	0.90932	0.857346	0.908446	0.889289	0.890906	874	-0.762438	-0.728562	-0.815109	-0.68106	-0.747509	-0.861529	#N/A
28s1626	875	-1.45572	-1.36486	-1.19951	-0.860611	-1.49405	-1.7007	875	-1.30737	-1.39949	-1.2241	-1.13206	-1.25955	-1.20272	#N/A
28s1626	876	0.564048	0.629357	0.480705	0.572557	0.505955	0.543278	876	-0.271923	-0.280627	-0.211654	-0.276438	-0.211167	-0.143007	#N/A
28s1626	877	0.807842	0.816481	0.763927	0.770791	0.805372	0.787611	877	-0.939698	-0.844498	-0.842808	-0.769974	-0.906425	-0.901019	#N/A
28s1626	878	-0.412409	-0.523855	-0.272359	-0.699949	-0.548354	-0.256108	878	0.526596	0.552913	0.599501	0.38069	0.505683	0.646763	#N/A
28s1626	879	0.891526	0.86422	0.846103	0.83087	0.879961	0.838143	879	0.723522	0.665471	0.649864	0.597403	0.618871	0.6918	#N/A
28s1626	880	0.846125	0.825223	0.798842	0.81287	0.823201	0.804482	880	0.736515	0.696378	0.713881	0.608822	0.623264	0.720363	#N/A
28s1626	881	-0.291457	-0.253447	-0.29449	-0.138819	-0.207039	-0.565591	881	0.880624	0.885251	0.877108	0.850813	0.840882	0.886211	#N/A
28s1626	882	-0.587917	-0.582138	-0.258182	-0.90964	-0.694011	-0.313271	882	0.858701	0.809131	0.840572	0.773844	0.773188	0.862822	#N/A
28s1626	883	-0.634106	-0.73528	-0.512612	-0.915084	-0.712644	-0.414328	883	0.610241	0.633635	0.650148	0.485994	0.590736	0.697116	#N/A
28s1626	884	0.437172	0.452359	0.28078	0.569018	0.477037	0.315575	884	0.377057	0.411446	0.42277	0.321886	0.317577	0.440863	#N/A
28s1626	885	0.160607	0.164702	0.157522	0.253847	0.202056	0.187428	885	0.266252	0.279851	0.261306	0.233686	0.237944	0.207815	#N/A
28s1626	886	-2.08774	-1.89607	-2.04071	-1.88288	-2.11396	-2.01903	886	-0.103035	-0.136985	-0.161696	-0.119199	0.0437597	-0.0870069	#N/A
28s1626	887	-0.885043	-0.877831	-0.772955	-0.850735	-0.87305	-0.694323	887	-0.0119753	-0.0319869	0.00338775	0.0624601	0.114859	0.0568949	#N/A
28s1626	888	0.484634	0.476272	0.469725	0.455766	0.484014	0.532932	888	-0.120435	-0.117085	-0.160225	-0.0704041	-0.0137679	-0.133081	#N/A
28s1626	889	0.853121	0.838927	0.812792	0.84795	0.848875	0.806212	889	0.376116	0.350551	0.375399	0.416667	0.432198	0.401329	#N/A
28s1626	890	0.592089	0.551516	0.532886	0.585824	0.635341	0.504724	890	-0.106261	-0.0988572	-0.121006	-0.0707465	-0.054145	-0.049014	#N/A
28s1626	891	0.45551	0.380556	0.348758	0.536565	0.485702	0.266618	891	-0.39002	-0.306737	-0.409579	-0.322687	-0.437243	-0.331592	#N/A
28s1626	892	-0.717146	-0.732246	-0.926563	-0.519195	-0.64145	-1.10485	892	-0.276882	-0.196428	-0.223109	-0.3152	-0.303092	-0.324209	#N/A
28s1626	893	-0.485953	-0.604633	-0.759257	-0.357533	-0.402519	-0.718841	893	-0.426793	-0.453039	-0.316965	-0.683985	-0.546782	-0.313901	#N/A
28s1626	894	0.221675	0.292198	0.298063	0.276736	0.283901	0.301501	894	0.164606	0.134963	0.135409	0.134118	0.165306	0.139331	#N/A
28s1626	895	-0.402316	-0.174919	-0.183323	-0.645144	-0.466792	-0.123024	895	0.084174	0.0507354	0.0714016	0.078023	0.102677	0.0381719	#N/A
28s1626	896	0.154572	0.228929	0.296856	0.163128	0.0959446	0.302653	896	0.340662	0.326932	0.312964	0.382606	0.405679	0.302436	#N/A
28s1626	897	-0.238699	-0.33772	-0.278213	-0.221333	-0.248009	-0.230556	897	0.398441	0.368121	0.398749	0.401294	0.433511	0.425733	#N/A
28s1626	898	0.891733	0.870871	0.872827	0.846826	0.888965	0.894912	898	0.420729	0.407629	0.35777	0.488307	0.41857	0.315709	#N/A
28s1626	899	0.217274	0.235484	0.192469	0.0845764	0.0908353	0.266179	899	0.306339	0.266356	0.23482	0.318142	0.269986	0.183114	#N/A
28s1626	900	0.353214	0.414137	0.278527	0.366372	0.343978	0.37348	900	0.21339	0.23702	0.207594	0.251256	0.189311	0.168478	#N/A
28s1626	901	0.640568	0.582306	0.597012	0.603595	0.612017	0.569486	901	-0.247876	-0.269879	-0.322528	-0.146705	-0.399975	-0.41336	#N/A
28s1626	902	-0.749849	-0.784299	-0.393878	-1.0555	-0.663539	-0.382051	902	-1.29137	-1.23583	-1.28821	-1.01169	-1.4134	-1.39695	#N/A
28s1626	903	-0.227462	-0.281333	-0.151214	-0.412778	-0.0582025	-0.0653929	903	0.410649	0.397392	0.38463	0.460131	0.44871	0.416102	#N/A
28s1626	904	0.689586	0.592852	0.523108	0.734505	0.798032	0.583704	904	-0.0602158	-0.0829803	-0.0884751	-0.0467038	0.0344366	0.0158955	#N/A
28s1626	905	0.862206	0.853566	0.838759	0.860695	0.905787	0.841192	905	-0.192592	-0.215037	-0.224045	-0.329173	-0.178881	-0.138807	#N/A
28s1626	906	0.913183	0.915647	0.877654	0.923747	0.915896	0.909761	906	0.167848	0.173677	0.141644	0.109795	0.148295	0.174931	#N/A
28s1626	907	-8.15445	-7.0256	-7.24296	-7.20877	-9.34982	-7.59425	907	0.29253	0.321487	0.339777	0.195013	0.339272	0.395196	#N/A
28s1626	908	0.759685	0.761816	0.7142	0.804761	0.756561	0.723779	908	0.0609372	0.0655791	0.112535	-0.0794367	0.0993734	0.175208	#N/A
28s1626	909	0.553143	0.544201	0.53217	0.535009	0.556037	0.536252	909	0.316659	0.319353	0.351803	0.268397	0.318969	0.361201	#N/A
28s1626	910	-0.708716	-0.76112	-0.620136	-1.09287	-0.772772	-0.567202	910	-0.189282	-0.20347	-0.112052	-0.348239	-0.181521	-0.0464061	#N/A
28s1626	911	0.817806	0.779712	0.759144	0.846529	0.822712	0.737663	911	0.316241	0.303488	0.29352	0.321928	0.307632	0.289974	#N/A
28s1626	912	0.609911	0.591441	0.57543	0.659757	0.689533	0.524205	912	0.00909089	-0.012195	-0.0434509	0.073081	0.0306936	-0.0798671	#N/A
28s1626	913	0.719679	0.698561	0.673547	0.745283	0.764953	0.668942	913	-0.0667024	-0.0625205	-0.109591	0.0281869	-0.0433707	-0.158932	#N/A
28s1626	914	0.784895	0.749144	0.711282	0.790676	0.78776	0.720613	914	-0.626399	-0.624804	-0.688377	-0.485217	-0.628987	-0.673722	#N/A
28s1626	915	0.849929	0.848703	0.808532	0.877454	0.875323	0.818496	915	0.130135	0.14802	0.124807	0.214375	0.144193	0.0966205	#N/A
28s1626	916	0.563686	0.544157	0.485672	0.609562	0.596833	0.482904	916	-9.39453e-05	-0.00729058	-0.0209145	0.000563956	-0.015903	-0.0559997	#N/A
28s1626	917	0.70667	0.708985	0.63533	0.776577	0.747389	0.618298	917	0.0423769	0.0534425	0.0980209	-0.0777655	0.0042663	0.0987231	#N/A
28s1626	918	-7.97033	-7.91289	-6.6921	-9.22561	-8.79462	-6.42138	918	-0.655015	-0.660411	-0.608533	-0.785061	-0.612905	-0.488954	#N/A
28s1626	919	0.455973	0.447555	0.356734	0.550864	0.473764	0.31649	919	0.0493275	0.0527759	0.104797	0.0540893	0.0264212	0.104416	#N/A
28s1626	920	0.752507	0.743488	0.693152	0.788537	0.769165	0.688096	920	0.143348	0.135284	0.16909	0.10857	0.122377	0.1504	#N/A
28s1626	921	0.204942	0.205696	0.0917743	0.30798	0.262319	0.0744432	921	-0.247063	-0.209209	-0.226555	-0.219008	-0.309612	-0.286321	#N/A
28s1626	922	-1.99467	-1.83246	-1.6136	-2.01724	-2.0275	-1.74099	922	-0.580558	-0.59607	-0.641967	-0.545233	-0.726028	-0.725662	#N/A
28s1626	923	0.576182	0.551905	0.543518	0.554463	0.575588	0.530869	923	-0.109073	-0.0777007	-0.164597	0.0393544	-0.0929564	-0.287458	#N/A
28s1626	924	0.435013	0.390908	0.316682	0.467077	0.465371	0.395193	924	0.511517	0.503832	0.487298	0.514286	0.551154	0.52816	#N/A
28s1626	925	0.00435169	0.0324626	-0.0114765	0.0200502	0.00131007	-0.0310576	925	0.36499	0.351291	0.343902	0.40642	0.447559	0.340435	#N/A
28s1626	926	0.255326	0.235018	0.229798	0.265221	0.275542	0.262381	926	0.0711525	0.0803587	0.0873899	0.115475	0.221618	0.17571	#N/A
28s1626	927	0.468032	0.443957	0.404736	0.423202	0.507364	0.484102	927	0.187964	0.156895	0.204043	0.160047	0.330276	0.30374	#N/A
28s1626	928	0.790582	0.782743	0.74787	0.777834	0.793067	0.763674	928	0.60099	0.582744	0.590289	0.614499	0.672736	0.631403	#N/A
28s1626	929	0.0996721	0.0459375	-0.0159309	0.130423	0.15666	0.0611208	929	-0.248409	-0.317721	-0.228658	-0.251357	-0.13794	-0.027293	#N/A
28s1626	930	0.753784	0.724326	0.673512	0.751052	0.760176	0.694931	930	-0.0112142	-0.0356502	0.041297	0.0216656	0.0745217	0.179256	#N/A
28s1626	931	0.687859	0.652871	0.595302	0.711234	0.716558	0.609622	931	-0.303887	-0.259364	-0.212461	-0.243373	-0.321708	-0.223085	#N/A
28s1626	932	0.615739	0.565247	0.476365	0.682763	0.67777	0.514931	932	-0.183311	-0.174289	-0.204431	-0.234935	-0.260802	-0.246627	#N/A
28s1626	933	-0.505971	-0.499518	-0.407874	-0.7531	-0.554374	-0.244325	933	-0.0981915	-0.106422	-0.130664	-0.144876	-0.272226	-0.302467	#N/A
28s1626	934	-1.31844	-1.38008	-1.3987	-1.28896	-1.18574	-1.04753	934	-0.17742	-0.231748	-0.226139	-0.307444	-0.321727	-0.413992	#N/A
28s1626	935	0.967948	0.967138	0.961974	0.859445	0.818845	0.720875	935	0.974754	0.969755	0.967734	0.58525	0.601871	0.585535	935
28s1626	936	-1.31193	-1.14767	-1.02988	-0.88912	-1.00225	-0.827876	936	-0.0163262	-0.0161045	-0.103494	0.112224	0.100816	-0.0402168	#N/A
28s1626	937	0.983376	0.982877	0.979814	0.760366	0.724503	0.636361	937	0.991495	0.989774	0.988555	0.746431	0.728584	0.72188	937
28s1626	938	-2.75878	-2.6757	-2.04599	-3.44426	-3.14469	-2.01983	938	-0.612482	-0.525321	-0.671597	-0.296544	-0.316966	-0.33709	#N/A
28s1626	939	0.546978	0.505014	0.333716	0.704859	0.631888	0.340323	939	-0.614785	-0.609161	-0.707984	-0.345248	-0.439688	-0.440575	#N/A
28s1626	940	0.369184	0.364755	0.242431	0.439549	0.384339	0.199094	940	-1.19027	-1.16163	-1.28669	-0.83491	-0.90297	-0.935355	#N/A
28s1626	941	-0.608255	-0.719599	-0.926487	-0.30732	-0.447339	-0.810859	941	0.115171	0.129925	0.162656	0.193017	0.250682	0.336525	#N/A
28s1626	942	-0.468328	-0.469077	-0.568726	-0.239864	-0.347531	-0.506983	942	0.477943	0.515712	0.443445	0.430087	0.471264	0.544033	#N/A
28s1626	943	0.449185	0.448717	0.43377	0.535179	0.513567	0.476562	943	0.654097	0.67116	0.646725	0.682634	0.706031	0.673731	#N/A
28s1626	944	-0.267085	-0.209306	-0.0911128	-0.46241	-0.161286	0.0873103	944	0.739043	0.71807	0.691428	0.634238	0.715947	0.771472	#N/A
28s1626	945	0.66255	0.661743	0.635206	0.703719	0.71812	0.658777	945	0.828504	0.836478	0.821179	0.799404	0.845432	0.836765	#N/A
28s1626	946	0.771109	0.760952	0.744068	0.755809	0.78639	0.760589	946	0.661402	0.666998	0.611801	0.614214	0.614861	0.691028	#N/A
28s1626	947	0.985821	0.987483	0.981917	0.936161	0.941153	0.919372	947	0.962897	0.964017	0.961119	0.661733	0.683064	0.688138	947
28s1626	948	-1.52684	-1.47404	-1.30736	-1.30332	-1.3419	-1.36886	948	-0.010935	-0.00972763	0.0578162	0.0200158	0.0784523	0.0395121	#N/A
28s1626	949	-1.14017	-1.06796	-1.07605	-1.36556	-1.29988	-1.17101	949	-0.800108	-0.768637	-0.548892	-0.601746	-0.636036	-0.650441	#N/A
28s1626	950	0.708225	0.703169	0.67681	0.761719	0.748898	0.67154	950	-0.172836	-0.196095	-0.143926	-0.126776	-0.176369	-0.0616893	#N/A
28s1626	951	0.751151	0.72699	0.6753	0.802171	0.769721	0.692696	951	0.0930109	0.0773973	0.0574067	-0.013501	0.107605	0.181681	#N/A
28s1626	952	0.504715	0.504892	0.455173	0.486173	0.466872	0.430578	952	0.0635993	0.0688988	0.0509564	0.212984	0.0910949	0.0477772	#N/A
28s1626	953	-0.445925	-0.528515	-0.483977	-0.475209	-0.602606	-0.587949	953	-0.0847358	-0.156052	-0.247688	-0.0344514	0.0442752	-0.217014	#N/A
28s1626	954	-0.778082	-0.832487	-0.733316	-0.884895	-0.855935	-0.765723	954	-0.0677227	-0.0882597	-0.154296	0.0273589	0.0835082	-0.141217	#N/A
28s1626	955	-0.894185	-0.896838	-0.866379	-0.983404	-0.839478	-0.720736	955	-0.00762128	-0.0183702	-0.0785745	-0.0959311	0.100423	0.0413344	#N/A
28s1626	956	0.506884	0.522205	0.448009	0.527488	0.503696	0.482217	956	0.268589	0.297844	0.258282	0.298765	0.325219	0.263459	#N/A
28s1626	957	-0.244759	-0.253379	-0.132812	-0.311796	-0.224567	-0.0782256	957	0.141032	0.151241	0.246144	0.0453983	0.173733	0.276702	#N/A
28s1626	958	0.640461	0.633336	0.585699	0.684655	0.65854	0.599722	958	0.0602183	0.0345815	0.0231287	0.0622799	0.0817355	-0.0223791	#N/A
28s1626	959	-0.346737	-0.290511	-0.356937	-0.33638	-0.266596	-0.372192	959	0.0603499	0.0594855	0.036841	0.0370094	-0.0300429	0.0688781	#N/A
28s1626	960	0.249988	0.20415	0.156601	0.255447	0.30239	0.166377	960	-0.310749	-0.285852	-0.332369	-0.454097	-0.526076	-0.250468	#N/A
28s1626	961	0.539732	0.510923	0.414852	0.583405	0.565961	0.416555	961	-1.2765	-1.29338	-1.21091	-1.3844	-1.41085	-1.13752	#N/A
28s1626	962	-0.253312	-0.152636	-0.199289	-0.136906	-0.251164	-0.147074	962	-0.90029	-0.890621	-0.825289	-0.648701	-0.935498	-1.08076	#N/A
28s1626	963	-0.31784	-0.259241	-0.231869	-0.39151	-0.329967	-0.17189	963	-0.455814	-0.414958	-0.473173	-0.249724	-0.450967	-0.686175	#N/A
28s1626	964	0.396315	0.342404	0.313728	0.272591	0.304718	0.394495	964	0.693938	0.686534	0.678378	0.713129	0.741499	0.682425	#N/A
28s1626	965	0.797122	0.748412	0.730945	0.762513	0.740247	0.780438	965	0.873488	0.863001	0.869712	0.87287	0.890391	0.860624	#N/A
28s1626	966	0.616269	0.612314	0.604011	0.598806	0.598271	0.590804	966	0.87855	0.877099	0.893945	0.878839	0.905389	0.880068	#N/A
28s1626	967	0.422857	0.364082	0.256884	0.39862	0.401208	0.327996	967	0.972903	0.969332	0.971835	0.966387	0.977837	0.975216	#N/A
28s1626	968	0.49315	0.442699	0.442762	0.456857	0.446981	0.44539	968	0.884514	0.895941	0.900376	0.880337	0.876111	0.918917	#N/A
28s1626	969	-0.307668	-0.182831	-0.0170421	-0.473177	-0.403942	-0.106384	969	0.411268	0.406219	0.463683	0.276936	0.347124	0.451051	#N/A
28s1626	970	-0.616595	-0.501293	-0.446799	-0.658749	-0.595031	-0.649866	970	-0.862818	-0.850639	-0.682154	-1.16559	-1.066	-0.677722	#N/A
28s1626	971	0.48557	0.473455	0.491161	0.392685	0.451404	0.509586	971	-1.24562	-1.21165	-1.0891	-1.4994	-1.23611	-0.971242	#N/A
28s1626	972	0.653966	0.616003	0.592191	0.511248	0.58562	0.562333	972	-0.480531	-0.456978	-0.491251	-0.416456	-0.412793	-0.482579	#N/A
28s1626	973	-1.39922	-1.39101	-1.3918	-1.31517	-1.35006	-1.06743	973	0.39611	0.385018	0.372321	0.432344	0.495678	0.42585	#N/A
28s1626	974	0.244314	0.210904	0.174986	0.288137	0.280587	0.20656	974	-1.12503	-1.12187	-1.0831	-1.0552	-1.07815	-1.09556	#N/A
28s1626	975	0.525092	0.500452	0.460541	0.557268	0.594243	0.512197	975	-0.12052	-0.173785	-0.223705	-0.0501844	-0.197075	-0.258628	#N/A
28s1626	976	0.465947	0.466602	0.401838	0.539757	0.580679	0.418814	976	0.311367	0.291352	0.268522	0.389179	0.352607	0.277363	#N/A
28s1626	977	0.849128	0.829586	0.810587	0.858231	0.854871	0.823711	977	0.468313	0.46285	0.428617	0.459591	0.469832	0.437584	#N/A
28s1626	978	0.906275	0.892257	0.858648	0.890833	0.910257	0.85333	978	0.464161	0.455003	0.440756	0.520167	0.484223	0.440302	#N/A
28s1626	979	0.265841	0.270231	0.0992209	0.448767	0.379914	0.0744129	979	0.0291894	0.0604152	0.00214457	0.0462231	-0.00210109	0.0149971	#N/A
28s1626	980	-0.45256	-0.397092	-0.278905	-0.671795	-0.538429	-0.293598	980	-0.176743	-0.168841	-0.209401	-0.14536	-0.197454	-0.257143	#N/A
28s1626	981	-6.50216	-6.21578	-6.08301	-6.03491	-6.86514	-6.56505	981	-0.277145	-0.221833	-0.230818	-0.273053	-0.258699	-0.283693	#N/A
28s1626	982	-1.33388	-1.43398	-1.27647	-1.52354	-1.41564	-1.14606	982	-0.783275	-0.808498	-0.736029	-0.916452	-0.825713	-0.731316	#N/A
28s1626	983	0.89383	0.881365	0.859969	0.882315	0.878703	0.871843	983	-0.622882	-0.619858	-0.582667	-0.517024	-0.659107	-0.640321	#N/A
28s1626	984	0.513724	0.484206	0.509716	0.462622	0.589824	0.558534	984	-0.583387	-0.551944	-0.552782	-0.587611	-0.51261	-0.574774	#N/A
28s1626	985	0.8187	0.799575	0.79833	0.828866	0.864637	0.808292	985	0.246284	0.233582	0.254516	0.182433	0.259089	0.315638	#N/A
28s1626	986	0.811911	0.800176	0.790761	0.805393	0.809244	0.79273	986	0.332407	0.34074	0.362025	0.346609	0.285814	0.381383	#N/A
28s1626	987	0.794646	0.804271	0.783526	0.819344	0.789603	0.796214	987	0.736973	0.715302	0.723981	0.73695	0.729279	0.700798	#N/A
28s1626	988	-0.00305651	0.0347855	0.000432917	0.120247	0.0296925	-0.0456513	988	0.928721	0.91762	0.922201	0.92614	0.924382	0.906559	#N/A
28s1626	989	0.0571473	0.0715397	0.00331598	0.123338	0.0327934	-0.00458579	989	0.468954	0.421733	0.31686	0.514708	0.474357	0.365138	#N/A
28s1626	990	0.64008	0.640759	0.619846	0.652667	0.661201	0.661769	990	0.331448	0.223939	0.172173	0.365232	0.323865	0.157033	#N/A
28s1626	991	0.646147	0.585083	0.554801	0.561046	0.57685	0.559052	991	-0.216753	-0.189204	-0.273227	-0.0192132	-0.17694	-0.243491	#N/A
28s1626	992	0.360774	0.330854	0.382529	0.274775	0.287896	0.375604	992	-1.25477	-1.18202	-1.26864	-1.13948	-1.33565	-1.27985	#N/A
28s1626	993	-0.485042	-0.468184	-0.211916	-0.869518	-0.583	-0.206821	993	0.65419	0.647084	0.636665	0	0.702588	0.67681	#N/A
28s1626	994	0.837624	0.843287	0.81019	0.852725	0.85806	0.805803	994	0.997527	0.99743	0.997967	0	1	0.994354	#N/A
28s1626	995	0.560198	0.558102	0.504842	0.589634	0.559713	0.49884	995	0	0	0	0	0	0	#N/A
28s1626	996	-2.87641	-2.85524	-2.45448	-3.35865	-3.19102	-2.28315	996	0	0	0	0	0	0	#N/A
28s1626	997	0.775893	0.763677	0.672933	0.827149	0.78966	0.668081	997	0	0	0	0	0	0	#N/A
28s1626	998	-0.584451	-0.626529	-0.73428	-0.45678	-0.569036	-0.727182	998	0	0	0	0	0	0	#N/A
28s1626	999	0.59451	0.570161	0.460709	0.682385	0.639543	0.42902	999	1	1	1	1	1	0	#N/A
28s1626	1000	-0.114077	-0.0647438	-0.12571	0.0144779	-0.137309	-0.173385	1000	1	1	1	0	1	1	#N/A
28s1626	1001	-0.983416	-0.891475	-0.769997	-1.15219	-1.05176	-0.790256	1001	1	1	1	0	1	1	#N/A
28s1626	1002	-0.49551	-0.448515	-0.341148	-0.455413	-0.454373	-0.386301	1002	0	0	0	0	0	0	#N/A
28s1626	1003	-0.0466487	-0.0607181	-0.0445538	0.0045287	0.0816959	-0.021678	1003	0	0	0	0	0	0	#N/A
28s1626	1004	0.168812	0.113841	0.149917	0.145703	0.29409	0.213569	1004	0	0	0	0	0	0	#N/A
28s1626	1005	0.79027	0.779401	0.741215	0.809532	0.798133	0.743717	1005	0	0	0	0	0	0	#N/A
28s1626	1006	0.527705	0.505728	0.500103	0.531831	0.526236	0.492323	1006	-1.70195	-1.8279	-1.55533	-1.61209	-1.66602	0	#N/A
28s1626	1007	-1.48029	-1.55454	-1.66524	-1.54753	-1.68555	-1.66236	1007	-1.86182	-1.89741	-1.86761	-2.05123	-2.09188	-1.79867	#N/A
28s1626	1008	-0.303634	-0.307722	-0.421295	-0.234713	-0.39277	-0.463211	1008	-2.73316	-2.46649	-2.8083	-2.86755	-2.64008	-2.50719	#N/A
28s1626	1009	-0.00946186	-0.0172745	-0.0209264	-0.00176375	0.052443	0.00212064	1009	-0.722748	-0.811101	-0.734981	-0.555015	-0.620889	-1.03503	#N/A
28s1626	1010	0.9725	0.970984	0.969619	0.981822	0.974719	0.965132	1010	0.350607	0.336746	0.284876	0.349548	0.322887	0.317601	#N/A
28s1626	1011	0.445753	0.459795	0.456159	0.47081	0.494284	0.437674	1011	0.548656	0.569274	0.562115	0.601692	0.567005	0.539097	#N/A
28s1626	1012	-0.475229	-0.411077	-0.306068	-0.438345	-0.370672	-0.341175	1012	0.502901	0.535133	0.564099	0.530465	0.523939	0.54824	#N/A
28s1626	1013	0.0844395	0.0708151	0.0622335	-0.0299507	0.120835	0.156276	1013	0.875144	0.85864	0.869831	0.818192	0.866989	0.867682	#N/A
28s1626	1014	0.719248	0.702309	0.688723	0.728057	0.759426	0.675631	1014	0.855937	0.802937	0.740087	0.758493	0.824468	0.862542	#N/A
28s1626	1015	0.660585	0.66999	0.571351	0.65385	0.68559	0.579834	1015	0.992109	0.982531	0.995844	0.980965	0.988825	0.981255	#N/A
28s1626	1016	0.926838	0.876802	0.875962	0.864221	0.900138	0.889278	1016	0.95992	0.941296	0.933279	0.894714	0.906893	0.965912	#N/A
28s1626	1017	-2.31088	-2.01857	-1.66688	-2.46373	-2.07761	-1.44598	1017	1	0.965049	0.97597	0.888562	0.966453	0.991361	#N/A
28s1626	1018	0.745705	0.715283	0.684635	0.764574	0.761507	0.707865	1018	0.807326	0.851257	0.776071	0.754622	0.833142	0.865955	#N/A
28s1626	1019	0.756114	0.762255	0.746641	0.759861	0.781416	0.747894	1019	0.686911	0.620718	0.618367	0.65658	0.770746	0.827992	#N/A
28s1626	1020	0.610643	0.625616	0.591435	0.562041	0.592733	0.626915	1020	0.853896	0.86274	0.823311	0.828323	0.854071	0.836597	#N/A
28s1626	1021	0.696244	0.638348	0.608291	0.52801	0.607739	0.675123	1021	0.876441	0.860944	0.871786	0.82127	0.830012	0.897967	#N/A
28s1626	1022	0.856984	0.807026	0.771494	0.745909	0.796916	0.783055	1022	0.373607	0.340102	0.239977	-0.221833	0.0477582	0.383143	#N/A
28s1626	1023	0.484307	0.480852	0.414249	0.451312	0.499074	0.414288	1023	0.712926	0.652567	0.66318	0.535417	0.567414	0.677938	#N/A
28s1626	1024	-4.26272	-4.14794	-3.80435	-4.01163	-4.17909	-3.98712	1024	0.998828	0.998097	0.999389	0.997414	0.995914	0.99816	#N/A
28s1626	1025	0.317124	0.253122	0.140429	0.428702	0.394726	0.0826801	1025	0.977657	0.968039	0.969985	0.958872	0.969273	0.974203	#N/A
28s1626	1026	-0.229043	-0.303729	-0.363295	-0.225242	-0.300786	-0.347183	1026	0.951511	0.950634	0.936258	0.922794	0.941794	0.952276	#N/A
28s1626	1027	-2.12765	-1.97599	-1.75291	-2.22338	-2.23861	-1.71946	1027	-0.0284157	-0.0364728	-0.0301145	0.0940767	0.0218391	0.0306126	#N/A
28s1626	1028	0.236572	0.293882	0.30961	0.284685	0.265003	0.287776	1028	0.0350555	0.0338812	-0.0111578	0.0779304	0.10271	0.00705852	#N/A
28s1626	1029	-0.346112	-0.290033	-0.275472	-0.200758	-0.291659	-0.24547	1029	-0.403356	-0.455635	-0.43365	-0.415653	-0.359051	-0.376136	#N/A
28s1626	1030	0.960268	0.952784	0.946744	0.917582	0.947005	0.951019	1030	-0.108231	-0.071718	-0.0998543	-0.038014	-0.0522317	-0.061465	#N/A
28s1626	1031	0.977148	0.97493	0.954146	0.943437	0.94774	0.973976	1031	-0.204707	-0.179865	-0.205717	-0.204696	-0.0874578	-0.0708357	#N/A
28s1626	1032	0.921908	0.893233	0.873539	0.815835	0.889603	0.917357	1032	0.187975	0.196293	0.211108	0.215613	0.212665	0.206279	#N/A
28s1626	1033	0.858566	0.799993	0.753684	0.688351	0.822699	0.807226	1033	-0.269057	-0.277485	-0.297251	-0.319301	-0.226621	-0.170306	#N/A
28s1626	1034	0.794949	0.687138	0.685722	0.557351	0.726761	0.810601	1034	0.0905721	0.059584	0.0228141	0.0687235	0.0852764	0.0180983	#N/A
28s1626	1035	0.751882	0.53203	0.594674	0.303324	0.653639	0.589738	1035	-0.619869	-0.635241	-0.618257	-0.559841	-0.647136	-0.713368	#N/A
28s1626	1036	-0.224742	-0.772487	-0.239735	-0.392911	-0.254043	-0.810345	1036	-0.572438	-0.591154	-0.542146	-0.641858	-0.712625	-0.685184	#N/A
28s1626	1037	-0.00308276	-0.144288	0.143272	-0.5	-0.454583	0.145209	1037	-0.90596	-0.843685	-0.882491	-0.886222	-0.974598	-0.908149	#N/A
28s1626	1038	0.387639	0.144543	0.164391	-0.563309	-0.181767	0.311544	1038	-0.181238	-0.129407	-0.140724	-0.180183	-0.235882	-0.1456	#N/A
28s1626	1039	1	1	0.990196	0.987923	1	1	1039	0.858094	0.865072	0.861391	0.822134	0.84666	0.854486	#N/A
28s1626	1040	1	1	1	1	1	1	1040	0.997568	0.997207	0.997673	0.866365	0.888617	0.894218	1040
28s1626	1041	1	1	0.993608	1	1	1	1041	0.0129013	-0.0405219	0.0314311	0.0447782	0.0669203	0.0821779	#N/A
28s1626	1042	0.932644	0.93407	0.951101	0.973931	0.945872	0.963915	1042	0.0394887	0.00616741	0.0462655	0.144328	0.150674	0.0900511	#N/A
28s1626	1043	-2.31889	-2.09111	-2.12264	-1.48495	-1.1993	-1.04421	1043	-0.508491	-0.571912	-0.461274	-0.392354	-0.358001	-0.426621	#N/A
28s1626	1044	0.770916	0.763908	0.723334	0.82966	0.821779	0.780937	1044	-0.697919	-0.699351	-0.62033	-0.525563	-0.608674	-0.673871	#N/A
28s1626	1045	0.928129	0.925403	0.902541	0.96069	0.956123	0.919489	1045	-0.981404	-0.96374	-0.959255	-0.943712	-0.946195	-1.03928	#N/A
28s1626	1046	0.915345	0.903315	0.858407	0.939769	0.941566	0.890616	1046	-0.0902496	-0.0538441	-0.134558	-0.116036	-0.0688063	-0.166094	#N/A
28s1626	1047	0.921316	0.910697	0.879655	0.941591	0.945383	0.902106	1047	0.718689	0.739753	0.70239	0.69506	0.755187	0.76236	#N/A
28s1626	1048	0.818281	0.797522	0.736158	0.865218	0.871397	0.788236	1048	0.778801	0.764342	0.745098	0.742201	0.74327	0.769678	#N/A
28s1626	1049	0.975968	0.972362	0.969604	0.880829	0.870156	0.821929	1049	0.967748	0.967994	0.965349	0.786597	0.780029	0.777983	#N/A
28s1626	1050	-0.740754	-0.770197	-1.04962	-0.0811841	-0.192859	-0.723126	1050	0.55885	0.51602	0.450732	0.601082	0.634109	0.543622	#N/A
28s1626	1051	-5.90359	-5.57889	-4.59286	-7.38746	-7.35133	-5.12174	1051	0.217429	0.189642	0.0980665	0.266018	0.279735	0.227521	#N/A
28s1626	1052	0.15721	0.194414	0.110171	0.214755	0.220759	0.106222	1052	-0.171256	-0.0760983	-0.134278	0.0562004	0.0181207	-0.00660477	#N/A
28s1626	1053	0.813308	0.812581	0.781589	0.835341	0.842884	0.794464	1053	-0.0887172	-0.147646	-0.244722	0.0505504	-0.104457	-0.209229	#N/A
28s1626	1054	0.288027	0.249211	0.141164	0.353468	0.321122	0.155326	1054	0.304413	0.38458	0.371987	0.362289	0.410757	0.358268	#N/A
28s1626	1055	-1.13839	-1.25211	-1.11131	-1.3861	-1.34911	-1.06667	1055	0.873139	0.87294	0.872838	0.886149	0.879396	0.861698	#N/A
28s1626	1056	0.83057	0.812282	0.748841	0.867182	0.842749	0.748319	1056	0.630124	0.618519	0.621814	0.541599	0.630042	0.666553	#N/A
28s1626	1057	0.761725	0.752063	0.72174	0.787805	0.772663	0.735288	1057	0.623406	0.641955	0.631434	0.560205	0.645125	0.689347	#N/A
28s1626	1058	0.696156	0.679785	0.626484	0.722125	0.698795	0.635652	1058	0.405298	0.386908	0.426479	0.313349	0.300289	0.423004	#N/A
28s1626	1059	-2.56767	-2.44214	-2.45993	-2.15536	-2.59296	-2.54514	1059	-0.39955	-0.470374	-0.335415	-0.430897	-0.413924	-0.34362	#N/A
28s1626	1060	-1.78415	-1.61078	-1.30127	-2.11261	-1.49458	-1.14997	1060	-0.208403	-0.175975	-0.136175	-0.105372	-0.161207	-0.135144	#N/A
28s1626	1061	0.683727	0.665763	0.598627	0.74247	0.73984	0.56085	1061	-0.34973	-0.356367	-0.338804	-0.371814	-0.349495	-0.335175	#N/A
28s1626	1062	0.721972	0.706934	0.679807	0.755834	0.742227	0.655141	1062	-0.42356	-0.399679	-0.512839	-0.453348	-0.423666	-0.432311	#N/A
28s1626	1063	-0.541881	-0.523635	-0.379715	-0.690113	-0.726217	-0.531019	1063	-0.548242	-0.616771	-0.635925	-0.453326	-0.469916	-0.707052	#N/A
28s1626	1064	-0.01346	-0.0493829	0.00354677	-0.192027	-0.123137	-0.0235225	1064	-0.202102	-0.164588	-0.17185	-0.133164	-0.172611	-0.25423	#N/A
28s1626	1065	0.749821	0.738298	0.698785	0.757264	0.774594	0.720257	1065	-0.111431	-0.0742003	-0.101743	-0.100284	-0.0926747	-0.0208319	#N/A
28s1626	1066	0.771072	0.758676	0.71008	0.81315	0.779547	0.71114	1066	-0.00676362	-0.0410014	-0.103423	-0.0335498	-0.038856	-0.158114	#N/A
28s1626	1067	-0.474358	-0.508225	-0.436812	-0.307037	-0.374741	-0.422955	1067	0.179797	0.227477	0.250617	0.215444	0.188479	0.189882	#N/A
28s1626	1068	0.348786	0.345578	0.338876	0.329454	0.398137	0.343359	1068	0.326569	0.301124	0.355944	0.292673	0.293185	0.383079	#N/A
28s1626	1069	0.70124	0.709607	0.66177	0.773859	0.724074	0.626664	1069	-0.0470914	-0.0172565	-0.0718564	0.000412156	-0.0748191	-0.036766	#N/A
28s1626	1070	-1.91113	-1.88152	-1.75284	-2.07522	-2.06364	-1.81116	1070	0.0233284	0.0174342	0.033304	0.0916771	0.0712456	0.0304159	#N/A
28s1626	1071	-2.47616	-2.44011	-2.14496	-2.78291	-2.41237	-1.99067	1071	0.462186	0.467582	0.461114	0.426185	0.43209	0.469246	#N/A
28s1626	1072	0.265441	0.209846	0.0574037	0.453084	0.324165	0.0885534	1072	-0.296825	-0.31485	-0.307241	-0.391133	-0.320501	-0.206154	#N/A
28s1626	1073	0.606121	0.631093	0.602977	0.661082	0.676902	0.642155	1073	-0.142162	-0.329775	-0.225701	-0.175611	-0.197924	-0.25801	#N/A
28s1626	1074	0.587352	0.573311	0.514286	0.474917	0.495558	0.603926	1074	0.263702	0.247496	0.251739	0.238981	0.254191	0.23514	#N/A
28s1626	1075	0.741178	0.728859	0.727331	0.596449	0.655335	0.72032	1075	0.265987	0.318739	0.292788	0.302789	0.221419	0.268307	#N/A
28s1626	1076	0.854312	0.857119	0.780101	0.85059	0.841343	0.808342	1076	0.195669	0.208988	0.222183	0.185617	0.175256	0.206961	#N/A
28s1626	1077	0.64592	0.675526	0.604596	0.58062	0.621886	0.600654	1077	-0.067782	0.0622104	-0.00862285	-0.130843	0.0136602	0.0758135	#N/A
28s1626	1078	-0.296139	-0.166564	-0.0216832	-0.647304	-0.280923	-0.00100332	1078	0.139712	0.169207	0.170082	0.116041	0.173997	0.176618	#N/A
28s1626	1079	0.00638909	0.0458042	0.127065	-0.150864	-0.0440068	0.171542	1079	-0.271288	-0.269823	-0.203324	-0.265603	-0.274676	-0.140788	#N/A
28s1626	1080	-0.00599216	-0.147957	-0.0542519	0.196312	0.0982411	-0.024506	1080	-0.159212	-0.12762	-0.141282	-0.256506	-0.201359	-0.187739	#N/A
28s1626	1081	-1.70823	-1.71395	-1.35588	-1.74975	-1.95845	-1.30231	1081	0.0716669	0.0561961	0.0904481	-0.0162393	0.115675	0.134589	#N/A
28s1626	1082	0.622826	0.619549	0.559002	0.669042	0.647211	0.524421	1082	0.226614	0.185579	0.220023	0.183138	0.222251	0.225777	#N/A
28s1626	1083	0.391642	0.33062	0.193641	0.455251	0.3954	0.198314	1083	0.341446	0.349817	0.383603	0.343782	0.379315	0.385908	#N/A
28s1626	1084	-0.581145	-0.602749	-0.972256	-0.239012	-0.514978	-1.12834	1084	-0.0393999	-0.138216	-0.0605106	-0.133662	-0.0871771	0.0112502	#N/A
28s1626	1085	0.408254	0.399047	0.327184	0.536036	0.460587	0.268901	1085	-0.0993654	-0.117306	-0.193139	0.0380799	-0.0886689	-0.206344	#N/A
28s1626	1086	-0.666125	-0.643719	-0.558991	-0.688845	-0.673326	-0.556367	1086	0.0946375	0.0905161	-0.00711421	0.161238	0.147036	-0.0392402	#N/A
28s1626	1087	-0.214965	-0.144343	-0.0675848	-0.199151	-0.107282	-0.0401914	1087	0.313211	0.327905	0.294036	0.327209	0.321394	0.290619	#N/A
28s1626	1088	0.43576	0.405591	0.401364	0.332524	0.368513	0.473366	1088	-0.0903702	-0.0521783	-0.0889995	0.0734964	-0.101291	-0.0660611	#N/A
28s1626	1089	0.368094	0.352768	0.403063	0.330751	0.411431	0.379201	1089	0.103293	0.199887	0.111704	0.286831	0.119035	-0.056428	#N/A
28s1626	1090	-0.322751	-0.24124	-0.190779	-0.402117	-0.257075	-0.166145	1090	-0.234483	-0.301914	-0.307059	-0.186719	-0.269154	-0.329194	#N/A
28s1626	1091	-0.357885	-0.233035	-0.269976	-0.312724	-0.330443	-0.21938	1091	-0.183812	-0.159357	-0.144028	-0.154285	-0.199798	-0.252262	#N/A
28s1626	1092	0.796422	0.774939	0.758962	0.734603	0.757013	0.714786	1092	0.132327	0.122407	0.121442	0.168518	0.0766829	0.0449438	#N/A
28s1626	1093	-1.59445	-1.6336	-1.58051	-1.45815	-1.62995	-1.558	1093	-0.171324	-0.169339	-0.202717	-0.0949365	-0.101056	-0.18082	#N/A
28s1626	1094	-0.52036	-0.591864	-0.520765	-0.606887	-0.592718	-0.485331	1094	0.49194	0.511172	0.539192	0.41492	0.523335	0.583537	#N/A
28s1626	1095	0.674937	0.619833	0.549724	0.681264	0.606616	0.546876	1095	-0.295856	-0.2922	-0.234351	-0.402594	-0.269862	-0.131275	#N/A
28s1626	1096	0.186926	0.185882	0.158332	0.222518	0.162043	0.158469	1096	0.224004	0.221908	0.225662	0.252561	0.286399	0.25492	#N/A
28s1626	1097	0.408984	0.421665	0.409306	0.435966	0.461374	0.356408	1097	0.0629925	0.0470952	-0.00517748	0.122378	0.0985913	-0.0149905	#N/A
28s1626	1098	0.535438	0.497515	0.45315	0.597429	0.5604	0.490438	1098	-0.050046	-0.0871557	-0.0486561	-0.0787274	-0.13716	-0.0759818	#N/A
28s1626	1099	0.276792	0.278638	0.370817	0.155714	0.360945	0.369321	1099	-0.755473	-0.775842	-0.752959	-0.864184	-0.859543	-0.73373	#N/A
28s1626	1100	0.807725	0.818608	0.775476	0.817698	0.795954	0.786581	1100	0.12869	0.145517	0.112287	0.161026	0.172091	0.135739	#N/A
28s1626	1101	-0.526515	-0.615879	-0.464195	-0.815578	-0.652448	-0.400504	1101	-0.109134	-0.104525	-0.124261	-0.178208	-0.139241	-0.12052	#N/A
28s1626	1102	-0.470661	-0.519669	-0.425385	-0.836067	-0.447224	-0.218116	1102	-0.906085	-0.834631	-0.730687	-1.05764	-0.991214	-0.625779	#N/A
28s1626	1103	0.710896	0.721931	0.661403	0.767006	0.766969	0.713634	1103	0.149709	0.160008	0.213537	0.149844	0.174471	0.205839	#N/A
28s1626	1104	0.777222	0.806179	0.771399	0.78452	0.776977	0.77627	1104	0.591637	0.590425	0.559939	0.62875	0.588913	0.55679	#N/A
28s1626	1105	-1.66541	-1.68826	-1.6703	-1.53626	-1.86541	-1.75826	1105	0.278397	0.2675	0.256891	0.344017	0.336447	0.238819	#N/A
28s1626	1106	0.358353	0.356208	0.283465	0.507076	0.414248	0.190218	1106	0.218157	0.15837	0.158478	0.279414	0.23275	0.146503	#N/A
28s1626	1107	0.201854	0.140785	0.0226653	0.40784	0.296239	-0.0834892	1107	-0.112129	-0.142338	-0.164818	-0.0764146	-0.0962653	-0.149578	#N/A
28s1626	1108	-3.47357	-3.03694	-2.42974	-4.0644	-3.93652	-2.6339	1108	-0.341041	-0.348499	-0.408766	-0.356823	-0.363736	-0.473642	#N/A
28s1626	1109	-0.0407332	-0.122662	-0.255504	0.0610559	0.030063	-0.135915	1109	-1.89826	-1.79064	-1.62237	-2.16445	-1.94299	-1.56357	#N/A
28s1626	1110	0.612067	0.590916	0.600795	0.595905	0.646561	0.623307	1110	-0.182781	-0.184149	-0.170068	-0.166837	-0.219004	-0.230636	#N/A
28s1626	1111	0.25977	0.233571	0.216596	0.285434	0.326082	0.257562	1111	0.702657	0.697219	0.656836	0.709999	0.738286	0.674911	#N/A
28s1626	1112	0.68352	0.663532	0.639389	0.674954	0.700193	0.671303	1112	0.416532	0.369654	0.300655	0.528047	0.413399	0.267077	#N/A
28s1626	1113	0.669957	0.680311	0.617693	0.688828	0.680893	0.609968	1113	0.383918	0.420945	0.280217	0.555444	0.409784	0.197837	#N/A
28s1626	1114	0.502642	0.483579	0.421971	0.552978	0.548967	0.40618	1114	0.441864	0.464061	0.412335	0.610978	0.486845	0.293132	#N/A
28s1626	1115	0.121105	0.126819	0.147827	0.119889	0.191056	0.151741	1115	0.892259	0.885749	0.882424	0.898103	0.906042	0.908475	#N/A
28s1626	1116	0.829656	0.819859	0.789886	0.869267	0.864519	0.783078	1116	0.960177	0.93266	0.91998	0.922435	0.94199	0.924504	#N/A
28s1626	1117	0.292535	0.279312	0.173873	0.364923	0.3674	0.200898	1117	0.880605	0.88388	0.882496	0.835314	0.872594	0.899408	#N/A
28s1626	1118	-0.0287842	-0.0556372	-0.111949	-0.025158	-0.0118843	-0.121228	1118	0.922459	0.925522	0.90201	0.892911	0.931728	0.922613	#N/A
28s1626	1119	0.129914	0.161909	0.0402233	0.329949	0.197507	0.0566685	1119	0.184547	0.172307	0.1941	0.298032	0.387973	0.176591	#N/A
28s1626	1120	-1.55222	-1.45177	-1.25839	-1.41155	-1.59089	-1.40359	1120	0.00138344	-0.00402602	-0.0833701	0.155315	0.147549	-0.128684	#N/A
28s1626	1121	-0.951507	-0.997083	-0.853342	-1.09326	-1.09537	-0.85421	1121	-0.411	-0.419456	-0.429188	-0.251041	-0.312348	-0.435123	#N/A
28s1626	1122	0.0665869	0.0576149	0.0653684	0.0147456	-0.00640981	0.0654767	1122	-0.700331	-0.653501	-0.765417	-0.589308	-0.591354	-0.767789	#N/A
28s1626	1123	0.605447	0.578707	0.505116	0.60569	0.616632	0.521115	1123	-0.455522	-0.401266	-0.430766	-0.520905	-0.409964	-0.307726	#N/A
28s1626	1124	0.449843	0.464494	0.469987	0.431581	0.467672	0.51489	1124	-0.368211	-0.372617	-0.324481	-0.473129	-0.521932	-0.31329	#N/A
28s1626	1125	0.559109	0.535224	0.435456	0.591223	0.579766	0.457257	1125	-0.272093	-0.294038	-0.261815	-0.381232	-0.463544	-0.270681	#N/A
28s1626	1126	-1.8109	-1.6873	-1.45889	-2.3415	-1.9564	-1.36014	1126	0.0177662	0.025743	0.0607165	0.0346981	0.0084063	-0.00603468	#N/A
28s1626	1127	-0.710633	-0.722441	-0.638867	-0.698143	-0.692067	-0.666383	1127	0.530296	0.555944	0.531643	0.503069	0.51081	0.559081	#N/A
28s1626	1128	0.396093	0.35187	0.248213	0.551286	0.496274	0.202198	1128	0.496754	0.466631	0.48465	0.527179	0.536639	0.485526	#N/A
28s1626	1129	0.439644	0.453319	0.413504	0.516236	0.434327	0.391543	1129	0.0962971	0.0322233	0.0843806	0.137469	0.118522	0.0168286	#N/A
28s1626	1130	-0.482977	-0.512347	-0.509731	-0.405185	-0.528909	-0.544804	1130	-0.104665	-0.123033	-0.113301	-0.0757462	-0.0755714	-0.121394	#N/A
28s1626	1131	0.0650855	0.0716606	-0.0148361	0.209812	0.139693	-0.0321391	1131	-0.30715	-0.285964	-0.301119	-0.301099	-0.304298	-0.332506	#N/A
28s1626	1132	0.891614	0.877941	0.871226	0.907514	0.899949	0.864121	1132	-0.239951	-0.181666	-0.172855	-0.255478	-0.236878	-0.239399	#N/A
28s1626	1133	0.683615	0.65376	0.598817	0.716025	0.716444	0.609265	1133	-0.432994	-0.46153	-0.410479	-0.522549	-0.403622	-0.395989	#N/A
28s1626	1134	0.635331	0.624752	0.53726	0.71649	0.659288	0.555288	1134	0.266247	0.265784	0.246732	0.263053	0.247866	0.23936	#N/A
28s1626	1135	-6.67441	-6.70341	-5.01317	-8.94094	-6.70604	-4.67035	1135	-0.44174	-0.339598	-0.278127	-0.535498	-0.465068	-0.145801	#N/A
28s1626	1136	0.650316	0.635111	0.548633	0.710006	0.693959	0.552166	1136	0.0949312	0.0429829	0.0733261	0.062849	0.0606793	0.100377	#N/A
28s1626	1137	0.579753	0.618778	0.58221	0.631551	0.616187	0.60168	1137	0.465645	0.425585	0.447198	0.45117	0.501662	0.486378	#N/A
28s1626	1138	0.749566	0.77042	0.741393	0.808069	0.79986	0.740818	1138	0.497127	0.542526	0.465643	0.533778	0.532202	0.478072	#N/A
28s1626	1139	0.909098	0.892048	0.864546	0.906099	0.899536	0.864987	1139	0.603659	0.612441	0.597451	0.58736	0.60543	0.615382	#N/A
28s1626	1140	0.287908	0.326029	0.284534	0.343149	0.291333	0.168222	1140	0.113792	0.0708126	0.00479329	0.165577	0.139765	0.00253104	#N/A
28s1626	1141	0.202499	0.22583	0.156755	0.377146	0.231774	0.0615311	1141	0.0334027	-0.0844308	-0.039102	0.0338174	0.0504035	-0.0799573	#N/A
28s1626	1142	-0.465927	-0.51408	-0.700899	-0.484589	-0.604606	-0.762213	1142	-0.429372	-0.378015	-0.435209	-0.400397	-0.367735	-0.471175	#N/A
28s1626	1143	-0.817985	-0.823267	-0.70994	-0.998188	-0.948013	-0.687131	1143	-0.724478	-0.680298	-0.653281	-0.72319	-0.752753	-0.716065	#N/A
28s1626	1144	0.311657	0.304535	0.260347	0.203833	0.32423	0.351063	1144	-1.90199	-1.8894	-1.70909	-2.29068	-2.21155	-1.5764	#N/A
28s1626	1145	0.820851	0.819803	0.800059	0.84515	0.844369	0.798048	1145	-0.0706271	-0.0798475	-0.0948327	-0.0550752	-0.0881336	-0.0954357	#N/A
28s1626	1146	0.155379	0.231006	0.177926	0.267885	0.2369	0.164068	1146	0.412173	0.420932	0.390308	0.459468	0.421486	0.395478	#N/A
28s1626	1147	-1.98473	-2.06287	-1.74505	-1.82039	-2.12882	-1.8662	1147	0.254233	0.257507	0.237814	0.342662	0.356343	0.288562	#N/A
28s1626	1148	0.438858	0.459788	0.409555	0.533635	0.475121	0.415686	1148	0.276609	0.241724	0.203678	0.361906	0.310266	0.16289	#N/A
28s1626	1149	-0.589942	-0.550254	-0.552199	-0.631894	-0.566322	-0.574934	1149	-0.0539167	-0.00929481	-0.0460224	0.163024	-0.0177697	-0.153853	#N/A
28s1626	1150	0.34916	0.350233	0.33658	0.32811	0.32985	0.252251	1150	0.155648	0.213874	0.191546	0.272064	0.176082	0.111508	#N/A
28s1626	1151	0.322132	0.332122	0.309691	0.331618	0.33407	0.332357	1151	0.357488	0.460857	0.459681	0.44955	0.393335	0.454763	#N/A
28s1626	1152	-0.159791	-0.216642	-0.117548	-0.421814	-0.0988449	-0.0076149	1152	0.859541	0.861593	0.872236	0.804092	0.85054	0.877604	#N/A
28s1626	1153	0.457706	0.441581	0.437362	0.501558	0.45359	0.407611	1153	0.616964	0.623125	0.667507	0.400104	0.667223	0.700499	#N/A
28s1626	1154	0.445702	0.430954	0.375611	0.451761	0.490389	0.421239	1154	0.809403	0.850288	0.830962	0.745755	0.844965	0.852636	#N/A
28s1626	1155	0.412615	0.340899	0.335226	0.323511	0.399458	0.457272	1155	0.745035	0.770537	0.779102	0.684364	0.77431	0.744177	1155
28s1626	1156	0.5625	0.557251	0.613979	0.583467	0.575814	0.636399	1156	0.20617	0.268839	0.227205	0.299113	0.376061	0.285381	#N/A
28s1626	1157	0.509102	0.509314	0.539716	0.496624	0.523084	0.499932	1157	0.183347	0.049766	0.0713172	-0.0465116	0.0889536	-0.0705986	#N/A
28s1626	1158	-2.25683	-2.19712	-1.96201	-2.45257	-2.41007	-2.03469	1158	0.475975	0.298523	0.450427	0.400551	0.4622	0.411134	#N/A
28s1626	1159	0.0430758	0.0891834	0.0203711	0.0299106	0.045107	0.0263004	1159	0.08575	0.0111597	0.0392528	-0.00683979	-0.208768	0.00894354	#N/A
28s1626	1160	0.550347	0.525081	0.528249	0.528342	0.548684	0.509981	1160	-0.441187	-0.450093	-0.514841	-0.268888	-0.307655	-0.307893	#N/A
28s1626	1161	0.37281	0.402902	0.329535	0.394454	0.380468	0.327238	1161	-0.724282	-0.606218	-0.511213	-0.469849	-0.741081	-0.504137	#N/A
28s1626	1162	0.253721	0.230458	0.116249	0.322446	0.297519	0.0725612	1162	-0.278191	-0.3	-0.542344	-0.19986	-0.139166	-0.403889	#N/A
28s1626	1163	-1.088	-1.13619	-1.14226	-1.07903	-1.14221	-1.01337	1163	-0.378437	-0.171902	0.00634833	-0.719345	-0.307687	-0.0638993	#N/A
28s1626	1164	0.0309869	0.0139397	-0.0673095	0.211536	0.0448729	-0.116908	1164	0.132821	0.171795	0.119804	0.196528	0.212571	0.113174	#N/A
28s1626	1165	-0.642353	-0.668376	-0.615738	-0.595904	-0.647832	-0.621924	1165	0.12537	0.0258637	0.0890129	0.0336779	0.123441	-0.097561	#N/A
28s1626	1166	-1.06601	-1.02439	-0.9913	-0.930631	-0.99207	-0.919323	1166	-0.262327	-0.596614	-0.605063	-0.219788	-0.444349	-0.593704	#N/A
28s1626	1167	-0.917847	-0.831958	-0.622165	-1.08945	-0.876956	-0.724569	1167	0.269504	0.264324	0.323308	0.301097	0.243495	0.254848	#N/A
28s1626	1168	0.366097	0.373532	0.467394	0.0354496	0.25706	0.507769	1168	-0.0596343	0.0667637	-0.167453	0.135745	-0.314298	-0.0899111	#N/A
28s1626	1169	0.816887	0.814763	0.821099	0.771652	0.806866	0.825502	1169	0.32431	0.328015	0.51637	0.189953	0.475571	0.419913	#N/A
28s1626	1170	0.972654	0.965887	0.957034	0.96004	0.961846	0.961552	1170	0.598356	0.527343	0.60243	0.50659	0.671173	0.554023	#N/A
28s1626	1171	0.960596	0.957637	0.95002	0.944251	0.952667	0.954035	1171	0.193635	0.217391	0.184012	0.216374	0.0820124	0.453021	#N/A
28s1626	1172	0.756668	0.787276	0.740637	0.765376	0.792182	0.666475	1172	0.198276	0.586639	0.359781	0.451814	0.561526	0.373379	#N/A
28s1626	1173	0.757894	0.733949	0.761837	0.647461	0.697891	0.714214	1173	0.357611	0.0252708	0.142474	0.175127	0.0702201	0.220379	#N/A
28s1626	1174	0.765516	0.846753	0.69772	0.675061	0.786856	0.784472	1174	0.261871	0.203898	0.154746	0.103928	0.0478989	0.121172	#N/A
28s1626	1175	0.747049	0.697079	0.731486	0.569831	0.70168	0.805616	1175	0.206887	0.230661	0.349223	0.106984	0.0619646	0.180654	#N/A
28s1626	1176	0.605667	0.736802	0.842869	0.633921	0.698447	0.716244	1176	0.0795331	0.221681	0.190042	-0.00478469	-0.0919765	0.211317	#N/A
28s1626	1177	0.677003	0.640221	0.717984	0.46725	0.429732	0.700416	1177	0.394637	0.620601	0.489395	0.517009	0.343722	0.455769	#N/A
28s1626	1178	0.434384	0.374862	0.445163	0.357143	0.502325	0.572162	1178	0.571429	0.55624	0.62021	0.540873	0.601798	0.533104	#N/A
28s1626	1179	0.605426	0.496997	0.654578	0.511575	0.511214	0.577332	1179	0.363958	0.320236	0.37724	0.350181	0.27268	0.213707	#N/A
28s1626	1180	-0.231571	0.0155033	-0.426106	0.131188	-0.141385	-0.27414	1180	0.666054	0.638077	0.667427	0.615029	0.683874	0.709755	#N/A
28s1626	1181	0.426394	0.411845	0.489237	0.389717	0.47737	0.511786	1181	0.571202	0.605548	0.605367	0.584789	0.652305	0.634858	#N/A
28s1626	1182	0.735008	0.755925	0.73601	0.761643	0.769786	0.775612	1182	0.604792	0.59211	0.611584	0.574811	0.672734	0.615973	#N/A
28s1626	1183	0.649628	0.642206	0.586039	0.628031	0.709106	0.674952	1183	0.461243	0.462723	0.432285	0.449657	0.466371	0.46823	#N/A
28s1626	1184	-3.13683	-3.22585	-3.61434	-2.22793	-2.79256	-4.60835	1184	0.00973296	-0.0288923	-0.0969555	0.113662	0.192349	-0.0614363	#N/A
28s1626	1185	-2.64749	-2.73587	-2.22745	-3.14568	-3.07715	-2.13947	1185	0.0572943	0.0733224	0.0714871	0.0171931	0.129204	0.0745163	#N/A
28s1626	1186	0.343134	0.307156	0.293134	0.187394	0.156118	0.344337	1186	-0.101559	-0.117057	-0.103048	-0.0249139	-0.131773	-0.160623	#N/A
28s1626	1187	0.655265	0.638134	0.671207	0.648119	0.710611	0.749383	1187	0.501784	0.444449	0.46579	0.527774	0.539056	0.499233	#N/A
28s1626	1188	0.183686	0.283582	0.357069	0.138431	0.375958	0.365274	1188	-0.816626	-0.815936	-0.804973	-0.77984	-0.831033	-0.774533	#N/A
28s1626	1189	0.718866	0.701779	0.667763	0.638246	0.668281	0.697933	1189	-1.46701	-1.45238	-1.41472	-1.51403	-1.6537	-1.43323	#N/A
28s1626	1190	0.582088	0.478974	0.579334	0.608771	0.637758	0.542618	1190	-1.45727	-1.43045	-1.38938	-1.73238	-1.59762	-1.43708	#N/A
28s1626	1191	-2.09285	-1.62411	-2.26073	-1.75687	-1.70841	-1.82104	1191	0.0989284	0.106807	0.120956	0.045275	0.0662842	0.218302	#N/A
28s1626	1192	0.0185497	0.0460783	0.223217	0.406393	0.0983093	0.10299	1192	0.573622	0.601265	0.581625	0.568912	0.595455	0.592452	#N/A
28s1626	1193	0.553403	0.354685	0.200576	0.324445	0.304834	0.240161	1193	0.190774	0.225457	0.187466	0.315389	0.274522	0.169671	#N/A
28s1626	1194	0.469526	0.607985	0.51087	0.418886	0.359646	0.435294	1194	0.526206	0.462216	0.455532	0.596145	0.524773	0.338594	#N/A
28s1626	1195	-0.285714	-0.384413	-0.0557549	-0.781667	-0.56546	-0.191336	1195	0.259118	0.328337	0.245473	0.460237	0.444936	0.160604	#N/A
28s1626	1196	0.391481	0.443494	0.514673	0.0804598	0.381644	0.519616	1196	0.191024	0.285507	0.152004	0.31049	0.290342	0.1337	#N/A
28s1626	1197	0.39749	0.155935	0.346219	0.322099	0.197166	0.323493	1197	0.593244	0.574637	0.640755	0.541397	0.637787	0.562319	#N/A
28s1626	1198	0.800222	0.782871	0.769854	0.849225	0.743207	0.751055	1198	0.467431	0.398867	0.320341	0.31591	0.364785	0.335922	#N/A
28s1626	1199	0.615724	0.52672	0.526849	0.463469	0.533973	0.659536	1199	0.607483	0.601221	0.557641	0.55871	0.677272	0.707521	#N/A
28s1626	1200	0.0375	-0.0799018	0.0395215	0.230152	0.187139	-0.0188247	1200	0.846016	0.793806	0.776197	0.793651	0.739155	0.831351	#N/A
28s1626	1201	0.464231	0.509123	0.408048	0.622081	0.496222	0.413154	1201	0.715768	0.774866	0.742022	0.624435	0.626556	0.63138	#N/A
28s1626	1202	-0.490733	-0.22917	-0.272434	-0.641467	-0.899311	-0.404527	1202	0.603265	0.628958	0.672903	0.571984	0.608696	0.700726	#N/A
28s1626	1203	0.722523	0.669899	0.70719	0.66143	0.659445	0.602141	1203	0.881475	0.866162	0.804797	0.734317	0.719582	0.832282	#N/A
28s1626	1204	0.850824	0.844208	0.806524	0.815808	0.830287	0.805017	1204	0.986081	0.959575	0.987652	0.858156	0.932483	0.964631	#N/A
28s1626	1205	0.727996	0.722418	0.639823	0.818608	0.726813	0.689443	1205	0.934189	0.943629	0.947074	0.885002	0.887803	0.95363	#N/A
28s1626	1206	0.830523	0.819768	0.817594	0.859176	0.857458	0.847201	1206	0.920259	0.905939	0.897446	0.872687	0.899491	0.934472	#N/A
28s1626	1207	0.600446	0.586561	0.574532	0.611571	0.614683	0.576841	1207	0.94743	0.946293	0.955426	0.906158	0.938695	0.966341	#N/A
28s1626	1208	0.612775	0.614447	0.597597	0.608921	0.668044	0.590478	1208	0.841061	0.816044	0.827164	0.799386	0.865554	0.842687	#N/A
28s1626	1209	-0.756224	-0.712446	-0.767159	-0.665859	-0.736311	-0.780598	1209	0.505431	0.436944	0.517146	0.476837	0.522623	0.53213	#N/A
28s1626	1210	-1.8617	-1.81971	-1.56761	-1.92832	-2.19359	-1.78614	1210	0.0449811	0.0735679	0.021708	0.0859045	0.0718662	0.112636	#N/A
28s1626	1211	-0.826711	-0.838092	-0.889342	-0.830038	-0.867488	-0.949319	1211	-0.105337	-0.111974	-0.0845495	-0.0834377	-0.101168	-0.0507964	#N/A
28s1626	1212	-0.644352	-0.705896	-0.785316	-0.561784	-0.658025	-0.726246	1212	-0.00961436	-0.0655873	-0.118399	-0.0951882	-0.0697433	-0.0877378	#N/A
28s1626	1213	0.0084636	-0.00365606	-0.0598763	0.00835763	-0.0121864	-0.0309345	1213	-0.535326	-0.51531	-0.568642	-0.56048	-0.458184	-0.602972	#N/A
28s1626	1214	-0.119899	-0.0256055	-0.0231255	-0.134942	-0.0118104	0.00619131	1214	-1.30759	-1.32227	-1.34411	-1.24804	-1.39078	-1.34012	#N/A
28s1626	1215	0.419635	0.388817	0.450859	0.29334	0.416018	0.474637	1215	-2.27052	-2.19194	-2.1633	-2.17589	-2.36042	-2.3348	#N/A
28s1626	1216	0.534817	0.529504	0.518859	0.600356	0.635528	0.507805	1216	-0.284047	-0.25475	-0.197984	-0.182337	-0.220495	-0.315016	#N/A
28s1626	1217	-0.592366	-0.649417	-0.47939	-0.788547	-0.365531	-0.238815	1217	0.820713	0.826679	0.836213	0.825147	0.842431	0.868945	#N/A
28s1626	1218	0.574625	0.515991	0.459062	0.553267	0.613785	0.607686	1218	0.75925	0.717838	0.73937	0.728551	0.755043	0.775643	#N/A
28s1626	1219	0.425914	0.468058	0.504164	0.620035	0.548324	0.444581	1219	0.798737	0.80443	0.784387	0.73997	0.78447	0.829622	#N/A
28s1626	1220	0.344378	0.360583	0.266333	0.195282	0.30566	0.205523	1220	0.569647	0.582381	0.536463	0.452145	0.577084	0.643045	#N/A
28s1626	1221	0.847137	0.903903	0.878788	0.85047	0.84713	0.886639	1221	0.148277	0.127813	0.179748	0.0669387	0.181768	0.255178	#N/A
28s1626	1222	0.852806	0.806422	0.896069	0.810184	0.871886	0.898408	1222	-0.256185	-0.0518653	-0.0447761	-0.110219	-0.00392091	-0.016407	#N/A
28s1626	1223	0.893358	0.875792	0.883577	0.855028	0.881119	0.851847	1223	0.33308	0.213067	0.294749	0.192117	0.306592	0.284803	#N/A
28s1626	1224	0.886832	0.855801	0.867028	0.762127	0.820955	0.920667	1224	0.184436	0.100113	0.142297	0.178649	0.162164	0.211459	#N/A
28s1626	1225	0.809295	0.769405	0.73736	0.824104	0.807582	0.779207	1225	0.291339	0.257671	0.274524	0.210742	0.212163	0.222579	#N/A
28s1626	1226	0.396353	0.488823	0.541524	0.494504	0.55189	0.486384	1226	-0.337483	-0.272368	-0.296503	-0.278797	-0.313586	-0.376912	#N/A
28s1626	1227	0.24396	0.260499	0.118046	0.459681	0.182406	0.35454	1227	-0.762016	-0.732252	-0.641691	-0.760102	-0.886603	-0.794087	#N/A
28s1626	1228	0.461367	0.534042	0.338123	0.592941	0.525046	0.357711	1228	-0.383866	-0.350964	-0.36736	-0.343188	-0.232632	-0.396711	#N/A
28s1626	1229	0.68895	0.697843	0.682968	0.796897	0.686998	0.625564	1229	-0.395123	-0.34228	-0.388433	-0.275106	-0.360233	-0.333281	#N/A
28s1626	1230	-1.61911	-1.47238	-1.43119	-1.74266	-1.52557	-1.45028	1230	0.39003	0.393373	0.342453	0.312772	0.386424	0.448569	#N/A
28s1626	1231	0.796263	0.812647	0.782401	0.875403	0.829612	0.805322	1231	0.191623	0.155461	0.171967	0.19759	0.0788913	0.187558	#N/A
28s1626	1232	0.672098	0.647773	0.586364	0.68942	0.678265	0.64085	1232	0.227341	0.18346	0.196809	0.173995	0.111773	0.146249	#N/A
28s1626	1233	0.0624849	0.111913	-0.00646673	0.0896492	0.0832834	-0.130216	1233	0.291657	0.251481	0.0789856	0.172311	0.166597	0.137105	#N/A
28s1626	1234	-0.95906	-1.02158	-0.890479	-0.997853	-1.15803	-1.0487	1234	0.11857	0.141894	-0.0396943	0.0641678	-0.0283586	0.0542582	#N/A
28s1626	1235	0.414789	0.417713	0.484705	0.306782	0.389607	0.535077	1235	0.225878	0.259829	0.264792	0.189028	0.0965832	0.147065	#N/A
28s1626	1236	-0.280811	-0.330101	-0.353659	-0.338099	-0.339425	-0.271283	1236	0.56561	0.529453	0.602754	0.591105	0.555309	0.610437	#N/A
28s1626	1237	0.510136	0.48255	0.392411	0.58108	0.552975	0.347888	1237	0.716583	0.704443	0.733507	0.68553	0.698686	0.653192	#N/A
28s1626	1238	-1.00045	-0.94425	-0.944242	-0.785817	-1.15137	-1.03641	1238	-0.0261163	0.000633969	0.149663	0.138471	0.157749	0.129812	#N/A
28s1626	1239	0.509957	0.490008	0.421812	0.553099	0.529323	0.414103	1239	0.183673	0.232271	0.224544	0.278226	0.356981	0.26243	#N/A
28s1626	1240	-0.84698	-1.01488	-0.97154	-0.847876	-0.783071	-0.936433	1240	0.556779	0.579088	0.608018	0.550994	0.653502	0.645463	#N/A
28s1626	1241	0.529412	0.503823	0.446196	0.595799	0.584727	0.439121	1241	0.171597	0.203787	0.181595	0.215916	0.295534	0.164479	#N/A
28s1626	1242	-0.118926	-0.162126	-0.232505	-0.0510396	-0.0446288	-0.167429	1242	0.0771414	0.0344316	-0.0923592	0.12282	0.0966725	0.000850952	#N/A
28s1626	1243	-0.947649	-0.741118	-0.464057	-1.248	-0.965837	-0.431861	1243	-0.655639	-0.602166	-0.677836	-0.605346	-0.541584	-0.629274	#N/A
28s1626	1244	-1.04711	-0.851894	-0.614377	-1.40183	-1.19222	-0.666767	1244	-0.774727	-0.798816	-0.826028	-0.824779	-0.705754	-0.759028	#N/A
28s1626	1245	0.659741	0.700961	0.583917	0.720193	0.697777	0.613423	1245	-0.826782	-0.875502	-0.760775	-0.986617	-0.903739	-0.730994	#N/A
28s1626	1246	0.848126	0.816008	0.772465	0.879655	0.875787	0.787794	1246	-0.631321	-0.692274	-0.589478	-0.67689	-0.778244	-0.653222	#N/A
28s1626	1247	-0.371433	-0.417939	-0.24947	-0.267636	-0.193975	-0.291306	1247	0.430451	0.481451	0.495844	0.409902	0.418131	0.493816	#N/A
28s1626	1248	0.582901	0.536749	0.428098	0.628756	0.600363	0.486476	1248	0.829322	0.808317	0.80554	0.747297	0.793442	0.830309	#N/A
28s1626	1249	0.38791	0.289535	0.2068	0.483672	0.451694	0.266099	1249	0.956923	0.958697	0.967078	0.958341	0.965505	0.962966	#N/A
28s1626	1250	0.102383	0.00693994	0.0825306	0.149529	0.0864824	0.0760849	1250	0.693261	0.671586	0.693977	0.668401	0.669746	0.675159	#N/A
28s1626	1251	-0.199722	-0.188412	-0.179082	-0.298782	-0.355584	-0.164804	1251	0.399451	0.372087	0.418936	0.32427	0.386954	0.422274	#N/A
28s1626	1252	-2.78134	-2.41756	-1.99703	-3.66453	-3.23842	-1.95705	1252	-0.231626	-0.292362	-0.351916	-0.294878	-0.200922	-0.162393	#N/A
28s1626	1253	0.528656	0.55353	0.407486	0.595989	0.585277	0.340084	1253	-0.275846	-0.329267	-0.320609	-0.354892	-0.279589	-0.232698	#N/A
28s1626	1254	0.445348	0.473947	0.402544	0.623055	0.482681	0.341073	1254	-0.258859	-0.334779	-0.327638	-0.305319	-0.394922	-0.386178	#N/A
28s1626	1255	-0.220203	-0.0926931	-0.101729	-0.405184	-0.295514	0.00113089	1255	0.015278	0.0317157	0.0472586	-0.00860155	-0.0398669	-0.0425684	#N/A
28s1626	1256	0.301817	0.312762	0.166311	0.300214	0.352732	0.263799	1256	-1.05514	-1.00979	-0.992062	-1.06545	-1.19257	-1.12105	#N/A
28s1626	1257	0.224839	0.114682	0.029689	0.393648	0.271759	0.0241771	1257	-0.413248	-0.372484	-0.355146	-0.298759	-0.491363	-0.442153	#N/A
28s1626	1258	0.214434	0.128671	0.0540122	0.321868	0.274371	0.0490364	1258	0.565923	0.586391	0.591463	0.558269	0.614609	0.61778	#N/A
28s1626	1259	0.535079	0.504691	0.343015	0.623402	0.547951	0.263177	1259	0.306254	0.290741	0.294236	0.317054	0.379212	0.313712	#N/A
28s1626	1260	0.524456	0.331882	0.402854	0.442416	0.397793	0.3394	1260	0.112209	0.0909659	0.0270493	0.1528	0.155351	0.0770818	#N/A
28s1626	1261	-0.171929	-0.149672	-0.076337	-0.175163	-0.0897923	0.0194954	1261	-0.108031	-0.067762	-0.144527	-0.126978	-0.0124215	-0.0617552	#N/A
28s1626	1262	-0.492235	-0.404849	-0.187309	-0.417047	-0.519287	-0.159104	1262	-0.161047	-0.13198	-0.155	-0.111616	-0.092442	-0.145814	#N/A
28s1626	1263	0.755159	0.674037	0.683999	0.551567	0.674158	0.684968	1263	-0.444734	-0.473117	-0.356855	-0.508014	-0.384233	-0.29649	#N/A
28s1626	1264	0.787774	0.756694	0.666975	0.710394	0.740568	0.756557	1264	-0.177023	-0.140314	-0.186916	-0.0643578	-0.167022	-0.208268	#N/A
28s1626	1265	0.683403	0.705153	0.732339	0.635374	0.712605	0.720484	1265	0.0581113	0.0766537	0.0830958	0.127295	0.131425	0.12437	#N/A
28s1626	1266	0.958633	0.937475	0.93808	0.897327	0.919543	0.929296	1266	0.993865	0.994417	0.991569	0.827317	0.844494	0.847301	1266
28s1626	1267	0.964044	0.953519	0.94371	0.938354	0.955805	0.949368	1267	-0.2592	-0.285596	-0.314054	-0.22469	-0.260219	-0.275992	#N/A
28s1626	1268	0.949516	0.951316	0.929424	0.951595	0.958151	0.945461	1268	-0.300783	-0.307205	-0.315557	-0.285008	-0.323935	-0.334027	#N/A
28s1626	1269	0.92897	0.925306	0.929033	0.927239	0.94448	0.924376	1269	-0.505901	-0.540558	-0.501062	-0.493347	-0.504528	-0.501695	#N/A
28s1626	1270	-0.851985	-1.03679	-1.15727	-0.776119	-0.700749	-0.929049	1270	-0.760533	-0.784467	-0.769317	-0.682329	-0.743214	-0.699917	#N/A
28s1626	1271	-5.34194	-5.18041	-4.55667	-6.98944	-5.6856	-4.28597	1271	0.0423179	0.039813	0.0364455	0.123208	0.125724	0.0587746	#N/A
28s1626	1272	0.696195	0.655802	0.625707	0.724168	0.704915	0.627851	1272	0.00473402	0.011516	0.0151073	-0.0129653	0.00349999	0.0395199	#N/A
28s1626	1273	0.779467	0.771264	0.758444	0.789195	0.768589	0.746029	1273	0.302881	0.331392	0.32103	0.294347	0.199892	0.253255	#N/A
28s1626	1274	-1.12543	-1.03987	-0.910018	-1.02775	-1.28395	-1.09486	1274	0.0948267	0.166072	0.153731	0.0658064	0.0158859	0.102986	#N/A
28s1626	1275	0.732939	0.738883	0.660094	0.810119	0.749158	0.633424	1275	-0.0171298	-0.0858004	0.0154783	-0.153044	0.0565187	0.0868129	#N/A
28s1626	1276	0.491906	0.51411	0.437472	0.586778	0.53448	0.399464	1276	-0.0384095	-0.0651875	-0.019689	-0.128271	-0.0270206	0.00683711	1276
28s1626	1277	-0.255305	-0.33033	-0.326837	-0.180391	-0.190844	-0.354991	1277	0.202844	0.172158	0.176089	0.107127	0.183824	0.164112	#N/A
28s1626	1278	-0.773126	-0.768076	-0.617982	-1.04956	-1.00932	-0.632326	1278	0.300923	0.251678	0.293058	0.162817	0.28567	0.276129	#N/A
28s1626	1279	-0.0671392	-0.0378299	-0.0421192	-0.0827322	-0.0931004	-0.0692764	1279	0.840937	0.837832	0.840624	0.839618	0.855264	0.881152	#N/A
28s1626	1280	0.664769	0.63551	0.575285	0.677271	0.678032	0.631637	1280	0.959987	0.959011	0.962697	0.937364	0.962962	0.969805	#N/A
28s1626	1281	0.198789	0.224045	0.256219	0.239656	0.275984	0.276964	1281	0.823389	0.831256	0.821117	0.76705	0.830163	0.821621	#N/A
28s1626	1282	0.339252	0.366675	0.350601	0.407979	0.413451	0.353329	1282	0.299699	0.291773	0.276434	0.468856	0.510853	0.263366	#N/A
28s1626	1283	-0.24407	-0.195784	-0.304862	-0.106497	-0.15152	-0.324158	1283	0.491987	0.368225	0.403794	0.610558	0.581348	0.324499	#N/A
28s1626	1284	-0.601093	-0.741706	-0.772434	-0.502984	-0.53002	-0.737108	1284	0.766608	0.604624	0.631175	0.581766	0.668583	0.63964	#N/A
28s1626	1285	0.000571811	0.00487297	-0.0639735	-0.0128669	-0.0176416	0.020753	1285	0.666517	0.622919	0.691346	0.565456	0.619718	0.70789	#N/A
28s1626	1286	0.71791	0.694506	0.687386	0.718621	0.731829	0.691741	1286	0.658804	0.683874	0.620253	0.623316	0.64926	0.709254	#N/A
28s1626	1287	0.819915	0.804678	0.767103	0.800877	0.815774	0.784532	1287	0.392658	0.40704	0.313312	0.199677	0.200045	0.394985	#N/A
28s1626	1288	-0.675905	-0.754142	-0.827033	-0.496261	-0.659535	-0.9382	1288	0.214635	0.343811	0.195444	0.281409	0.159964	0.00632111	#N/A
28s1626	1289	-4.26433	-3.69379	-2.71826	-5.52718	-5.03468	-2.7181	1289	0.456137	0.525303	0.37161	0.518523	0.509131	0.303468	#N/A
28s1626	1290	0.530239	0.516938	0.415895	0.626365	0.610179	0.39208	1290	0.519796	0.450514	0.383868	0.41873	0.566518	0.509166	#N/A
28s1626	1291	0.905157	0.886537	0.864623	0.904568	0.906175	0.866659	1291	0.216684	0.338663	0.377461	0.248764	0.34972	0.47867	#N/A
28s1626	1292	0.628441	0.601863	0.516077	0.683985	0.669636	0.534938	1292	-0.452635	-0.481545	-0.442251	-0.378587	-0.568069	-0.442086	#N/A
28s1626	1293	-1.1002	-1.22829	-1.4315	-0.762405	-0.93252	-1.52497	1293	-0.80055	-1.08566	-0.631045	-0.729663	-0.79195	-0.814198	#N/A
28s1626	1294	0.438279	0.441074	0.39631	0.463605	0.50042	0.41234	1294	-0.349271	-0.152421	-0.247031	-0.386761	-0.240414	-0.268632	#N/A
28s1626	1295	0.375133	0.34204	0.289098	0.512545	0.478275	0.298648	1295	-0.499744	-0.490543	-0.593987	-0.467898	-0.707807	-0.43693	#N/A
28s1626	1296	-0.344198	-0.308545	-0.197702	-0.735088	-0.492698	-0.0666475	1296	0.0178853	0.116328	0.0449262	0.141118	0.161995	0.0702167	#N/A
28s1626	1297	0.437565	0.414967	0.397308	0.325236	0.386064	0.457069	1297	0.553545	0.501423	0.617268	0.406299	0.496299	0.592697	#N/A
28s1626	1298	0.555068	0.514629	0.44445	0.557578	0.528401	0.441391	1298	0.168405	0.1219	0.0532603	0.156983	0.112647	0.0754043	#N/A
28s1626	1299	0.211686	0.253247	0.283087	0.140397	0.131581	0.273719	1299	0.0484931	-0.138489	-0.203082	0.0161195	-0.0440547	-0.205421	#N/A
28s1626	1300	-0.608939	-0.669025	-0.504441	-0.843383	-0.74468	-0.549182	1300	-0.162066	-0.139642	-0.110859	-0.0149906	-0.253564	-0.261083	#N/A
28s1626	1301	-0.958491	-0.913153	-0.756451	-0.831286	-0.713689	-0.789962	1301	-0.338952	-0.203841	-0.274829	-0.391123	-0.216708	-0.289054	#N/A
28s1626	1302	0.563352	0.588097	0.604826	0.560983	0.61464	0.603677	1302	0.362907	0.334461	0.419191	0.331989	0.543604	0.482379	#N/A
28s1626	1303	0.802621	0.805427	0.758872	0.78851	0.787153	0.794492	1303	0.421747	0.386666	0.438911	0.265443	0.475477	0.58248	#N/A
28s1626	1304	0.490304	0.439232	0.456561	0.460439	0.493747	0.456642	1304	0.277845	0.279418	0.218229	0.10579	0.283088	0.390375	#N/A
28s1626	1305	0.0510524	-0.0419663	-0.0860286	0.0518406	0.141276	0.0474526	1305	-0.0752716	-0.00907765	-0.212173	-0.0228074	-0.0233627	-0.205505	#N/A
28s1626	1306	-0.334507	-0.31495	-0.243236	-0.329966	-0.189392	-0.132182	1306	0.160647	0.292409	0.211329	0.21374	0.153253	0.258467	#N/A
28s1626	1307	0.291933	0.21682	0.107353	0.197505	0.100629	0.211018	1307	0.145017	0.0992675	0.147823	-0.0344828	0.0541872	0.0773972	#N/A
28s1626	1308	0.173975	0.157913	0.0616388	0.261084	0.0380435	0.0271109	1308	-0.487558	-0.592333	-0.481961	-0.308672	-0.509823	-0.667048	#N/A
28s1626	1309	-0.837215	-0.61177	-0.373742	-1.15194	-0.783062	-0.489998	1309	0.032497	-0.0774014	-0.163813	-0.022366	-0.038194	-0.160606	#N/A
28s1626	1310	-0.521422	-0.328173	-0.315139	-0.646199	-0.743021	-0.3102	1310	0.16842	0.223353	0.228208	0.231437	0.161472	0.244745	#N/A
28s1626	1311	0.642659	0.494458	0.468302	0.52496	0.495007	0.399082	1311	0.467793	0.419427	0.462048	0.371073	0.46111	0.563366	#N/A
28s1626	1312	0.835182	0.808964	0.785353	0.766259	0.823684	0.7688	1312	-0.00671918	0.0196106	0.0217391	0.0849282	0.110677	-0.0517944	#N/A
28s1626	1313	0.0468432	0.00552486	-0.248145	0.268042	0.207972	-0.177938	1313	-0.175762	-0.213114	-0.154433	-0.123335	-0.0888105	-0.109157	#N/A
28s1626	1314	0.516942	0.512183	0.482647	0.508451	0.460151	0.519304	1314	0.00861587	0.0121936	0.0379879	-0.0327302	0.0887682	0.0484742	#N/A
28s1626	1315	0.719626	0.655207	0.595851	0.564713	0.625872	0.596219	1315	-1.2741	-1.08492	-1.36482	-0.899056	-1.19328	-1.39891	#N/A
28s1626	1316	-1.41611	-1.28649	-0.987671	-1.36565	-1.56323	-1.10089	1316	-1.09129	-0.968967	-1.04621	-1.03586	-1.10118	-1.17326	#N/A
28s1626	1317	0.796512	0.796752	0.825734	0.859548	0.81023	0.826389	1317	-0.244915	-0.271171	-0.141156	-0.276995	-0.348465	-0.210635	#N/A
28s1626	1318	0.61061	0.571765	0.5337	0.61457	0.599952	0.464958	1318	0.568393	0.501367	0.596094	0.436893	0.513851	0.690049	#N/A
28s1626	1319	0.62597	0.671502	0.621258	0.691767	0.679698	0.648776	1319	0.624102	0.570757	0.555102	0.52715	0.531649	0.607434	#N/A
28s1626	1320	-0.173075	-0.178984	-0.0198505	-0.199838	-0.236743	-0.211589	1320	0.43475	0.454372	0.536645	0.414252	0.430532	0.460569	#N/A
28s1626	1321	-0.280512	-0.187222	-0.266024	-0.519283	-0.166348	-0.0410959	1321	-0.241882	-0.341049	-0.206908	-0.253487	-0.268117	-0.373938	#N/A
28s1626	1322	-0.663421	-0.696884	-0.778706	-0.598623	-0.531	-0.651309	1322	-0.157952	-0.0832815	-0.158161	-0.149717	-0.139527	-0.108455	#N/A
28s1626	1323	0.230176	0.222765	0.200788	0.29675	0.330914	0.264925	1323	0.219778	0.17187	0.189699	0.179646	0.0958731	0.150525	#N/A
28s1626	1324	0.123466	0.0904686	-0.0352534	0.0659959	0.068105	0.128082	1324	-0.116423	-0.346146	-0.405109	-0.398643	-0.290334	-0.0698077	#N/A
28s1626	1325	-0.0320461	-0.137934	0.0864256	0.0803176	-0.0157776	0.0701299	1325	0.674046	0.60322	0.513567	0.476523	0.56427	0.667775	#N/A
28s1626	1326	0.205121	0.199637	0.174896	0.223189	0.254664	0.150827	1326	0.475251	0.49266	0.371699	0.204487	0.257372	0.415633	#N/A
28s1626	1327	0.433416	0.337985	0.34016	0.315853	0.409051	0.309776	1327	0.536688	0.476048	0.448925	0.433559	0.474834	0.469715	#N/A
28s1626	1328	-0.213691	-0.169964	-0.266624	-0.165128	-0.237028	-0.180549	1328	0.48401	0.460968	0.506504	0.373122	0.344189	0.533679	#N/A
28s1626	1329	0.29003	0.305624	0.190398	0.230183	0.331246	0.199725	1329	0.770485	0.725585	0.726377	0.671745	0.713412	0.712708	#N/A
28s1626	1330	0.855424	0.846802	0.783567	0.834528	0.886498	0.809264	1330	0.592597	0.600405	0.593595	0.505992	0.532501	0.524379	#N/A
28s1626	1331	-0.239237	-0.254368	-0.559538	0.0873101	-0.116874	-0.672026	1331	-0.15168	0.0247777	-0.0445682	-0.123034	-0.0793846	-0.157876	#N/A
28s1626	1332	-3.93622	-3.46134	-2.00325	-5.06745	-4.65275	-2.17092	1332	-0.131725	-0.142984	-0.0223285	0.0485365	-0.0599964	-0.143279	#N/A
28s1626	1333	0.519535	0.449374	0.395223	0.54812	0.539463	0.394773	1333	-0.19004	-0.0692673	-0.198817	0.00124606	-0.138151	-0.270923	#N/A
28s1626	1334	0.270892	0.214616	0.0301109	0.33715	0.315863	0.105087	1334	-0.0175657	-0.168138	-0.108017	-0.09527	-0.0579187	-0.00447548	#N/A
28s1626	1335	0.136878	0.0961782	0.014797	0.208541	0.196589	0.0104789	1335	0.31281	0.298333	0.239362	0.2842	0.302567	0.349444	#N/A
28s1626	1336	0.694009	0.711917	0.560964	0.74423	0.724041	0.594393	1336	-0.0236471	-0.056587	-0.0753292	-0.0104573	0.0681334	0.041194	#N/A
28s1626	1337	0.573588	0.516805	0.448302	0.673825	0.652006	0.458061	1337	0.255282	0.22597	0.183285	0.113987	0.250499	0.24631	#N/A
28s1626	1338	0.214597	0.191809	0.070125	0.358676	0.288684	-0.0146418	1338	0.347568	0.270417	0.274862	0.134815	0.301614	0.349833	#N/A
28s1626	1339	-1.58168	-1.44052	-1.26458	-1.34828	-1.99272	-1.37911	1339	0.442487	0.397479	0.452322	0.398549	0.490865	0.467761	#N/A
28s1626	1340	-1.22947	-1.12905	-0.914108	-1.49734	-1.51155	-0.875655	1340	0.55748	0.558607	0.531025	0.53921	0.590005	0.586717	#N/A
28s1626	1341	-1.14465	-1.08023	-0.781959	-1.30475	-0.947906	-0.852519	1341	0.447197	0.408996	0.432922	0.375785	0.460505	0.512293	#N/A
28s1626	1342	0.414465	0.422521	0.383335	0.340096	0.395554	0.458843	1342	0.291471	0.265974	0.238591	0.301726	0.304395	0.287061	#N/A
28s1626	1343	0.633216	0.546006	0.585545	0.599978	0.657112	0.538172	1343	0.17713	0.187446	0.193368	0.140365	0.230313	0.234493	#N/A
28s1626	1344	0.410172	0.339141	0.291669	0.372328	0.494281	0.4574	1344	-0.0802004	-0.0601668	-0.0102609	-0.278486	-0.118312	0.118552	#N/A
28s1626	1345	0.411401	0.43573	0.44884	0.280457	0.410968	0.456955	1345	0.0687519	0.0257265	0.0956507	-0.0855108	0.00388818	0.160408	#N/A
28s1626	1346	0.37879	0.314879	0.345554	0.316828	0.494073	0.36728	1346	0.182286	0.179932	0.166247	0.257145	0.213119	0.168626	#N/A
28s1626	1347	-0.00403271	0.051775	0.0612641	-0.0139294	0.0198461	0.0749122	1347	0.146251	0.134581	0.100416	0.172595	0.157954	0.103155	#N/A
28s1626	1348	-0.467981	-0.176011	-0.366241	-0.152806	-0.234074	-0.445679	1348	-0.313546	-0.315134	-0.307009	-0.363923	-0.336434	-0.277396	#N/A
28s1626	1349	0.435377	0.31968	0.381197	0.480761	0.351003	0.25022	1349	0.154947	0.12384	0.0905546	0.193395	0.14618	0.0698132	#N/A
28s1626	1350	0.353091	0.534027	0.327421	0.455033	0.371758	0.493063	1350	0.0767264	0.0595027	0.048272	0.159086	0.101987	-0.0406145	#N/A
28s1626	1351	-0.11299	-0.311332	-0.305382	-0.263447	-0.395868	-0.459403	1351	-0.2582	-0.257279	-0.295654	-0.23431	-0.278403	-0.292725	#N/A
28s1626	1352	0.190081	0.0889066	0.128725	-0.0141648	0.0467647	0.263726	1352	-0.023243	0.000618548	-0.0319008	0.0386927	0.0126327	-0.0536304	#N/A
28s1626	1353	0.911654	0.90063	0.887072	0.904676	0.905339	0.91087	1353	0.100765	0.134449	0.127806	0.133565	0.105576	0.108697	#N/A
28s1626	1354	0.862634	0.842376	0.845233	0.873853	0.885159	0.838653	1354	-0.395338	-0.389171	-0.337858	-0.37798	-0.369049	-0.31396	#N/A
28s1626	1355	0.579926	0.465159	0.416963	0.583822	0.587763	0.516108	1355	0.0213324	0.0120067	-0.0158999	0.0515976	0.0586774	0.0129491	#N/A
28s1626	1356	-0.0614322	-0.0325733	-0.142828	-0.0235605	-0.0121175	-0.044542	1356	0.0978453	0.11199	0.0443924	0.139357	0.131155	0.0381913	#N/A
28s1626	1357	-2.52634	-2.5671	-2.57541	-1.92039	-2.21699	-2.87864	1357	-0.327882	-0.331363	-0.333765	-0.3379	-0.309645	-0.330885	#N/A
28s1626	1358	-0.130279	-0.189377	-0.0752316	-0.193681	-0.00878321	-0.137523	1358	-0.881713	-0.909208	-0.775629	-1.01103	-0.944722	-0.710294	#N/A
28s1626	1359	0.69056	0.673271	0.662047	0.647035	0.700089	0.720357	1359	-0.0417022	-0.0485904	-0.0254841	-0.107523	-0.0414882	-0.0783159	#N/A
28s1626	1360	0.508403	0.508607	0.532773	0.19159	0.49794	0.67877	1360	-0.119899	-0.127272	-0.120495	-0.168556	-0.257911	-0.219489	#N/A
28s1626	1361	0.912627	0.922016	0.918594	0.901599	0.912956	0.936679	1361	0.807023	0.812274	0.813771	0.803172	0.807299	0.820278	#N/A
28s1626	1362	0.976067	0.968637	0.973341	0.964535	0.975305	0.978969	1362	0.301557	0.288502	0.297308	0.310658	0.288073	0.336501	#N/A
28s1626	1363	0.911271	0.919775	0.907408	0.890488	0.918015	0.924785	1363	0.141346	0.165291	0.145926	0.156975	0.130515	0.187741	#N/A
28s1626	1364	0.84668	0.837934	0.829694	0.808419	0.853738	0.856894	1364	0.016511	0.0560751	0.0375489	0.0306981	0.0181325	0.0670614	#N/A
28s1626	1365	-1.76405	-1.94107	-1.76463	-1.95524	-1.85677	-1.68224	1365	-0.229998	-0.176709	-0.140691	-0.212144	-0.252592	-0.102671	#N/A
28s1626	1366	0.381757	0.30158	0.225825	0.411446	0.413522	0.23587	1366	-0.950672	-1.00541	-0.923368	-1.12887	-0.918158	-0.910873	#N/A
28s1626	1367	0.484811	0.481409	0.441946	0.543991	0.510698	0.413743	1367	-0.70393	-0.784997	-0.727618	-0.569134	-0.62787	-0.817519	#N/A
28s1626	1368	-0.851281	-0.873706	-0.714604	-1.06904	-0.913404	-0.71443	1368	0.873206	0.86298	0.87262	0.833946	0.870448	0.893366	#N/A
28s1626	1369	0.325673	0.316057	0.317888	0.309889	0.335118	0.344037	1369	0.744005	0.7458	0.754752	0.662071	0.749432	0.778516	#N/A
28s1626	1370	0.535651	0.550616	0.535545	0.555389	0.536841	0.513931	1370	0.513095	0.52015	0.478607	0.527325	0.53863	0.497339	#N/A
28s1626	1371	0.0762122	0.133997	0.122184	0.0878701	0.0776922	0.0845728	1371	0.0312277	-0.0128956	-0.0655458	0.0998008	0.0404818	-0.071222	#N/A
28s1626	1372	-0.885588	-0.885797	-0.99501	-0.668777	-0.884654	-1.03189	1372	-1.16937	-1.11718	-1.31233	-1.04833	-1.14564	-1.24558	#N/A
28s1626	1373	-0.670534	-0.647979	-0.60784	-0.783245	-0.702854	-0.562453	1373	-1.28747	-1.26953	-1.24346	-1.37354	-1.36467	-1.38651	#N/A
28s1626	1374	-0.251037	-0.281558	-0.260934	-0.237027	-0.22016	-0.228611	1374	-0.0770722	-0.0511477	-0.0236324	-0.141977	0.0177796	0.0207796	#N/A
28s1626	1375	-0.407468	-0.463682	-0.462442	-0.377564	-0.380071	-0.465892	1375	0.738851	0.739199	0.745055	0.714007	0.746874	0.759835	#N/A
28s1626	1376	0.448358	0.452904	0.421549	0.549631	0.487193	0.391291	1376	0.760416	0.747807	0.736979	0.739962	0.763895	0.749563	#N/A
28s1626	1377	0.431154	0.446783	0.414068	0.434602	0.440858	0.414433	1377	0.801262	0.816143	0.783922	0.794776	0.8079	0.807208	#N/A
28s1626	1378	0.548389	0.544158	0.498232	0.577976	0.578946	0.49117	1378	0.752405	0.714273	0.748465	0.701547	0.764398	0.779986	#N/A
28s1626	1379	0.437513	0.431585	0.398119	0.475278	0.437214	0.381032	1379	0.42456	0.460121	0.493033	0.498331	0.539299	0.514328	#N/A
28s1626	1380	-0.483491	-0.447063	-0.394057	-0.477099	-0.541549	-0.367735	1380	-0.428553	-0.391848	-0.355891	-0.401289	-0.28823	-0.401513	#N/A
28s1626	1381	-3.10985	-3.04258	-2.75614	-3.40283	-3.44584	-2.74664	1381	0.525249	0.474303	0.486916	0.512068	0.580907	0.508794	#N/A
28s1626	1382	0.72884	0.731723	0.670044	0.766304	0.74162	0.65135	1382	0.374079	0.379479	0.406283	0.453989	0.518291	0.382598	#N/A
28s1626	1383	0.313484	0.301653	0.266899	0.332352	0.336378	0.26979	1383	0.0540393	0.0820791	0.123048	0.158228	0.264907	0.177933	#N/A
28s1626	1384	-0.852093	-0.838875	-0.755826	-0.985615	-0.796418	-0.698807	1384	0.427319	0.37815	0.399166	0.369288	0.486005	0.429824	#N/A
28s1626	1385	0.720471	0.713802	0.671762	0.735312	0.742322	0.670958	1385	0.772686	0.792096	0.771733	0.743656	0.784911	0.810866	#N/A
28s1626	1386	0.795195	0.78095	0.766318	0.797492	0.803036	0.755179	1386	-0.167939	-0.0961011	-0.139758	-0.209457	-0.223054	-0.11846	#N/A
28s1626	1387	-0.484588	-0.49335	-0.351284	-0.674735	-0.497393	-0.336609	1387	-0.623975	-0.560801	-0.569846	-0.737417	-0.649602	-0.600251	#N/A
28s1626	1388	-1.42337	-1.39389	-1.21122	-1.61477	-1.31302	-1.02085	1388	-1.62837	-1.67379	-1.47394	-1.68983	-1.80492	-1.38018	#N/A
28s1626	1389	0.688271	0.674423	0.623225	0.745493	0.709448	0.59252	1389	-0.154874	-0.245987	-0.240875	-0.204783	-0.371836	-0.327137	#N/A
28s1626	1390	0.415789	0.427173	0.397251	0.43049	0.3937	0.393035	1390	-0.267988	-0.415404	-0.424185	-0.185707	-0.329944	-0.495412	#N/A
28s1626	1391	-0.503691	-0.509371	-0.457435	-0.487065	-0.601739	-0.512847	1391	-0.92512	-0.862732	-0.935227	-0.9105	-0.88253	-0.962676	#N/A
28s1626	1392	0.649172	0.618857	0.620213	0.674251	0.666845	0.605018	1392	0.473931	0.509924	0.489424	0.51406	0.548771	0.480371	#N/A
28s1626	1393	0.853878	0.842381	0.829996	0.846984	0.833941	0.82837	1393	0.960723	0.956544	0.955187	0.961996	0.958332	0.97053	#N/A
28s1626	1394	0.602517	0.557033	0.485542	0.673287	0.638834	0.499227	1394	0.905427	0.903404	0.894403	0.886218	0.926065	0.924144	#N/A
28s1626	1395	-0.010513	-0.000966234	-0.0856479	0.115735	0.0231225	-0.152041	1395	0.758796	0.749101	0.767317	0.730298	0.795374	0.791527	#N/A
28s1626	1396	-3.36767	-3.33594	-2.9126	-3.29906	-3.16949	-3.0257	1396	0.590031	0.607638	0.594684	0.500902	0.623784	0.640158	#N/A
28s1626	1397	0.702061	0.69757	0.629203	0.728769	0.698435	0.610016	1397	-0.927459	-0.938164	-0.956035	-0.732057	-0.944109	-1.05948	#N/A
28s1626	1398	-1.26459	-1.28317	-1.05697	-1.60812	-1.31383	-1.09257	1398	-1.15978	-1.1249	-1.07602	-1.14969	-1.22814	-1.0036	#N/A
28s1626	1399	0.504769	0.52419	0.482655	0.456373	0.510854	0.542548	1399	-1.79426	-1.63897	-1.73005	-1.4719	-1.74492	-2.08785	#N/A
28s1626	1400	-0.080073	-0.0534777	-0.115604	-0.129856	-0.122851	0.0220669	1400	0.278416	0.252908	0.233918	0.15913	0.270519	0.340568	#N/A
28s1626	1401	0.692118	0.672597	0.58732	0.696532	0.701483	0.623193	1401	0.159163	0.126804	0.102377	0.151698	0.194443	0.111185	#N/A
28s1626	1402	0.471416	0.491068	0.437777	0.497517	0.521788	0.522722	1402	0.0698369	0.0583862	0.11655	0.0936508	0.145229	0.124186	#N/A
28s1626	1403	0.534787	0.542086	0.454031	0.539902	0.558108	0.530271	1403	0.384015	0.385906	0.388535	0.347597	0.370343	0.424649	#N/A
28s1626	1404	0.920224	0.906867	0.890802	0.904358	0.901836	0.902305	1404	0.0962213	0.0651969	0.0759699	0.0958085	0.116955	0.0682969	#N/A
28s1626	1405	-1.2118	-1.12614	-1.36048	-0.826224	-1.0615	-1.37787	1405	0.15464	0.119531	0.153286	0.102872	0.120757	0.181771	#N/A
28s1626	1406	0.249456	0.23829	0.169776	0.303009	0.238291	0.175001	1406	0.265522	0.273778	0.267109	0.235701	0.275495	0.296493	#N/A
28s1626	1407	0.80088	0.792736	0.763075	0.81416	0.798871	0.753683	1407	-0.125742	-0.110873	-0.146025	-0.0578082	-0.164128	-0.0878889	#N/A
28s1626	1408	-1.18218	-1.17588	-1.12692	-1.00041	-1.27283	-1.30823	1408	0.111649	0.0607168	0.0809084	0.0905431	0.0733271	0.0606321	#N/A
28s1626	1409	-1.16803	-1.15396	-0.821897	-1.58248	-1.4125	-0.821677	1409	-0.311009	-0.231137	-0.25011	-0.311386	-0.345943	-0.324028	#N/A
28s1626	1410	-0.0847515	-0.197568	-0.277433	-0.0803405	-0.0628906	-0.204937	1410	0.0173888	0.0351654	0.0615415	-0.0169673	0.0449701	0.0957578	#N/A
28s1626	1411	0.828177	0.802898	0.800308	0.789631	0.805337	0.78619	1411	-0.0451828	0.0332405	0.0189718	0.00277557	-0.0838612	0.00815922	#N/A
28s1626	1412	0.81373	0.787392	0.760053	0.838703	0.819452	0.797206	1412	-0.453832	-0.482708	-0.418477	-0.452983	-0.450671	-0.481115	#N/A
28s1626	1413	-1.69843	-1.62942	-1.22491	-2.03805	-1.65794	-1.36725	1413	-0.0715603	-0.0862791	-0.0303777	-0.00642247	0.0241092	-0.09221	#N/A
28s1626	1414	-0.025066	0.0284148	0.00483724	-0.0571212	0.0250537	0.0286786	1414	-0.0572321	-0.056741	-0.0796694	-0.0742328	-0.101508	-0.0476301	#N/A
28s1626	1415	0.71091	0.715867	0.642872	0.76419	0.730632	0.618764	1415	-0.0526973	-0.0690786	-0.106866	-0.053647	-0.128747	-0.0851176	#N/A
28s1626	1416	0.124534	0.178093	0.126476	0.238861	0.104198	0.0873434	1416	0.0614288	0.0533147	-0.0241184	0.135657	0.109896	-0.0688709	#N/A
28s1626	1417	-2.22555	-2.04782	-1.91335	-2.28911	-2.2835	-1.75347	1417	0.368386	0.35862	0.348344	0.328258	0.383042	0.426982	#N/A
28s1626	1418	0.775957	0.747815	0.664446	0.78506	0.767925	0.683771	1418	0.170197	0.0470686	-0.00153012	0.0404838	0.0316726	0.0702436	#N/A
28s1626	1419	0.736442	0.730084	0.683146	0.785992	0.774966	0.633323	1419	0.134681	0.0667472	0.0745764	0.0935606	0.147493	0.008566	#N/A
28s1626	1420	0.578261	0.552347	0.456809	0.602089	0.582757	0.416826	1420	0.139238	0.0870108	0.0171075	0.114372	0.0902913	-0.0869972	#N/A
28s1626	1421	0.0114185	-0.107733	-0.166437	0.0969626	-0.00885894	-0.169695	1421	0.11672	0.152875	0.0105424	0.202872	0.0983933	-0.129067	#N/A
28s1626	1422	-1.52106	-1.61241	-1.38263	-1.27715	-1.35185	-1.37765	1422	0.63746	0.636464	0.611377	0.61172	0.634629	0.609396	#N/A
28s1626	1423	0.749587	0.726554	0.655613	0.688455	0.733332	0.682364	1423	0.805679	0.79781	0.794714	0.814213	0.797519	0.806036	#N/A
28s1626	1424	0.890936	0.855647	0.855413	0.777716	0.828501	0.854659	1424	0.865756	0.875701	0.866975	0.836688	0.865116	0.880432	#N/A
28s1626	1425	-0.106762	-0.0993096	-0.217953	0.0555583	-0.0045524	-0.255906	1425	0.652743	0.637275	0.643676	0.617373	0.653209	0.661918	#N/A
28s1626	1426	-1.14638	-1.02246	-0.849058	-1.319	-1.2291	-0.82246	1426	0.282797	0.288437	0.26297	0.274723	0.39993	0.344018	#N/A
28s1626	1427	0.510628	0.448034	0.354267	0.559953	0.579436	0.37419	1427	0.090183	0.0277486	0.0656677	0.0369147	0.223431	0.135649	#N/A
28s1626	1428	0.880396	0.887914	0.837478	0.915886	0.894148	0.840294	1428	0.419255	0.433345	0.440635	0.404878	0.43131	0.509584	#N/A
28s1626	1429	-0.0456872	-0.0513989	0.00819845	-0.0688714	0.00993463	0.0378292	1429	0.552626	0.544709	0.58339	0.500808	0.53892	0.601218	#N/A
28s1626	1430	-1.00121	-0.9012	-0.67776	-1.35955	-1.1588	-0.600432	1430	0.157609	0.175796	0.184702	0.20089	0.18576	0.174965	#N/A
28s1626	1431	-1.48544	-1.36898	-1.16401	-1.58238	-1.64011	-1.17986	1431	-0.0834085	-0.0889205	-0.128437	-0.0257961	-0.0599493	-0.131219	#N/A
28s1626	1432	-0.827153	-0.849408	-0.803236	-0.815109	-0.789402	-0.662513	1432	-0.457621	-0.534225	-0.526079	-0.535971	-0.485555	-0.488097	#N/A
28s1626	1433	0.69484	0.659554	0.620613	0.717	0.723811	0.617987	1433	0.171059	0.154018	0.121575	0.197392	0.184735	0.116252	#N/A
28s1626	1434	0.631413	0.628304	0.541514	0.696133	0.675159	0.541901	1434	0.168534	0.151247	0.126235	0.141143	0.180762	0.128439	#N/A
28s1626	1435	0.227565	0.217838	0.0316577	0.44413	0.222152	-0.118403	1435	0.00232495	-0.00951062	-0.0337738	-0.00882517	-0.00229587	-0.0227049	#N/A
28s1626	1436	-0.325607	-0.362582	-0.502542	0.101848	-0.252809	-0.844952	1436	-0.137146	-0.14428	-0.148068	-0.177174	-0.185914	-0.165204	#N/A
28s1626	1437	0.579371	0.536428	0.440899	0.605375	0.583013	0.436143	1437	-0.287059	-0.246339	-0.247386	-0.330579	-0.320149	-0.275988	#N/A
28s1626	1438	-0.559015	-0.69448	-0.701592	-0.491081	-0.42523	-0.713242	1438	-0.672194	-0.60061	-0.567346	-0.698124	-0.694394	-0.541124	1438
28s1626	1439	-0.096549	-0.120982	-0.186003	-0.104977	-0.0951774	0.0441148	1439	-0.105644	-0.120593	-0.0859616	-0.145373	-0.111223	-0.0681508	#N/A
28s1626	1440	0.660604	0.625715	0.685615	0.49421	0.604967	0.697125	1440	-0.0164831	-0.003362	0.0230404	-0.0418625	-0.068553	0.00122964	#N/A
28s1626	1441	0.133008	0.135332	0.176397	-0.190338	0.00634486	0.322275	1441	-0.172189	-0.165571	-0.142665	-0.135288	-0.148931	-0.178327	#N/A
28s1626	1442	-0.234375	-0.184261	-0.0279919	-0.584072	-0.252051	0.0836251	1442	0.217116	0.230404	0.206538	0.291893	0.309385	0.232138	#N/A
28s1626	1443	0.560916	0.538608	0.609524	0.396475	0.574877	0.647957	1443	0.0153873	-0.0438927	-0.0292021	0.0684452	0.05275	-0.0354323	#N/A
28s1626	1444	0.897379	0.889189	0.919691	0.861977	0.899811	0.914665	1444	0.27854	0.28513	0.262978	0.338052	0.302686	0.254302	#N/A
28s1626	1445	0.838348	0.846401	0.858744	0.778477	0.847555	0.823567	1445	-0.212408	-0.180352	-0.154128	-0.189282	-0.23383	-0.132713	#N/A
28s1626	1446	0.923379	0.93642	0.92848	0.945328	0.936425	0.933213	1446	0.110225	0.0900568	0.0745886	0.109931	0.0791494	0.0617065	#N/A
28s1626	1447	0.838115	0.843542	0.823881	0.849985	0.843884	0.812152	1447	0.160023	0.138852	0.109961	0.200068	0.145419	0.100971	#N/A
28s1626	1448	0.665764	0.659766	0.668121	0.646145	0.684949	0.68811	1448	0.0983771	0.0695891	0.0716786	0.114477	0.116935	0.118319	#N/A
28s1626	1449	0.747582	0.726736	0.649849	0.844607	0.809331	0.635785	1449	-0.609895	-0.659317	-0.658754	-0.663871	-0.670261	-0.694878	#N/A
28s1626	1450	0.536628	0.491457	0.465025	0.619998	0.582023	0.466529	1450	0.312955	0.308768	0.313759	0.328264	0.327061	0.296497	#N/A
28s1626	1451	0.225748	0.177228	0.147024	0.25026	0.25902	0.205432	1451	0.0351944	0.0533846	0.0596711	-0.00490113	0.0579176	0.0783339	#N/A
28s1626	1452	0.417664	0.41437	0.36121	0.543086	0.457775	0.344142	1452	-0.20945	-0.140144	-0.164281	-0.164086	-0.21241	-0.18214	#N/A
28s1626	1453	-5.06505	-4.88989	-4.5351	-5.70672	-5.49505	-4.31688	1453	-0.066686	-0.0450651	-0.0739857	-0.0384203	0.0278474	-0.037675	#N/A
28s1626	1454	-0.128335	-0.101572	-0.155149	-0.0187629	-0.140419	-0.257154	1454	-0.960337	-0.903195	-0.947263	-0.977343	-1.05927	-1.08017	#N/A
28s1626	1455	0.0537904	0.0228923	0.0672134	-0.0276233	0.0284297	0.0607286	1455	0.426762	0.450999	0.408395	0.453909	0.487654	0.432571	#N/A
28s1626	1456	0.468537	0.42952	0.397546	0.449086	0.447709	0.389582	1456	0.729346	0.728026	0.72146	0.725551	0.760571	0.750477	#N/A
28s1626	1457	0.694766	0.669188	0.643885	0.705011	0.700101	0.650056	1457	0.800168	0.760048	0.772838	0.7427	0.794278	0.792242	#N/A
28s1626	1458	0.715924	0.699593	0.669512	0.725645	0.724799	0.690695	1458	0.668555	0.657765	0.62862	0.660137	0.683715	0.665259	#N/A
28s1626	1459	0.491585	0.470539	0.416075	0.518357	0.509764	0.439182	1459	0.440489	0.451726	0.436311	0.427152	0.449097	0.437925	#N/A
28s1626	1460	0.0375542	0.0176506	-0.0961061	0.175103	0.102214	-0.106583	1460	0.206098	0.179992	0.147021	0.288142	0.219299	0.167263	#N/A
28s1626	1461	-2.97441	-2.54362	-2.04883	-3.65617	-3.35414	-2.21548	1461	-0.479336	-0.546621	-0.575802	-0.270505	-0.452295	-0.641715	#N/A
28s1626	1462	-0.559052	-0.610355	-0.60972	-0.477421	-0.543572	-0.627763	1462	-0.736187	-0.763025	-0.806424	-0.559244	-0.693299	-0.881978	#N/A
28s1626	1463	-0.068578	-0.102266	-0.134805	0.101458	0.0538473	-0.152733	1463	-0.270152	-0.287627	-0.298019	-0.241241	-0.255324	-0.324549	#N/A
28s1626	1464	0.699271	0.667467	0.599453	0.758066	0.748348	0.615233	1464	-0.378722	-0.406909	-0.413969	-0.538543	-0.485953	-0.358919	#N/A
28s1626	1465	0.544254	0.522214	0.507567	0.547607	0.557892	0.51273	1465	-0.289021	-0.263903	-0.21633	-0.403065	-0.397742	-0.208137	#N/A
28s1626	1466	0.512518	0.48081	0.363817	0.633182	0.542274	0.3597	1466	0.429668	0.449067	0.438527	0.388791	0.464343	0.449176	#N/A
28s1626	1467	-2.51467	-2.42591	-1.91884	-3.20186	-2.7595	-1.74513	1467	0.334227	0.37917	0.421365	0.264254	0.330418	0.443663	#N/A
28s1626	1468	0.574445	0.55891	0.429708	0.691552	0.637401	0.43683	1468	-0.210367	-0.199865	-0.105288	-0.282251	-0.167548	-0.0735562	#N/A
28s1626	1469	0.657141	0.646788	0.598554	0.717222	0.692127	0.603854	1469	0.402196	0.40125	0.431356	0.385397	0.46909	0.416084	#N/A
28s1626	1470	0.163206	0.149337	0.0880722	0.26169	0.206503	0.0514133	1470	0.0168766	0.04369	0.0633495	0.058489	0.116967	0.0714777	#N/A
28s1626	1471	0.249734	0.226274	0.154754	0.341715	0.260883	0.140157	1471	-0.269757	-0.215942	-0.334128	-0.205707	-0.271861	-0.272694	#N/A
28s1626	1472	-1.64752	-1.65158	-1.42795	-1.95558	-1.87497	-1.366	1472	-0.66441	-0.803762	-0.769896	-0.757531	-0.69994	-0.659711	#N/A
28s1626	1473	0.650512	0.633563	0.534208	0.736874	0.694216	0.503565	1473	0.173049	0.155134	0.066202	0.180663	0.183371	0.0947611	#N/A
28s1626	1474	0.508825	0.524626	0.488754	0.576363	0.546296	0.467818	1474	0.263094	0.248314	0.211499	0.272956	0.250544	0.203436	#N/A
28s1626	1475	-0.154578	-0.16191	-0.168722	-0.098933	-0.0642006	-0.161473	1475	0.044563	-0.0250085	0.0913638	-0.116108	-0.0495537	0.162048	#N/A
28s1626	1476	0.152044	0.171714	0.143828	0.255243	0.217217	0.0949193	1476	0.647957	0.625982	0.62509	0.667155	0.626762	0.59051	#N/A
28s1626	1477	0.353129	0.40822	0.383167	0.425968	0.408375	0.357041	1477	0.492811	0.442132	0.390631	0.435146	0.366876	0.362345	#N/A
28s1626	1478	-1.21104	-1.24966	-1.21402	-1.24922	-1.07606	-1.13268	1478	0.0582235	0.136457	0.0807039	0.0418815	-0.0180995	0.0648419	#N/A
28s1626	1479	0.674926	0.64086	0.583693	0.734391	0.685193	0.582981	1479	0.468991	0.532051	0.504572	0.496819	0.455359	0.45721	#N/A
28s1626	1480	0.344392	0.323432	0.259368	0.418275	0.395615	0.283603	1480	0.475343	0.545622	0.570612	0.453952	0.5058	0.581541	#N/A
28s1626	1481	-0.0705501	-0.0622367	-0.0147614	-0.20518	-0.136276	-0.0253097	1481	0.714885	0.686981	0.70686	0.724412	0.744362	0.708819	#N/A
28s1626	1482	0.877682	0.872598	0.848608	0.883106	0.883654	0.831272	1482	0.478494	0.43673	0.443443	0.337252	0.544589	0.533222	#N/A
28s1626	1483	0.63998	0.619245	0.527307	0.666567	0.653287	0.506735	1483	-0.409546	-0.465917	-0.360807	-0.326953	-0.310942	-0.351656	#N/A
28s1626	1484	-1.09109	-1.04001	-0.892163	-1.10583	-1.18508	-0.90588	1484	-1.07007	-1.03686	-0.967423	-1.12022	-1.18185	-0.959302	#N/A
28s1626	1485	-1.02084	-1.04885	-0.972375	-1.10907	-0.97837	-0.839459	1485	0.327546	0.362724	0.362487	0.325931	0.401334	0.355555	#N/A
28s1626	1486	0.377904	0.360587	0.308636	0.417893	0.382521	0.297896	1486	-0.417236	-0.414301	-0.508536	-0.547675	-0.504463	-0.432586	#N/A
28s1626	1487	0.155236	0.177549	0.142052	0.197851	0.104462	0.0647874	1487	-0.0968272	-0.0802904	-0.152215	-0.15659	-0.139981	-0.144196	#N/A
28s1626	1488	-0.250975	-0.222856	-0.196058	-0.391814	-0.33042	-0.108813	1488	0.0973525	0.0546404	0.0496605	-0.0507216	0.11033	0.150138	#N/A
28s1626	1489	0.0625986	0.00546115	0.00993917	0.0139647	0.0582222	0.0263311	1489	-0.147703	-0.15498	-0.132615	-0.000992674	-0.145285	-0.20641	#N/A
28s1626	1490	0.0435407	0.0604952	0.0441924	0.023863	0.0474739	0.13644	1490	-0.336862	-0.337607	-0.346334	-0.0678	-0.214227	-0.380112	#N/A
28s1626	1491	-0.124489	-0.139049	-0.106954	-0.292758	-0.138621	-0.13628	1491	-0.00232787	-0.0102	0.0391722	0.156892	0.0645272	-0.00902112	#N/A
28s1626	1492	0.348209	0.345439	0.30485	0.350284	0.346678	0.322098	1492	-0.159707	-0.151919	-0.0770812	-0.0905744	-0.254249	-0.255111	#N/A
28s1626	1493	0.660515	0.657402	0.655476	0.604135	0.642612	0.628786	1493	-0.253012	-0.238227	-0.339406	-0.338757	-0.340895	-0.268279	#N/A
28s1626	1494	0.404998	0.401202	0.347821	0.457547	0.4499	0.350944	1494	0.00830598	0.00990358	-0.0118974	-0.0452444	-0.108855	-0.0390389	#N/A
28s1626	1495	0.546465	0.53061	0.521241	0.562729	0.56555	0.553354	1495	0.451086	0.462846	0.463403	0.473584	0.475336	0.427425	#N/A
28s1626	1496	0.526815	0.465933	0.456607	0.57234	0.561189	0.42266	1496	0.452517	0.468465	0.467651	0.399379	0.427635	0.479644	#N/A
28s1626	1497	-1.2362	-1.10725	-0.874928	-1.4922	-1.13444	-0.669958	1497	0.334603	0.356276	0.373907	0.296046	0.374449	0.436987	#N/A
28s1626	1498	0.688266	0.621005	0.558639	0.672306	0.66409	0.582815	1498	0.490466	0.468172	0.495774	0.494938	0.545828	0.481587	#N/A
28s1626	1499	0.709768	0.706976	0.658606	0.689232	0.669837	0.711834	1499	0.489662	0.481526	0.497049	0.534801	0.524313	0.528234	#N/A
28s1626	1500	0.667645	0.659894	0.637432	0.702284	0.665836	0.652974	1500	0.509145	0.509587	0.50349	0.489205	0.528314	0.497591	#N/A
28s1626	1501	-4.68646	-4.76993	-4.15587	-4.68744	-4.0013	-4.13933	1501	0.261248	0.236045	0.279633	0.216535	0.339065	0.309133	#N/A
28s1626	1502	0.530911	0.540054	0.514665	0.57771	0.590969	0.563097	1502	0.516648	0.507021	0.51962	0.506875	0.558794	0.526352	#N/A
28s1626	1503	0.698116	0.67746	0.60765	0.668514	0.67307	0.630792	1503	-0.155443	-0.209403	-0.205846	-0.255952	-0.0264754	-0.143187	#N/A
28s1626	1504	0.638222	0.658428	0.607857	0.669585	0.6054	0.588061	1504	0.356817	0.328848	0.288748	0.375811	0.443894	0.282135	#N/A
28s1626	1505	-0.698086	-0.680413	-0.606081	-0.866285	-0.976095	-0.733319	1505	-0.158735	-0.145828	-0.18545	-0.127057	-0.133922	-0.25869	#N/A
28s1626	1506	-0.470622	-0.409296	-0.378249	-0.521862	-0.672874	-0.46362	1506	-0.0503839	-0.0693142	-0.151365	-0.00978382	-0.0786541	-0.196073	#N/A
28s1626	1507	0.202399	0.206521	0.134432	0.204321	0.153574	0.123729	1507	-0.310434	-0.314774	-0.354991	-0.322545	-0.383781	-0.31942	#N/A
28s1626	1508	0.574496	0.567625	0.547198	0.58347	0.548528	0.544671	1508	-0.026355	-0.0173385	-0.0186419	-0.0720939	-0.0624131	-0.0453274	#N/A
28s1626	1509	-0.450904	-0.460127	-0.573967	-0.45947	-0.436968	-0.632697	1509	0.12137	0.11461	0.156272	0.0566741	0.149749	0.204758	#N/A
28s1626	1510	0.600145	0.627841	0.560871	0.705428	0.661282	0.569996	1510	-0.257612	-0.281874	-0.221976	-0.275852	-0.296179	-0.187799	#N/A
28s1626	1511	0.520808	0.510726	0.462127	0.580804	0.543941	0.387615	1511	-0.619176	-0.597722	-0.600145	-0.622026	-0.640652	-0.628301	#N/A
28s1626	1512	-0.250275	-0.268437	-0.345451	-0.1541	-0.177565	-0.305554	1512	-0.530884	-0.515873	-0.421817	-0.500028	-0.525445	-0.419159	#N/A
28s1626	1513	-0.867233	-0.949061	-0.773769	-0.985984	-0.997339	-0.770562	1513	-0.440106	-0.407956	-0.443901	-0.423953	-0.460953	-0.403094	#N/A
28s1626	1514	0.248881	0.273763	0.260135	0.26596	0.24467	0.285735	1514	-0.453594	-0.361862	-0.400126	-0.361616	-0.467787	-0.472627	#N/A
28s1626	1515	-3.57115	-3.58254	-2.82967	-3.66154	-3.55737	-2.75312	1515	0.39841	0.369895	0.365155	0.394888	0.428977	0.390365	#N/A
28s1626	1516	0.5291	0.564957	0.472955	0.585805	0.564764	0.513169	1516	0.567085	0.538869	0.53564	0.606171	0.600097	0.485995	#N/A
28s1626	1517	0.269449	0.278328	0.191813	0.34647	0.448963	0.235265	1517	0.668846	0.633301	0.625192	0.679102	0.712066	0.642996	#N/A
28s1626	1518	0.786317	0.799258	0.779852	0.699264	0.796192	0.792608	1518	0.123038	0.0814976	0.0424378	0.22259	0.218709	0.0116503	#N/A
28s1626	1519	0.873587	0.868692	0.872034	0.81968	0.867668	0.863718	1519	0.627162	0.618318	0.58158	0.666139	0.661816	0.571492	#N/A
28s1626	1520	0.711528	0.734681	0.705743	0.621921	0.699857	0.76094	1520	0.710625	0.66496	0.671403	0.722488	0.734479	0.677733	#N/A
28s1626	1521	0.8322	0.840462	0.836243	0.832333	0.843283	0.823475	1521	0.0124229	-0.0102931	-0.108949	0.0217978	0.00905239	-0.154992	#N/A
28s1626	1522	0.224372	0.19391	0.237135	0.121411	0.13426	0.281379	1522	0.163148	0.184986	0.150849	0.304826	0.279627	0.0807143	#N/A
28s1626	1523	-0.745759	-0.783031	-0.850404	-0.74354	-0.711411	-0.918085	1523	0.59701	0.562795	0.5592	0.596341	0.611668	0.591385	#N/A
28s1626	1524	0.711589	0.685085	0.624239	0.750452	0.711148	0.618132	1524	0.367505	0.349506	0.365494	0.487964	0.465062	0.404165	#N/A
28s1626	1525	0.310138	0.260998	0.177884	0.398933	0.380218	0.177087	1525	0.283295	0.298198	0.227687	0.263309	0.315341	0.288344	#N/A
28s1626	1526	0.623963	0.58637	0.504265	0.703051	0.659138	0.47726	1526	0.309778	0.286143	0.245546	0.416848	0.316842	0.27644	#N/A
28s1626	1527	0.05176	-0.0467789	-0.0864124	0.123142	0.0781569	-0.0570691	1527	0.570625	0.635041	0.512658	0.549512	0.593433	0.548317	#N/A
28s1626	1528	0.651858	0.631738	0.571242	0.738967	0.675433	0.557522	1528	-0.131181	-0.0764468	-0.118611	-0.204402	-0.195352	-0.120402	#N/A
28s1626	1529	-0.0940405	-0.0364949	-0.233049	0.103192	-0.0303905	-0.266162	1529	-0.766299	-0.768265	-0.697299	-0.840854	-0.820946	-0.623687	#N/A
28s1626	1530	-5.09687	-4.65997	-3.5661	-6.91698	-6.17995	-3.54171	1530	-2.42411	-2.67903	-2.25604	-2.66314	-2.54423	-2.33156	#N/A
28s1626	1531	0.66009	0.633017	0.54461	0.722152	0.692581	0.533477	1531	-0.67219	-0.598555	-0.600587	-0.532153	-0.626326	-0.69893	#N/A
28s1626	1532	0.403683	0.35954	0.30638	0.449864	0.448178	0.317539	1532	0.853526	0.833644	0.833038	0.820635	0.833447	0.843033	#N/A
28s1626	1533	0.321696	0.280754	0.20942	0.401017	0.364245	0.243798	1533	0.401507	0.397062	0.410888	0.343447	0.452443	0.477803	#N/A
28s1626	1534	0.137792	0.129631	0.0289698	0.285944	0.18046	-0.0397819	1534	0.353744	0.394039	0.376883	0.34182	0.395646	0.357059	#N/A
28s1626	1535	-0.576948	-0.587068	-0.519658	-0.504402	-0.550517	-0.514614	1535	0.587483	0.540336	0.537464	0.493145	0.549127	0.556499	#N/A
28s1626	1536	-1.00104	-0.966318	-0.780973	-1.14355	-0.852132	-0.666597	1536	0.67153	0.663016	0.649112	0.551867	0.62115	0.687121	#N/A
28s1626	1537	0.719003	0.69997	0.662615	0.724571	0.74873	0.684344	1537	-1.5309	-1.36565	-1.4529	-1.17894	-1.66821	-1.56934	#N/A
28s1626	1538	0.0488765	0.0722732	0.0136194	0.100784	0.0968694	0.00957271	1538	-2.02944	-1.82709	-2.06639	-1.64954	-2.0918	-2.40655	#N/A
28s1626	1539	-0.191482	-0.212354	-0.175175	-0.152505	-0.147245	-0.265568	1539	-0.730599	-0.77652	-0.75425	-0.424531	-0.581364	-0.810339	#N/A
28s1626	1540	0.683141	0.668999	0.651103	0.724405	0.744123	0.615768	1540	0.583544	0.507524	0.5814	0.569954	0.578231	0.580715	#N/A
28s1626	1541	0.883198	0.870218	0.861817	0.891033	0.908732	0.886759	1541	0.624426	0.515895	0.561957	0.549988	0.639943	0.638138	#N/A
28s1626	1542	0.765223	0.746531	0.685045	0.803651	0.799865	0.681533	1542	0.749978	0.734135	0.734556	0.733706	0.784083	0.750193	#N/A
28s1626	1543	0.428536	0.429199	0.348591	0.452219	0.461873	0.419242	1543	0.815411	0.833571	0.796576	0.842604	0.856464	0.837424	#N/A
28s1626	1544	-0.739863	-0.80432	-0.920167	-0.584484	-0.776926	-0.925906	1544	0.799913	0.776798	0.780478	0.78094	0.816645	0.798069	#N/A
28s1626	1545	0.629925	0.638128	0.582036	0.671314	0.678626	0.60011	1545	0.792796	0.791566	0.771869	0.759926	0.812274	0.776543	#N/A
28s1626	1546	-0.514532	-0.399344	-0.284382	-0.673516	-0.556148	-0.34271	1546	0.588895	0.546552	0.600537	0.53768	0.623295	0.563614	#N/A
28s1626	1547	-1.42045	-1.29493	-1.21434	-1.39098	-1.36658	-1.16722	1547	0.666322	0.677481	0.654995	0.626205	0.690963	0.672111	#N/A
28s1626	1548	0.737607	0.711192	0.689416	0.722317	0.729692	0.710189	1548	0.570337	0.582053	0.598209	0.507898	0.576161	0.64555	#N/A
28s1626	1549	0.71321	0.705042	0.702025	0.735912	0.772365	0.694526	1549	-0.624038	-0.641017	-0.592725	-0.642487	-0.669193	-0.627138	#N/A
28s1626	1550	0.503715	0.473471	0.550041	0.337854	0.476155	0.569067	1550	-0.452733	-0.45959	-0.38537	-0.56498	-0.557858	-0.381189	#N/A
28s1626	1551	0.310779	0.247219	0.0954439	0.419788	0.465123	0.212819	1551	-0.748098	-0.803336	-0.774634	-0.860199	-0.806697	-0.669373	#N/A
28s1626	1552	0.652205	0.673651	0.654986	0.671867	0.641612	0.657495	1552	-0.279223	-0.24924	-0.284838	-0.176266	-0.27504	-0.356927	#N/A
28s1626	1553	-3.19696	-3.06979	-2.62937	-3.92927	-4.03884	-2.75651	1553	-1.62044	-1.53776	-1.53894	-1.67662	-1.66327	-1.48699	#N/A
28s1626	1554	0.647199	0.642069	0.556836	0.696179	0.638659	0.531751	1554	-0.474224	-0.487499	-0.510222	-0.303067	-0.498082	-0.651915	#N/A
28s1626	1555	-0.467803	-0.466846	-0.603228	-0.383667	-0.486484	-0.618692	1555	0.479004	0.466689	0.462116	0.470952	0.545322	0.482443	#N/A
28s1626	1556	-0.0877945	-0.138744	-0.165334	0.100868	-0.0149378	-0.240939	1556	0.665087	0.665348	0.650304	0.684635	0.696321	0.660733	#N/A
28s1626	1557	-0.0258323	-0.072668	-0.0157482	-0.084445	-0.0638178	0.00412097	1557	0.600526	0.583884	0.569398	0.604555	0.639985	0.584618	#N/A
28s1626	1558	0.52936	0.49728	0.428456	0.639616	0.627836	0.447293	1558	0.387619	0.377595	0.346973	0.434414	0.449527	0.350077	#N/A
28s1626	1559	-1.06991	-1.04166	-0.875644	-1.23672	-0.874094	-0.790827	1559	0.219159	0.260683	0.132823	0.336377	0.262475	0.139266	#N/A
28s1626	1560	-1.28289	-1.06615	-1.09649	-1.02332	-1.18056	-1.2026	1560	0.533106	0.52959	0.518352	0.542676	0.583945	0.535841	#N/A
28s1626	1561	0.630872	0.564691	0.609457	0.575484	0.61304	0.607191	1561	0.311202	0.291294	0.276584	0.284215	0.416566	0.376371	#N/A
28s1626	1562	0.747	0.749031	0.773878	0.719389	0.729338	0.770452	1562	0.36656	0.369181	0.346928	0.406427	0.398252	0.349454	#N/A
28s1626	1563	0.780879	0.764373	0.763306	0.723966	0.7891	0.755713	1563	-0.0989509	-0.0995822	-0.104189	-0.120521	-0.0399931	-0.0776206	#N/A
28s1626	1564	0.937902	0.935625	0.923486	0.928671	0.954589	0.94899	1564	-0.365886	-0.36393	-0.413194	-0.256937	-0.388701	-0.50871	#N/A
28s1626	1565	0.932212	0.937847	0.927396	0.928297	0.938419	0.93765	1565	-0.842844	-0.789665	-0.651777	-0.788419	-0.849951	-0.646903	#N/A
28s1626	1566	0.820783	0.809606	0.806377	0.848174	0.847681	0.824293	1566	-1.0345	-1.05771	-0.999179	-1.1671	-1.17848	-1.12267	#N/A
28s1626	1567	0.798213	0.807841	0.787239	0.83788	0.838044	0.806862	1567	0.0269282	-0.0156098	-0.0154502	0.0609919	-0.0219797	-0.0590623	#N/A
28s1626	1568	0.250513	0.265569	0.165345	0.365601	0.343066	0.230546	1568	0.452805	0.442121	0.424472	0.440158	0.470603	0.409608	#N/A
28s1626	1569	0.632242	0.636015	0.600006	0.727894	0.708878	0.578321	1569	0.0101686	0.0302133	0.00237765	0.0835377	0.0617288	0.0221656	#N/A
28s1626	1570	-6.47883	-6.32236	-5.27518	-8.44512	-7.98102	-5.27743	1570	0.535295	0.548411	0.528232	0.544844	0.57878	0.592904	#N/A
28s1626	1571	0.143014	0.126038	0.0334482	0.213008	0.16043	0.057965	1571	0.365504	0.363837	0.359027	0.351002	0.414522	0.410081	#N/A
28s1626	1572	0.415881	0.433649	0.419559	0.507074	0.461173	0.395547	1572	0.163605	0.152744	0.165149	0.152655	0.14607	0.145168	#N/A
28s1626	1573	-0.0607088	-0.0779783	0.0113939	-0.0682687	-0.0324981	0.0132752	1573	-0.417414	-0.423551	-0.389318	-0.381084	-0.451472	-0.480506	#N/A
28s1626	1574	-0.751092	-0.750259	-0.780968	-0.744871	-0.733044	-0.75203	1574	-0.674438	-0.628057	-0.588571	-0.636949	-0.640207	-0.537163	#N/A
28s1626	1575	0.639905	0.644668	0.593852	0.675702	0.686934	0.605453	1575	-0.353699	-0.339777	-0.329336	-0.33453	-0.381806	-0.359194	#N/A
28s1626	1576	-0.0726188	-0.125186	-0.292191	0.150868	0.0632238	-0.382181	1576	-0.0828422	-0.102326	-0.0614881	-0.169729	-0.0950337	0.0169852	#N/A
28s1626	1577	0.307066	0.295133	0.199936	0.373365	0.326401	0.153556	1577	-0.245337	-0.223453	-0.245889	-0.359936	-0.310901	-0.183963	#N/A
28s1626	1578	0.331807	0.314227	0.277807	0.371416	0.379211	0.293309	1578	-0.261793	-0.287972	-0.299151	-0.373304	-0.295719	-0.282667	#N/A
28s1626	1579	0.344785	0.30703	0.332345	0.324219	0.330908	0.332802	1579	0.177195	0.141645	0.120736	0.184169	0.125976	0.0519539	#N/A
28s1626	1580	-0.280546	-0.276617	-0.155504	-0.404754	-0.304602	-0.0908539	1580	-0.178524	-0.159903	-0.186605	-0.24245	-0.251536	-0.242437	#N/A
28s1626	1581	0.0940417	0.140153	0.137913	0.207662	0.217518	0.212023	1581	0.578519	0.515809	0.451374	0.631671	0.606327	0.447595	#N/A
28s1626	1582	0.0499436	0.0451956	-0.0492615	0.244898	0.220455	-0.0312455	1582	0.808311	0.78255	0.795809	0.78825	0.812411	0.807725	#N/A
28s1626	1583	0.526885	0.485099	0.434991	0.537597	0.594715	0.495317	1583	0.57575	0.578193	0.579737	0.620881	0.651931	0.636186	#N/A
28s1626	1584	0.740856	0.740859	0.689242	0.785214	0.767228	0.701898	1584	0.438548	0.511679	0.479709	0.559469	0.554833	0.558443	#N/A
28s1626	1585	0.330727	0.3447	0.297378	0.369179	0.382153	0.332404	1585	0.22602	0.214445	0.144639	0.267347	0.323631	0.240782	#N/A
28s1626	1586	0.543587	0.537009	0.495853	0.57137	0.588333	0.525507	1586	-0.468989	-0.429682	-0.567719	-0.245556	-0.370203	-0.492932	#N/A
28s1626	1587	0.933648	0.928209	0.92851	0.115987	0.0546322	0.131948	1587	0.890273	0.897012	0.876114	-0.317311	-0.349453	-0.151989	1587
28s1626	1588	-2.94985	-2.68263	-2.40143	-1.87768	-2.14887	-1.9019	1588	-0.887779	-0.815275	-0.869261	-0.527814	-0.583866	-0.510937	#N/A
28s1626	1589	-0.206256	-0.297503	-0.466654	-0.0181268	-0.134178	-0.403973	1589	0.647115	0.593671	0.631704	0.601364	0.710924	0.719255	#N/A
28s1626	1590	0.427827	0.422435	0.322052	0.533525	0.478552	0.301774	1590	0.296076	0.285574	0.414472	0.376826	0.432878	0.456244	#N/A
28s1626	1591	0.325672	0.315278	0.237583	0.462089	0.407865	0.251296	1591	-0.11659	-0.042666	-0.0636364	0.121648	0.111157	0.13076	#N/A
28s1626	1592	-0.136567	-0.159142	-0.167246	-0.0590815	-0.030129	-0.113576	1592	0.2372	0.164052	0.317086	0.167062	0.309929	0.27627	#N/A
28s1626	1593	-2.08386	-2.02383	-1.46799	-2.73408	-2.20378	-1.23592	1593	-0.113449	-0.190365	-0.0731182	0.0164416	0.224538	0.0958873	#N/A
28s1626	1594	0.625976	0.599381	0.553952	0.673188	0.639348	0.522069	1594	-0.998567	-0.881533	-0.787554	-0.592249	-0.95662	-1.25423	#N/A
28s1626	1595	-0.333898	-0.309058	-0.31032	-0.28157	-0.263668	-0.263503	1595	-0.33468	-0.267281	-0.555328	-0.233696	-0.319585	-0.331891	#N/A
28s1626	1596	0.188874	0.168908	0.151719	0.167022	0.201388	0.189808	1596	0.386209	0.4211	0.353317	0.249671	0.361507	0.501075	#N/A
28s1626	1597	0.469407	0.455781	0.395478	0.487126	0.451204	0.393568	1597	0.508282	0.347104	0.449013	0.610173	0.538813	0.336223	#N/A
28s1626	1598	-0.646237	-0.656995	-0.741791	-0.582408	-0.720643	-0.62164	1598	0.490374	0.433133	0.575651	0.502228	0.517062	0.503578	#N/A
28s1626	1599	0.963236	0.954173	0.95572	0.664858	0.654913	0.724875	1599	0.978718	0.977957	0.965353	0.894376	0.828604	0.897677	1599
28s1626	1600	0.938399	0.93074	0.916564	0.866725	0.864609	0.797493	1600	0.938948	0.918091	0.901035	0.772204	0.60334	0.749135	1600
28s1626	1601	-3.07547	-2.85654	-2.5815	-3.02562	-2.75025	-2.11067	1601	-0.0222747	-0.110773	0.0050135	0.171548	-0.167036	0.0722908	1601
28s1626	1602	0.443713	0.426418	0.371918	0.408789	0.400021	0.286636	1602	-0.930103	-0.845226	-1.48176	-0.785714	-0.663732	-0.83359	#N/A
28s1626	1603	0.790018	0.797059	0.74381	0.836563	0.828163	0.730457	1603	-0.130085	-0.257294	-0.50324	-0.617139	-0.205888	-0.485362	#N/A
28s1626	1604	-0.147995	-0.220859	-0.30448	0.0608944	0.0583876	-0.320461	1604	-0.306873	-0.131883	-0.191038	-0.0318471	0.118405	0.0760939	#N/A
28s1626	1605	-0.784991	-0.761116	-0.819219	-0.683791	-0.545863	-0.652958	1605	0	0	0	0	0	0	#N/A
28s1626	1606	0.479858	0.481734	0.487746	0.401296	0.500451	0.529348	1606	0	0	0	0	0	0	#N/A
28s1626	1607	0.688041	0.664947	0.643079	0.738476	0.733651	0.644856	1607	0	0	0	0	0	0	#N/A
28s1626	1608	-0.40919	-0.532745	-0.333602	-0.528269	-0.477496	-0.293859	1608	0	0	0	0	0	0	#N/A
28s1626	1609	-0.717861	-0.682552	-0.654415	-0.518719	-0.61105	-0.563454	1609	0	0	0	0	0	0	#N/A
28s1626	1610	0.748598	0.788891	0.751913	0.74076	0.758665	0.780247	1610	0	0	0	0	0	0	#N/A
28s1626	1611	0.776161	0.737458	0.709365	0.745351	0.769295	0.696039	1611	0	0	0	0	0	0	#N/A
28s1626	1612	0.353353	0.441898	0.384874	0.465085	0.356322	0.31158								#N/A
28s1626	1613	-1.73845	-1.78663	-1.64836	-3.23392	-3.29317	-1.78495								#N/A
28s1626	1614	0.699539	0.655306	0.610782	0.640582	0.617798	0.568307								#N/A
28s1626	1615	0.638678	0.609593	0.643013	0.616839	0.667387	0.605132								#N/A
28s1626	1616	0.604985	0.639365	0.57131	0.690374	0.640696	0.572301								#N/A
28s1626	1617	0.229802	0.156541	0.268258	0.187665	0.275359	0.11466								#N/A
28s1626	1618	0.429815	0.362578	0.403251	0.438483	0.469855	0.430706								#N/A
28s1626	1619	-0.328055	-0.347695	-0.246378	-0.1312	-0.160513	-0.22464								#N/A
28s1626	1620	0	0	0	0	0	0								#N/A
28s1626	1621	0	0	0	0	0	0								#N/A
28s1626	1622	0	0	0	0	0	0								#N/A
28s1626	1623	0	0	0	0	0	0								#N/A
28s1626	1624	0	0	0	0	0	0								#N/A
28s1626	1625	0	0	0	0	0	0								#N/A
28s1626	1626	0	0	0	0	0	0								#N/A

## Sheet: fbl-1_KD_18S_methscore_3_5_end
end	gene	site	egfp_score_1	egfp_score_2	egfp_score_3	fbl-1_score_1	fbl-1_score_2	fbl-1_score_3	5 end	egfp_score_1	egfp_score_2	egfp_score_3	fbl-1_score_1	fbl-1_score_2	fbl-1_score_3	comserved or not		fully methylation_4 control_overlap of venn		partial methylation_4 control_overlap of venn
3end	18s1794	28	0.986782	0.989929	0.988363	0.949646	0.935421	0.957981	28	0.995836	0.99236	1	0.983248	0.974657	0.976733	28
3end	18s1794	99	0.506055	0.494669	0.417191	0.567027	0.557952	0.397876	99	-0.109916	-0.203856	-0.0115934	0.00663685	-0.198659	-0.309091	99
3end	18s1794	116	-0.0336753	-0.0139782	0.0501418	0.0616434	0.073648	0.0195978	116	-0.278107	-0.347889	-0.162418	-0.183275	-0.392633	-0.104755	116
3end	18s1794	156	0.80611	0.797226	0.797907	0.852164	0.836535	0.742281	156	-0.116067	-0.265753	-0.151158	-0.202426	-0.220741	-0.134752	156
3end	18s1794	163	0.256219	0.199411	0.176065	0.17616	0.203933	0.228032	163	0.39467	0.421291	0.372599	0.245763	0.450175	0.535215	163
3end	18s1794	169	0.0820891	0.029376	-0.070519	0.138272	0.108408	-0.0255319	169	-0.0131134	-0.0529562	-0.0410918	0.0286256	0.0125175	0.00839532	169
3end	18s1794	383	0.127056	0.141702	0.201313	0.0768484	0.118951	0.326184	383	-0.125601	-0.128941	-0.137952	-0.141506	-0.178289	-0.111205	383
3end	18s1794	391	0.433334	0.430064	0.261037	0.594113	0.560151	0.316494	391	0.982974	0.980398	0.980866	0.983829	0.986988	0.985732	391
3end	18s1794	417	-0.839397	-0.903846	-0.783039	-1.09105	-1.03593	-0.701397	417	-1.01589	-1.03575	-0.980046	-1.01864	-1.17954	-1.09183	417
3end	18s1794	423	-0.0966467	-0.0749728	-0.00426649	-0.0840025	-0.172645	-0.0573939	423	0.541427	0.574812	0.551136	0.511721	0.586964	0.614982	423
3end	18s1794	439	-0.312955	-0.286965	-0.159853	-0.373217	-0.307582	-0.252802	439	0.371718	0.424476	0.379275	0.339794	0.393794	0.261119	439
3end	18s1794	462	0.63989	0.512717	0.508342	0.613824	0.648969	0.565465	462	-0.339529	-0.417299	-0.306506	-0.178075	-0.475085	-0.46979	462
3end	18s1794	467	0.567247	0.589702	0.588211	0.635861	0.615109	0.602203	467	0.404488	0.4234	0.44259	0.294652	0.376758	0.528118	467
3end	18s1794	471	0.268899	0.257917	0.29284	0.267522	0.213376	0.290334	471	-0.00253943	0.0226638	0.103093	0.210077	0.0639054	-0.0607654	471
3end	18s1794	528	0.372883	0.308327	0.258808	0.366767	0.337918	0.224051	528	0.682057	0.630854	0.635033	0.529105	0.563616	0.615249	528
3end	18s1794	542	-0.239928	-0.185928	-0.344244	0.0508685	-0.179024	-0.263108	542	0.41934	0.383998	0.372528	0.401258	0.408026	0.387912	542
3end	18s1794	553	0.823584	0.798611	0.796636	0.773056	0.817401	0.790865	553	-0.0594712	-0.0804788	-0.0414196	-0.219976	-0.0497798	0.061853	553
3end	18s1794	578	-0.914211	-0.819846	-0.97197	-0.544785	-1.09386	-1.10141	578	0.990084	0.985661	0.978322	0.939657	0.901955	0.936602	578
3end	18s1794	595	0.650217	0.741182	0.67033	0.788748	0.832982	0.572281	595	-0.1175	-0.0436533	-0.111442	-0.116263	-0.176549	-0.0504976	595
3end	18s1794	619	0.894222	0.89294	0.893943	0.573293	0.567676	0.472726	619	0.968993	0.95488	0.952459	0.530945	0.547618	0.576481	619
3end	18s1794	634	0.73896	0.741046	0.734817	0.805448	0.792671	0.654102	634	0.612464	0.588262	0.577955	0.6058	0.644717	0.663319	634
3end	18s1794	743	-1.195	-1.18129	-1.0213	-1.23227	-1.264	-1.07898	743	0.675447	0.652724	0.736802	0.629978	0.463718	0.648924	743
3end	18s1794	1212	0.850424	0.853102	0.845579	0.805259	0.875379	0.865272	1212	-0.555785	-0.510463	-0.48407	-0.57607	-0.625193	-0.506131	1212
3end	18s1794	755	0.972796	0.964481	0.965768	0.662715	0.641038	0.618415	755	0.980433	0.98986	0.970136	0.535992	0.425354	0.334384	#N/A
3end	18s1794	1228	0.906223	0.905976	0.910488	0.650579	0.661804	0.661987	1228	0.954551	0.955143	0.956885	0.818575	0.797721	0.738916	1228
3end	18s1794	1258	0.868718	0.876564	0.879078	0.741361	0.745517	0.694971	1258	0.936851	0.955881	0.958402	0.727783	0.734887	0.675308	#N/A
3end	18s1794	1266	0.957093	0.931074	0.937838	0.343163	0.413992	0.452168	1266	0.998324	0.981093	0.996888	0.741948	0.78666	0.778374	1266
3end	18s1794	1331	0.568766	0.537164	0.403673	0.560588	0.597286	0.450389	1331	0.339178	0.178769	0.171315	0.18647	0.226752	0.230081	1331
3end	18s1794	1268	0.966467	0.948349	0.960899	0.924897	0.933876	0.955496	1268	0.989137	0.994352	0.993339	0.98389	0.976866	0.97127	1268
3end	18s1794	1382	0.693673	0.690202	0.707329	0.768548	0.7496	0.681352	1382	0.00970874	0.0500441	0.105802	0.042127	0.0297945	0.122888	1382
3end	18s1794	1323	0.971568	0.961856	0.96118	0.948345	0.949887	0.96577	1323	0.982117	0.97926	0.975119	0.861777	0.871381	0.869119	1323
3end	18s1794	1613	0.809367	0.713307	0.763962	0.545778	0.624467	0.717391	1613	-0.0651481	0.0139393	0.0110441	-0.00364724	-0.0449064	0.106222	1613
3end	18s1794	1377	0.954187	0.967676	0.952794	0.84245	0.823661	0.744194	1377	1	0.995191	0.99247	0.575986	0.59406	0.506133	1377
3end	18s1794	1734	0.477121	0.442955	0.414017	0.53317	0.469913	0.405826	1734	0.459453	0.468918	0.398837	0.293387	0.378257	0.463517	1734
3end	18s1794	1	0	0	0	0	0	0	1	0	0	0	0	0	0	#N/A
3end	18s1794	2	0	0	0	0	0	0	2	0	0	0	0	0	0	#N/A
3end	18s1794	3	0	0	0	0	0	0	3	0	0	0	0	0	0	#N/A
3end	18s1794	4	0	0	0	0	0	0	4	0	0	0	0	0	0	#N/A
3end	18s1794	5	0	0	0	0	0	0	5	0	0	0	0	0	0	#N/A
3end	18s1794	6	0	0	0	0	0	0	6	-1.29785	-1.32836	-1.46725	-1.11077	-1.39778	-1.36202	#N/A
3end	18s1794	7	0	0	0	0	0	0	7	-0.186868	-0.230545	-0.267998	-0.0878073	-0.0672959	-0.306975	#N/A
3end	18s1794	8	0	0	0	0	0	0	8	-0.13115	-0.103755	-0.0664381	-0.107337	0.00894844	-0.143071	#N/A
3end	18s1794	9	0	0	0	0	0	0	9	-0.227221	-0.253768	-0.203783	-0.295947	-0.325319	-0.121277	#N/A
3end	18s1794	10	0	0	0	0	0	0	10	0.137483	0.0803989	0.114061	0.125339	0.0720537	0.0828025	#N/A
3end	18s1794	11	0	0	0	0	0	0	11	0.344216	0.391866	0.367519	0.296573	0.418123	0.379182	#N/A
3end	18s1794	12	0	0	0	0	0	0	12	-0.0177192	-0.0279989	-0.0207059	-0.000406669	-0.0319666	-0.0892367	#N/A
3end	18s1794	13	0	0	0	0	0	0	13	-0.500425	-0.552847	-0.448714	-0.45502	-0.522378	-0.52171	#N/A
3end	18s1794	14	0	0	0	0	0	0	14	-0.414437	-0.368279	-0.242766	-0.258719	-0.40311	-0.196445	#N/A
3end	18s1794	15	0	0	0	0	0	0	15	0.301432	0.4375	0.29466	0.316597	0.42754	0.47125	#N/A
3end	18s1794	17	-0.832457	-0.909651	-0.987145	-0.981865	-0.867855	-0.896479	17	0.275965	0.315068	0.262056	0.178188	0.341504	0.281828	#N/A
3end	18s1794	18	-8.03547	-7.88911	-6.99561	-9.35628	-7.19672	-7.20973	18	0.24021	0.121176	0.245107	0.185914	0.215426	0.184118	#N/A
3end	18s1794	19	0.709048	0.609479	0.58173	0.651978	0.666694	0.590631	19	0.412405	0.162093	0.294039	0.198796	0.149113	0.320299	#N/A
3end	18s1794	21	0.198613	0.393811	0.348752	0.359486	-0.0173019	0.400554	21	0.380195	0.349292	0.345804	0.26122	0.421991	0.321364	#N/A
3end	18s1794	22	0.631009	0.633326	0.497541	0.640075	0.637854	0.659634	22	0.483242	0.35224	0.199366	0.0514429	0.23152	0.292638	#N/A
3end	18s1794	23	0.414901	0.373557	0.386702	0.53547	0.45318	0.339663	23	0.14261	0.196796	0.319534	0.206482	0.0927651	0.317524	#N/A
3end	18s1794	24	-0.2501	-0.263837	-0.320371	-0.0179114	-0.165049	-0.407904	24	0.209095	0.197056	-0.12146	-0.0169924	0.0742101	0.0440252	#N/A
3end	18s1794	25	-3.38721	-3.32729	-3.28005	-3.92875	-3.65079	-3.13692	25	0.175185	0.106334	0.188946	0.0844215	0.105674	-0.00889485	#N/A
3end	18s1794	26	0.656394	0.566906	0.669197	0.541994	0.655384	0.538508	26	0.101924	0.170854	0.354668	-0.107441	0.0888813	0.133734	#N/A
3end	18s1794	27	0.172502	0.200137	0.172033	0.242319	0.223594	0.0654694	27	0.283031	0.256458	0.213703	0.0352635	0.112567	0.193317	#N/A
3end	18s1794	29	0.0524167	0.00604933	0.0368362	0.00682445	-0.0159123	0.0137868	29	0.750794	0.788085	0.785163	0.774726	0.778897	0.84898	#N/A
3end	18s1794	30	0.705581	0.646842	0.644332	0.796398	0.711611	0.605229	30	0.428189	0.371793	0.420984	0.449485	0.379441	0.436701	#N/A
3end	18s1794	31	-0.947503	-0.967349	-1.08135	-0.831182	-1.0127	-0.994374	31	-0.0302836	-0.161989	-0.166654	0.0482052	0.0718115	-0.0118838	#N/A
3end	18s1794	32	-0.83455	-0.869833	-0.899866	-0.819311	-0.688069	-0.672575	32	-0.354883	-0.297192	-0.297058	-0.229044	-0.206961	-0.387583	#N/A
3end	18s1794	33	-0.882917	-0.776822	-0.840657	-0.897712	-0.765236	-0.747634	33	-0.460923	-0.366634	-0.383706	-0.611495	-0.274343	-0.211812	#N/A
3end	18s1794	34	0.441496	0.536532	0.47002	0.496943	0.475028	0.408492	34	-0.255742	-0.176554	-0.070662	-0.12019	-0.260423	-0.174638	#N/A
3end	18s1794	36	-1.24545	-1.24107	-0.759768	-1.85035	-1.28366	-0.873454	36	0.0148343	-0.0245581	-0.127506	-0.0220806	-0.0593674	0.00757707	#N/A
3end	18s1794	37	-0.13236	-0.145921	-0.0142686	-0.0960758	-0.08223	-0.041573	37	-0.193269	-0.220311	-0.194671	-0.0833968	-0.22201	-0.315303	#N/A
3end	18s1794	38	-1.08374	-1.13831	-1.32184	-0.948052	-1.36301	-1.34129	38	-0.119862	-0.106751	-0.162075	-0.240685	-0.215256	-0.146704	#N/A
3end	18s1794	39	0.652354	0.595314	0.533697	0.75397	0.663106	0.594299	39	0.0786253	0.0782061	0.172543	0.137124	0.0888178	0.0625219	#N/A
3end	18s1794	40	0.769788	0.809813	0.753874	0.845288	0.851608	0.781323	40	0.0605219	0.142805	0.153442	0.108117	0.101694	0.0947411	#N/A
3end	18s1794	41	0.22617	0.228155	0.00059877	0.0976163	0.172267	0.188029	41	0.0331589	0.0017095	0.0654462	0.00859941	0.0997692	0.16374	#N/A
3end	18s1794	42	0.354041	0.34115	0.263128	0.469166	0.410933	0.135424	42	-0.0310449	0.0223474	0.000931473	0.0473566	0.0322489	-0.0646985	#N/A
3end	18s1794	43	-0.133333	-0.226792	-0.195596	-0.111956	0.0741301	-0.195066	43	-0.126144	-0.217593	-0.274673	-0.0951335	-0.12378	-0.264637	#N/A
3end	18s1794	44	-0.00650839	-0.0971731	0.0879349	0.184934	0.079465	-0.138149	44	-0.37751	-0.393171	-0.486045	-0.379242	-0.391622	-0.506916	#N/A
3end	18s1794	45	-1.17713	-0.839178	-0.675959	-1.00608	-0.986917	-0.602724	45	-0.234519	-0.328554	-0.373065	-0.335598	-0.247699	-0.257598	#N/A
3end	18s1794	46	0.816097	0.81672	0.769467	0.826756	0.773522	0.761618	46	0.312759	0.31374	0.254851	0.297782	0.307101	0.287215	#N/A
3end	18s1794	48	0.905828	0.882258	0.847791	0.880729	0.865755	0.899744	48	0.394068	0.441209	0.439469	0.467914	0.401965	0.441768	#N/A
3end	18s1794	49	0.573581	0.558987	0.532702	0.347178	0.473399	0.494066	49	0.309075	0.328665	0.378047	0.384548	0.403301	0.343296	#N/A
3end	18s1794	50	-0.782953	-0.526258	-0.719276	-0.90395	-0.817502	-0.466468	50	-0.155569	-0.141701	-0.113685	-0.0972231	-0.100559	-0.0815854	#N/A
3end	18s1794	51	0.65004	0.38348	0.576864	0.440714	0.645824	0.686346	51	0.163862	0.132487	0.113231	0.0292036	0.0646482	0.10932	#N/A
3end	18s1794	52	0.640592	0.579889	0.632653	0.486041	0.578846	0.607154	52	-0.332339	-0.35032	-0.382772	-0.649002	-0.70527	-0.272916	#N/A
3end	18s1794	53	0.769867	0.846713	0.807588	0.774767	0.74778	0.770588	53	0.449961	0.450812	0.41724	0.416108	0.406306	0.391232	#N/A
3end	18s1794	54	-0.0831063	-0.0291323	0.0517394	0.0958151	0.0955085	-0.0649985	54	0.269904	0.236627	0.243692	0.173949	0.206158	0.212532	#N/A
3end	18s1794	55	0.256306	0.312657	0.291134	0.201774	0.178245	0.296928	55	0.467155	0.40133	0.388164	0.333917	0.366961	0.379038	#N/A
3end	18s1794	56	0.424557	0.362443	0.359449	0.479802	0.426867	0.286721	56	-0.104666	-0.183966	-0.121338	-0.224605	-0.0972852	-0.0210472	#N/A
3end	18s1794	57	-0.0227891	-0.0462085	-0.182639	0.0861226	-0.0364721	-0.102674	57	0.277053	0.283095	0.286911	0.216236	0.295225	0.33243	#N/A
3end	18s1794	58	0.471135	0.43398	0.442827	0.565365	0.512694	0.476283	58	0.226149	0.219319	0.193261	0.23147	0.194017	0.235578	#N/A
3end	18s1794	59	-1.1099	-1.07565	-1.06491	-0.921284	-1.20769	-1.18276	59	0.218143	0.207487	0.228705	0.187736	0.233169	0.221465	#N/A
3end	18s1794	60	-1.00305	-0.841384	-0.867191	-1.07538	-0.969601	-0.841923	60	-0.130113	-0.14302	-0.106391	-0.0330917	-0.11763	-0.132487	#N/A
3end	18s1794	61	-1.16149	-1.07433	-1.15127	-1.12453	-1.11783	-1.20649	61	-0.516745	-0.399752	-0.32351	-0.55163	-0.574368	-0.385802	#N/A
3end	18s1794	62	0.180559	0.116827	0.151649	0.0824579	0.126573	0.157051	62	-0.338238	-0.368777	-0.368205	-0.44264	-0.33899	-0.277082	#N/A
3end	18s1794	63	0.757109	0.730573	0.724537	0.796987	0.803044	0.74896	63	0.379843	0.369856	0.357477	0.462742	0.463613	0.331125	#N/A
3end	18s1794	64	-0.694145	-0.716395	-0.481015	-0.898532	-0.720127	-0.511022	64	0.0626644	0.0314233	0.0071106	0.144177	0.110055	0.00598458	#N/A
3end	18s1794	65	0.443624	0.418597	0.431235	0.348037	0.435779	0.481934	65	0.37175	0.346839	0.296393	0.398564	0.433805	0.286876	#N/A
3end	18s1794	66	0.472835	0.369854	0.225075	0.461561	0.438772	0.379653	66	0.246025	0.218418	0.203194	0.209941	0.287955	0.235503	#N/A
3end	18s1794	67	0.143968	0.134697	0.180455	0.209196	0.141451	0.108599	67	0.233411	0.218177	0.240242	0.200363	0.239158	0.247783	#N/A
3end	18s1794	68	0.109162	0.20293	0.0436057	0.269716	0.240799	-0.0407289	68	-0.3877	-0.322901	-0.296518	-0.488964	-0.446788	-0.297699	#N/A
3end	18s1794	69	-0.527792	-0.625441	-0.440155	-0.631639	-0.675332	-0.553879	69	-0.475429	-0.459566	-0.362511	-0.511185	-0.439344	-0.276404	#N/A
3end	18s1794	70	0.708101	0.648496	0.608105	0.663966	0.655074	0.638729	70	-0.130971	-0.134275	-0.103234	-0.153216	-0.184481	-0.105576	#N/A
3end	18s1794	71	0.251189	0.222802	0.182404	0.20874	0.33506	0.209301	71	-0.000390004	-0.0252775	-0.0347959	0.00140061	-0.0527501	-0.0321591	#N/A
3end	18s1794	72	-0.500218	-0.423093	-0.586622	-0.385364	-0.436373	-0.434214	72	-0.44532	-0.47396	-0.55411	-0.429821	-0.541855	-0.617097	#N/A
3end	18s1794	73	-2.23503	-2.01532	-1.57061	-2.45472	-2.13664	-1.51795	73	-0.481169	-0.455225	-0.476321	-0.391931	-0.473414	-0.531138	#N/A
3end	18s1794	74	0.733496	0.662541	0.681051	0.641088	0.733543	0.74934	74	-0.333828	-0.309767	-0.31125	-0.310466	-0.27162	-0.286513	#N/A
3end	18s1794	76	0.760443	0.768374	0.76452	0.687233	0.777059	0.823678	76	0.41096	0.42484	0.425677	0.446098	0.455336	0.426978	#N/A
3end	18s1794	80	-3.11938	-2.99141	-3.03894	-2.22557	-2.90184	-3.70405	80	-0.0135049	-0.0675372	-0.159539	0.0747784	0.0745059	-0.166953	#N/A
3end	18s1794	81	-1.63979	-1.74622	-1.73732	-1.78257	-1.62747	-1.52109	81	0.286868	0.216708	0.186117	0.288263	0.323807	0.230603	#N/A
3end	18s1794	82	-0.0221643	0.0112321	0.0256235	0.00849113	-0.0966834	-0.0389785	82	0.230135	0.205822	0.138912	0.200343	0.258103	0.171227	#N/A
3end	18s1794	83	0.879974	0.856853	0.832116	0.8406	0.866369	0.854847	83	0.186924	0.137694	0.139159	0.178997	0.198646	0.149355	#N/A
3end	18s1794	16	0.867171	0.905691	0.862221	0.872289	0.900417	0.895769	16	0.526489	0.534154	0.606196	0.520644	0.501692	0.517929	#N/A
3end	18s1794	20	0.930518	0.972315	0.951556	0.965908	0.894445	0.954418	20	0.512525	0.336517	0.517624	0.256679	0.487798	0.405143	#N/A
3end	18s1794	86	0.835385	0.818496	0.793089	0.845611	0.840449	0.795564	86	-1.31573	-1.1829	-0.996157	-1.40761	-1.5403	-0.992362	#N/A
3end	18s1794	87	-1.54162	-1.64323	-1.19481	-1.84936	-1.40634	-1.19096	87	-0.786354	-0.893536	-0.77857	-0.947433	-0.826289	-0.60436	#N/A
3end	18s1794	88	0.797085	0.771379	0.746961	0.815263	0.818286	0.737571	88	0.184338	0.182298	0.141317	0.183884	0.138506	0.160056	#N/A
3end	18s1794	89	-0.205076	-0.258441	-0.287465	-0.277706	-0.157972	-0.256372	89	0.962359	0.966147	0.952693	0.959951	0.970252	0.968071	#N/A
3end	18s1794	90	0.59031	0.548759	0.457941	0.645728	0.608989	0.457827	90	0.958807	0.951075	0.946755	0.917832	0.933938	0.943923	#N/A
3end	18s1794	91	-0.946903	-0.818908	-0.757493	-0.879254	-1.16884	-0.836848	91	0.938046	0.949136	0.947162	0.947773	0.94306	0.928365	#N/A
3end	18s1794	92	-1.11739	-1.08985	-1.06827	-1.27025	-1.38047	-1.05863	92	0.96201	0.957514	0.933492	0.925006	0.963224	0.946252	#N/A
3end	18s1794	93	-0.122001	-0.192928	-0.330927	0.0142884	-0.0496077	-0.275985	93	0.972296	0.968099	0.951643	0.942279	0.964023	0.972606	#N/A
3end	18s1794	94	0.0837318	0.0921139	0.0870036	0.10341	0.118157	0.141342	94	0.887394	0.830158	0.802198	0.753979	0.895935	0.869754	#N/A
3end	18s1794	95	0.620532	0.619018	0.604181	0.639798	0.633328	0.597891	95	0.363708	0.356486	0.511107	0.511103	0.487605	0.550749	#N/A
3end	18s1794	96	-0.35928	-0.301549	-0.278797	-0.411211	-0.321693	-0.307932	96	-0.0616975	0.0909091	-0.000911577	-0.101042	0.0348525	0.0422314	#N/A
3end	18s1794	97	-0.280838	-0.255042	-0.13532	-0.422969	-0.199073	-0.121373	97	-0.591897	-0.652621	-0.428693	-0.667978	-0.820722	-0.610955	#N/A
3end	18s1794	98	-1.19926	-1.15749	-1.0681	-0.997348	-1.13213	-1.19035	98	-0.281889	-0.201239	-0.30771	-0.10913	-0.281846	-0.122281	#N/A
3end	18s1794	100	0.533624	0.498113	0.408272	0.6138	0.59387	0.394463	100	-0.420747	-0.436552	-0.465921	-0.245457	-0.284797	-0.399364	#N/A
3end	18s1794	101	-0.807103	-0.808768	-0.730745	-0.973866	-0.83989	-0.692094	101	-0.365727	-0.448654	-0.430091	-0.491544	-0.252095	-0.351351	#N/A
3end	18s1794	102	0.705807	0.685158	0.675976	0.662268	0.697702	0.676467	102	-0.0601323	-0.218045	-0.0953576	-0.132512	-0.0382951	0.0432075	#N/A
3end	18s1794	103	0.586463	0.574516	0.519048	0.581849	0.555979	0.559305	103	-0.0798946	-0.0989836	-0.179413	-0.183132	-0.1016	-0.101566	#N/A
3end	18s1794	104	0.586863	0.600131	0.599171	0.560466	0.593734	0.619008	104	0.384006	0.453183	0.393605	0.387599	0.414806	0.411196	#N/A
3end	18s1794	35	0.965546	0.959633	0.967221	0.979038	0.97053	0.95851	35	0.537031	0.504303	0.52321	0.547395	0.549744	0.552149	#N/A
3end	18s1794	106	-0.829213	-0.88381	-1.04684	-0.573124	-0.72443	-1.08732	106	0.054469	0.0914033	0.165652	0.0960996	0.175573	0.0402217	#N/A
3end	18s1794	107	0.234962	0.171337	0.110338	0.163801	0.206938	0.165164	107	-0.156049	-0.0642018	-0.190248	-0.368593	-0.483655	-0.237337	#N/A
3end	18s1794	108	0.549015	0.543762	0.460403	0.631534	0.559084	0.473179	108	-0.302567	-0.0465116	-0.135258	0.0661055	-0.0763192	-0.11039	#N/A
3end	18s1794	109	-2.36204	-2.08423	-1.48335	-2.67678	-2.6302	-1.56612	109	-0.184103	-0.25346	-0.180215	0.0222351	-0.284994	-0.48957	#N/A
3end	18s1794	110	-0.876369	-0.919627	-0.770368	-1.1736	-0.972365	-0.587181	110	0.0699137	0.0356303	0.0326296	0.185085	0.126842	0.204902	#N/A
3end	18s1794	111	0.423154	0.433134	0.325545	0.477726	0.438676	0.383502	111	0.468549	0.449519	0.347343	0.284147	0.283903	0.415859	#N/A
3end	18s1794	112	0.666645	0.607737	0.566602	0.546009	0.59557	0.616364	112	0.396657	0.364271	0.428337	0.249128	0.402829	0.583253	#N/A
3end	18s1794	113	0.640149	0.575455	0.528187	0.489326	0.557144	0.614977	113	0.232325	0.110776	0.198142	0.073051	0.141646	0.0338876	#N/A
3end	18s1794	114	0.747988	0.734639	0.657059	0.727311	0.774765	0.709207	114	-0.25964	-0.156266	-0.308442	-0.349868	-0.116477	-0.316571	#N/A
3end	18s1794	115	0.627167	0.570052	0.460265	0.54695	0.62069	0.499758	115	-0.546454	-0.646745	-0.677847	-0.535564	-0.470151	-0.563623	#N/A
3end	18s1794	117	0.0955826	0.052591	0.171816	0.189879	0.144334	0.137704	117	-0.106309	-0.150751	-0.0213618	-0.131547	-0.0527342	-0.0695376	#N/A
3end	18s1794	118	0.446673	0.46607	0.561334	0.458667	0.455249	0.439613	118	0.177748	0.215006	0.287975	0.234225	0.248099	0.310043	#N/A
3end	18s1794	119	0.364625	0.359186	0.346115	0.192324	0.170205	0.223244	119	-0.115669	0.0724785	-0.063537	-0.098322	-0.276472	0.26884	#N/A
3end	18s1794	120	0.376692	0.351746	0.401928	0.322034	0.266892	0.359883	120	0.623307	0.508513	0.498683	0.605085	0.629143	0.476958	#N/A
3end	18s1794	121	-0.705288	-0.635976	-0.614327	-0.660147	-0.665134	-0.579828	121	0.251512	0.140245	0.185048	0.030199	0.161314	0.0568583	#N/A
3end	18s1794	122	0.589154	0.564026	0.498199	0.548332	0.54616	0.566918	122	0.139521	0.00539902	0.0558937	0.171931	0.0187564	0.077532	#N/A
3end	18s1794	123	-0.0961643	-0.0600672	-0.0192119	-0.0641443	-0.0942249	-0.0446895	123	-0.121542	0.180773	-0.109377	0.122961	0.208722	-0.10972	#N/A
3end	18s1794	124	-0.128894	-0.147408	-0.109334	-0.00321961	-0.0549389	-0.219224	124	-0.14455	-0.0698469	-0.231572	-0.325543	-0.0232558	-0.16572	#N/A
3end	18s1794	125	-1.55214	-1.70269	-1.4258	-1.60344	-1.57055	-1.36768	125	-0.00856955	-0.0971628	0.09699	-0.294274	-0.131706	0.19542	#N/A
3end	18s1794	126	-0.0891504	-0.0852419	-0.234268	-0.0703999	-0.0420475	-0.264822	126	-0.12192	0.088857	-0.0244597	0.0686464	-0.0159457	0.00897504	#N/A
3end	18s1794	127	0.496579	0.463845	0.383672	0.53331	0.601887	0.374944	127	-0.0536645	-0.10039	-0.0688418	-0.152091	-0.228528	0.0126095	#N/A
3end	18s1794	128	0.300798	0.421411	0.309036	0.167598	0.241126	0.416826	128	0.248965	0.24709	0.404905	0.23747	0.242681	0.199083	#N/A
3end	18s1794	129	0.699079	0.686442	0.545208	0.692136	0.656308	0.600691	129	-0.145364	-0.167857	-0.277384	-0.0304355	-0.170557	-0.238421	#N/A
3end	18s1794	130	-1.48887	-1.17403	-1.24145	-1.32041	-1.20718	-0.886971	130	-0.0290544	-0.0643951	-0.0373786	0.113962	0.0214974	-0.400734	#N/A
3end	18s1794	131	0.631985	0.563942	0.699158	0.651181	0.594515	0.636921	131	0.122966	0.0820584	-0.0893468	0.281336	0.0705601	-0.0168964	#N/A
3end	18s1794	132	0.614035	0.5467	0.545037	0.534112	0.612626	0.680284	132	0.617992	0.608374	0.624431	0.699176	0.619781	0.542215	#N/A
3end	18s1794	133	0.242814	0.129874	0.27095	0.10968	0.072643	0.0667924	133	0.642564	0.674087	0.664098	0.656718	0.694247	0.666738	#N/A
3end	18s1794	134	0.648396	0.592409	0.5031	0.559311	0.44427	0.391052	134	0.695956	0.689586	0.725902	0.70809	0.752504	0.766675	#N/A
3end	18s1794	135	0.761216	0.69578	0.623356	0.685161	0.739745	0.715072	135	0.66632	0.671156	0.693987	0.601485	0.706465	0.720607	#N/A
3end	18s1794	136	0.56231	0.454185	0.638191	0.264994	0.416695	0.672131	136	0.523037	0.504622	0.54304	0.441409	0.57612	0.626996	#N/A
3end	18s1794	137	-0.106719	-0.311432	-0.154964	-0.170937	-0.178985	-0.157165	137	0.223763	0.200418	0.228675	0.221196	0.307047	0.299763	#N/A
3end	18s1794	138	-1.25693	-1.11357	-1.21185	-1.41655	-1.22747	-0.962429	138	-1.23972	-1.16501	-0.952941	-0.953277	-1.05215	-1.15148	#N/A
3end	18s1794	139	0.106352	0.467054	0.401013	0.200139	0.20096	0.389996	139	-0.456078	-0.502948	-0.485253	-0.307583	-0.419847	-0.559673	#N/A
3end	18s1794	140	0.165331	-0.00245043	-0.112255	0.345908	0.205274	-0.438744	140	-0.861981	-0.805882	-0.904826	-0.785363	-0.839097	-0.901767	#N/A
3end	18s1794	141	-0.274487	-0.251838	-0.239307	-0.350464	-0.375931	-0.238298	141	-0.0894794	-0.0336775	-0.0566769	-0.116213	-0.155285	-0.0526049	#N/A
3end	18s1794	142	0.23138	0.0608387	0.204251	0.262356	0.0989643	0.362531	142	-0.876281	-0.880559	-0.879739	-1.08585	-1.04156	-0.832327	#N/A
3end	18s1794	143	0.345505	0.306777	0.113962	0.318496	0.557682	0.329641	143	0.29846	0.22118	0.217206	0.262551	0.262121	0.22046	#N/A
3end	18s1794	144	-0.181989	-0.0875113	-0.0695338	-0.149895	-0.177908	-0.0466045	144	0.481913	0.473796	0.443223	0.376687	0.430587	0.417257	#N/A
3end	18s1794	145	0.368902	0.388317	0.351332	0.326449	0.398491	0.276278	145	0.0798826	0.0947715	0.134674	0.00119357	0.0471751	0.121144	#N/A
3end	18s1794	146	0.514536	0.591116	0.610432	0.594181	0.605394	0.637398	146	0.271939	0.228616	0.182239	0.271817	0.248965	0.241056	#N/A
3end	18s1794	147	0.8787	0.835818	0.877118	0.837732	0.895789	0.844901	147	0.230317	0.228182	0.164648	0.182549	0.231457	0.243345	#N/A
3end	18s1794	148	-0.306643	-0.290923	-0.467845	-0.071485	-0.0845415	-0.261322	148	-0.561837	-0.546513	-0.566951	-0.478881	-0.597699	-0.587221	#N/A
3end	18s1794	149	-2.19792	-1.94046	-1.63733	-3.59867	-2.78058	-1.34884	149	-1.20231	-1.10359	-1.19948	-0.876212	-0.921151	-0.93251	#N/A
3end	18s1794	150	0.0960293	0.0234928	0.0257497	0.222089	0.190925	-0.155531	150	0.0630291	0.0971977	0.125884	0.327017	0.25162	-0.159785	#N/A
3end	18s1794	151	-1.47261	-1.56695	-1.46208	-0.896375	-1.27092	-1.3538	151	0.841402	0.84906	0.852245	0.870718	0.848565	0.851187	#N/A
3end	18s1794	152	0.751152	0.706083	0.67968	0.613164	0.742704	0.664906	152	0.699877	0.686796	0.717162	0.699062	0.689075	0.686382	#N/A
3end	18s1794	153	0.810735	0.815038	0.82667	0.790078	0.793289	0.796477	153	0.597675	0.538249	0.540558	0.539936	0.563264	0.462401	#N/A
3end	18s1794	154	0.544957	0.524849	0.51797	0.571149	0.52672	0.514734	154	0.26888	0.341106	0.161751	0.184965	0.163654	0.224438	#N/A
3end	18s1794	155	0.11191	0.176075	0.0647111	0.292557	0.213515	-0.0125468	155	0.340903	0.264611	0.248983	0.277025	0.330784	0.226779	#N/A
3end	18s1794	157	0.311459	0.303926	0.220399	0.478023	0.360282	0.169813	157	-0.107293	-0.204153	-0.0374759	-0.0971878	0.0506549	0.00369004	#N/A
3end	18s1794	158	-0.297844	-0.248959	-0.31223	-0.396359	-0.267189	-0.244758	158	-0.149831	-0.319586	-0.320219	-0.20716	-0.354732	-0.309711	#N/A
3end	18s1794	159	-0.230699	-0.201793	-0.340582	0.0497779	-0.237833	-0.345865	159	0.192232	0.240901	0.286939	0.126112	0.0647584	0.295806	#N/A
3end	18s1794	160	-1.23971	-1.21772	-0.98635	-1.05362	-1.40476	-1.24582	160	0.716664	0.778103	0.768156	0.706429	0.714451	0.760848	#N/A
3end	18s1794	161	0.677988	0.688246	0.659862	0.720752	0.717696	0.619681	161	0.688011	0.776516	0.794534	0.66026	0.762635	0.799516	#N/A
3end	18s1794	162	0.741774	0.751399	0.726359	0.748296	0.731021	0.745853	162	0.598198	0.644885	0.580258	0.458457	0.607724	0.578687	#N/A
3end	18s1794	164	0.727903	0.712027	0.654839	0.755361	0.722876	0.642445	164	0.395981	0.405846	0.372624	0.320801	0.353996	0.490421	#N/A
3end	18s1794	165	-1.84645	-1.84885	-1.67158	-2.17434	-2.02405	-1.62019	165	0.221993	0.238345	0.253049	0.197611	0.280647	0.358765	#N/A
3end	18s1794	166	-3.09179	-2.88337	-2.60374	-3.23696	-2.96047	-2.59623	166	-0.0378515	-0.0496999	0.0236674	-0.0520975	0.00852343	0.0603533	#N/A
3end	18s1794	167	0.0739527	0.0559554	0.00563131	0.091107	0.116474	0.0116453	167	0.250576	0.316991	0.277558	0.303776	0.374779	0.331	#N/A
3end	18s1794	168	0.828479	0.809864	0.782785	0.822178	0.84929	0.764215	168	0.259218	0.271961	0.282998	0.228789	0.310919	0.355028	#N/A
3end	18s1794	170	0.266227	0.268184	0.247267	0.374204	0.331615	0.2489	170	0.0370815	-0.0264214	-0.0137338	0.0123872	0.0501247	0.0329203	#N/A
3end	18s1794	171	0.730447	0.674098	0.658565	0.712851	0.729407	0.657179	171	-0.235376	-0.290685	-0.295915	-0.263568	-0.288007	-0.265521	#N/A
3end	18s1794	172	-0.455098	-0.440138	-0.381202	-0.348394	-0.35094	-0.357992	172	-0.584138	-0.602214	-0.665165	-0.667331	-0.615593	-0.646323	#N/A
3end	18s1794	173	0.144243	0.186336	0.0239194	0.166175	0.0296683	0.141729	173	-0.795014	-0.750867	-0.7385	-0.680123	-0.803428	-0.855387	#N/A
3end	18s1794	174	0.21726	0.250437	0.172474	0.257355	0.242544	0.147708	174	-0.739878	-0.699061	-0.726783	-0.74487	-0.849849	-0.821064	#N/A
3end	18s1794	175	-0.35219	-0.396965	-0.535583	-0.359161	-0.288275	-0.200223	175	-0.834856	-0.806627	-0.717191	-0.71951	-0.778189	-0.878295	#N/A
3end	18s1794	176	0.328042	0.281437	0.304105	0.239635	0.337737	0.386541	176	0.50565	0.531734	0.523404	0.549164	0.519513	0.522055	#N/A
3end	18s1794	177	0.831661	0.806307	0.787025	0.815038	0.792199	0.802294	177	0.465753	0.473153	0.468534	0.412958	0.479305	0.541877	#N/A
3end	18s1794	178	0.612456	0.567932	0.577752	0.665063	0.627727	0.492821	178	0.694016	0.693977	0.667658	0.707225	0.708883	0.683327	#N/A
3end	18s1794	179	0.192318	0.186757	0.314431	0.343343	0.303722	0.176411	179	0.844282	0.810303	0.823293	0.803936	0.841788	0.83083	#N/A
3end	18s1794	180	0.377522	0.435726	0.358854	0.40528	0.518068	0.24122	180	0.927438	0.925787	0.930727	0.926311	0.938691	0.921199	#N/A
3end	18s1794	181	-1.17035	-1.27519	-1.13598	-1.30006	-1.46702	-1.32005	181	0.960967	0.962763	0.957026	0.954551	0.960743	0.958325	#N/A
3end	18s1794	182	0.640558	0.590334	0.578333	0.63923	0.661773	0.610488	182	0.444789	0.457578	0.514623	0.292638	0.407408	0.533785	#N/A
3end	18s1794	183	0.26572	0.29612	0.246041	0.0651247	0.0624415	0.301367	183	-0.308683	-0.344057	-0.384705	-0.208949	-0.275248	-0.424223	#N/A
3end	18s1794	184	-0.063428	-0.0619817	0.08576	-1.13359	-0.423642	0.330106	184	-1.19677	-1.10137	-1.16774	-1.00015	-1.07281	-1.13395	#N/A
3end	18s1794	47	0.958463	0.950739	0.962414	0.946422	0.901017	0.911808	47	0.21496	0.249258	0.237434	0.137029	0.219537	0.280278	#N/A
3end	18s1794	75	0.879109	0.864386	0.872468	0.841263	0.897425	0.90168	75	-0.0521156	-0.0285071	-0.0250754	-0.018877	-0.0313029	-0.0849251	#N/A
3end	18s1794	77	0.857198	0.866422	0.867508	0.757104	0.848136	0.869312	77	0.290932	0.320041	0.297168	0.305263	0.318486	0.296968	#N/A
3end	18s1794	78	0.893451	0.890971	0.863611	0.860348	0.887578	0.887694	78	0.318509	0.321696	0.290356	0.382215	0.323208	0.275007	#N/A
3end	18s1794	189	-0.127202	-0.126386	-0.238419	-0.0886526	-0.182942	-0.308148	189	0.0606404	0.0889411	0.0896425	0.0532128	0.0730853	0.0062081	#N/A
3end	18s1794	190	-2.60251	-2.34035	-1.8835	-2.89052	-2.82639	-1.9508	190	0.122833	0.102045	0.097594	0.137829	0.0679336	0.041023	#N/A
3end	18s1794	191	-1.16094	-1.28437	-1.36549	-0.933311	-1.15462	-1.30258	191	-0.273319	-0.237995	-0.296846	-0.278738	-0.306808	-0.275863	#N/A
3end	18s1794	192	0.48337	0.501915	0.469113	0.558053	0.550159	0.48915	192	0.18693	0.181501	0.128974	0.217991	0.175861	0.158418	#N/A
3end	18s1794	193	-0.0632527	-0.150486	-0.307	0.153133	0.0628232	-0.358321	193	0.277592	0.245595	0.244449	0.294098	0.347233	0.295736	#N/A
3end	18s1794	194	0.565679	0.547191	0.552687	0.568216	0.576662	0.560639	194	0.102575	0.0856585	0.0938647	0.190393	0.188541	0.135119	#N/A
3end	18s1794	195	0.0738573	0.155227	0.0157375	0.274419	0.213671	-0.0191847	195	0.360392	0.347914	0.359676	0.383166	0.411444	0.400904	#N/A
3end	18s1794	196	-0.662311	-0.719452	-0.667752	-0.93669	-0.851509	-0.657869	196	0.42676	0.429053	0.435955	0.436195	0.4745	0.506736	#N/A
3end	18s1794	197	0.49399	0.480733	0.482693	0.490326	0.503385	0.496709	197	-0.298594	-0.245181	-0.276774	-0.308711	-0.257915	-0.263619	#N/A
3end	18s1794	198	-2.1112	-2.20403	-1.65878	-3.01873	-2.18938	-1.39256	198	-1.12189	-1.08819	-1.01075	-1.29039	-1.44116	-1.07456	#N/A
3end	18s1794	199	0.348453	0.322255	0.27632	0.412751	0.438904	0.312646	199	-1.17441	-1.34541	-1.05292	-1.76008	-1.40845	-0.98426	#N/A
3end	18s1794	79	0.910478	0.916046	0.905411	0.92903	0.923371	0.905074	79	0.508904	0.471044	0.470083	0.535446	0.528165	0.48635	#N/A
3end	18s1794	201	0.536669	0.554869	0.536274	0.577639	0.546462	0.509792	201	0.824565	0.83249	0.803292	0.833045	0.873597	0.814533	#N/A
3end	18s1794	84	0.933376	0.925536	0.910003	0.900339	0.919503	0.920247	84	0.349635	0.310288	0.329464	0.275318	0.327161	0.361418	#N/A
3end	18s1794	203	0.476341	0.482813	0.432418	0.567956	0.522805	0.41866	203	0.348621	0.406467	0.323318	0.609916	0.512387	0.334835	#N/A
3end	18s1794	204	-1.20169	-1.03355	-1.04674	-1.08798	-1.33775	-1.23489	204	0.869612	0.866186	0.890411	0.922738	0.891007	0.873145	#N/A
3end	18s1794	205	-0.436253	-0.420897	-0.52569	-0.268283	-0.383754	-0.59489	205	0.832623	0.784408	0.832914	0.886528	0.817347	0.760893	#N/A
3end	18s1794	206	-1.96554	-1.92487	-1.69232	-2.13294	-2.12441	-1.7075	206	0.587644	0.571746	0.639022	0.71144	0.589507	0.490617	#N/A
3end	18s1794	207	-0.354664	-0.364046	-0.345628	-0.440376	-0.450381	-0.352218	207	-0.140818	-0.0533066	-0.0999516	-0.187787	-0.272784	-0.178256	#N/A
3end	18s1794	208	0.571641	0.566551	0.570458	0.585549	0.571544	0.57421	208	0.193459	0.191488	0.141727	0.0597364	0.0831919	0.0107537	#N/A
3end	18s1794	209	0.596546	0.549038	0.504527	0.654162	0.625361	0.51505	209	0.374352	0.228559	0.237805	0.010583	0.049635	0.180834	#N/A
3end	18s1794	210	-0.423521	-0.467184	-0.462622	-0.458413	-0.387216	-0.407362	210	0.120686	0.0323777	-0.0292948	-0.112995	-0.0313876	0.080353	#N/A
3end	18s1794	211	0.738071	0.719256	0.70309	0.724778	0.773316	0.713124	211	0.150166	0.0396003	0.0640883	-0.144601	0.138042	0.237739	#N/A
3end	18s1794	212	0.654223	0.649219	0.608934	0.707572	0.686323	0.621422	212	0.58995	0.605104	0.591826	0.599401	0.6542	0.620593	#N/A
3end	18s1794	213	0.0675418	0.0730484	-0.0265562	0.0796315	0.114354	0.0334695	213	0.470153	0.437968	0.424399	0.358365	0.22276	0.453957	#N/A
3end	18s1794	214	-0.108566	-0.119145	-0.21565	-0.000551343	-0.0420437	-0.21504	214	0.394322	0.332807	0.365344	0.297443	0.195481	0.478534	#N/A
3end	18s1794	215	-4.06842	-3.87384	-3.18882	-4.79717	-4.62979	-3.15719	215	0.0159377	-0.0356905	-0.283684	-0.10019	-0.0674962	-0.225753	#N/A
3end	18s1794	216	0.747946	0.734	0.676012	0.77219	0.760347	0.684613	216	0.0166935	-0.0306393	-0.0308993	-0.0864303	0.104496	-0.0536362	#N/A
3end	18s1794	85	0.941252	0.939489	0.91861	0.931086	0.944271	0.931609	85	-0.454157	-0.33343	-0.249895	-0.649089	-0.58335	-0.269934	#N/A
3end	18s1794	218	0.758327	0.752199	0.702655	0.778415	0.765798	0.697381	218	0.17573	0.00621906	-0.0103035	0.068062	-0.0343727	-0.0509179	#N/A
3end	18s1794	219	0.797721	0.798902	0.742541	0.813458	0.8125	0.782769	219	0.499767	0.552315	0.430124	0.412436	0.329656	0.509951	#N/A
3end	18s1794	220	0.331406	0.291083	0.245091	0.378324	0.394756	0.236248	220	0.666119	0.660973	0.670824	0.475574	0.591243	0.681291	#N/A
3end	18s1794	221	-3.21834	-3.18751	-3.02374	-2.8454	-3.04519	-3.17005	221	0.13123	0.215196	0.1959	0.0418632	0.114931	0.319679	#N/A
3end	18s1794	222	0.651023	0.664632	0.599414	0.675732	0.687841	0.632257	222	0.70226	0.692827	0.732858	0.660408	0.677826	0.758551	#N/A
3end	18s1794	105	0.914749	0.900741	0.91106	0.888139	0.899878	0.89711	105	0.147347	0.24172	0.095091	0.157641	0.136548	-0.0581414	#N/A
3end	18s1794	224	-0.621294	-0.696062	-0.745316	-0.556588	-0.496479	-0.698581	224	0.746176	0.732529	0.765811	0.643537	0.710208	0.814226	#N/A
3end	18s1794	225	-1.12155	-0.979243	-0.741051	-1.61762	-1.42243	-0.792261	225	0.110458	0.173135	0.210138	0.0281559	0.204506	0.276324	#N/A
3end	18s1794	226	-1.34353	-1.4077	-1.17037	-1.70446	-1.61968	-1.15957	226	0.1655	0.199708	0.142212	0.302286	0.271078	0.0843002	#N/A
3end	18s1794	227	0.554701	0.528204	0.403924	0.632641	0.596834	0.462373	227	0.023926	-0.0193804	-0.0518533	0.156244	0.114996	-0.107646	#N/A
3end	18s1794	228	0.170156	0.197525	0.196277	0.296676	0.3917	0.213068	228	-0.557748	-0.694807	-0.675658	-0.562434	-0.516882	-0.62213	#N/A
3end	18s1794	229	0.900639	0.881737	0.830427	0.913191	0.915524	0.859711	229	-0.00607994	-0.0449462	-0.0712574	0.123729	0.0310974	-0.139354	#N/A
3end	18s1794	230	0.805097	0.828432	0.767536	0.866094	0.868053	0.764597	230	-0.182317	-0.179651	-0.239176	-0.162175	-0.182334	-0.235684	#N/A
3end	18s1794	231	0.449167	0.566204	0.346479	0.711198	0.575438	0.344193	231	-0.251876	-0.181736	-0.175658	-0.103863	-0.218456	-0.262633	#N/A
3end	18s1794	232	0.580176	0.569882	0.488826	0.659555	0.593579	0.48353	232	-1.01579	-1.0047	-0.972997	-1.08752	-1.16191	-0.93626	#N/A
3end	18s1794	233	0.590455	0.522607	0.629213	0.593796	0.597855	0.584157	233	-0.380263	-0.305278	-0.271545	-0.493808	-0.403541	-0.210628	#N/A
3end	18s1794	234	0.432388	0.468767	0.548954	0.426125	0.349511	0.428445	234	0.342329	0.361376	0.357938	0.260974	0.283501	0.349399	#N/A
3end	18s1794	235	-0.500416	-0.590235	-0.530908	-0.593142	-0.696681	-0.621893	235	0.0448004	0.0757958	0.119251	-0.122868	0.0389013	0.220602	#N/A
3end	18s1794	236	0.537227	0.361107	0.475008	0.347058	0.424567	0.49755	236	0.185371	0.159943	0.164907	0.105372	0.138307	0.194955	#N/A
3end	18s1794	237	0.603405	0.563072	0.422443	0.455454	0.475926	0.441188	237	0.604542	0.577895	0.580256	0.631055	0.600609	0.539868	#N/A
3end	18s1794	238	-2.65933	-2.37519	-2.09941	-4.2704	-3.58562	-1.53328	238	0.213309	0.192917	0.162793	0.327796	0.270656	0.136706	#N/A
3end	18s1794	239	0.5734	0.595274	0.543847	0.568716	0.52933	0.590566	239	0.368774	0.312226	0.236971	0.402442	0.355652	0.234187	#N/A
3end	18s1794	240	0.700065	0.705849	0.646871	0.553866	0.604066	0.653832	240	0.214865	0.219473	0.185912	0.228403	0.234731	0.169214	#N/A
3end	18s1794	241	0.0135552	-0.0665774	-0.223138	0.0545561	-0.0522417	-0.0954398	241	-0.171098	-0.180463	-0.167233	-0.119541	-0.147315	-0.174767	#N/A
3end	18s1794	242	0.240295	0.198723	0.242234	0.236531	0.23797	0.134175	242	-0.380743	-0.335956	-0.348557	-0.377195	-0.423588	-0.37702	#N/A
3end	18s1794	243	0.440842	0.338032	0.382156	0.36066	0.399618	0.293384	243	-1.49253	-1.46466	-1.38264	-1.79862	-1.63518	-1.30035	#N/A
3end	18s1794	244	0.676104	0.650657	0.660488	0.698533	0.708134	0.605184	244	-0.145682	-0.178825	-0.132407	-0.0954143	-0.195491	-0.183188	#N/A
3end	18s1794	245	0.52342	0.48898	0.437581	0.512295	0.551021	0.445877	245	0.12478	0.103266	0.0981179	0.15063	0.186811	0.0898923	#N/A
3end	18s1794	246	0.672084	0.641994	0.571101	0.657543	0.649128	0.587268	246	0.478874	0.424148	0.432674	0.42319	0.515159	0.468489	#N/A
3end	18s1794	247	0.806469	0.793691	0.767097	0.752487	0.786714	0.801051	247	0.666954	0.641863	0.653275	0.674599	0.686116	0.648759	#N/A
3end	18s1794	248	0.840233	0.831585	0.819058	0.785041	0.834496	0.831735	248	0.661008	0.677994	0.645687	0.686072	0.692956	0.648817	#N/A
3end	18s1794	249	0.557852	0.544027	0.475645	0.564139	0.596367	0.475224	249	0.208591	0.24497	0.230341	0.227551	0.24874	0.245843	#N/A
3end	18s1794	250	0.187351	0.230927	0.280294	0.16375	0.238459	0.267528	250	-0.0219423	0.0229015	-0.0228136	0.00797828	0.017884	0.0251161	#N/A
3end	18s1794	251	-0.899043	-0.903719	-0.957742	-0.59067	-0.839871	-1.1691	251	-0.220515	-0.195958	-0.146967	-0.301837	-0.231789	-0.138871	#N/A
3end	18s1794	252	-1.93743	-2.0664	-1.81107	-2.05579	-2.09573	-1.73109	252	-0.828751	-0.761297	-0.618928	-1.36147	-1.03209	-0.49064	#N/A
3end	18s1794	253	0.350152	0.352703	0.318799	0.312852	0.316038	0.342777	253	-0.324632	-0.353887	-0.228108	-0.320937	-0.291752	-0.165276	#N/A
3end	18s1794	254	0.305959	0.327418	0.299333	0.363511	0.291004	0.288789	254	0.141406	0.11035	0.152009	0.205906	0.154535	0.128371	#N/A
3end	18s1794	255	-0.364747	-0.286444	-0.319998	-0.3441	-0.311426	-0.316468	255	0.234346	0.220828	0.195756	0.28591	0.257767	0.194473	#N/A
3end	18s1794	256	-0.711902	-0.762444	-0.75189	-0.823231	-0.756606	-0.66486	256	-0.285036	-0.295537	-0.336565	-0.225627	-0.279163	-0.36315	#N/A
3end	18s1794	257	-0.126178	-0.127128	-0.0777202	-0.201476	-0.11569	-0.0642062	257	-0.0265458	-0.0426658	-0.0728159	0.0832761	0.0184027	-0.0992756	#N/A
3end	18s1794	258	0.809218	0.829193	0.812285	0.833076	0.838392	0.789856	258	-0.066925	-0.0516664	-0.128139	0.0161787	-0.0442383	-0.137975	#N/A
3end	18s1794	259	-0.0684641	-0.0514682	-0.156575	0.0307858	-0.019173	-0.197557	259	-0.0784765	-0.0944939	-0.119593	-0.0325783	-0.0844218	-0.117731	#N/A
3end	18s1794	260	-0.770932	-0.773406	-0.714079	-0.747634	-0.780172	-0.773895	260	-0.182116	-0.199641	-0.225644	-0.185615	-0.231535	-0.278352	#N/A
3end	18s1794	261	0.3599	0.377296	0.335175	0.407565	0.387962	0.335036	261	-0.408619	-0.356383	-0.382111	-0.412726	-0.453481	-0.382172	#N/A
3end	18s1794	262	0.567222	0.554215	0.464619	0.588084	0.576229	0.517499	262	-1.14309	-1.0999	-0.990678	-1.18804	-1.20477	-1.06589	#N/A
3end	18s1794	263	0.68913	0.707561	0.712229	0.667975	0.674781	0.699708	263	0.328492	0.291785	0.242343	0.366728	0.363873	0.245152	#N/A
3end	18s1794	264	0.324252	0.296182	0.160346	0.444337	0.399026	0.179897	264	0.786424	0.796572	0.790088	0.807847	0.822399	0.765267	#N/A
3end	18s1794	265	-1.84749	-1.79057	-1.46553	-2.23227	-2.10117	-1.37623	265	0.883592	0.888642	0.871503	0.873313	0.892843	0.872824	#N/A
3end	18s1794	266	0.673345	0.670684	0.609115	0.726961	0.706845	0.610719	266	0.622218	0.653229	0.611479	0.696174	0.627157	0.601164	#N/A
3end	18s1794	267	0.688772	0.655261	0.626781	0.71467	0.69341	0.617874	267	0.471921	0.537662	0.477679	0.523054	0.50961	0.408224	#N/A
3end	18s1794	268	0.383512	0.336225	0.289142	0.448013	0.418667	0.272132	268	0.723777	0.769949	0.719826	0.720818	0.738625	0.69148	#N/A
3end	18s1794	269	-2.86475	-2.97117	-2.30886	-3.39457	-3.10119	-2.28779	269	0.686654	0.666561	0.632934	0.611589	0.658395	0.706419	#N/A
3end	18s1794	270	0.694302	0.711736	0.640165	0.754176	0.725299	0.604776	270	0.261086	0.16572	0.121839	0.218347	0.264287	0.237276	#N/A
3end	18s1794	271	0.30454	0.281743	0.218877	0.278308	0.306653	0.272071	271	0.243114	0.21503	0.165284	0.219362	0.297784	0.167155	#N/A
3end	18s1794	272	0.255099	0.239622	0.245954	0.14784	0.300917	0.311171	272	0.242505	0.237569	0.191266	0.284306	0.319492	0.158888	#N/A
3end	18s1794	273	0.298644	0.24092	0.197071	0.209216	0.327288	0.296383	273	0.398953	0.376625	0.382912	0.444842	0.445134	0.376311	#N/A
3end	18s1794	274	0.739689	0.71225	0.656972	0.758245	0.760065	0.661932	274	0.555516	0.582637	0.539088	0.606344	0.615063	0.509773	#N/A
3end	18s1794	275	0.859773	0.846118	0.812318	0.886893	0.873566	0.829944	275	0.52664	0.513362	0.514973	0.507766	0.516856	0.507759	#N/A
3end	18s1794	276	0.426456	0.380345	0.337909	0.458911	0.430533	0.350127	276	0.514146	0.487275	0.463674	0.510043	0.522809	0.480621	#N/A
3end	18s1794	277	-2.75832	-2.4138	-1.90175	-3.21545	-3.19809	-2.01173	277	0.23616	0.193839	0.195457	0.207857	0.204856	0.268684	#N/A
3end	18s1794	278	-1.12681	-1.09685	-1.03309	-1.18122	-1.23452	-1.12389	278	-0.0485158	-0.126782	-0.118234	-0.111989	-0.11453	-0.072018	#N/A
3end	18s1794	279	0.0541916	0.0224172	-0.0716232	0.173435	0.116243	-0.0935226	279	-0.117206	-0.148196	-0.126185	-0.211401	-0.190362	-0.0749461	#N/A
3end	18s1794	280	-0.4833	-0.50992	-0.51833	-0.458019	-0.415123	-0.485022	280	0.0506469	0.0452514	0.103814	0.0185605	0.0919285	0.157697	#N/A
3end	18s1794	281	0.647759	0.647087	0.600523	0.696237	0.665069	0.58557	281	-0.206815	-0.185541	-0.206995	-0.184986	-0.185895	-0.202003	#N/A
3end	18s1794	282	-0.083721	-0.11583	-0.181107	0.0510382	-0.0112117	-0.174526	282	-1.32235	-1.29484	-1.22521	-1.5508	-1.47941	-1.22577	#N/A
3end	18s1794	283	0.333555	0.317639	0.211607	0.426724	0.391296	0.169318	283	-0.373233	-0.362917	-0.427292	-0.259154	-0.330868	-0.486545	#N/A
3end	18s1794	284	-0.839802	-0.77614	-0.664514	-0.889858	-0.859812	-0.626536	284	-0.360773	-0.333496	-0.310955	-0.253619	-0.334995	-0.407299	#N/A
3end	18s1794	285	-0.620264	-0.656124	-0.604174	-0.613955	-0.477928	-0.425698	285	0.0699724	0.100339	0.0710922	0.0770954	0.120834	0.126055	#N/A
3end	18s1794	286	0.832576	0.812398	0.798612	0.818166	0.830643	0.789387	286	0.238063	0.262263	0.261249	0.284856	0.312943	0.241199	#N/A
3end	18s1794	287	0.847003	0.83078	0.811096	0.825474	0.832374	0.814147	287	0.113286	0.125057	0.105257	0.109471	0.0917893	0.0554127	#N/A
3end	18s1794	288	-0.0983725	-0.199724	-0.262837	-0.218778	-0.00232789	-0.187726	288	0.489135	0.450818	0.467675	0.462405	0.473869	0.485955	#N/A
3end	18s1794	289	0.812421	0.788483	0.764374	0.754903	0.788376	0.7653	289	0.625599	0.610056	0.604463	0.653536	0.647741	0.61437	#N/A
3end	18s1794	185	0.955893	0.957728	0.959989	0.952725	0.947534	0.958135	185	-0.00435904	0.0105458	-0.0703823	0.0413826	0.0355739	-0.0967335	#N/A
3end	18s1794	291	0.556826	0.547182	0.565915	0.482266	0.540418	0.484436	291	0.328461	0.310894	0.296485	0.377331	0.365176	0.30867	#N/A
3end	18s1794	292	0.575768	0.548943	0.480862	0.462625	0.35474	0.549977	292	0.213673	0.21387	0.177993	0.23274	0.260342	0.1799	#N/A
3end	18s1794	293	0.775352	0.713265	0.769996	0.634914	0.692047	0.707455	293	0.012466	0.0353917	0.0520933	-0.0196793	0.0508533	0.0874131	#N/A
3end	18s1794	294	0.661115	0.606169	0.667948	0.519171	0.594083	0.696077	294	-0.0718675	-0.0717906	0.012201	-0.177331	-0.0832726	0.0495465	#N/A
3end	18s1794	295	0.862176	0.838448	0.826351	0.738736	0.819937	0.870546	295	0.0342713	0.0187113	0.0321813	-0.0124283	-0.0161686	0.072729	#N/A
3end	18s1794	296	0.656809	0.608204	0.617827	0.518965	0.616619	0.658982	296	-0.133863	-0.177206	-0.153618	-0.23445	-0.231322	-0.163308	#N/A
3end	18s1794	297	0.799354	0.793534	0.799634	0.778533	0.826151	0.792851	297	-0.193594	-0.211171	-0.202914	-0.19816	-0.28231	-0.240335	#N/A
3end	18s1794	298	-0.549264	-0.495211	-0.490311	-0.413243	-0.495266	-0.572006	298	-0.802085	-0.743802	-0.778881	-0.747921	-0.820234	-0.80442	#N/A
3end	18s1794	299	-0.976259	-0.844188	-0.997513	-0.728172	-0.973005	-1.11363	299	-0.730524	-0.702813	-0.774221	-0.591602	-0.668939	-0.798944	#N/A
3end	18s1794	300	0.239566	0.208553	0.107913	0.299144	0.230559	0.057163	300	0.162803	0.204705	0.186161	0.206472	0.236373	0.202462	#N/A
3end	18s1794	301	0.302423	0.303694	0.239427	0.389422	0.289162	0.202702	301	-0.356019	-0.392468	-0.361638	-0.316689	-0.309489	-0.427017	#N/A
3end	18s1794	302	0.376907	0.330809	0.262812	0.432507	0.39806	0.234742	302	-0.0192558	-0.0271152	-0.014359	0.0393552	0.0186408	0.00220325	#N/A
3end	18s1794	303	0.282339	0.235304	0.227032	0.274791	0.258783	0.226414	303	-0.0545899	-0.0848368	-0.0386143	-0.133939	0.0190386	-0.0105571	#N/A
3end	18s1794	304	0.259939	0.249267	0.204213	0.328796	0.261832	0.138662	304	0.608087	0.610122	0.590726	0.601003	0.60399	0.603803	#N/A
3end	18s1794	305	-1.94633	-1.9634	-1.62404	-2.1744	-2.21727	-1.583	305	0.744137	0.723705	0.73006	0.681117	0.714798	0.73293	#N/A
3end	18s1794	306	0.466101	0.457187	0.416986	0.504795	0.501215	0.430091	306	0.30506	0.301618	0.243529	0.193459	0.2055	0.330936	#N/A
3end	18s1794	307	0.606871	0.583242	0.559383	0.618185	0.61995	0.607771	307	0.678772	0.696556	0.620614	0.622585	0.60892	0.538672	#N/A
3end	18s1794	308	-0.293811	-0.263996	-0.176447	-0.495041	-0.21601	-0.0466334	308	0.73738	0.697519	0.624143	0.706431	0.658993	0.618437	#N/A
3end	18s1794	309	-0.49103	-0.556408	-0.398711	-0.818315	-0.470818	-0.2232	309	0.95556	0.952622	0.966243	0.932991	0.945747	0.955738	#N/A
3end	18s1794	310	0.584245	0.556754	0.482749	0.644585	0.592198	0.481912	310	0.959266	0.96406	0.957627	0.97081	0.954165	0.950425	#N/A
3end	18s1794	311	0.718813	0.716814	0.676639	0.744505	0.72349	0.680731	311	0.844853	0.849012	0.879316	0.859327	0.903487	0.85438	#N/A
3end	18s1794	312	0.0652301	0.0110722	-0.123876	0.196263	0.129173	-0.137843	312	0.778314	0.780005	0.731149	0.716016	0.800127	0.8232	#N/A
3end	18s1794	313	-2.22583	-1.96692	-1.64784	-2.63916	-2.53921	-1.83167	313	0.596838	0.541167	0.563054	0.500234	0.636056	0.597958	#N/A
3end	18s1794	314	-0.633382	-0.595035	-0.620457	-0.438105	-0.559177	-0.703133	314	0.114126	0.152928	0.241511	0.158655	0.26647	0.424575	#N/A
3end	18s1794	315	0.479913	0.467005	0.366382	0.575864	0.520654	0.341216	315	0.0473598	-0.0805721	-0.095045	-0.0224774	0.233857	0.0734109	#N/A
3end	18s1794	316	0.714934	0.710401	0.641959	0.774093	0.75831	0.633495	316	-0.352539	-0.397929	-0.20097	-0.178676	-0.292399	-0.295984	#N/A
3end	18s1794	317	-1.49001	-1.49801	-1.35069	-1.52234	-1.63006	-1.2727	317	-0.016669	-0.0450045	0.141141	-0.060599	0.0747276	0.177346	#N/A
3end	18s1794	318	0.849252	0.841451	0.814303	0.864411	0.872785	0.834341	318	0.321414	0.330733	0.382414	0.307517	0.368622	0.339323	#N/A
3end	18s1794	186	0.895397	0.877492	0.893464	0.856719	0.890067	0.900867	186	-0.952521	-0.945512	-0.861422	-1.03518	-0.942168	-0.824547	#N/A
3end	18s1794	320	-1.42663	-1.45782	-1.55959	-1.16334	-1.43842	-1.70543	320	-0.523011	-0.426045	-0.554107	-0.426936	-0.511097	-0.651782	#N/A
3end	18s1794	321	-1.22823	-1.19246	-0.976807	-1.59236	-1.45287	-0.938622	321	-0.133873	-0.169455	-0.192878	-0.0290843	-0.0909888	-0.205517	#N/A
3end	18s1794	322	0.337068	0.329684	0.305661	0.393207	0.362901	0.28964	322	-0.184953	-0.116601	-0.280669	0.0970903	-0.157492	-0.277672	#N/A
3end	18s1794	323	0.473104	0.472677	0.481056	0.480363	0.51735	0.495854	323	-0.283325	-0.222771	-0.228459	-0.304573	-0.303751	-0.496969	#N/A
3end	18s1794	324	-0.205214	-0.200163	-0.0680912	-0.349598	-0.1509	-0.0108872	324	-1.8938	-2.03497	-1.95754	-2.7787	-2.50112	-1.37714	#N/A
3end	18s1794	325	0.528933	0.519925	0.477687	0.628406	0.583004	0.445026	325	0.451199	0.557298	0.50656	0.407261	0.473142	0.48813	#N/A
3end	18s1794	326	0.324706	0.317032	0.235572	0.373671	0.356632	0.207094	326	0.698324	0.708182	0.734043	0.675145	0.661975	0.712676	#N/A
3end	18s1794	327	-1.1205	-1.30997	-1.30016	-1.15758	-1.13126	-1.34479	327	0.976036	0.986891	0.972732	0.956274	0.98229	0.982464	#N/A
3end	18s1794	328	-0.310327	-0.272502	-0.31802	-0.318287	-0.255163	-0.198325	328	0.874657	0.867377	0.848713	0.862345	0.871644	0.878691	#N/A
3end	18s1794	329	0.463452	0.470766	0.397491	0.524359	0.503311	0.427505	329	-0.146911	-0.329914	-0.248891	-0.168539	-0.0148752	-0.292931	#N/A
3end	18s1794	330	-0.607781	-0.482677	-0.360456	-0.734242	-0.513367	-0.233296	330	-0.746182	-0.759929	-0.806627	-0.637789	-0.646164	-0.969963	#N/A
3end	18s1794	331	0.558082	0.562015	0.556903	0.539608	0.582918	0.580689	331	-0.195761	-0.226561	-0.00144157	0.00625189	-0.208017	-0.0493794	#N/A
3end	18s1794	332	0.814835	0.829347	0.798655	0.785032	0.827207	0.798925	332	-0.92791	-1.17634	-1.14048	-1.06251	-1.08569	-0.908108	#N/A
3end	18s1794	333	0.799566	0.792487	0.776999	0.71269	0.682084	0.77559	333	-0.535414	-0.375879	-0.365114	-0.324092	-0.340474	-0.307127	#N/A
3end	18s1794	334	0.573426	0.569914	0.520155	0.33657	0.415498	0.463101	334	0.105287	0.047504	-0.046465	0.0695574	0.123828	-0.0345381	#N/A
3end	18s1794	335	0.378652	0.384505	0.301328	0.192073	0.255094	0.28192	335	0.09735	0.242693	0.270114	0.180259	0.0782217	0.158264	#N/A
3end	18s1794	336	0.612658	0.596933	0.535842	0.5071	0.48263	0.552619	336	0.619209	0.592702	0.52714	0.483423	0.504277	0.544026	#N/A
3end	18s1794	337	0.876978	0.834177	0.841076	0.792821	0.785555	0.816716	337	0.77644	0.821329	0.705628	0.728846	0.762939	0.754449	#N/A
3end	18s1794	338	0.805343	0.742654	0.743311	0.69048	0.768984	0.813841	338	0.827394	0.81274	0.792262	0.780327	0.85117	0.799374	#N/A
3end	18s1794	339	-0.700559	-0.732467	-1.21686	-0.557915	-0.708452	-1.16282	339	0.806534	0.812851	0.830234	0.804615	0.823307	0.823899	#N/A
3end	18s1794	340	0.737391	0.714544	0.645269	0.679438	0.70317	0.660882	340	0.735449	0.718326	0.704957	0.758125	0.777527	0.744606	#N/A
3end	18s1794	341	-0.562432	-0.538902	-0.43443	-0.293461	-0.481699	-0.608725	341	0.485652	0.491885	0.48174	0.535242	0.61778	0.514894	#N/A
3end	18s1794	342	-3.15443	-2.74396	-2.14396	-2.23733	-2.40838	-2.44983	342	-0.110944	-0.0888478	-0.0908775	-0.0592364	0.0772708	-0.0220358	#N/A
3end	18s1794	343	-0.528516	-0.486793	-0.23096	-0.268952	-0.325992	-0.191558	343	-0.12129	-0.101828	-0.0415852	-0.277949	-0.000791587	-0.0023423	#N/A
3end	18s1794	344	0.702717	0.647647	0.662589	0.629737	0.678387	0.693978	344	-0.00159562	-0.0123747	0.0886586	-0.125334	-0.177277	0.0403987	#N/A
3end	18s1794	345	0.506612	0.455279	0.517502	0.289187	0.395182	0.49763	345	-0.356357	-0.354563	-0.375412	-0.409127	-0.465071	-0.381511	#N/A
3end	18s1794	346	-0.0147294	-0.00995858	-0.221399	-0.263476	-0.293111	-0.203639	346	-0.627681	-0.550804	-0.616711	-0.650491	-0.724672	-0.616785	#N/A
3end	18s1794	347	0.352881	0.324714	0.131573	0.224236	0.23181	0.206065	347	0.230699	0.238481	0.277152	0.214302	0.263895	0.251715	#N/A
3end	18s1794	348	0.125148	0.0185702	-0.123027	-0.247759	-0.0817526	0.0522391	348	0.437759	0.438347	0.438128	0.384951	0.4496	0.486818	#N/A
3end	18s1794	349	0.271694	0.332248	0.308192	0.2849	0.356878	0.324903	349	-0.210549	-0.148124	-0.127461	-0.169053	-0.138506	-0.0483701	#N/A
3end	18s1794	350	0.245822	0.187889	0.177055	0.268435	0.302814	0.176059	350	0.066905	0.0204205	-0.0643322	0.158638	0.0874247	-0.0856549	#N/A
3end	18s1794	351	-0.635969	-0.666383	-0.637847	-0.255899	-0.609381	-0.447765	351	-0.392655	-0.385579	-0.483551	-0.268646	-0.357097	-0.570068	#N/A
3end	18s1794	352	-0.963003	-0.916012	-0.74141	-0.989027	-0.922287	-1.03219	352	0.0651337	-0.0345071	0.0356764	-0.016079	0.0479608	0.0525319	#N/A
3end	18s1794	353	0.401443	0.270745	0.299598	0.225232	0.309178	0.41492	353	-0.149808	-0.159632	-0.171097	-0.0806502	-0.081044	-0.211534	#N/A
3end	18s1794	354	0.129958	0.0980906	0.0318682	0.0199637	0.14749	-0.0265646	354	-0.886456	-0.929136	-0.84639	-1.04371	-1.00737	-0.934489	#N/A
3end	18s1794	355	0.404273	0.263579	0.456852	0.179654	0.301562	0.366584	355	-0.713944	-0.637921	-0.599056	-0.67968	-0.75929	-0.530814	#N/A
3end	18s1794	187	0.912065	0.88132	0.889337	0.834752	0.873827	0.910028	187	-0.332892	-0.35814	-0.371807	-0.387479	-0.451561	-0.348033	#N/A
3end	18s1794	357	-0.526313	-0.356764	-0.508741	-0.239295	-0.151163	-0.297379	357	0.858417	0.854289	0.865299	0.826977	0.863346	0.873076	#N/A
3end	18s1794	358	0.690293	0.682033	0.656391	0.713144	0.777944	0.631799	358	0.801448	0.783035	0.775831	0.738175	0.798459	0.818411	#N/A
3end	18s1794	359	0.676405	0.645367	0.718541	0.652749	0.70549	0.685967	359	0.737798	0.705381	0.694669	0.703916	0.747108	0.74902	#N/A
3end	18s1794	360	0.638809	0.677543	0.681974	0.644207	0.677467	0.699989	360	0.576694	0.56565	0.535239	0.59126	0.618234	0.537492	#N/A
3end	18s1794	361	0.111146	0.169085	0.223095	0.173298	0.170642	0.27091	361	0.304293	0.213533	0.168012	0.201464	0.271124	0.250535	#N/A
3end	18s1794	362	0.388417	0.450234	0.36315	0.456024	0.474641	0.375914	362	0.10024	0.118793	0.0670002	0.027915	0.152153	0.0628693	#N/A
3end	18s1794	363	0.743513	0.775811	0.761677	0.702738	0.745679	0.772667	363	-0.0464713	0.00470987	-0.133582	0.0388888	-0.135092	-0.0846652	#N/A
3end	18s1794	364	-2.77886	-2.93448	-2.78609	-3.19343	-3.44276	-2.89026	364	0.568298	0.566589	0.540121	0.501498	0.506659	0.576485	#N/A
3end	18s1794	365	0.443483	0.464348	0.402052	0.466041	0.448174	0.422774	365	0.742425	0.694613	0.72555	0.671676	0.700134	0.75474	#N/A
3end	18s1794	366	0.674721	0.684902	0.670465	0.619861	0.656942	0.704108	366	0.802828	0.842478	0.856346	0.813259	0.797983	0.838481	#N/A
3end	18s1794	367	0.606192	0.573751	0.606224	0.535351	0.573518	0.643338	367	0.472914	0.463096	0.430231	0.455698	0.588994	0.53144	#N/A
3end	18s1794	368	0.646275	0.656947	0.642298	0.686258	0.672647	0.636637	368	0.395297	0.358708	0.346514	0.444681	0.489453	0.36831	#N/A
3end	18s1794	369	-0.0688171	-0.0532215	-0.12216	-0.0595458	-0.0134111	-0.140786	369	0.453813	0.409117	0.372215	0.468725	0.512608	0.388257	#N/A
3end	18s1794	370	0.13209	0.114334	-0.0247672	0.279342	0.268513	-0.0571419	370	0.471371	0.429619	0.39759	0.432031	0.504734	0.426082	#N/A
3end	18s1794	371	-1.34931	-1.44144	-1.4785	-1.24192	-1.36292	-1.52001	371	0.33977	0.353763	0.308968	0.341659	0.372476	0.293774	#N/A
3end	18s1794	372	-4.07253	-3.78594	-3.24153	-4.33385	-4.57217	-3.40766	372	0.229413	0.232521	0.227376	0.21397	0.251609	0.261035	#N/A
3end	18s1794	373	0.59039	0.585285	0.52503	0.625014	0.644879	0.555058	373	-0.704277	-0.680497	-0.59535	-0.792344	-0.592497	-0.430453	#N/A
3end	18s1794	374	0.749198	0.743329	0.730427	0.789517	0.760394	0.69758	374	-0.257539	-0.261926	-0.19652	-0.266009	-0.256362	-0.195092	#N/A
3end	18s1794	375	-0.206802	-0.237406	-0.154817	-0.361601	-0.188679	-0.104779	375	-0.942271	-0.926143	-0.825307	-1.15187	-1.03264	-0.75412	#N/A
3end	18s1794	376	0.544857	0.51637	0.462922	0.559859	0.519852	0.507701	376	0.181841	0.171551	0.158479	0.132722	0.178054	0.132707	#N/A
3end	18s1794	377	0.462109	0.458972	0.451436	0.481336	0.512848	0.499552	377	0.403548	0.387052	0.352781	0.416303	0.412464	0.3591	#N/A
3end	18s1794	378	0.175092	0.203926	0.184339	0.140632	0.183245	0.265336	378	0.331109	0.353317	0.337924	0.395991	0.33445	0.283958	#N/A
3end	18s1794	379	-1.78199	-1.93356	-1.90304	-1.94966	-1.82198	-1.81093	379	-0.0281305	-0.0493732	-0.0697408	0.00320364	-0.0213208	-0.152417	#N/A
3end	18s1794	380	0.770663	0.757243	0.727127	0.797051	0.80575	0.717241	380	-0.261876	-0.243476	-0.252912	-0.228797	-0.254024	-0.23723	#N/A
3end	18s1794	381	0.493158	0.466858	0.450502	0.494226	0.544385	0.459866	381	-0.337984	-0.305118	-0.257798	-0.380392	-0.353775	-0.294252	#N/A
3end	18s1794	382	0.255413	0.225732	0.203131	0.22639	0.345848	0.233638	382	-0.386147	-0.401594	-0.356726	-0.432537	-0.399931	-0.331654	#N/A
3end	18s1794	384	0.756562	0.735429	0.746744	0.757602	0.793693	0.734706	384	0.0992492	0.0950649	0.0450426	0.120976	0.105558	0.0571328	#N/A
3end	18s1794	385	0.380693	0.411005	0.509488	0.284533	0.424811	0.491516	385	0.432435	0.420291	0.397131	0.4663	0.497716	0.485497	#N/A
3end	18s1794	386	0.832195	0.87167	0.866905	0.819639	0.868366	0.844107	386	-0.481704	-0.496546	-0.457336	-0.45038	-0.461218	-0.444167	#N/A
3end	18s1794	387	0.759556	0.760729	0.763615	0.710383	0.711696	0.712768	387	-0.204416	-0.173308	-0.150165	-0.18939	-0.280051	-0.219197	#N/A
3end	18s1794	388	-1.04405	-1.05774	-1.1624	-1.13782	-1.28938	-1.26598	388	-0.967949	-0.953882	-0.923874	-1.05294	-1.07944	-0.911888	#N/A
3end	18s1794	389	0.582963	0.48219	0.441374	0.596031	0.520615	0.433962	389	-0.0279548	-0.0398756	-0.116619	0.185647	0.0164965	-0.288619	#N/A
3end	18s1794	390	-0.138831	-0.054841	-0.284517	0.0952018	0.0338744	-0.292781	390	-0.12391	-0.152899	-0.294339	0.0691972	-0.0354519	-0.331383	#N/A
3end	18s1794	392	0.744632	0.715935	0.680889	0.780669	0.785806	0.676322	392	0.985278	0.983609	0.983573	0.982294	0.990185	0.990315	#N/A
3end	18s1794	393	0.867887	0.854197	0.835245	0.884787	0.890209	0.833786	393	0.983125	0.985966	0.983709	0.982876	0.99192	0.989605	#N/A
3end	18s1794	394	0.832689	0.821496	0.795025	0.828821	0.85743	0.818664	394	0.949153	0.93838	0.943429	0.950218	0.967573	0.955155	#N/A
3end	18s1794	188	0.90741	0.910663	0.894883	0.858606	0.908676	0.903557	188	0.0853254	0.067638	0.121792	0.115677	0.0449247	0.0789441	#N/A
3end	18s1794	396	0.127926	0.114641	0.135144	0.0112857	0.0899088	0.170713	396	-0.751228	-0.772178	-0.751702	-0.57812	-0.654082	-0.774052	#N/A
3end	18s1794	397	-0.234146	-0.225349	-0.213143	-0.178431	-0.161416	-0.209269	397	-0.765912	-0.781953	-0.830318	-0.773363	-0.818444	-0.761492	#N/A
3end	18s1794	398	-2.95457	-2.92007	-2.46762	-3.73612	-3.24411	-2.36057	398	-0.485778	-0.526624	-0.471838	-0.567728	-0.581364	-0.460922	#N/A
3end	18s1794	399	0.714997	0.686721	0.626447	0.77009	0.723847	0.589568	399	-0.0444849	-0.0368633	-0.0357072	-0.0310217	-0.0263131	-0.0401849	#N/A
3end	18s1794	400	0.479146	0.43436	0.340632	0.557343	0.520155	0.367634	400	-0.208775	-0.29243	-0.319579	-0.249482	-0.158825	-0.175392	#N/A
3end	18s1794	401	0.658126	0.654588	0.601848	0.732175	0.686652	0.596343	401	0.0489134	0.081688	0.0902244	0.066211	0.0935141	0.0746514	#N/A
3end	18s1794	402	-0.711009	-0.660968	-0.586455	-0.649129	-0.695055	-0.548025	402	-0.0115611	0.00856442	-0.013717	-0.0804861	-0.0191967	-0.0632329	#N/A
3end	18s1794	403	-2.12066	-1.90167	-1.43334	-2.81652	-2.53969	-1.41001	403	-0.0415186	0.0428238	0.066121	-0.0262731	0.00779975	0.018716	#N/A
3end	18s1794	404	0.682427	0.673838	0.603978	0.735424	0.714077	0.580454	404	0.277146	0.28964	0.289804	0.144573	0.230898	0.242941	#N/A
3end	18s1794	405	-1.97712	-2.19187	-2.59727	-1.24833	-1.64362	-2.76365	405	0.823707	0.784935	0.838674	0.777094	0.833408	0.827304	#N/A
3end	18s1794	406	0.119022	0.0679156	-0.11952	0.232841	0.178806	-0.104561	406	0.751258	0.749033	0.733928	0.626083	0.746845	0.805435	#N/A
3end	18s1794	407	0.461592	0.469844	0.4197	0.559493	0.517221	0.382393	407	0.0275413	0.0169454	-0.0104558	0.0913255	0.0838852	-0.053045	#N/A
3end	18s1794	408	0.555097	0.546776	0.579766	0.480934	0.568751	0.608266	408	0.165429	0.145589	0.068733	0.0970616	0.134956	0.143429	#N/A
3end	18s1794	200	0.897664	0.889122	0.870038	0.913995	0.910003	0.884475	200	-0.854088	-0.811829	-0.821181	-0.762247	-0.673709	-0.902849	#N/A
3end	18s1794	202	0.883291	0.8766	0.85646	0.907246	0.896866	0.84741	202	0.768224	0.765357	0.707612	0.794625	0.820613	0.744078	#N/A
3end	18s1794	217	0.928221	0.923448	0.908309	0.932381	0.926198	0.914006	217	-0.100946	-0.143572	-0.238125	-0.190646	-0.161267	-0.29464	#N/A
3end	18s1794	412	0.295316	0.313375	0.453482	0.151522	0.369672	0.470524	412	0.162275	0.162572	0.210926	0.200225	0.206547	0.237463	#N/A
3end	18s1794	413	0.796238	0.84669	0.799903	0.883151	0.852217	0.770672	413	-0.491596	-0.490811	-0.547591	-0.319185	-0.482831	-0.568228	#N/A
3end	18s1794	414	0.481649	0.474972	0.362044	0.585139	0.454073	0.34341	414	-0.316348	-0.314027	-0.314905	-0.222462	-0.240329	-0.313448	#N/A
3end	18s1794	415	0.531874	0.508709	0.372541	0.501372	0.407866	0.363397	415	0.137658	0.116939	0.143396	0.0946418	0.113503	0.181751	#N/A
3end	18s1794	416	0.681585	0.66512	0.645079	0.720468	0.733928	0.706932	416	-0.160771	-0.1109	-0.189022	-0.158378	-0.167096	-0.199824	#N/A
3end	18s1794	418	-1.11349	-1.09493	-0.978492	-1.11062	-1.38895	-1.04151	418	-0.972626	-0.981661	-0.918282	-1.02964	-1.00896	-1.01736	#N/A
3end	18s1794	419	0.388441	0.410694	0.372466	0.419716	0.396315	0.447442	419	-0.0891497	-0.103318	-0.150864	-0.164469	-0.0493252	-0.111548	#N/A
3end	18s1794	420	-0.566506	-0.637191	-0.717233	-0.499791	-0.404643	-0.667488	420	0.700355	0.744133	0.712931	0.665752	0.714987	0.768196	#N/A
3end	18s1794	421	-0.0943389	-0.0334464	0.023769	0.0451288	0.096292	-0.0268299	421	0.58446	0.550162	0.592643	0.495795	0.576185	0.646685	#N/A
3end	18s1794	422	0.0343674	0.0412092	0.000562919	0.132127	0.0742388	-0.0217285	422	0.3134	0.260247	0.267201	0.28248	0.334579	0.327374	#N/A
3end	18s1794	424	0.547149	0.463009	0.32999	0.500693	0.599314	0.321307	424	0.555255	0.532033	0.571272	0.479562	0.584879	0.663023	#N/A
3end	18s1794	425	0.581508	0.577409	0.574462	0.638524	0.652891	0.579342	425	0.193596	0.120455	0.26843	0.00948634	0.16891	0.289014	#N/A
3end	18s1794	426	0.396615	0.354429	0.281302	0.384753	0.386067	0.367097	426	-0.372647	-0.459598	-0.487705	-0.257622	-0.406465	-0.456442	#N/A
3end	18s1794	427	-0.253002	-0.195863	-0.0198193	-0.443403	-0.205064	0.0117421	427	0.252025	0.263695	0.249117	0.221593	0.289907	0.272571	#N/A
3end	18s1794	428	0.624967	0.590567	0.557971	0.513014	0.608057	0.583963	428	0.220705	0.18426	0.175982	0.14921	0.181779	0.278427	#N/A
3end	18s1794	429	0.728339	0.714569	0.651834	0.789832	0.763021	0.624644	429	-1.77514	-1.44981	-1.68424	-1.33856	-1.77403	-2.2057	#N/A
3end	18s1794	430	-1.20145	-1.04878	-0.774251	-1.46399	-1.33977	-0.794417	430	0.0383562	0.0796248	0.123112	0.0130675	-0.0471539	0.0882814	#N/A
3end	18s1794	431	0.00709702	-0.0291445	-0.151774	0.165432	0.0428734	-0.230757	431	0.537332	0.539663	0.562457	0.395586	0.504839	0.62687	#N/A
3end	18s1794	432	0.629267	0.624467	0.48481	0.739459	0.657295	0.472811	432	-0.0100427	-0.0282664	0.129266	-0.166542	-0.0687087	0.104425	#N/A
3end	18s1794	433	0.0933329	0.115199	0.114748	0.184986	0.0682711	0.138358	433	0.0077932	-0.00289001	0.00940372	0.0722329	0.0107172	0.00953778	#N/A
3end	18s1794	434	-2.22893	-2.14917	-1.79401	-2.5808	-2.37229	-1.7651	434	-0.122013	-0.151352	-0.115338	-0.309973	-0.0533803	0.102677	#N/A
3end	18s1794	435	0.562297	0.558636	0.456896	0.625726	0.58397	0.465993	435	-0.0648782	-0.160951	-0.242467	0.00526051	0.0146887	-0.14831	#N/A
3end	18s1794	436	-1.29977	-1.41632	-1.23728	-1.44517	-1.43184	-1.22437	436	0.231956	0.183474	0.0739284	0.12115	0.256842	0.179692	#N/A
3end	18s1794	437	0.386045	0.391301	0.31241	0.45487	0.444799	0.279011	437	0.248468	0.136645	0.161795	0.302972	0.263154	0.124583	#N/A
3end	18s1794	438	-0.271274	-0.252298	-0.377617	-0.107878	-0.164435	-0.349047	438	0.258686	0.33978	0.425216	0.447196	0.313005	0.37769	#N/A
3end	18s1794	440	0.851705	0.838689	0.793701	0.829505	0.861607	0.7851	440	0.328272	0.276833	0.292265	0.508664	0.324336	0.292675	#N/A
3end	18s1794	441	0.78207	0.755096	0.705716	0.805101	0.821035	0.705504	441	0.544904	0.560579	0.537891	0.571754	0.567335	0.483633	#N/A
3end	18s1794	442	0.230571	0.137579	0.0575054	0.301209	0.290155	0.061034	442	0.623542	0.652078	0.65211	0.661654	0.672835	0.644651	#N/A
3end	18s1794	443	-0.14442	-0.186332	-0.283366	-0.0889253	-0.0415481	-0.166711	443	0.718718	0.676083	0.635873	0.640656	0.733017	0.704878	#N/A
3end	18s1794	444	0.779516	0.733883	0.727472	0.740786	0.764695	0.792805	444	0.68072	0.638175	0.667082	0.585346	0.691609	0.655976	#N/A
3end	18s1794	445	0.288215	0.361311	0.122832	0.520091	0.522792	0.18478	445	0.400786	0.384721	0.441663	0.348261	0.434877	0.477951	#N/A
3end	18s1794	446	-1.67046	-1.38613	-0.913924	-2.22091	-2.17693	-0.97755	446	-0.0288126	-0.0524538	-0.0357252	-0.0647407	-0.0179313	-0.0890033	#N/A
3end	18s1794	447	-1.63074	-1.53386	-1.13032	-1.82007	-1.69565	-1.11918	447	-0.219685	-0.137766	-0.200618	-0.24575	-0.148386	-0.284805	#N/A
3end	18s1794	448	0.456419	0.470941	0.255162	0.600006	0.556044	0.306152	448	-0.259184	-0.306443	-0.234223	-0.198406	-0.223401	-0.30565	#N/A
3end	18s1794	449	0.878198	0.83876	0.751523	0.846033	0.855457	0.772573	449	-0.34438	-0.369549	-0.391984	-0.387106	-0.35086	-0.423488	#N/A
3end	18s1794	450	-0.00165759	-0.0967128	-0.0657432	0.0731064	0.112835	-0.0360783	450	-0.379757	-0.385759	-0.41315	-0.431096	-0.431163	-0.382529	#N/A
3end	18s1794	451	0.686401	0.692689	0.650309	0.641591	0.685231	0.647447	451	-0.151386	-0.180673	-0.172716	-0.158586	-0.197511	-0.0914584	#N/A
3end	18s1794	452	0.400603	0.387412	0.251685	0.518439	0.393308	0.184479	452	0.0744647	0.0877469	0.0991477	0.184832	0.0307239	0.0855706	#N/A
3end	18s1794	453	-2.63818	-2.65871	-1.77501	-3.85205	-3.37963	-1.68611	453	0.0768084	0.0782517	0.0904756	0.138425	0.137112	0.170148	#N/A
3end	18s1794	454	0.630247	0.64211	0.499645	0.747611	0.63032	0.572508	454	-0.589099	-0.540788	-0.498849	-0.575071	-0.60874	-0.49221	#N/A
3end	18s1794	455	0.523596	0.545811	0.449557	0.619692	0.598398	0.401006	455	0.0711121	0.0690282	0.0377744	0.0793953	0.0513763	0.0205988	#N/A
3end	18s1794	456	-0.310854	-0.169831	-0.103129	-0.124366	-0.156158	-0.184746	456	-0.368705	-0.338455	-0.429205	-0.423374	-0.36783	-0.437587	#N/A
3end	18s1794	457	0.258113	0.0954872	0.0610445	0.137232	0.0980921	0.20073	457	-0.791599	-0.706265	-0.812086	-0.686365	-0.742986	-0.930409	#N/A
3end	18s1794	458	-0.834268	-0.731554	-0.768045	-0.824548	-0.798733	-0.764364	458	0.701252	0.664212	0.676492	0.604792	0.703034	0.710897	#N/A
3end	18s1794	459	0.638111	0.556515	0.571864	0.675496	0.679841	0.551252	459	0.396653	0.375818	0.394492	0.288496	0.425572	0.404196	#N/A
3end	18s1794	460	-0.44902	-0.463555	-0.385116	-0.158897	-0.34427	-0.586772	460	0.392515	0.331872	0.364951	0.350771	0.368075	0.350509	#N/A
3end	18s1794	461	-0.715101	-0.591069	-0.527996	-1.21371	-0.586971	-0.431466	461	0.392343	0.35954	0.392358	0.357892	0.444847	0.421178	#N/A
3end	18s1794	463	0.789138	0.768798	0.758206	0.775251	0.819397	0.754923	463	0.372675	0.36585	0.402796	0.349645	0.396422	0.428626	#N/A
3end	18s1794	464	0.736984	0.738612	0.657418	0.764276	0.780918	0.70232	464	-0.0905846	-0.0552679	-0.00361169	-0.0747137	0.109032	0.12046	#N/A
3end	18s1794	465	0.78281	0.794	0.742541	0.778821	0.792723	0.737947	465	-0.852296	-0.699148	-0.602337	-0.881967	-0.910888	-0.697042	#N/A
3end	18s1794	466	0.599457	0.641734	0.585891	0.620672	0.651475	0.609832	466	-0.446693	-0.303397	-0.162411	-0.570499	-0.458617	-0.235409	#N/A
3end	18s1794	468	0.432619	0.399388	0.354917	0.507902	0.412168	0.323141	468	0.362974	0.34909	0.425105	0.324011	0.363381	0.330786	#N/A
3end	18s1794	469	-1.37679	-1.40778	-1.15532	-1.73963	-1.48675	-1.00562	469	0.482284	0.5124	0.461538	0.421526	0.434962	0.523602	#N/A
3end	18s1794	470	0.193838	0.17406	0.161716	0.215392	0.19036	0.160721	470	0.52073	0.476815	0.468675	0.546998	0.497691	0.57102	#N/A
3end	18s1794	472	-2.67422	-2.52787	-2.72013	-2.11512	-2.55809	-2.92535	472	0.229177	0.263407	0.170947	0.245209	0.301003	0.192835	#N/A
3end	18s1794	473	-1.50887	-1.52482	-1.40619	-1.71789	-1.49495	-1.36284	473	0.277662	0.199506	0.257013	0.255162	0.263149	0.228585	#N/A
3end	18s1794	474	0.637891	0.624593	0.601246	0.571969	0.60197	0.599493	474	0.199806	0.128742	0.115853	0.153875	0.128631	0.16208	#N/A
3end	18s1794	475	0.47771	0.470626	0.457182	0.418353	0.478361	0.429404	475	0.135138	0.0402701	0.0585187	0.110922	0.0938043	0.0888742	#N/A
3end	18s1794	476	0.475022	0.483337	0.474744	0.453204	0.458973	0.505045	476	-0.728811	-0.700287	-0.699216	-0.737567	-0.72329	-0.805842	#N/A
3end	18s1794	477	0.576066	0.576018	0.524089	0.564363	0.603657	0.539582	477	-0.374724	-0.440749	-0.325927	-0.201976	-0.22934	-0.41471	#N/A
3end	18s1794	478	0.561808	0.531773	0.523431	0.570995	0.541122	0.500424	478	-0.41851	-0.298931	-0.54809	-0.281139	-0.372679	-0.331763	#N/A
3end	18s1794	479	-0.647814	-0.698662	-0.758254	-0.406282	-0.545524	-0.754565	479	-0.069397	-0.120218	-0.0960483	0.0177108	0.0346836	-0.128542	#N/A
3end	18s1794	480	0.380847	0.408371	0.446138	0.291758	0.40458	0.436733	480	0.496084	0.459608	0.492393	0.406013	0.524267	0.351776	#N/A
3end	18s1794	223	0.888483	0.878377	0.850305	0.889386	0.894747	0.864435	223	0.808447	0.81974	0.837337	0.744237	0.799444	0.876589	#N/A
3end	18s1794	482	-2.95218	-2.91911	-3.07538	-2.5549	-2.71699	-3.00433	482	-0.252052	-0.391161	-0.44492	-0.163955	-0.257919	-0.394104	#N/A
3end	18s1794	483	0.270244	0.306315	0.287872	0.157698	0.323248	0.318529	483	-0.116883	0.0290807	-0.0960894	-0.164174	0.0166935	-0.0120245	#N/A
3end	18s1794	484	0.846122	0.820094	0.841721	0.842065	0.832207	0.824922	484	0.236662	0.28813	0.265663	0.107631	0.0923597	0.148895	#N/A
3end	18s1794	485	-0.461303	-0.473649	-0.514978	-0.520436	-0.522712	-0.507745	485	0.00479616	0.108443	0.0119197	-0.127439	-0.43754	0.180965	#N/A
3end	18s1794	486	-0.0341101	-0.076028	0.0048688	-0.202665	-0.116753	0.0960392	486	-0.205983	-0.235184	0.00616192	-0.316003	-0.0719012	0.0643316	#N/A
3end	18s1794	487	0.564452	0.534748	0.460347	0.569861	0.549327	0.494482	487	0.770046	0.791215	0.779344	0.668806	0.811715	0.830692	#N/A
3end	18s1794	488	0.35511	0.367194	0.283413	0.373599	0.440276	0.315435	488	0.72764	0.702283	0.785609	0.651791	0.76416	0.769978	#N/A
3end	18s1794	489	0.670207	0.632231	0.588544	0.654595	0.64998	0.625033	489	0.731369	0.575717	0.751048	0.636954	0.690905	0.659091	#N/A
3end	18s1794	490	0.815847	0.772249	0.796797	0.80152	0.785095	0.793156	490	0.317193	0.429778	0.394914	0.411323	0.390574	0.281437	#N/A
3end	18s1794	491	-2.37018	-2.04348	-1.42484	-1.94519	-2.12816	-1.83791	491	-0.0948361	-0.150193	-0.283404	-0.0689087	0.010989	-0.0428148	#N/A
3end	18s1794	492	-0.692451	-0.607834	-0.426858	-0.949216	-0.823447	-0.408562	492	-0.87121	-0.903685	-0.683519	-0.672556	-0.337032	-0.735011	#N/A
3end	18s1794	493	-0.737887	-0.564498	-0.554489	-1.1525	-0.982625	-0.525781	493	-1.23458	-1.03956	-1.05328	-0.86901	-1.10992	-1.03251	#N/A
3end	18s1794	494	0.00545081	-0.105369	-0.0577419	0.0622192	0.00741012	-0.0929343	494	-0.476694	-0.462243	-0.518605	-0.56325	-0.383351	-0.17386	#N/A
3end	18s1794	495	0.603945	0.559358	0.436059	0.62777	0.604264	0.450399	495	0.436885	0.397449	0.38136	0.389417	0.39117	0.399672	#N/A
3end	18s1794	496	0.757942	0.707218	0.589389	0.796584	0.781519	0.579269	496	0.797023	0.779318	0.706501	0.639788	0.706587	0.76174	#N/A
3end	18s1794	497	-0.710357	-0.938134	-1.0255	-0.441229	-0.583756	-0.853997	497	0.95566	0.91264	0.951592	0.883789	0.938046	0.886615	#N/A
3end	18s1794	498	-0.0550196	-0.0565313	-0.3751	0.084081	0.150413	-0.272554	498	0.956175	0.932296	0.930965	0.892661	0.906402	0.940088	#N/A
3end	18s1794	499	0.0395597	0.0875203	-0.034466	0.195818	0.160905	-0.0954195	499	0.760975	0.772982	0.727817	0.701609	0.759425	0.804758	#N/A
3end	18s1794	500	-0.183523	-0.119388	0.028526	-0.354657	-0.483689	-0.00934204	500	0.617714	0.615836	0.63233	0.561592	0.638508	0.636219	#N/A
3end	18s1794	501	0.0285714	0.06457	0.118965	-0.0463773	-0.135312	0.01481	501	0.682164	0.620162	0.651367	0.597324	0.676859	0.711279	#N/A
3end	18s1794	502	0.618644	0.582636	0.64398	0.423894	0.535677	0.638967	502	-0.494956	-0.469058	-0.531278	-0.303976	-0.372626	-0.594506	#N/A
3end	18s1794	503	0.61603	0.613054	0.541176	0.453386	0.51263	0.674104	503	-0.260614	-0.320886	-0.251263	-0.103098	-0.269884	-0.259164	#N/A
3end	18s1794	504	0.769218	0.706013	0.733298	0.599013	0.711967	0.785661	504	-0.340541	-0.330685	-0.242867	-0.258858	-0.275152	-0.392452	#N/A
3end	18s1794	505	0.486602	0.33478	0.477626	0.331225	0.39669	0.402783	505	-1.11664	-1.03216	-1.08714	-0.930164	-1.06667	-1.24597	#N/A
3end	18s1794	506	0.423839	0.381309	0.403423	0.138599	0.186003	0.477402	506	-0.920534	-0.942452	-0.999421	-0.985089	-1.06873	-0.888258	#N/A
3end	18s1794	507	0.443406	0.338843	0.364136	0.185158	0.255474	0.331121	507	-0.67471	-0.618639	-0.692566	-0.764597	-0.72314	-0.647287	#N/A
3end	18s1794	508	-0.0398614	-0.0963027	0.124964	-0.239864	-0.537481	-0.400259	508	-0.0830745	-0.0766415	-0.0624145	-0.196772	-0.0658704	0.0531184	#N/A
3end	18s1794	509	0.607285	0.532369	0.552632	0.661908	0.751292	0.657919	509	0.575627	0.56069	0.618972	0.469116	0.591224	0.635965	#N/A
3end	18s1794	510	0.644269	0.442889	0.636533	0.294912	0.524752	0.427663	510	0.499797	0.456148	0.430089	0.413211	0.443231	0.395596	#N/A
3end	18s1794	511	0.258344	0.182685	-0.230559	0.300054	0.0784121	0.131165	511	0.517198	0.486085	0.485388	0.458305	0.503724	0.549849	#N/A
3end	18s1794	512	-0.0397946	0.269093	-0.302301	0.0168647	-0.0193741	0.115527	512	0.0799438	0.072701	0.135346	0.199264	0.234703	0.184556	#N/A
3end	18s1794	513	0.352014	-0.10834	0.319969	-0.0990621	0.114709	0.0983093	513	0.0530448	0.0844402	0.0681848	0.0863872	-0.0122596	-0.0292117	#N/A
3end	18s1794	514	0.305782	0.212062	0.398944	-0.17833	0.180658	0.511693	514	0.468287	0.516537	0.515786	0.334404	0.335328	0.427981	#N/A
3end	18s1794	515	0.599299	0.577577	0.684683	0.392917	0.632026	0.789969	515	0.827982	0.814549	0.790969	0.768779	0.811724	0.869799	#N/A
3end	18s1794	516	0.808225	0.804255	0.805628	0.571868	0.769249	0.890294	516	0.574328	0.480904	0.499469	0.404309	0.576094	0.691129	#N/A
3end	18s1794	290	0.896105	0.88817	0.859383	0.863976	0.882007	0.833453	290	0.398496	0.392546	0.335197	0.480999	0.418285	0.320868	#N/A
3end	18s1794	319	0.929503	0.93555	0.908158	0.943308	0.938882	0.921088	319	-0.122695	-0.170567	-0.152	-0.0530715	-0.138092	-0.224236	#N/A
3end	18s1794	519	0.852769	0.815941	0.777635	0.757148	0.859282	0.853244	519	0.57456	0.552549	0.390083	0.290279	0.267101	0.508096	#N/A
3end	18s1794	520	-3.0324	-2.97086	-3.46919	-2.28263	-2.47136	-3.51685	520	0.351534	0.203497	0.192581	0.223882	0.221523	0.240506	#N/A
3end	18s1794	521	-0.604233	-0.678344	-0.442795	-0.409561	-0.647154	-0.723981	521	0.0585774	0.0943896	0.0156515	0.0274579	-0.068134	-0.0449927	#N/A
3end	18s1794	522	-0.125107	-0.0576456	-0.161824	0.0635458	-0.0574912	-0.238739	522	-0.238828	-0.148697	-0.0816665	-0.132756	-0.242257	-0.0893095	#N/A
3end	18s1794	523	-1.22603	-1.11279	-0.957853	-1.35545	-1.44616	-0.900732	523	-0.414146	-0.320123	-0.528916	-0.294222	-0.200728	-0.473868	#N/A
3end	18s1794	524	-0.0659419	-0.0734623	0.0601629	-0.121739	-0.0632074	0.053326	524	-0.380441	-0.345306	-0.322623	-0.174987	-0.258573	-0.337874	#N/A
3end	18s1794	525	0.159729	0.161517	0.108077	0.0142758	0.0415606	0.178554	525	0.426594	0.349962	0.43461	0.441205	0.461636	0.480507	#N/A
3end	18s1794	526	0.509041	0.480779	0.461519	0.405951	0.508378	0.513673	526	-0.313016	-0.365527	-0.322658	-0.386195	-0.242189	-0.363636	#N/A
3end	18s1794	527	0.716704	0.732607	0.720237	0.788403	0.737204	0.65799	527	0.59117	0.587611	0.682463	0.493968	0.621805	0.666725	#N/A
3end	18s1794	529	0.0805067	0.00755626	-0.144861	0.0925192	0.0397364	-0.0881824	529	0.637492	0.615003	0.622486	0.550421	0.514084	0.66054	#N/A
3end	18s1794	530	-1.8941	-1.69453	-1.42275	-1.79143	-2.0129	-1.56248	530	0.497733	0.494329	0.447714	0.360315	0.438103	0.503929	#N/A
3end	18s1794	531	-0.12465	-0.28237	-0.385	-0.123106	-0.0750288	-0.351923	531	0.0386971	0.0469672	0.0221612	0.157575	0.0731105	-0.0185286	#N/A
3end	18s1794	532	0.655498	0.642154	0.591358	0.653756	0.634474	0.622186	532	0.564117	0.59642	0.563621	0.602807	0.616451	0.584207	#N/A
3end	18s1794	533	-0.160481	-0.253487	-0.142157	-0.116341	0.0143355	-0.062554	533	-0.425371	-0.418308	-0.466625	-0.357354	-0.281155	-0.41167	#N/A
3end	18s1794	534	-0.344012	-0.268281	-0.200587	-0.384153	-0.20855	-0.0796513	534	-0.692185	-0.689969	-0.709	-0.726159	-0.564339	-0.640119	#N/A
3end	18s1794	535	-0.113479	0.00210758	0.02095	-0.123964	-0.00955862	0.0227856	535	0.349094	0.324926	0.321563	0.311212	0.344412	0.323157	#N/A
3end	18s1794	536	0.65693	0.671785	0.621	0.717562	0.725023	0.619881	536	0.103155	0.143685	0.100627	0.128476	0.130793	0.09296	#N/A
3end	18s1794	537	-1.07644	-1.06843	-0.797874	-1.33591	-1.22269	-0.682243	537	-0.126437	-0.123834	-0.117872	-0.162512	-0.15918	-0.131577	#N/A
3end	18s1794	538	0.470325	0.61527	0.641378	0.605376	0.543347	0.498305	538	0.169089	0.142497	0.154003	0.168362	0.152076	0.178022	#N/A
3end	18s1794	539	0.69752	0.708302	0.666678	0.721435	0.710095	0.630186	539	-0.824695	-0.839436	-0.707526	-0.939939	-0.912341	-0.657361	#N/A
3end	18s1794	540	0.482463	0.469979	0.500216	0.532713	0.487115	0.486559	540	-0.188489	-0.16431	-0.16031	-0.124067	-0.199254	-0.221156	#N/A
3end	18s1794	541	-0.358354	-0.421465	-0.250052	-0.558329	-0.414191	-0.325606	541	0.130414	0.113769	0.120354	0.129954	0.149328	0.115415	#N/A
3end	18s1794	543	-0.826945	-0.599373	-0.662438	-0.999488	-0.775996	-0.689472	543	0.0487876	0.0457157	0.00169405	0.124437	0.0834436	-0.0112689	#N/A
3end	18s1794	544	-0.178878	-0.514668	-0.638073	-0.265534	-0.316081	-0.292399	544	-0.306727	-0.326778	-0.330574	-0.30737	-0.332299	-0.350146	#N/A
3end	18s1794	356	0.887686	0.891075	0.893417	0.875695	0.916153	0.910578	356	-0.795829	-0.69308	-0.682981	-0.662043	-0.857264	-0.690962	#N/A
3end	18s1794	546	-0.164301	-0.105977	-0.289524	-0.0646192	-0.394786	-0.341222	546	-0.702651	-0.66389	-0.68559	-0.769731	-0.720161	-0.7836	#N/A
3end	18s1794	547	0.187524	0.0817718	-0.0439639	0.0156199	0.134132	0.0865179	547	-0.372763	-0.343172	-0.315334	-0.30007	-0.362845	-0.294728	#N/A
3end	18s1794	548	-0.958317	-1.06369	-0.655084	-1.97898	-1.6011	-0.551191	548	0.309824	0.331642	0.344747	0.315803	0.327582	0.396614	#N/A
3end	18s1794	395	0.951921	0.946282	0.931579	0.953023	0.950263	0.934728	395	0.346355	0.373754	0.366781	0.241759	0.346496	0.390808	#N/A
3end	18s1794	409	0.878272	0.866741	0.871134	0.880945	0.899976	0.884775	409	0.371817	0.453656	0.422754	0.38944	0.416711	0.420205	#N/A
3end	18s1794	551	0.696701	0.65241	0.606728	0.459215	0.608327	0.671887	551	0.83442	0.827329	0.816909	0.796255	0.8309	0.847672	#N/A
3end	18s1794	410	0.951285	0.943423	0.949244	0.955443	0.954189	0.954561	410	0.324774	0.294099	0.306214	0.276277	0.20028	0.29781	#N/A
3end	18s1794	411	0.894461	0.901594	0.897786	0.898309	0.922603	0.892561	411	-0.161998	-0.161427	-0.134746	-0.0419187	-0.0566527	-0.180544	#N/A
3end	18s1794	555	-3.69633	-3.53349	-3.06496	-3.76366	-4.09149	-3.18241	555	-0.361784	-0.27144	-0.391736	-0.336143	-0.257954	-0.351413	#N/A
3end	18s1794	556	0.676922	0.625643	0.560252	0.727227	0.699541	0.554764	556	0.307894	0.330195	0.337143	0.195303	0.196828	0.389725	#N/A
3end	18s1794	481	0.910309	0.890149	0.921063	0.885354	0.91833	0.901497	481	0.0530058	0.151888	-0.0220032	0.25936	-0.0911436	0.0320499	#N/A
3end	18s1794	558	0.6256	0.636785	0.556423	0.687018	0.678202	0.528411	558	0.176271	0.190138	0.229733	0.234112	0.25296	0.20909	#N/A
3end	18s1794	559	0.103029	0.0587655	0.0363606	0.082211	0.10224	0.0813751	559	0.100771	0.0571139	0.066549	-0.0192455	-0.109969	-0.0670817	#N/A
3end	18s1794	560	-0.326859	-0.338424	-0.360844	-0.278944	-0.286637	-0.429037	560	0.422071	0.384725	0.363142	0.450188	0.38251	0.346649	#N/A
3end	18s1794	561	-1.20265	-1.17471	-1.14357	-1.35661	-1.18144	-1.12511	561	0.36879	0.375347	0.243578	0.370387	0.369986	0.308834	#N/A
3end	18s1794	562	0.068083	0.0241911	-0.0463116	0.0941961	0.0213886	-0.0429641	562	-0.171382	-0.399757	-0.237302	-0.275189	-0.278794	-0.185179	#N/A
3end	18s1794	563	0.122859	0.14316	0.10964	0.200923	0.0959232	0.0818024	563	0.228044	0.400493	0.252188	0.285127	-0.0977509	0.259084	#N/A
3end	18s1794	564	-1.6625	-1.70752	-1.42359	-1.72555	-1.76225	-1.35655	564	0.829754	0.85124	0.861751	0.777945	0.91322	0.860062	#N/A
3end	18s1794	565	0.565543	0.55206	0.457914	0.678452	0.623812	0.480671	565	0.686601	0.722508	0.722185	0.731307	0.740796	0.665378	#N/A
3end	18s1794	566	-0.74201	-0.724985	-0.75116	-0.598969	-0.713634	-0.768596	566	0.662711	0.470481	0.469027	0.324547	0.401679	0.586811	#N/A
3end	18s1794	567	-0.180358	-0.0337964	0.123899	-0.511836	-0.212412	0.0976593	567	0.655914	0.540497	0.717218	0.504932	0.760865	0.69358	#N/A
3end	18s1794	568	0.723974	0.700976	0.656587	0.749601	0.754722	0.671433	568	0.634543	0.546028	0.676104	0.470277	0.64323	0.829037	#N/A
3end	18s1794	517	0.933352	0.877935	0.894814	0.753417	0.844003	0.93906	517	0.761053	0.739913	0.751303	0.63759	0.703914	0.74427	#N/A
3end	18s1794	570	-0.228866	-0.174662	-0.161362	-0.339542	-0.185249	-0.1205	570	0.851221	0.795943	0.747933	0.820016	0.719756	0.770372	#N/A
3end	18s1794	571	0.656557	0.642339	0.601989	0.672602	0.682818	0.637675	571	0.873702	0.952498	0.820913	0.842514	0.913741	0.895312	#N/A
3end	18s1794	518	0.917335	0.952114	0.892451	0.859664	0.919307	0.912932	518	0.734789	0.693154	0.690673	0.646134	0.666386	0.754348	#N/A
3end	18s1794	573	-0.326333	-0.475527	-0.343377	-0.338166	-0.295115	-0.449638	573	0.345503	0.466341	0.416509	0.332192	0.317352	0.311246	#N/A
3end	18s1794	574	-2.47534	-2.20968	-1.7045	-3.56451	-2.81928	-1.54853	574	0.68425	0.562735	0.612811	0.52695	0.523898	0.573357	#N/A
3end	18s1794	575	0.559171	0.543323	0.422943	0.687077	0.624271	0.384197	575	-1.26391	-1.3772	-1.12879	-1.52775	-1.25466	-0.941556	#N/A
3end	18s1794	576	-0.232194	-0.282514	-0.447785	-0.0355905	-0.105091	-0.289659	576	-3.45965	-3.41008	-3.14994	-3.3383	-3.8544	-3.00554	#N/A
3end	18s1794	577	0.460066	0.394237	0.335448	0.536035	0.496052	0.293752	577	-1.2217	-1.0753	-1.24344	-0.893076	-0.852386	-1.42739	#N/A
3end	18s1794	545	0.907351	0.896083	0.921322	0.953174	0.92072	0.866491	545	-0.430168	-0.418946	-0.417239	-0.424267	-0.454867	-0.423026	#N/A
3end	18s1794	580	-0.287946	-0.231072	-0.247594	-0.214738	-0.110701	-0.288088	580	0.125229	0.170001	0.169843	0.153315	0.24653	0.253968	#N/A
3end	18s1794	581	0.510488	0.457152	0.453008	0.538365	0.566486	0.454264	581	0.43881	0.46652	0.470761	0.471624	0.646421	0.53125	#N/A
3end	18s1794	582	0.218548	0.238307	0.323074	0.233009	0.286119	0.411663	582	0.620427	0.492372	0.521757	0.445471	0.45449	0.555428	#N/A
3end	18s1794	583	0.182575	0.174855	0.251052	0.329431	0.318319	0.216671	583	0.511123	0.529842	0.530655	0.475691	0.716941	0.409789	#N/A
3end	18s1794	584	-0.222575	-0.210577	-0.280632	-0.415933	-0.100629	-0.0346327	584	0.567113	0.739647	0.574919	0.777052	0.671689	0.612722	#N/A
3end	18s1794	585	0.660682	0.728114	0.586729	0.586017	0.633134	0.651015	585	0.843269	0.863768	0.767542	0.653986	0.752849	0.659735	#N/A
3end	18s1794	586	0.870419	0.888683	0.780748	0.82266	0.806636	0.923694	586	-0.0243481	0.157895	0.179617	0.24225	0.157641	0.0348964	#N/A
3end	18s1794	587	0.404145	0.457621	0.456074	0.179331	0.237204	0.492706	587	0.522736	0.486343	0.552918	0.549067	0.487666	0.542398	#N/A
3end	18s1794	588	0.585083	0.477937	0.457251	0.176539	0.363351	0.466618	588	0.611063	0.747284	0.598879	0.576072	0.634717	0.539035	#N/A
3end	18s1794	589	0.71595	0.679068	0.708738	0.549713	0.62665	0.661154	589	0.015625	0.000112221	0.524426	0.129483	0.239091	0.327446	#N/A
3end	18s1794	590	0.650244	0.448935	0.384615	0.337762	0.254543	0.407386	590	-0.70332	-0.480233	-0.868036	-0.642645	-0.645866	-0.62951	#N/A
3end	18s1794	591	0.755601	0.760971	0.737157	0.681706	0.679676	0.593863	591	-0.136859	-0.219615	-0.425726	-0.292286	-0.342302	-0.286006	#N/A
3end	18s1794	592	0.864096	0.712998	0.746835	0.724902	0.933649	0.71504	592	-0.489295	-0.55102	-0.579829	-0.808068	-0.562357	-0.678862	#N/A
3end	18s1794	593	-0.982379	-0.880718	-1.04676	-0.447721	-0.838375	-1.31432	593	0.491685	0.440325	0.504739	0.334001	0.371752	0.371429	#N/A
3end	18s1794	594	-1.30289	-1.44447	-1.17613	-0.801934	-1.05749	-1.21774	594	0.593657	0.534171	0.582772	0.469856	0.471608	0.700631	#N/A
3end	18s1794	596	-1.05669	-0.999812	-0.766599	-1.88155	-1.59938	-0.753736	596	0.276909	0.254847	0.387905	0.232896	0.320308	0.496071	#N/A
3end	18s1794	597	0.417843	0.432613	0.385224	0.579937	0.350412	0.45322	597	0.0552911	-0.0148553	0.100247	0.102838	0.0459129	0.135019	#N/A
3end	18s1794	598	-0.429421	-0.425832	-0.824752	-0.295745	-0.355399	-0.424114	598	-0.0858839	-0.0384242	-0.0386033	-0.0582369	-0.158213	0.0552616	#N/A
3end	18s1794	599	-0.170195	-0.283234	0.0185203	-0.232877	-0.310642	-0.222497	599	-0.169386	-0.183064	-0.475464	-0.204558	-0.322081	-0.402439	#N/A
3end	18s1794	600	0.906348	0.810649	0.873737	0.89821	0.819005	0.78852	600	-0.0133342	0.0848336	0.0761259	0.117672	0.0219318	0.118011	#N/A
3end	18s1794	601	-1.02936	-0.931248	-0.569274	-0.864768	-0.752543	-0.450587	601	-0.630862	-0.6452	-0.620214	-0.442449	-0.543159	-0.791381	#N/A
3end	18s1794	602	-0.821709	-0.506891	-0.529804	-0.745562	-0.426609	-0.689596	602	-0.805252	-0.798455	-0.688858	-0.599457	-0.690156	-0.848291	#N/A
3end	18s1794	603	-0.653203	-0.696795	-0.825802	-0.891868	-0.712542	-0.688082	603	0.181791	0.0801909	0.165791	0.0769745	0.239394	0.0829979	#N/A
3end	18s1794	604	0.652582	0.703765	0.548596	0.654206	0.64479	0.655455	604	0.0943515	0.0063234	0.135438	-0.0253688	0.129843	0.137772	#N/A
3end	18s1794	605	0.784443	0.889571	0.840142	0.84778	0.891409	0.88151	605	-0.282209	-0.0609976	-0.207796	-0.14508	-0.118159	-0.0884831	#N/A
3end	18s1794	606	0.801276	0.735618	0.778462	0.831731	0.895874	0.714467	606	0.0643439	0.10834	0.0198525	-0.0677723	0.0399137	0.0102446	#N/A
3end	18s1794	607	0.508261	0.416947	0.31021	0.540262	0.614044	0.513832	607	0.512648	0.394663	0.408604	0.441214	0.5154	0.437789	#N/A
3end	18s1794	608	-0.595122	-0.884434	-0.92977	-1.08392	-0.994924	-1.11293	608	0.335253	0.305922	0.254202	0.262674	0.243485	0.209382	#N/A
3end	18s1794	609	-2.0433	-2.11376	-1.97224	-2.1052	-1.9514	-2.69369	609	0.325843	0.307538	0.191108	0.255882	0.284153	0.37369	#N/A
3end	18s1794	610	0.767121	0.722267	0.685697	0.798468	0.780915	0.860248	610	0.205844	0.234378	0.232429	0.150083	0.226669	0.225146	#N/A
3end	18s1794	611	0.153453	0.271489	0.220827	0.197138	0.140596	0.386201	611	0.457062	0.412389	0.439834	0.349472	0.277991	0.347955	#N/A
3end	18s1794	612	0.412144	0.456435	0.441764	0.269897	0.289287	0.510814	612	0.715809	0.723483	0.752444	0.641963	0.673777	0.750236	#N/A
3end	18s1794	549	0.963475	0.960324	0.936991	0.934849	0.947707	0.938388	549	-0.0841127	-0.0813777	-0.143462	-0.0935268	-0.0844838	-0.0826381	#N/A
3end	18s1794	614	0.579406	0.58926	0.598662	0.483639	0.577983	0.530752	614	0.237872	0.238015	0.254383	0.238483	0.200706	0.262862	#N/A
3end	18s1794	615	0.63792	0.586088	0.591373	0.667696	0.609558	0.603233	615	-1.52078	-1.43069	-1.27156	-1.15173	-1.07011	-1.08455	#N/A
3end	18s1794	616	0.685381	0.643443	0.615828	0.705917	0.754082	0.633531	616	-0.334668	-0.369451	-0.413206	-0.27793	-0.279721	-0.35388	#N/A
3end	18s1794	617	-3.188	-2.70186	-2.87707	-3.13265	-3.17891	-2.5261	617	-0.704024	-0.755244	-0.687712	-0.505982	-0.593503	-0.666984	#N/A
3end	18s1794	618	-5.15483	-5.10747	-4.62336	-4.60658	-4.67388	-4.44341	618	-0.348788	-0.441384	-0.442495	-0.587686	-0.457126	-0.518557	#N/A
3end	18s1794	550	0.941937	0.945747	0.927049	0.908547	0.938715	0.950974	550	0.368027	0.417736	0.438568	0.421949	0.416073	0.373152	#N/A
3end	18s1794	620	0.643917	0.595194	0.599002	0.777673	0.787246	0.702368	620	0.137069	0.21443	0.0812646	0.133764	0.133256	0.191693	#N/A
3end	18s1794	621	0.639716	0.535062	0.596782	0.710326	0.715176	0.641233	621	0.378133	0.42292	0.380429	0.459184	0.463728	0.31313	#N/A
3end	18s1794	622	0.699167	0.604317	0.560887	0.749041	0.66282	0.617765	622	0.630303	0.677742	0.632405	0.701525	0.683652	0.673442	#N/A
3end	18s1794	623	0.693654	0.701472	0.637715	0.696859	0.636807	0.634538	623	0.632063	0.531481	0.586654	0.512712	0.614283	0.65577	#N/A
3end	18s1794	624	0.585635	0.614094	0.41271	0.662322	0.618999	0.539781	624	0.760454	0.785981	0.769591	0.775805	0.779328	0.807215	#N/A
3end	18s1794	625	-0.123359	-0.115625	0.0602485	-0.126724	-0.0846753	0.171497	625	-0.13313	-0.133473	-0.204764	-0.0257871	-0.0156238	-0.179723	#N/A
3end	18s1794	626	0.00556812	-0.109818	0.0501007	-0.0881108	-0.0886163	0.173729	626	-1.56633	-1.57673	-1.66237	-1.48627	-1.67896	-1.7975	#N/A
3end	18s1794	627	-2.07637	-1.87222	-2.13968	-2.07504	-1.90133	-2.29114	627	-0.0298792	-0.00855808	-0.00706218	-0.0801702	0.00175131	-0.0068105	#N/A
3end	18s1794	628	0.705785	0.702063	0.675995	0.740959	0.733848	0.688314	628	0.191172	0.110909	0.076779	0.108042	0.153413	0.0818563	#N/A
3end	18s1794	629	0.218079	0.176693	0.168365	0.0540087	0.0691114	0.178592	629	0.0810974	0.170352	0.205807	0.153593	0.150505	0.232297	#N/A
3end	18s1794	630	-0.271869	-0.131038	-0.069956	-0.308489	-0.289364	-0.111033	630	-0.885043	-0.853276	-0.71654	-1.01881	-0.929988	-0.752628	#N/A
3end	18s1794	631	0.474242	0.423979	0.349153	0.542448	0.508459	0.278175	631	0.0711083	0.070964	0.0713457	0.135122	0.0859313	0.0380542	#N/A
3end	18s1794	632	-1.20415	-0.976962	-0.823453	-1.20587	-1.23673	-0.882557	632	0.431224	0.432348	0.405414	0.481525	0.448709	0.444117	#N/A
3end	18s1794	633	-1.04545	-1.37225	-0.962515	-1.14518	-1.00147	-0.866366	633	0.580873	0.565586	0.556135	0.53557	0.60398	0.597491	#N/A
3end	18s1794	635	0.696407	0.724981	0.705666	0.767261	0.68595	0.698258	635	0.022896	0.0679775	0.0739085	-0.00715352	0.0763995	0.0850908	#N/A
3end	18s1794	636	0.0921215	0.17111	0.047357	0.107252	0.0799371	-0.132038	636	-0.50957	-0.574416	-0.583235	-0.563523	-0.589288	-0.453138	#N/A
3end	18s1794	637	-0.0262959	-0.156716	-0.313599	0.0197883	0.00190833	-0.163232	637	-0.667012	-0.695693	-0.703874	-0.638429	-0.590396	-0.775903	#N/A
3end	18s1794	638	0.0577755	0.0501171	-0.166042	0.0568562	-0.0753621	-0.113975	638	-1.41258	-1.35481	-1.23922	-1.30037	-1.41091	-1.4466	#N/A
3end	18s1794	639	-0.888929	-0.882141	-0.952271	-1.00245	-0.898383	-0.797722	639	-1.77096	-1.77278	-1.82436	-1.79013	-2.00866	-1.83449	#N/A
3end	18s1794	640	0.648405	0.742144	0.672108	0.698011	0.720461	0.633324	640	0.160994	0.161834	0.119401	0.198419	0.102922	0.0464693	#N/A
3end	18s1794	641	0.144033	-0.0887912	0.210038	0.0744539	0.0151388	0.195589	641	0.864191	0.855759	0.867509	0.828085	0.857623	0.873325	#N/A
3end	18s1794	642	0.741372	0.768921	0.785801	0.755666	0.796183	0.716427	642	0.792998	0.821143	0.80794	0.787578	0.823411	0.818073	#N/A
3end	18s1794	643	0.372832	0.406919	0.441025	0.388345	0.397055	0.446641	643	0.805175	0.826923	0.843123	0.816254	0.838285	0.823522	#N/A
3end	18s1794	644	-1.58492	-1.45629	-1.4751	-1.55502	-1.4971	-1.44647	644	0.688562	0.695062	0.731108	0.703184	0.77994	0.686592	#N/A
3end	18s1794	645	-0.332037	-0.2772	-0.301205	-0.312324	-0.301998	-0.287441	645	0.501173	0.492002	0.479358	0.534821	0.62509	0.573536	#N/A
3end	18s1794	646	0.135794	0.0984628	0.0696058	0.0377486	0.115121	0.0978711	646	0.38476	0.427459	0.47744	0.384085	0.573839	0.54298	#N/A
3end	18s1794	647	0.667969	0.708123	0.673628	0.683004	0.685335	0.632506	647	0.735727	0.77015	0.707025	0.775666	0.829529	0.810825	#N/A
3end	18s1794	648	0.714912	0.717904	0.703286	0.689574	0.730719	0.693685	648	0.413711	0.45238	0.52099	0.320631	0.460941	0.503069	#N/A
3end	18s1794	649	0.58315	0.544331	0.527073	0.599121	0.557531	0.536792	649	0.669785	0.680884	0.644586	0.655251	0.640921	0.664693	#N/A
3end	18s1794	650	-0.151064	-0.228946	-0.249714	-0.219185	-0.333434	-0.276168	650	0.667394	0.673945	0.606723	0.66477	0.692893	0.607222	#N/A
3end	18s1794	651	0.0202098	-0.0110258	-0.0369313	-0.0866553	0.0524097	-0.132727	651	0.618315	0.662254	0.636736	0.60134	0.599976	0.628572	#N/A
3end	18s1794	652	0.083633	0.0952405	0.0430978	0.0997413	0.219415	0.105897	652	-0.207455	-0.198033	-0.215226	-0.455913	-0.219323	-0.0529509	#N/A
3end	18s1794	653	0.348737	0.349758	0.307511	0.435193	0.392005	0.268657	653	-0.22559	-0.207069	-0.188236	-0.247775	-0.285158	-0.172291	#N/A
3end	18s1794	654	-0.910033	-0.755967	-0.685596	-0.855	-0.926188	-0.712303	654	-0.653947	-0.737647	-0.716702	-0.772694	-0.759971	-0.717043	#N/A
3end	18s1794	655	-0.606602	-0.60238	-0.416594	-0.801835	-0.636783	-0.436276	655	-0.616939	-0.630412	-0.573864	-0.482429	-0.481936	-0.621298	#N/A
3end	18s1794	656	0.345994	0.333874	0.292991	0.354227	0.399672	0.338007	656	0.328545	0.289175	0.339113	0.347801	0.392934	0.373108	#N/A
3end	18s1794	657	0.440482	0.452661	0.387002	0.509628	0.445756	0.417593	657	0.44568	0.415497	0.452033	0.420521	0.473391	0.441102	#N/A
3end	18s1794	658	0.174264	0.146543	0.0344318	0.211314	0.171203	0.0912879	658	0.138104	0.121988	0.0919348	0.18886	0.177405	0.0837722	#N/A
3end	18s1794	659	-0.479212	-0.451819	-0.541604	-0.213741	-0.421161	-0.625801	659	-0.310279	-0.358761	-0.314352	-0.352262	-0.365411	-0.321827	#N/A
3end	18s1794	660	-0.264579	-0.373816	-0.324177	-0.32718	-0.425879	-0.303023	660	-0.30507	-0.318547	-0.33305	-0.347228	-0.358829	-0.306495	#N/A
3end	18s1794	661	0.0242797	0.0337774	-0.142638	0.207909	0.050973	-0.134313	661	-0.342122	-0.268617	-0.246529	-0.413384	-0.48466	-0.318017	#N/A
3end	18s1794	662	-1.97896	-1.88556	-1.46718	-2.46832	-2.21577	-1.48513	662	-0.5369	-0.481812	-0.465313	-0.467735	-0.546379	-0.557597	#N/A
3end	18s1794	663	-1.06224	-1.04255	-0.772039	-1.30901	-0.842916	-0.812033	663	-1.28837	-1.16989	-1.22724	-1.04658	-1.22749	-1.20275	#N/A
3end	18s1794	552	0.904215	0.879751	0.893046	0.880402	0.899444	0.874099	552	0.865337	0.862646	0.889693	0.838574	0.875909	0.884492	#N/A
3end	18s1794	665	0.763842	0.781947	0.732754	0.779993	0.795135	0.756187	665	0.785903	0.780292	0.76372	0.746408	0.779075	0.795012	#N/A
3end	18s1794	666	0.690614	0.686169	0.647349	0.692409	0.718635	0.629791	666	0.510051	0.463374	0.419135	0.495861	0.569364	0.526069	#N/A
3end	18s1794	667	0.68759	0.663554	0.59625	0.623752	0.688549	0.631741	667	0.278722	0.226561	0.125308	0.296706	0.332509	0.187642	#N/A
3end	18s1794	668	0.485688	0.368773	0.386703	0.492339	0.517453	0.368861	668	0.241554	0.27691	0.145783	0.257721	0.328656	0.104148	#N/A
3end	18s1794	669	-0.229857	-0.209245	-0.0273573	-0.342408	-0.200864	-0.00407638	669	0.289075	0.245136	0.208214	0.130653	0.254732	0.251126	#N/A
3end	18s1794	670	0.822988	0.800431	0.752271	0.798755	0.811649	0.815724	670	0.411435	0.482425	0.379169	0.361353	0.458359	0.436501	#N/A
3end	18s1794	671	0.845332	0.89971	0.836037	0.847991	0.863364	0.845594	671	0.0618527	0.0489788	0.114291	0.0294647	0.0540844	0.183262	#N/A
3end	18s1794	672	0.588144	0.611412	0.600399	0.542729	0.618287	0.594471	672	0.558271	0.580722	0.551899	0.564782	0.603215	0.598029	#N/A
3end	18s1794	673	0.449122	0.464858	0.444475	0.406436	0.562903	0.535513	673	0.476808	0.429086	0.4627	0.344572	0.376953	0.495243	#N/A
3end	18s1794	554	0.880472	0.877909	0.864666	0.864343	0.886727	0.880126	554	-0.251613	-0.284663	-0.407204	-0.104321	-0.200258	-0.489488	#N/A
3end	18s1794	675	-0.433172	-0.285256	-0.302594	-0.569287	-0.343518	-0.278784	675	0.512678	0.457274	0.370047	0.485812	0.487549	0.33381	#N/A
3end	18s1794	676	-1.0134	-0.933402	-0.887423	-1.03799	-1.16873	-0.987501	676	0.396532	0.356911	0.3214	0.391363	0.346286	0.330712	#N/A
3end	18s1794	677	0.477783	0.458359	0.45354	0.508458	0.468991	0.406377	677	0.365033	0.363777	0.313816	0.368149	0.371348	0.306935	#N/A
3end	18s1794	678	0.290929	0.24358	0.240796	0.270461	0.193669	0.221362	678	0.333303	0.329463	0.319941	0.443591	0.357136	0.285556	#N/A
3end	18s1794	679	-1.69757	-1.776	-1.60644	-1.66298	-1.9294	-1.90463	679	-0.176185	-0.191401	-0.21516	-0.103342	-0.118647	-0.223738	#N/A
3end	18s1794	680	-0.474051	-0.473149	-0.54137	-0.382292	-0.533805	-0.584629	680	-0.719703	-0.650884	-0.654292	-0.550489	-0.604355	-0.689194	#N/A
3end	18s1794	681	-0.0787582	-0.123238	-0.134362	-0.150371	0.0220943	0.0182904	681	-1.73063	-1.6607	-1.58782	-1.87126	-1.70057	-1.28746	#N/A
3end	18s1794	682	0.51166	0.562518	0.523174	0.528419	0.535807	0.568608	682	0.197495	0.18348	0.20681	0.147607	0.198841	0.192213	#N/A
3end	18s1794	683	0.453668	0.452919	0.43163	0.470772	0.482693	0.492277	683	0.206661	0.231282	0.215025	0.240062	0.165248	0.188046	#N/A
3end	18s1794	684	0.0480252	0.0786464	0.0917626	-0.00526559	0.160804	0.177613	684	0.258472	0.214238	0.180932	0.260524	0.212245	0.134757	#N/A
3end	18s1794	685	-0.793449	-0.864099	-0.884039	-0.563525	-0.765284	-0.904408	685	0.305508	0.291399	0.277719	0.333136	0.275035	0.224683	#N/A
3end	18s1794	686	-0.625997	-0.656603	-0.522985	-0.841264	-0.717173	-0.626461	686	-0.200344	-0.207823	-0.22485	-0.242712	-0.210707	-0.271426	#N/A
3end	18s1794	687	0.546856	0.551838	0.511796	0.578624	0.559414	0.471991	687	-0.608533	-0.553305	-0.511763	-0.569425	-0.615108	-0.645775	#N/A
3end	18s1794	688	-0.825324	-0.841904	-0.606933	-1.02268	-0.801196	-0.541004	688	-1.30688	-1.35863	-1.12146	-1.49367	-1.27376	-0.964468	#N/A
3end	18s1794	689	0.658855	0.697866	0.659205	0.712178	0.67262	0.619297	689	0.436734	0.42027	0.413561	0.353742	0.44395	0.459333	#N/A
3end	18s1794	690	0.478863	0.546839	0.418138	0.602498	0.622306	0.479506	690	0.63218	0.637087	0.621165	0.611685	0.642268	0.655163	#N/A
3end	18s1794	691	0.450818	0.440453	0.364259	0.54547	0.551892	0.411428	691	0.775983	0.770272	0.766038	0.766949	0.780873	0.79121	#N/A
3end	18s1794	692	0.621929	0.601803	0.487568	0.647068	0.632364	0.488374	692	-0.194437	-0.181465	-0.307693	-0.135351	-0.272872	-0.275994	#N/A
3end	18s1794	693	-0.519441	-0.425057	-0.296673	-0.503378	-0.568347	-0.319498	693	-0.787857	-0.815136	-0.83262	-0.688178	-0.844782	-0.872834	#N/A
3end	18s1794	694	-0.883119	-0.952932	-0.809577	-1.27192	-1.00905	-0.659245	694	-0.580166	-0.556119	-0.527395	-0.510053	-0.398792	-0.617226	#N/A
3end	18s1794	695	0.746563	0.734211	0.672154	0.762935	0.773234	0.637517	695	0.496418	0.530356	0.429164	0.581158	0.522154	0.449557	#N/A
3end	18s1794	696	0.401293	0.385755	0.289257	0.326518	0.415051	0.345705	696	0.839639	0.814859	0.83078	0.852745	0.869794	0.818694	#N/A
3end	18s1794	697	-0.113136	-0.151654	-0.331183	0.101932	0.00996113	-0.301363	697	0.811095	0.753753	0.737207	0.839628	0.813619	0.723708	#N/A
3end	18s1794	698	0.349582	0.411085	0.350944	0.39693	0.468292	0.384357	698	0.738769	0.676133	0.670361	0.703795	0.770692	0.64466	#N/A
3end	18s1794	699	0.332417	0.385289	0.313079	0.363393	0.296226	0.266651	699	0.678188	0.666856	0.623672	0.705139	0.716904	0.604408	#N/A
3end	18s1794	700	0.707492	0.658317	0.645165	0.710067	0.700894	0.647457	700	0.606038	0.613239	0.578541	0.618555	0.590485	0.583213	#N/A
3end	18s1794	701	0.115903	0.118364	0.173583	0.115362	0.121972	0.128109	701	0.512374	0.534161	0.502507	0.570461	0.472399	0.488986	#N/A
3end	18s1794	702	0.792548	0.812072	0.778291	0.816776	0.827824	0.751408	702	0.556088	0.578493	0.488435	0.626513	0.600459	0.559932	#N/A
3end	18s1794	703	-1.79957	-1.67629	-1.46469	-1.91126	-2.0825	-1.6497	703	0.29321	0.261257	0.201241	0.323561	0.178232	0.236116	#N/A
3end	18s1794	704	-0.668297	-0.654865	-0.790039	-0.463656	-0.681781	-0.754705	704	0.460758	0.444495	0.300456	0.506033	0.397961	0.396524	#N/A
3end	18s1794	705	0.318163	0.289909	0.207219	0.386354	0.306248	0.205297	705	0.546174	0.511069	0.441341	0.492951	0.504261	0.37579	#N/A
3end	18s1794	706	0.0473636	0.00721708	0.0264388	0.0237868	0.0632901	0.0745825	706	0.712015	0.62636	0.535346	0.632104	0.66707	0.603157	#N/A
3end	18s1794	707	0.367338	0.375505	0.313253	0.426387	0.356684	0.331865	707	0.425402	0.415967	0.504429	0.357411	0.526232	0.499504	#N/A
3end	18s1794	708	-0.198873	-0.189517	-0.165418	-0.16495	-0.111392	-0.155859	708	0.661364	0.589401	0.611038	0.565207	0.681633	0.661709	#N/A
3end	18s1794	709	-0.0937226	-0.140092	-0.107578	-0.0767385	0.0142132	-0.0751363	709	0.912784	0.882834	0.879557	0.856111	0.895413	0.895398	#N/A
3end	18s1794	710	0.465935	0.476566	0.431478	0.499724	0.484693	0.439248	710	0.579683	0.596534	0.664641	0.527906	0.600511	0.654563	#N/A
3end	18s1794	711	-0.136393	-0.182924	-0.212916	-0.146709	-0.210276	-0.268385	711	0.386362	0.431716	0.404215	0.324348	0.425332	0.477593	#N/A
3end	18s1794	712	-0.771098	-0.718754	-0.574782	-0.937366	-0.894619	-0.66261	712	0.360236	0.329119	0.347596	0.320846	0.312907	0.352396	#N/A
3end	18s1794	713	-0.172248	-0.190026	-0.124681	-0.20479	-0.208932	-0.203468	713	-0.118128	-0.183027	-0.160985	-0.191168	-0.145228	-0.142496	#N/A
3end	18s1794	714	-0.459119	-0.478419	-0.485429	-0.378635	-0.443422	-0.461563	714	-0.287431	-0.286316	-0.317988	-0.297916	-0.241689	-0.274367	#N/A
3end	18s1794	715	-0.177392	-0.205544	-0.171474	-0.208982	-0.151848	-0.105542	715	-0.432064	-0.394946	-0.440463	-0.43919	-0.388977	-0.425047	#N/A
3end	18s1794	716	-0.549489	-0.44915	-0.366818	-0.704641	-0.474201	-0.304303	716	-0.701547	-0.77193	-0.735318	-0.660238	-0.721962	-0.778158	#N/A
3end	18s1794	717	0.518928	0.568101	0.497865	0.540123	0.543903	0.579224	717	-1.37476	-1.3114	-1.23535	-1.3098	-1.51856	-1.34525	#N/A
3end	18s1794	718	0.842029	0.846626	0.802255	0.872801	0.838068	0.804652	718	-1.18025	-1.11975	-1.12407	-1.01361	-1.09172	-1.13491	#N/A
3end	18s1794	719	-0.332558	-0.409208	-0.472454	-0.462005	-0.378996	-0.395187	719	0.519894	0.50961	0.485602	0.55027	0.534146	0.522433	#N/A
3end	18s1794	720	0.307579	0.277873	0.24962	0.309504	0.280733	0.273985	720	0.775541	0.77847	0.7829	0.731888	0.778058	0.798048	#N/A
3end	18s1794	721	0.441703	0.430542	0.359583	0.500084	0.418785	0.379749	721	0.656193	0.674053	0.667816	0.624395	0.673111	0.704375	#N/A
3end	18s1794	722	-0.216023	-0.0943228	-0.223104	-0.0236625	-0.13859	-0.253874	722	0.699977	0.704609	0.672526	0.648718	0.704492	0.674017	#N/A
3end	18s1794	723	-0.418257	-0.532963	-0.307427	-0.805775	-0.646825	-0.300172	723	0.251256	0.252574	0.241247	0.077736	0.219447	0.277186	#N/A
3end	18s1794	724	0.293692	0.331813	0.326405	0.3297	0.344971	0.237492	724	-0.257494	-0.281761	-0.427646	-0.118032	-0.243054	-0.589668	#N/A
3end	18s1794	725	0.554857	0.561642	0.490711	0.504088	0.494526	0.512301	725	-0.379263	-0.433028	-0.417305	-0.231192	-0.400583	-0.667286	#N/A
3end	18s1794	726	0.640588	0.574336	0.559812	0.406518	0.488354	0.6433	726	0.0386934	-0.00800222	-0.031215	0.0210901	-0.00927538	-0.038475	#N/A
3end	18s1794	727	0.802682	0.748514	0.765321	0.746672	0.728118	0.772336	727	0.606531	0.613557	0.585712	0.57827	0.578245	0.588866	#N/A
3end	18s1794	728	0.639431	0.64925	0.651078	0.689926	0.636997	0.594676	728	0.65232	0.640465	0.676083	0.610683	0.634823	0.67388	#N/A
3end	18s1794	729	0.769268	0.75181	0.742789	0.791261	0.747646	0.707903	729	-0.536726	-0.534214	-0.541817	-0.606533	-0.591058	-0.396347	#N/A
3end	18s1794	730	0.820048	0.845968	0.806963	0.862573	0.843214	0.806946	730	-0.172131	-0.165991	-0.220391	-0.146702	-0.208766	-0.233573	#N/A
3end	18s1794	731	0.503601	0.497846	0.380006	0.574658	0.555955	0.330307	731	-0.378674	-0.351633	-0.387929	-0.276419	-0.316175	-0.333147	#N/A
3end	18s1794	732	-0.286222	-0.408555	-0.572418	-0.151628	-0.22969	-0.410563	732	-1.35718	-1.32576	-1.30077	-1.21538	-1.13682	-1.24884	#N/A
3end	18s1794	733	0.406533	0.337962	0.283431	0.460629	0.399626	0.361282	733	-1.07949	-1.06903	-0.905365	-1.15068	-1.07162	-0.92626	#N/A
3end	18s1794	734	0.705597	0.688843	0.65718	0.7226	0.711114	0.66552	734	-0.0926652	-0.110251	-0.0581343	-0.150447	-0.120746	-0.0648355	#N/A
3end	18s1794	735	0.175294	0.128278	0.028892	0.305084	0.227843	-0.0222116	735	0.339945	0.330605	0.377002	0.28724	0.31321	0.322881	#N/A
3end	18s1794	736	-4.92906	-4.44446	-3.11973	-7.46048	-5.86449	-2.84528	736	0.883715	0.876584	0.885111	0.892268	0.883281	0.870133	#N/A
3end	18s1794	737	0.713286	0.711767	0.630798	0.792603	0.738449	0.650891	737	0.902073	0.890004	0.885528	0.889591	0.888206	0.838776	#N/A
3end	18s1794	738	0.599936	0.59797	0.4633	0.664507	0.657506	0.44308	738	0.845755	0.801489	0.829453	0.789682	0.799726	0.740315	#N/A
3end	18s1794	739	-1.41225	-1.42099	-1.50593	-1.1289	-1.4825	-1.63534	739	0.81086	0.819095	0.794229	0.740788	0.736027	0.726273	#N/A
3end	18s1794	740	0.13147	0.120603	0.0879703	0.199939	0.17737	0.0975058	740	0.819101	0.817808	0.774405	0.799649	0.787871	0.654793	#N/A
3end	18s1794	741	0.798123	0.76544	0.722188	0.82777	0.816553	0.71288	741	0.680766	0.768964	0.64552	0.635461	0.706353	0.67616	#N/A
3end	18s1794	742	0.409338	0.369688	0.289064	0.571052	0.478978	0.195535	742	0.720457	0.694874	0.622378	0.583241	0.637011	0.679573	#N/A
3end	18s1794	744	-0.479617	-0.472206	-0.381323	-0.543735	-0.413356	-0.33468	744	0.796248	0.941926	0.761115	0.749395	0.781906	0.798348	#N/A
3end	18s1794	745	0.111706	0.0683388	0.0695703	0.117814	0.205616	0.078399	745	0.894029	0.904221	0.937107	0.765564	0.88352	0.943065	#N/A
3end	18s1794	746	0.362213	0.39832	0.41372	0.300481	0.40548	0.418369	746	0.190647	0.238722	0.363721	0.243592	0.121741	0.289431	#N/A
3end	18s1794	747	-0.237912	-0.187179	-0.295177	-0.0975227	-0.209534	-0.320383	747	-0.289083	-0.39124	-0.51637	-0.535399	-0.693667	-0.290079	#N/A
3end	18s1794	748	0.693391	0.720315	0.708018	0.715246	0.743322	0.707245	748	0.00411002	-0.0168659	-0.213023	0.0282012	-0.000433088	-0.184843	#N/A
3end	18s1794	749	0.0858495	0.136052	0.130132	0.0242515	0.112845	0.259065	749	-1.73521	-1.59487	-1.48832	-1.29228	-1.08205	-1.56154	#N/A
3end	18s1794	750	0.00409875	0.0290534	0.0816861	-0.137215	-0.0316524	0.217491	750	-0.424332	-0.32007	-0.230861	-0.377762	-0.356196	-0.263587	#N/A
3end	18s1794	751	-0.384162	-0.359426	-0.430261	-0.253693	-0.348382	-0.405958	751	0.143485	-0.00103466	0.191997	0.164312	0.188345	0.138298	#N/A
3end	18s1794	752	0.0601417	0.0722189	0.124923	0.0722945	0.00728021	0.12212	752	0.264472	0.21599	0.220217	0.240506	0.225678	0.358308	#N/A
3end	18s1794	753	0.274726	0.266466	0.293248	0.292056	0.258987	0.256631	753	0.132102	0.0356751	0.175506	0.146377	0.119955	0.302072	#N/A
3end	18s1794	754	-0.0438098	-0.0508252	-0.102996	-0.0477861	-0.0626118	-0.133852	754	0.271002	0.299653	0.328756	0.236385	0.254487	0.386877	#N/A
3end	18s1794	557	0.904636	0.900783	0.857509	0.904494	0.913852	0.86338	557	0.294447	0.220632	0.358413	0.261468	0.234053	0.303472	#N/A
3end	18s1794	756	-0.0955994	-0.168474	-0.144929	0.167696	0.125362	0.0196499	756	-2.00235	-1.84029	-2.21582	-1.44354	-1.8424	-1.59857	#N/A
3end	18s1794	757	0.00145499	-0.0820358	-0.183038	0.136626	0.177022	-0.0706227	757	-1.20059	-0.791182	-1.32508	-1.0026	-0.560771	-0.887052	#N/A
3end	18s1794	758	-0.349016	-0.419198	-0.551575	-0.221104	-0.26999	-0.819435	758	-0.531855	-0.492585	-0.200176	-0.238532	-0.25523	-0.654147	#N/A
3end	18s1794	759	-1.40891	-1.40593	-1.02205	-1.4121	-1.44853	-0.879271	759	0.707503	0.448266	0.668214	0.62819	0.697103	0.599541	#N/A
3end	18s1794	760	0.488033	0.435836	0.396969	0.386363	0.473076	0.468437	760	0.128942	-0.000817661	-0.0877776	0.0251828	-0.0298507	0.0425532	#N/A
3end	18s1794	761	0.586232	0.595023	0.528409	0.562763	0.611122	0.500804	761	0.512761	0.455674	0.370813	0.466965	0.583599	0.470014	#N/A
3end	18s1794	762	-1.05056	-1.00858	-1.02182	-0.990314	-0.896	-0.917633	762	0.559296	0.508657	0.635729	0.570489	0.700713	0.597251	#N/A
3end	18s1794	763	0.498234	0.480663	0.406519	0.555207	0.494876	0.391431	763	0.757412	0.661538	0.712635	0.632853	0.521531	0.681077	#N/A
3end	18s1794	764	-1.4437	-1.14408	-0.887438	-1.40573	-1.29763	-0.706995	764	0.440151	0.572525	0.599274	0.176541	0.27433	0.634712	#N/A
3end	18s1794	765	0.767938	0.775795	0.720057	0.730852	0.739643	0.716763	765	-1.16366	-0.723322	-0.951123	-0.272584	-0.638395	-1.23701	#N/A
3end	18s1794	766	-0.449019	-0.431199	-0.361957	-0.453311	-0.7367	-0.535908	766	-0.739401	-0.522691	-0.675918	-0.219723	-0.364393	-0.941995	#N/A
3end	18s1794	767	-0.564305	-0.493232	-0.409833	-1.17374	-1.18813	-0.421638	767	-0.257416	-0.396669	-0.459969	-0.402337	-0.354839	-0.212834	#N/A
3end	18s1794	768	0.611135	0.548073	0.511646	0.525756	0.496005	0.537714	768	0.0408237	-0.088968	-0.0703667	-0.307732	-0.259484	0.0715907	#N/A
3end	18s1794	769	0.820727	0.742016	0.741493	0.743953	0.761471	0.731037	769	-0.0181694	0.0223831	-0.333227	-0.203237	-0.0351173	-0.106104	#N/A
3end	18s1794	770	0.858708	0.855287	0.844595	0.856677	0.873924	0.827566	770	0.483384	0.452729	0.531635	0.527034	0.462541	0.548791	#N/A
3end	18s1794	771	0.807565	0.755135	0.680919	0.736463	0.777974	0.720623	771	0.713693	0.564193	0.775028	0.540121	0.53415	0.840938	#N/A
3end	18s1794	772	0.486364	0.501866	0.470561	0.476269	0.533297	0.574596	772	-0.062635	-0.00941085	-0.118963	0.0202048	-0.106557	-0.17757	#N/A
3end	18s1794	773	-0.785356	-0.677195	-0.787455	-0.575377	-0.661201	-1.09781	773	-0.127671	-0.000463177	0.275017	0.0471892	0.218566	-0.07176	#N/A
3end	18s1794	774	0.198111	0.035474	-0.00139596	0.00771273	0.173178	0.0965283	774	0.339298	0.431294	0.400123	0.230881	0.297812	0.432848	#N/A
3end	18s1794	775	0.380801	0.320827	0.236387	0.279396	0.377821	0.301129	775	-0.0300294	0.0176672	-0.118605	-0.0912609	0.112529	0.312818	#N/A
3end	18s1794	776	-0.190148	-0.0981562	-0.0454148	-0.129265	-0.140969	-0.133045	776	0.0134401	0.0112398	0.0507322	0.229209	0.14494	-0.0394421	#N/A
3end	18s1794	777	-0.871783	-0.900459	-0.638593	-1.03439	-0.892349	-0.628513	777	0.253531	0.121649	0.187714	0.323277	0.341263	0.119481	#N/A
3end	18s1794	778	-0.440143	-0.420659	-0.319115	-0.504108	-0.744048	-0.286429	778	0.248006	0.0939597	0.130002	0.220548	0.148936	0.0907779	#N/A
3end	18s1794	779	0.553318	0.47143	0.532487	0.53195	0.516324	0.462324	779	0.0435601	0.0317693	-0.0761777	0.0503121	0.140255	0.133607	#N/A
3end	18s1794	780	0.417092	0.464794	0.379487	0.304586	0.369217	0.448402	780	0.322608	0.269745	0.304883	0.178396	0.28695	0.218013	#N/A
3end	18s1794	781	0.216969	0.174541	0.113533	0.0935478	0.158214	0.0249908	781	0.182175	0.195956	0.252059	-0.127807	0.050735	0.17534	#N/A
3end	18s1794	782	0.214048	0.311634	0.0950549	0.347562	0.389985	0.198054	782	0.532765	0.551096	0.540998	0.404014	0.481996	0.555958	#N/A
3end	18s1794	783	-0.455417	-0.424949	-0.623666	-0.0522884	-0.275447	-0.547413	783	-0.20935	-0.135857	-0.195102	-0.179805	-0.255778	-0.13679	#N/A
3end	18s1794	784	-1.06964	-0.990304	-0.99198	-0.936213	-0.63729	-0.801435	784	0.304468	0.262439	0.099422	0.114349	0.118284	0.160707	#N/A
3end	18s1794	785	-0.247452	-0.310844	-0.0854122	-0.193036	-0.396014	-0.510097	785	0.372822	0.260199	0.297134	0.199135	0.19498	0.284085	#N/A
3end	18s1794	786	0.391314	0.253849	0.183056	0.259942	0.179382	0.460695	786	0.596391	0.542088	0.568338	0.620413	0.528869	0.513976	#N/A
3end	18s1794	787	0.661813	0.55892	0.703747	0.593155	0.672148	0.568395	787	0.439991	0.442495	0.387861	0.469417	0.374138	0.356232	#N/A
3end	18s1794	788	-0.234549	-0.23564	-0.100574	0.0236779	0.111682	-0.154186	788	0.378214	0.438187	0.399926	0.447881	0.432416	0.363375	#N/A
3end	18s1794	789	0.784758	0.77407	0.804188	0.666859	0.852766	0.758256	789	0.298161	0.298884	0.245492	0.333753	0.250464	0.213425	#N/A
3end	18s1794	790	0.268132	0.51757	0.441204	0.567178	0.412879	0.456779	790	0.27187	0.237523	0.200139	0.324201	0.300516	0.22976	#N/A
3end	18s1794	791	0.725989	0.745958	0.85124	0.766374	0.879195	0.831551	791	0.081387	0.114603	0.0436204	0.116958	0.135727	0.0579639	#N/A
3end	18s1794	792	0.584473	0.525026	0.310924	0.552673	0.726536	0.433698	792	-0.383032	-0.36367	-0.430612	-0.432911	-0.291893	-0.266458	#N/A
3end	18s1794	569	0.912821	0.902943	0.874676	0.927651	0.914234	0.865017	569	0.430877	0.275841	-0.0324289	0.279021	0.288341	0.0398126	#N/A
3end	18s1794	794	0.636573	0.777519	0.516941	0.720352	0.7512	0.682507	794	-0.0964963	-0.109822	-0.0802994	-0.193079	-0.152095	-0.110599	#N/A
3end	18s1794	795	0.61186	0.561587	0.526089	0.623064	0.542268	0.324437	795	-0.640183	-0.688105	-0.58228	-0.761654	-0.643281	-0.510878	#N/A
3end	18s1794	796	0.907344	0.862901	0.818622	0.893635	0.905682	0.859448	796	0.12044	0.135719	0.142983	0.096787	0.100627	0.137298	#N/A
3end	18s1794	797	0.461488	0.407375	0.154114	0.430425	0.392363	0.117796	797	-0.706866	-0.670678	-0.631066	-0.647385	-0.648631	-0.612673	#N/A
3end	18s1794	798	-11.4956	-10.6695	-6.57912	-15.5901	-13.8886	-5.85579	798	-0.436297	-0.436311	-0.396075	-0.4753	-0.462473	-0.395887	#N/A
3end	18s1794	799	0.812288	0.852204	0.78901	0.879623	0.813899	0.693878	799	0.16161	0.145676	0.140008	0.111452	0.170984	0.190077	#N/A
3end	18s1794	800	0.49959	0.505227	0.610023	0.596527	0.645835	0.527357	800	0.0984148	0.12148	0.125462	0.216916	0.124084	0.113808	#N/A
3end	18s1794	801	0.524244	0.527916	0.526141	0.650133	0.636517	0.536028	801	0.349149	0.332581	0.365478	0.348727	0.30412	0.284957	#N/A
3end	18s1794	802	0.239558	0.181588	0.0838375	0.433275	0.412347	0.209672	802	0.0724535	0.0514962	0.0596594	0.167271	0.0390783	0.0181245	#N/A
3end	18s1794	803	0.42156	0.271359	0.151025	0.399905	0.323448	0.224509	803	0.181352	0.195174	0.169885	0.20504	0.124274	0.0921179	#N/A
3end	18s1794	804	-1.4306	-1.32528	-2.37009	-0.970087	-1.18435	-2.3759	804	-0.50066	-0.478944	-0.558851	-0.41833	-0.51429	-0.590133	#N/A
3end	18s1794	805	-0.754961	-0.585404	-0.340374	-0.462754	-0.471074	-0.572581	805	-0.123287	-0.20854	-0.259299	0.00210553	-0.16635	-0.363725	#N/A
3end	18s1794	806	0.783621	0.657167	0.685433	0.733405	0.689604	0.716174	806	0.123579	0.157201	0.0701657	0.235551	0.133165	0.0939866	#N/A
3end	18s1794	807	-0.147287	-0.236464	-0.16451	-0.264045	-0.486486	-0.250858	807	-0.0880064	-0.077618	-0.0997302	0.106236	-0.0226515	-0.216599	#N/A
3end	18s1794	808	0.353652	0.347181	0.360499	-0.0307414	0.276448	0.350739	808	0.374794	0.44095	0.400069	0.552776	0.494221	0.351498	#N/A
3end	18s1794	809	0.826711	0.664975	0.828219	0.6649	0.59943	0.670961	809	0.43663	0.477283	0.386503	0.531716	0.472388	0.365508	#N/A
3end	18s1794	810	0.800759	0.77027	0.699416	0.780036	0.814844	0.756253	810	0.486147	0.458877	0.470665	0.327466	0.493057	0.538511	#N/A
3end	18s1794	811	0.883544	0.895522	0.806521	0.861816	0.916086	0.863274	811	-1.13614	-1.20644	-1.12924	-1.82975	-1.13363	-0.696549	#N/A
3end	18s1794	572	0.926404	0.908572	0.876374	0.931848	0.915374	0.874538	572	0.685663	0.693952	0.646091	0.636725	0.585488	0.581441	#N/A
3end	18s1794	579	0.978096	0.967551	0.962427	0.932496	0.932748	0.919068	579	-0.314806	-0.411648	-0.521509	-0.112664	-0.210508	-0.54721	#N/A
3end	18s1794	613	0.941992	0.914806	0.896377	0.909051	0.885898	0.874863	613	-0.425437	-0.42062	-0.428399	-0.246482	-0.50791	-0.428395	#N/A
3end	18s1794	664	0.896753	0.880915	0.885074	0.870108	0.875296	0.872787	664	0.150107	0.178055	0.169176	0.160661	0.181228	0.14291	#N/A
3end	18s1794	674	0.892711	0.871251	0.869473	0.869081	0.913419	0.883201	674	0.511166	0.507393	0.453053	0.524291	0.505642	0.419509	#N/A
3end	18s1794	817	0.0549362	0.0223058	0.0322165	0.134471	0.0994701	0.013882	817	-0.0974606	0.00748831	-0.137144	0.0551672	0.0080379	0.0206632	#N/A
3end	18s1794	818	-0.658886	-0.581069	-0.419006	-1.07808	-0.879769	-0.453781	818	-0.376669	-0.463289	-0.68608	-0.391724	-0.405343	-0.561103	#N/A
3end	18s1794	819	0.499786	0.493683	0.50244	0.442673	0.487726	0.511869	819	-0.380512	-0.237931	-0.289471	-0.196023	-0.212742	-0.426528	#N/A
3end	18s1794	820	-1.36283	-1.50498	-1.22721	-1.56951	-1.39581	-1.25715	820	-0.111969	-0.15566	-0.0596245	-0.23921	-0.0879242	0.0104403	#N/A
3end	18s1794	821	0.614335	0.575867	0.505089	0.676366	0.64913	0.515902	821	0.297536	0.355331	0.347187	0.204239	0.309997	0.380463	#N/A
3end	18s1794	822	0.181383	0.17357	0.0523349	0.303384	0.178508	0.0205479	822	0.55052	0.511218	0.555261	0.47539	0.549837	0.60433	#N/A
3end	18s1794	823	-2.03328	-1.96865	-1.86729	-1.86749	-2.1131	-1.91065	823	0.403943	0.384239	0.411374	0.346172	0.413043	0.47391	#N/A
3end	18s1794	824	-1.21018	-1.10989	-1.16416	-1.11488	-1.10867	-1.1712	824	0.338663	0.310483	0.373152	0.34821	0.323513	0.353942	#N/A
3end	18s1794	825	-0.098536	-0.114574	-0.199744	-0.084972	-0.0582734	-0.140535	825	0.216642	0.178388	0.188912	0.154787	0.1798	0.160123	#N/A
3end	18s1794	826	0.497173	0.489604	0.444107	0.524149	0.529159	0.456975	826	-0.149702	-0.223536	-0.25496	-0.192404	-0.285006	-0.256447	#N/A
3end	18s1794	827	0.467942	0.498068	0.473266	0.433057	0.53831	0.524625	827	-0.157378	-0.146142	-0.148963	-0.0456916	-0.229478	-0.320144	#N/A
3end	18s1794	828	0.451958	0.478455	0.498139	0.40161	0.463206	0.515336	828	-0.18753	-0.131104	-0.250014	-0.128484	-0.258093	-0.341956	#N/A
3end	18s1794	829	0.605696	0.604785	0.626849	0.469687	0.533474	0.658475	829	-0.29344	-0.318589	-0.357816	-0.372773	-0.374433	-0.41945	#N/A
3end	18s1794	830	0.784597	0.77448	0.787454	0.698376	0.736747	0.818385	830	-0.52182	-0.444913	-0.424476	-0.565473	-0.435434	-0.409294	#N/A
3end	18s1794	831	0.867154	0.837735	0.841826	0.807425	0.852756	0.849918	831	-0.146679	-0.232638	-0.147206	-0.237116	-0.0734829	-0.00694229	#N/A
3end	18s1794	1425	0.977334	0.976306	0.968491	0.950642	0.965131	0.975338	1425	0.998397	0.9983	0.996584	0.995534	0.998147	0.996394	1425
3end	18s1794	833	0.604033	0.638196	0.485579	0.644203	0.649567	0.513894	833	0.597927	0.57752	0.584724	0.593036	0.622524	0.591991	#N/A
3end	18s1794	834	0.0469801	0.0483905	0.0154636	0.0642175	-0.00510649	-0.105393	834	0.788467	0.797792	0.744858	0.75115	0.798192	0.788411	#N/A
3end	18s1794	835	0.669083	0.587977	0.535805	0.680947	0.568303	0.482714	835	0.118563	0.102087	0.0456275	0.0158335	0.0570543	0.099045	#N/A
3end	18s1794	836	0.0409801	0.0513438	0.0481124	0.212166	0.0984409	-0.142783	836	0.20221	0.160172	0.0918404	0.11179	0.104521	0.123653	#N/A
3end	18s1794	837	-1.61376	-1.3614	-1.01121	-1.73322	-1.75083	-1.10205	837	-0.195901	-0.22319	-0.228824	-0.196543	-0.298813	-0.229594	#N/A
3end	18s1794	838	-0.837515	-1.07977	-0.759456	-0.990364	-0.757579	-0.632565	838	-0.453197	-0.523986	-0.549858	-0.547168	-0.711461	-0.469268	#N/A
3end	18s1794	839	-0.201922	-0.143605	-0.241642	-0.254506	-0.0354543	-0.172851	839	-0.489933	-0.531916	-0.479884	-0.42459	-0.537405	-0.720212	#N/A
3end	18s1794	840	0.350094	0.32741	0.264176	0.37131	0.350301	0.390459	840	-0.297912	-0.247852	-0.256553	-0.0890886	-0.229902	-0.424644	#N/A
3end	18s1794	841	-0.672024	-0.605396	-0.58178	-0.744879	-0.479849	-0.300687	841	0.0588912	0.124923	0.0831586	0.131465	0.188942	0.168689	#N/A
3end	18s1794	842	0.838517	0.829939	0.754572	0.855373	0.80128	0.755334	842	0.288386	0.291152	0.301487	0.297334	0.331957	0.324162	#N/A
3end	18s1794	843	0.841938	0.840551	0.761438	0.849112	0.824226	0.761439	843	0.210657	0.178813	0.230896	0.156414	0.254173	0.26813	#N/A
3end	18s1794	844	0.556339	0.576932	0.511943	0.640126	0.643849	0.490293	844	0.325772	0.37158	0.374533	0.273102	0.394558	0.406692	#N/A
3end	18s1794	845	0.588896	0.588764	0.546434	0.652159	0.645019	0.522222	845	0.35589	0.3542	0.389123	0.275582	0.362411	0.446632	#N/A
3end	18s1794	846	-1.77574	-1.83526	-1.81273	-1.61483	-1.69099	-1.76813	846	0.183338	0.201502	0.180633	0.107844	0.200271	0.220881	#N/A
3end	18s1794	847	-1.6749	-1.65335	-1.45282	-2.01781	-1.99597	-1.59176	847	-0.0218931	-0.0313314	0.0236048	-0.169718	0.0191202	0.0844627	#N/A
3end	18s1794	848	0.441433	0.455991	0.393807	0.533425	0.555142	0.464518	848	0.0532541	0.0705707	0.110908	0.102925	0.0653432	0.121967	#N/A
3end	18s1794	849	0.400357	0.431013	0.345834	0.358212	0.340132	0.365884	849	-0.0317701	-0.00892317	0.0144836	0.0085651	-0.0348264	0.00185386	#N/A
3end	18s1794	850	0.16221	0.0930208	-0.0136079	0.153605	0.18589	0.0593288	850	-0.743019	-0.770452	-0.629872	-0.942549	-0.893148	-0.500745	#N/A
3end	18s1794	851	0.513987	0.494309	0.44969	0.528109	0.466007	0.409086	851	0.168573	0.156907	0.179252	0.157266	0.137438	0.144097	#N/A
3end	18s1794	852	-0.879807	-0.789379	-0.531261	-1.17429	-0.985125	-0.664424	852	-0.244465	-0.272167	-0.234297	-0.286749	-0.288738	-0.25073	#N/A
3end	18s1794	853	0.377555	0.373143	0.369811	0.395519	0.379817	0.413041	853	0.182288	0.172524	0.159618	0.191924	0.192865	0.154851	#N/A
3end	18s1794	854	0.841843	0.867108	0.826381	0.855715	0.8574	0.84927	854	0.294743	0.297568	0.276548	0.309932	0.29354	0.254727	#N/A
3end	18s1794	855	0.212686	0.17495	0.1296	0.217892	0.181033	0.12587	855	-0.1015	-0.0838855	-0.112824	-0.128319	-0.113924	-0.0533835	#N/A
3end	18s1794	856	0.457769	0.431352	0.3841	0.493168	0.464888	0.374143	856	-0.00507597	-0.000712356	-0.0270777	0.0726794	-0.00263885	-0.0547406	#N/A
3end	18s1794	857	0.196123	0.222369	0.154532	0.261864	0.239387	0.156059	857	-0.0725551	-0.071329	-0.119515	-0.0327604	-0.0734965	-0.12045	#N/A
3end	18s1794	858	-0.434684	-0.526984	-0.673366	-0.273244	-0.40811	-0.781283	858	-0.242226	-0.264222	-0.266551	-0.15341	-0.237961	-0.30588	#N/A
3end	18s1794	859	-4.58831	-4.22032	-3.60309	-5.05254	-4.79974	-3.52709	859	-0.258201	-0.241513	-0.245007	-0.229234	-0.241231	-0.284565	#N/A
3end	18s1794	860	0.11318	0.153153	0.13604	0.28918	0.25127	0.0990505	860	-0.230879	-0.229936	-0.216687	-0.227302	-0.207921	-0.24621	#N/A
3end	18s1794	861	0.529048	0.527911	0.531157	0.475199	0.448834	0.549461	861	-0.983553	-0.988279	-1.02558	-0.953124	-1.00278	-1.00832	#N/A
3end	18s1794	862	0.742719	0.696219	0.710119	0.7291	0.717779	0.649418	862	-0.159265	-0.124342	-0.0980195	-0.157853	-0.135393	-0.122155	#N/A
3end	18s1794	863	0.567468	0.487851	0.511235	0.515116	0.557362	0.519663	863	-0.114311	-0.117612	-0.106448	-0.15185	-0.00596053	-0.0106172	#N/A
3end	18s1794	864	0.666568	0.611216	0.606984	0.664702	0.64583	0.58451	864	0.641214	0.642793	0.63715	0.651618	0.673597	0.623985	#N/A
3end	18s1794	865	0.585645	0.522483	0.527513	0.551263	0.6395	0.567986	865	0.798956	0.766937	0.76294	0.750959	0.791808	0.795026	#N/A
3end	18s1794	866	0.828528	0.826174	0.798502	0.86137	0.859361	0.801727	866	0.7958	0.784118	0.754003	0.779709	0.809909	0.770193	#N/A
3end	18s1794	867	0.74404	0.721967	0.70043	0.70648	0.761797	0.727716	867	0.615715	0.600079	0.590122	0.621366	0.637633	0.569265	#N/A
3end	18s1794	868	0.459839	0.460601	0.414889	0.504884	0.558333	0.416033	868	0.617794	0.562046	0.544	0.649353	0.662726	0.54644	#N/A
3end	18s1794	869	0.121708	0.153498	0.266551	-0.147335	0.138135	0.314028	869	0.563595	0.553701	0.56129	0.66201	0.646079	0.622127	#N/A
3end	18s1794	870	0.839723	0.835578	0.826049	0.852908	0.851459	0.815756	870	-1.77268	-1.49029	-1.55535	-1.80832	-1.70897	-1.58204	#N/A
3end	18s1794	871	-0.191945	-0.188306	-0.137645	-0.309006	-0.28899	-0.123873	871	-0.808396	-0.734399	-0.676583	-0.916644	-1.05898	-0.661014	#N/A
3end	18s1794	872	-3.16053	-3.06077	-2.20517	-4.38684	-3.78855	-2.11895	872	0.201467	0.265969	0.296217	0.234381	0.238325	0.274797	#N/A
3end	18s1794	873	0.554907	0.527861	0.424133	0.652461	0.588166	0.403901	873	0.629466	0.581646	0.666974	0.479862	0.567825	0.637664	#N/A
3end	18s1794	874	0.297835	0.259809	0.197598	0.357257	0.309418	0.182295	874	0.908651	0.897641	0.88829	0.876351	0.902828	0.887634	#N/A
3end	18s1794	875	-0.1514	-0.155183	-0.259699	0.0602655	-0.0686339	-0.220913	875	0.971089	0.961541	0.942107	0.942074	0.959402	0.948216	#N/A
3end	18s1794	876	0.206207	0.150601	0.00942047	0.35344	0.298459	0.0738274	876	0.888687	0.889984	0.874677	0.906101	0.894354	0.899381	#N/A
3end	18s1794	877	0.485793	0.481306	0.416995	0.598785	0.537177	0.397463	877	0.0951813	0.112505	0.192476	0.141446	0.110507	0.099815	#N/A
3end	18s1794	878	-2.34809	-2.27712	-2.07928	-2.35829	-2.60931	-2.21341	878	-0.315005	-0.266857	-0.33403	-0.361224	-0.353776	-0.257741	#N/A
3end	18s1794	879	0.393027	0.398032	0.372445	0.369893	0.426137	0.336894	879	-0.234386	-0.424241	-0.456371	-0.166496	-0.25159	-0.265817	#N/A
3end	18s1794	880	0.301617	0.288387	0.190823	0.397901	0.385665	0.175648	880	-0.42144	-0.464538	-0.479741	-0.434937	-0.466853	-0.447653	#N/A
3end	18s1794	881	-1.21867	-1.0719	-0.788862	-1.52168	-1.24716	-0.785683	881	-0.13223	-0.135512	-0.144266	-0.181198	-0.137451	-0.184273	#N/A
3end	18s1794	882	0.57762	0.5656	0.479339	0.583863	0.613584	0.50691	882	-0.0544388	-0.0142855	-0.0668245	-0.133904	-0.0768523	-0.0235642	#N/A
3end	18s1794	883	0.422405	0.420496	0.328346	0.481682	0.46246	0.328605	883	-0.175583	-0.114209	-0.162948	-0.0664811	-0.0993294	-0.292998	#N/A
3end	18s1794	884	0.343651	0.350721	0.324391	0.391478	0.416057	0.31499	884	-0.416841	-0.451236	-0.365816	-0.382263	-0.278041	-0.402656	#N/A
3end	18s1794	885	0.174613	0.161492	0.153084	0.105585	0.121687	0.185009	885	-0.0929241	-0.108052	-0.0564984	-0.0282175	-0.0449462	-0.0918284	#N/A
3end	18s1794	886	0.457831	0.39284	0.345773	0.442619	0.447844	0.365168	886	-0.071231	-0.118576	-0.068838	-0.137391	-0.0653759	0.0383655	#N/A
3end	18s1794	887	0.243357	0.210158	0.135496	0.300771	0.238427	0.128974	887	-1.30686	-1.14202	-1.18326	-1.26977	-1.61076	-1.34654	#N/A
3end	18s1794	888	-0.566407	-0.549653	-0.424201	-0.397274	-0.352765	-0.405473	888	0.188466	0.289278	0.269607	0.250605	0.233673	0.345638	#N/A
3end	18s1794	889	-0.551312	-0.589742	-0.464783	-0.662252	-0.466845	-0.319529	889	0.806537	0.753228	0.749158	0.807898	0.751841	0.767345	#N/A
3end	18s1794	890	0.338097	0.306738	0.19448	0.435484	0.389655	0.201049	890	0.646548	0.60244	0.526379	0.510726	0.624974	0.612571	#N/A
3end	18s1794	891	0.274944	0.291035	0.289965	0.283868	0.292713	0.255699	891	0.665229	0.664022	0.71099	0.681957	0.696397	0.678013	#N/A
3end	18s1794	892	0.0750969	0.0468774	0.136646	-0.198816	0.000781256	0.168553	892	0.636198	0.683296	0.656887	0.659314	0.692247	0.707155	#N/A
3end	18s1794	893	0.708716	0.684124	0.697303	0.674634	0.722664	0.691552	893	0.675852	0.553838	0.585721	0.510819	0.577925	0.517921	#N/A
3end	18s1794	894	0.0242371	0.0912948	0.104302	-0.0195162	0.00758039	0.0858393	894	-0.158637	-0.145307	-0.0942965	-0.329988	-0.255489	-0.11357	#N/A
3end	18s1794	895	-0.359466	-0.218786	-0.0869131	-0.384295	-0.263657	-0.122934	895	0.136668	0.211261	0.20674	0.0932349	0.0190073	0.167498	#N/A
3end	18s1794	896	0.274365	0.313546	0.311824	0.361688	0.335018	0.296852	896	0.269267	0.229718	0.210858	0.0414129	0.244142	0.199521	#N/A
3end	18s1794	897	0.814577	0.782075	0.766033	0.821106	0.760275	0.770717	897	0.392232	0.394291	0.390954	0.380321	0.296875	0.331521	#N/A
3end	18s1794	898	-0.202281	-0.358133	-0.404528	-0.344437	-0.278566	-0.373176	898	0.795255	0.808643	0.753098	0.767108	0.761695	0.814248	#N/A
3end	18s1794	899	0.578887	0.545948	0.467061	0.626942	0.548694	0.449651	899	-0.128038	-0.130225	-0.0476986	-0.127879	-0.0698542	0.0177744	#N/A
3end	18s1794	900	-0.0761123	-0.091816	-0.0566904	-0.185598	-0.265378	-0.111213	900	-0.0613278	-0.0429151	-0.137596	-0.0555972	0.01435	-0.107033	#N/A
3end	18s1794	901	-0.798171	-0.800931	-0.715257	-1.07537	-0.90295	-0.602164	901	-0.634917	-0.585725	-0.536	-0.629145	-0.458472	-0.460113	#N/A
3end	18s1794	902	0.233915	0.250548	0.234762	0.275097	0.208673	0.296863	902	0.119274	0.117855	0.176945	0.149988	0.142012	0.206868	#N/A
3end	18s1794	903	0.546764	0.551947	0.556198	0.590426	0.503782	0.522004	903	-0.114079	-0.111907	-0.102938	-0.0211003	-0.00707905	-0.145354	#N/A
3end	18s1794	904	0.142529	0.17176	0.00173536	0.219259	0.0895656	-0.108585	904	-0.164651	-0.123573	-0.228036	-0.267654	-0.286599	-0.16431	#N/A
3end	18s1794	905	0.134295	0.0801741	-0.0255381	0.229243	0.125452	-0.230083	905	-0.359989	-0.42092	-0.358824	-0.401008	-0.390174	-0.389533	#N/A
3end	18s1794	906	-0.301438	-0.207491	-0.219429	-0.0831379	-0.0541634	-0.132237	906	-0.424118	-0.544441	-0.439915	-0.408796	-0.569752	-0.479634	#N/A
3end	18s1794	907	-0.0948585	-0.139625	-0.129746	-0.263623	-0.190433	0.0195006	907	-0.13443	-0.184252	-0.176108	-0.158605	-0.262028	-0.305825	#N/A
3end	18s1794	908	-0.458988	-0.376815	-0.40963	-0.209908	-0.136848	-0.437143	908	-1.42149	-1.2747	-1.42711	-1.2355	-1.36919	-1.39788	#N/A
3end	18s1794	909	-1.08333	-1.10161	-0.998691	-1.09905	-1.04066	-0.909566	909	0.403139	0.482366	0.411273	0.449465	0.508084	0.377957	#N/A
3end	18s1794	910	0.277509	0.228745	0.254125	0.233371	0.208835	0.266304	910	0.703245	0.698128	0.701807	0.693414	0.713108	0.744287	#N/A
3end	18s1794	911	0.626155	0.589265	0.557085	0.519396	0.609789	0.649526	911	0.452756	0.484145	0.474054	0.396349	0.518959	0.524137	#N/A
3end	18s1794	912	0.848547	0.791255	0.832595	0.736243	0.798236	0.823738	912	0.481415	0.418041	0.469127	0.438725	0.497109	0.450022	#N/A
3end	18s1794	913	0.538079	0.59799	0.438944	0.439055	0.520185	0.53779	913	0.406038	0.450857	0.424794	0.394149	0.49674	0.501218	#N/A
3end	18s1794	914	-0.0737433	-0.131699	-0.0113299	-0.0672664	-0.0465116	0.0848878	914	-0.0273864	-0.0481203	0.0511911	-0.0154662	-0.04934	-0.0568764	#N/A
3end	18s1794	915	-3.96194	-3.62828	-2.98275	-3.92799	-4.05263	-3.29108	915	0.0321533	-0.0549819	0.108633	0.0874352	0.0529176	0.129445	#N/A
3end	18s1794	916	0.853999	0.766882	0.823006	0.803813	0.765071	0.833179	916	0.51257	0.450664	0.460791	0.379381	0.443267	0.482873	#N/A
3end	18s1794	917	0.795958	0.81834	0.813241	0.728197	0.835407	0.803063	917	0.341472	0.292489	0.325855	0.412647	0.301521	0.291554	#N/A
3end	18s1794	918	-0.364756	-0.177189	-0.204198	-0.140022	-0.313051	-0.39424	918	0.58962	0.64318	0.549137	0.544023	0.65402	0.607563	#N/A
3end	18s1794	793	0.930157	0.957647	0.921848	0.949983	0.914394	0.722589	793	0.069259	0.0665274	0.0540605	0.0564524	0.0822838	0.0699112	#N/A
3end	18s1794	812	0.897826	0.905581	0.879772	0.930242	0.91806	0.879864	812	-0.676165	-0.666434	-0.622745	-1.08749	-0.648386	-0.414564	#N/A
3end	18s1794	921	-0.28905	-0.192645	-0.327407	-0.412211	-0.386175	-0.363955	921	-0.0406213	-0.0756824	0.0139516	-0.0984481	-0.0215467	0.000304918	#N/A
3end	18s1794	922	0.672734	0.609581	0.6762	0.661173	0.760252	0.631396	922	-0.504467	-0.318622	-0.46568	-0.479687	-0.499063	-0.405646	#N/A
3end	18s1794	813	0.908232	0.913457	0.901825	0.868167	0.918643	0.899419	813	0.891675	0.88314	0.893972	0.80902	0.884475	0.904224	#N/A
3end	18s1794	924	0.583789	0.569075	0.605433	0.588272	0.548147	0.606754	924	-0.970435	-0.924319	-1.03043	-1.12253	-1.29532	-1.01446	#N/A
3end	18s1794	925	-1.79903	-2.105	-2.23237	-1.5778	-1.80615	-2.39943	925	0.481201	0.479284	0.57379	0.572785	0.574248	0.525812	#N/A
3end	18s1794	926	0.0356464	0.102304	0.0611043	-0.0354389	0.129318	0.0333156	926	0.569523	0.559926	0.553444	0.554826	0.713757	0.641351	#N/A
3end	18s1794	927	0.666879	0.626207	0.605098	0.735288	0.680544	0.570348	927	0.047473	-0.0338016	0.0608808	0.107029	0.0396016	0.139284	#N/A
3end	18s1794	928	-1.34617	-1.29157	-1.22118	-1.37708	-1.49966	-1.1078	928	0.259947	0.140176	0.0214918	0.180971	-0.0593142	0.211287	#N/A
3end	18s1794	929	-1.13156	-0.884328	-1.03444	-1.03393	-1.0819	-1.01124	929	0.197056	0.303462	0.0958053	0.0887531	0.0222926	0.019195	#N/A
3end	18s1794	930	-0.22158	-0.317798	-0.138872	-0.284643	-0.313904	-0.141781	930	0.343066	0.115959	0.478576	0.293039	0.452091	0.527559	#N/A
3end	18s1794	814	0.980951	0.988104	0.977639	0.980941	0.983359	0.978793	814	0.843536	0.818272	0.880645	0.791199	0.851869	0.85945	#N/A
3end	18s1794	932	0.410406	0.333169	0.264424	0.570252	0.464697	0.197219	932	0.371763	0.676324	0.466614	0.0905868	0.37556	0.320666	#N/A
3end	18s1794	933	-1.96903	-1.97377	-1.80076	-2.20813	-2.06447	-1.89202	933	0.245742	0.256012	0.0246305	0.100749	0.240106	0.270574	#N/A
3end	18s1794	934	0.74228	0.7258	0.688117	0.787002	0.779906	0.682875	934	0.688385	0.542464	0.621425	0.703739	0.603025	0.702534	#N/A
3end	18s1794	935	-0.688371	-0.630803	-0.42338	-1.16017	-0.612887	-0.186878	935	0.795388	0.597444	0.56151	0.607088	0.598214	0.68507	#N/A
3end	18s1794	936	0.831147	0.822945	0.756845	0.866127	0.833206	0.788208	936	0.702613	0.780963	0.702233	0.710109	0.918503	0.676142	#N/A
3end	18s1794	937	0.017475	0.0730915	0.121358	-0.0625783	0.113742	0.133106	937	0.684052	0.732755	0.818141	0.793922	0.860645	0.819121	#N/A
3end	18s1794	938	0.651753	0.683307	0.583062	0.742034	0.706295	0.529947	938	0.828062	0.948007	0.861218	0.836483	0.859029	0.804584	#N/A
3end	18s1794	939	0.0577272	0.146076	-0.0314457	0.145044	0.12377	0.0340496	939	0.767356	0.88	0.879276	0.830508	0.879125	0.906948	#N/A
3end	18s1794	940	0.807698	0.760692	0.744924	0.812937	0.760759	0.698693	940	0.248594	0.179761	0.243937	0.294323	0.333803	0.361464	#N/A
3end	18s1794	941	-1.51835	-1.38949	-1.42519	-1.34461	-1.68912	-1.65854	941	-0.423375	-0.308251	-0.531518	-0.350482	-0.72524	-0.491012	#N/A
3end	18s1794	942	0.685394	0.675514	0.603281	0.740328	0.670387	0.620302	942	-0.863436	-1.38791	-1.00637	-0.617162	-1.24365	-0.969496	#N/A
3end	18s1794	943	0.543593	0.49096	0.400899	0.548936	0.515701	0.273518	943	-1.09485	-1.20971	-1.12887	-1.23931	-0.673341	-1.05373	#N/A
3end	18s1794	944	-1.13029	-1.09169	-0.937248	-1.21634	-1.41649	-0.904299	944	-0.695249	-0.495781	-0.626788	-0.566589	-0.460548	-0.809976	#N/A
3end	18s1794	945	0.374178	0.37648	0.178576	0.3292	0.355634	0.343092	945	0.0296496	0.167592	0.152101	-0.288708	0.00205339	0.130629	#N/A
3end	18s1794	946	0.664525	0.634187	0.715593	0.687655	0.720142	0.588432	946	-0.0190626	0.022128	0.02135	-0.104826	-0.0826087	-0.382557	#N/A
3end	18s1794	947	-0.326034	-0.546092	-0.368266	-0.388878	-0.404649	0.0590149	947	-0.428571	-0.614731	-0.58807	-0.404517	-0.599329	-0.323529	#N/A
3end	18s1794	948	-2.74976	-2.47875	-2.11806	-3.36282	-2.42891	-1.80079	948	-0.740532	-0.529368	-0.729465	-0.684333	-0.815773	-0.346779	#N/A
3end	18s1794	949	0.696386	0.545978	0.586272	0.71321	0.719583	0.495354	949	0.962453	1	0.982245	1	0.883294	0.978673	#N/A
3end	18s1794	950	0.714724	0.651228	0.649615	0.685607	0.725041	0.62036	950	0.951535	1	1	1	1	1	#N/A
3end	18s1794	951	0.617944	0.634926	0.458013	0.541802	0.584703	0.369821	951	1	1	1	0.93335	1	0.970855	#N/A
3end	18s1794	952	0.344211	0.31557	0.160872	0.371947	0.0497449	0.324726	952	0.969019	1	1	1	1	0.940594	#N/A
3end	18s1794	953	0.398601	0.418273	0.382593	0.386274	0.456552	0.248905	953	1	1	1	1	1	0.94152	#N/A
3end	18s1794	954	-0.734023	-0.598684	-0.8122	-0.402207	-0.46882	-0.915702	954	0.969677	0.974755	1	1	0.977717	0.974548	#N/A
3end	18s1794	955	-0.0784314	0.0660088	-0.0958286	0.222447	0.0246126	0.126055	955	0.209784	0.508929	0.453718	0.575926	0.633998	0.603038	#N/A
3end	18s1794	956	-0.0981744	-0.129367	-0.0939227	-0.0978399	-0.148371	-0.310854	956	0.215637	0.00582446	-0.0137276	-0.173843	-0.14433	-0.0329716	#N/A
3end	18s1794	957	-1.93784	-1.89321	-0.772605	-2.01259	-1.62312	-1.04314	957	-0.675794	-0.535783	-0.692094	-0.389658	-0.66022	-0.978211	#N/A
3end	18s1794	958	0.491324	0.513144	0.351038	0.182569	0.36499	0.322274	958	0.2699	0.00326565	0.375145	0.300754	0.372858	0.129415	#N/A
3end	18s1794	959	-0.0715561	-0.0974359	-0.24384	-0.0654793	-0.0675293	-0.0149942	959	0.318182	0.410082	0.197812	0.361519	0.151632	0.0295858	#N/A
3end	18s1794	960	0.517303	0.477567	0.315668	0.532648	0.45044	0.549437	960	-0.289886	-0.550808	-0.304471	-0.0385808	-0.0930509	-0.281989	#N/A
3end	18s1794	961	0.517882	0.576682	0.613466	0.656445	0.49388	0.568049	961	-0.426829	-0.334666	-0.29103	-0.547197	-0.652983	-0.241515	#N/A
3end	18s1794	962	0.494382	0.479425	0.494466	0.38194	0.492672	0.39915	962	0.0402612	-0.363908	-0.197814	-0.0514604	-0.145331	-0.0750383	#N/A
3end	18s1794	963	0.445459	0.151795	0.337313	0.29771	0.114619	0.0844354	963	-0.278049	-0.116454	-0.0630191	-0.181054	0.0267464	0.00488096	#N/A
3end	18s1794	964	0.621971	0.561651	0.629809	0.469664	0.694224	0.749768	964	0.0106813	0.0380356	-0.238596	-0.177502	0.0575581	-0.163435	#N/A
3end	18s1794	965	0.515478	0.415888	0.5275	0.357977	0.70141	0.611554	965	-0.0394084	-0.0852941	-0.230722	-0.059102	-0.0583016	0.0300573	#N/A
3end	18s1794	966	0.249431	0.253525	0.238329	0.268132	-0.010937	0.2	966	-0.318331	-0.0746812	-0.178824	-0.199055	-0.0305344	-0.0892011	#N/A
3end	18s1794	967	0.042749	-0.184843	-0.0333863	0.0206612	-0.113335	-0.369234	967	0.549968	0.559002	0.470623	0.261853	0.283218	0.626066	#N/A
3end	18s1794	968	0.712991	0.719388	0.595359	0.624588	0.619089	0.707513	968	0.763669	0.718105	0.769951	0.67518	0.703984	0.799131	#N/A
3end	18s1794	969	0.843818	0.741315	0.695984	0.743259	0.816393	0.740502	969	0.869783	0.870258	0.835586	0.83271	0.815834	0.881583	#N/A
3end	18s1794	970	0.702813	0.611254	0.637848	0.680878	0.794275	0.659789	970	0.870287	0.904871	0.845619	0.847633	0.829153	0.899456	#N/A
3end	18s1794	971	0.347506	0.24653	0.15273	0.027308	0.110899	0.362173	971	0.887286	0.894411	0.866504	0.873194	0.85277	0.885316	#N/A
3end	18s1794	972	0.593209	0.459676	0.36747	0.468543	0.312321	0.482274	972	0.981499	0.978365	0.982472	0.563854	0.525461	0.566522	#N/A
3end	18s1794	973	-10.506	-7.41796	-6.90395	-5.78551	-5.84783	-7.66812	973	-2.81787	-2.80939	-2.65165	-2.33383	-2.51621	-2.85137	#N/A
3end	18s1794	974	0.342206	0.064109	0.182868	-0.134846	0.0705247	0.12739	974	0.182332	0.243227	0.147427	0.321776	0.264862	0.201713	#N/A
3end	18s1794	975	0.0881244	0.00232264	-0.166952	-0.556968	-0.630435	-0.00779589	975	0.308774	0.267045	0.194102	0.31063	0.330066	0.253627	#N/A
3end	18s1794	976	0.470588	0.546361	0.514183	0.606602	0.466109	0.459614	976	0.129983	0.161296	0.101903	0.207551	0.194679	0.0960519	#N/A
3end	18s1794	977	0.279433	0.310265	0.497894	0.486553	0.556058	0.421222	977	-0.181995	-0.198713	-0.183169	-0.182421	-0.105876	-0.0512592	#N/A
3end	18s1794	978	0.605542	0.498734	0.423594	0.455246	0.456635	0.289636	978	-0.318011	-0.295821	-0.352205	-0.357246	-0.334546	-0.300364	#N/A
3end	18s1794	979	0.367647	0.245366	0.126605	0.235047	0.105392	0.327586	979	-0.690855	-0.687727	-0.721	-0.670851	-0.743191	-0.795799	#N/A
3end	18s1794	980	-0.546785	-0.597077	-0.561224	-0.21988	-0.447455	-0.659269	980	-0.859975	-0.837528	-0.751029	-0.846322	-0.833925	-0.771774	#N/A
3end	18s1794	981	0.713922	0.316071	0.58042	0.472044	0.56869	0.452333	981	-1.05204	-1.20538	-0.878747	-1.2134	-1.16338	-0.949902	#N/A
3end	18s1794	982	0.64497	0.332051	0.587852	0.401813	0.536082	0.814002	982	0.565957	0.594345	0.573283	0.541374	0.607957	0.605616	#N/A
3end	18s1794	983	0.0959821	0.533679	0.385106	-0.109155	0.389902	0.467334	983	0.845255	0.843804	0.836402	0.800967	0.840337	0.86406	#N/A
3end	18s1794	984	0.652845	0.601672	0.609907	0.499176	0.61282	0.778199	984	0.787205	0.796234	0.795817	0.743841	0.810854	0.842175	#N/A
3end	18s1794	985	0.846809	0.95206	0.833359	0.648749	0.775896	0.88411	985	0.0974637	0.10588	0.0996659	0.194387	0.0249091	0.0410739	#N/A
3end	18s1794	986	0.851296	0.90172	0.845767	0.786033	0.872357	0.914245	986	-0.104566	-0.0695002	-0.22324	0.0230204	-0.145716	-0.260414	#N/A
3end	18s1794	987	0.873562	0.878939	0.79798	0.638679	0.681505	0.748536	987	-0.320056	-0.245903	-0.295437	-0.12173	-0.271711	-0.357343	#N/A
3end	18s1794	988	0.267884	0.365443	0.288538	0.260733	0.282024	0.236899	988	-0.313433	-0.30639	-0.309643	-0.506405	-0.350856	-0.133207	#N/A
3end	18s1794	989	0.771843	0.751828	0.734159	0.885273	0.799745	0.682205	989	0.0280232	-0.0767933	-0.0361665	-0.0947155	-0.0537646	0.0317477	#N/A
3end	18s1794	990	0.790245	0.790412	0.8296	0.774701	0.809594	0.782588	990	0.12925	0.0911918	0.154054	-0.0976156	0.116309	0.131842	#N/A
3end	18s1794	991	0.38639	0.388791	0.46652	0.468683	0.431805	0.302422	991	0.989379	0.99874	0.990109	0.992309	0.987717	0.991317	#N/A
3end	18s1794	992	0.472675	0.480746	0.405002	0.53163	0.49096	0.483809	992	0.993808	0.990055	0.993474	0.995417	0.995717	0.995712	#N/A
3end	18s1794	993	0.136593	0.171668	0.136429	0.235578	0.147312	0.0698969	993	-0.0424406	-0.0223205	-0.0438719	0.0354751	-0.0292734	-0.13435	#N/A
3end	18s1794	994	-5.48508	-5.40159	-5.2322	-5.27011	-5.4034	-4.99822	994	0.24022	0.224805	0.204396	0.243697	0.317026	0.283644	#N/A
3end	18s1794	995	-0.261768	-0.244606	-0.471293	-0.0938475	-0.326835	-0.454949	995	0.563634	0.523205	0.534307	0.494	0.561391	0.561278	#N/A
3end	18s1794	996	0.230543	0.200117	0.168335	0.333322	0.287118	0.154574	996	0.00523146	0.1262	0.229585	-0.270695	-0.128765	0.151934	#N/A
3end	18s1794	997	0.739947	0.721985	0.637562	0.742201	0.742034	0.683065	997	0.209717	0.230148	0.176653	0.302229	0.198105	0.17132	#N/A
3end	18s1794	998	-0.799439	-0.741042	-0.375004	-1.28883	-0.936797	-0.461973	998	-0.702495	-0.704923	-0.57951	-0.706707	-0.847885	-0.73053	#N/A
3end	18s1794	999	0.81234	0.75814	0.773615	0.750657	0.749451	0.740175	999	-0.675968	-0.67735	-0.695794	-0.57842	-0.623856	-0.619822	#N/A
3end	18s1794	815	0.960924	0.958232	0.943663	0.958643	0.953011	0.951162	815	0.612927	0.544252	0.625162	0.583128	0.600025	0.574935	#N/A
3end	18s1794	1001	0.232468	0.224427	0.129962	0.257653	0.297072	0.130649	1001	-0.385441	-0.368004	-0.475515	-0.229488	-0.350268	-0.456138	#N/A
3end	18s1794	1002	0.521031	0.561306	0.44888	0.48659	0.529165	0.51884	1002	0.335881	0.354436	0.353823	0.398817	0.404961	0.363016	#N/A
3end	18s1794	1003	0.802079	0.799626	0.778057	0.827991	0.818521	0.752811	1003	0.170945	0.203827	0.173774	0.152604	0.170447	0.155026	#N/A
3end	18s1794	1004	0.470825	0.439424	0.302992	0.547081	0.502898	0.269315	1004	0.128092	0.150238	0.0883393	0.0855072	0.143855	0.116251	#N/A
3end	18s1794	1005	-5.56246	-5.42117	-4.15383	-6.67606	-6.29226	-4.32437	1005	0.749249	0.744142	0.749624	0.725533	0.75982	0.78814	#N/A
3end	18s1794	1006	0.663383	0.626095	0.461436	0.732263	0.694444	0.458283	1006	0.236002	0.192365	0.244451	0.131166	0.207261	0.238535	#N/A
3end	18s1794	1007	0.472637	0.464696	0.399051	0.508348	0.478472	0.408091	1007	-0.389607	-0.421438	-0.315641	-0.70531	-0.571179	-0.272798	#N/A
3end	18s1794	1008	-0.56855	-0.524229	-0.520198	-0.692103	-0.613097	-0.441974	1008	-0.236437	-0.270721	-0.221333	-0.352879	-0.280043	-0.171367	#N/A
3end	18s1794	1009	-1.01054	-1.03361	-1.10351	-0.744018	-0.80717	-1.05985	1009	-0.209868	-0.187185	-0.186514	-0.182908	-0.200803	-0.150481	#N/A
3end	18s1794	1010	-0.195076	-0.123514	-0.0607329	-0.151069	-0.110849	-0.0108542	1010	0.20136	0.23307	0.238983	0.256371	0.238989	0.225912	#N/A
3end	18s1794	1011	0.602194	0.577661	0.549461	0.661968	0.633567	0.522497	1011	-0.454012	-0.53349	-0.493501	-0.535059	-0.412476	-0.408206	#N/A
3end	18s1794	1012	0.791738	0.816581	0.767977	0.817549	0.838311	0.767256	1012	-0.421018	-0.385594	-0.497655	-0.274859	-0.452803	-0.507785	#N/A
3end	18s1794	1013	0.109855	0.0148215	0.105298	0.0784823	0.0465121	0.0533201	1013	-0.522143	-0.537835	-0.510446	-0.337333	-0.482575	-0.620334	#N/A
3end	18s1794	1014	0.439765	0.439361	0.441838	0.465532	0.43681	0.479015	1014	-0.593593	-0.514536	-0.589056	-0.311026	-0.555128	-0.702709	#N/A
3end	18s1794	1015	0.472519	0.465678	0.402816	0.484017	0.460655	0.414886	1015	0.00848356	0.06792	0.025262	0.130823	0.129641	-0.0765079	#N/A
3end	18s1794	1016	0.422381	0.358824	0.311253	0.366197	0.408313	0.397037	1016	0.706026	0.694553	0.718847	0.58527	0.694349	0.762629	#N/A
3end	18s1794	1017	0.841793	0.82618	0.778755	0.847719	0.854224	0.786098	1017	0.751582	0.743224	0.766256	0.694471	0.799308	0.784036	#N/A
3end	18s1794	1018	0.698549	0.647214	0.598285	0.721968	0.721826	0.604561	1018	0.66595	0.601811	0.653099	0.538604	0.656489	0.624262	#N/A
3end	18s1794	1019	-0.464809	-0.503184	-0.75046	-0.244944	-0.270121	-0.79176	1019	0.42915	0.363727	0.355411	0.357817	0.406738	0.355984	#N/A
3end	18s1794	1020	-10.1878	-9.06592	-7.09256	-12.3371	-12.2908	-7.26326	1020	0.400978	0.36306	0.350123	0.208393	0.351885	0.397158	#N/A
3end	18s1794	1021	0.709013	0.692603	0.558175	0.781659	0.764554	0.551729	1021	0.349905	0.259627	0.2341	0.346266	0.363181	0.264618	#N/A
3end	18s1794	816	0.913221	0.898167	0.885609	0.913727	0.925333	0.895927	816	-0.0847145	-0.0670962	-0.105414	0.0263852	-0.0635538	-0.0759079	#N/A
3end	18s1794	1023	0.149087	0.0952036	0.131973	0.147739	0.185081	0.0846887	1023	0.297886	0.260551	0.321465	0.211846	0.31578	0.318303	#N/A
3end	18s1794	1024	0.869656	0.866276	0.847255	0.897508	0.884749	0.868789	1024	0.34779	0.397745	0.334523	0.407469	0.250302	0.384747	#N/A
3end	18s1794	1025	0.893787	0.8742	0.838145	0.908261	0.896442	0.868449	1025	0.140209	0.228327	0.208896	0.193509	0.199384	0.147527	#N/A
3end	18s1794	1026	0.185468	0.109651	-0.10516	0.438654	0.348362	-0.156566	1026	-0.0806081	0.010501	-0.0386652	-0.0801271	-0.0403082	0.0536792	#N/A
3end	18s1794	1027	-2.83053	-2.64744	-2.36282	-2.78235	-2.91375	-2.40722	1027	-0.226548	-0.234601	-0.206572	-0.27737	-0.162468	-0.209627	#N/A
3end	18s1794	1028	0.712111	0.709233	0.659814	0.769774	0.764986	0.66456	1028	0.481044	0.489853	0.479261	0.408581	0.52825	0.534195	#N/A
3end	18s1794	1029	0.727869	0.719389	0.648849	0.722244	0.751933	0.674276	1029	0.783841	0.746439	0.783167	0.690378	0.762766	0.809	#N/A
3end	18s1794	1030	0.666724	0.636692	0.605027	0.63912	0.647841	0.628844	1030	0.126056	0.198492	0.188307	0.123851	0.0943516	0.168264	#N/A
3end	18s1794	1031	-0.216433	-0.253189	-0.390229	-0.0967595	-0.132984	-0.436515	1031	-0.327653	-0.326295	-0.376609	-0.1483	-0.459378	-0.458319	#N/A
3end	18s1794	1032	-2.46049	-2.20327	-1.62705	-3.37124	-2.97072	-1.50051	1032	-0.429033	-0.490993	-0.328629	-0.360932	-0.398815	-0.453593	#N/A
3end	18s1794	1033	0.692201	0.65823	0.589735	0.733509	0.744681	0.593248	1033	0.073838	0.0920628	0.0568669	0.0941756	0.107191	0.0718119	#N/A
3end	18s1794	1034	0.836093	0.833902	0.798218	0.85629	0.874028	0.808196	1034	-0.431138	-0.493153	-0.570767	-0.403098	-0.430691	-0.615953	#N/A
3end	18s1794	1035	-1.43088	-1.41075	-1.49526	-1.17044	-1.42677	-1.59763	1035	-0.444889	-0.41242	-0.478283	-0.32811	-0.245597	-0.50731	#N/A
3end	18s1794	1036	-1.15563	-1.23884	-0.947419	-1.45474	-1.24701	-0.932592	1036	-0.527915	-0.433706	-0.417541	-0.656452	-0.527697	-0.303965	#N/A
3end	18s1794	1037	0.792213	0.784056	0.755677	0.839642	0.819597	0.740854	1037	0.363312	0.313693	0.323145	0.421332	0.35797	0.371938	#N/A
3end	18s1794	1038	0.785902	0.789582	0.75896	0.80797	0.801528	0.752602	1038	-0.750353	-0.814343	-0.8268	-0.870072	-0.87645	-0.846575	#N/A
3end	18s1794	1039	-0.535775	-0.518987	-0.676657	-0.268212	-0.399649	-0.762458	1039	0.264963	0.278909	0.268179	0.256579	0.291364	0.297577	#N/A
3end	18s1794	1040	-0.322358	-0.441335	-0.361899	-0.191308	-0.324931	-0.36157	1040	-0.0470361	-0.0392159	-0.0215576	-0.208918	-0.0953476	0.104629	#N/A
3end	18s1794	1041	0.770569	0.752693	0.730825	0.783679	0.770498	0.732073	1041	-0.402817	-0.397404	-0.24505	-0.398653	-0.586218	-0.377392	#N/A
3end	18s1794	1042	-0.738719	-0.546505	-0.444858	-0.819434	-0.768269	-0.486561	1042	0.469312	0.494151	0.463759	0.416403	0.416964	0.460699	#N/A
3end	18s1794	1043	0.100235	0.0968975	0.108305	0.0418729	0.0650035	0.155836	1043	0.5592	0.544289	0.59944	0.567398	0.521325	0.543273	#N/A
3end	18s1794	1044	-0.846266	-0.902172	-0.965219	-0.937908	-0.780875	-0.807292	1044	0.852918	0.830896	0.874695	0.838636	0.85816	0.883316	#N/A
3end	18s1794	1045	0.711775	0.749356	0.684858	0.778631	0.788109	0.702522	1045	0.853003	0.877312	0.811946	0.724939	0.853469	0.836476	#N/A
3end	18s1794	1046	-0.775748	-0.713559	-0.771689	-0.829535	-0.839183	-0.552553	1046	0.890486	0.909393	0.889144	0.850223	0.880935	0.865639	#N/A
3end	18s1794	1047	0.613332	0.647183	0.557249	0.658861	0.645307	0.542354	1047	0.732217	0.749102	0.758501	0.78043	0.793152	0.739644	#N/A
3end	18s1794	1048	0.72351	0.669068	0.615021	0.702547	0.692167	0.571218	1048	0.756537	0.744027	0.761667	0.803648	0.819639	0.833059	#N/A
3end	18s1794	1049	-0.0527575	-0.137931	-0.151352	0.100014	-0.0657858	-0.368817	1049	0.733985	0.717384	0.669798	0.626359	0.598584	0.740736	#N/A
3end	18s1794	1050	0.549448	0.523677	0.472779	0.555893	0.512308	0.418257	1050	-0.189563	-0.0170055	-0.224938	-0.140194	-0.316225	0.00614182	#N/A
3end	18s1794	1051	0.27122	0.329422	0.265579	0.277741	0.299457	0.30699	1051	0.16886	0.0858369	0.0780488	0.0211692	0.0951073	-0.0143147	#N/A
3end	18s1794	1052	-0.344427	-0.251586	-0.181223	-0.601764	-0.417584	-0.149825	1052	-0.332182	-0.385525	-0.39111	-0.54239	-0.449652	-0.428897	#N/A
3end	18s1794	1053	-1.04574	-0.961863	-0.826144	-0.855355	-0.924527	-0.963228	1053	-0.213644	-0.275866	-0.194459	-0.292087	-0.49662	-0.26181	#N/A
3end	18s1794	1054	0.694165	0.699609	0.682613	0.678464	0.664605	0.683413	1054	-0.123178	-0.135737	-0.0938104	-0.138551	-0.0321516	-0.0373745	#N/A
3end	18s1794	1055	0.200558	0.215928	0.303961	0.219703	0.207048	0.247555	1055	0.136488	0.137257	0.134266	0.138939	0.223375	0.120373	#N/A
3end	18s1794	1056	-0.0327661	-0.1033	0.014107	-0.179325	-0.0951377	0.125458	1056	-0.180074	-0.190124	-0.219751	-0.0436544	-0.110913	-0.0443982	#N/A
3end	18s1794	1057	-1.97403	-1.95779	-2.25551	-1.74092	-2.08497	-2.28587	1057	0.318965	0.317063	0.348033	0.376365	0.3912	0.238658	#N/A
3end	18s1794	1058	0.71383	0.699798	0.651122	0.667603	0.707436	0.6716	1058	-0.242429	-0.239134	-0.276735	-0.182817	-0.0573517	-0.235091	#N/A
3end	18s1794	1059	0.846884	0.824912	0.815345	0.821411	0.809238	0.788731	1059	0.332064	0.291082	0.280531	0.330872	0.35108	0.2818	#N/A
3end	18s1794	1060	0.623977	0.569655	0.449411	0.623368	0.572081	0.458662	1060	0.810684	0.808789	0.811307	0.779236	0.832332	0.820081	#N/A
3end	18s1794	1061	0.0455051	-0.0517375	-0.111613	0.103973	0.0835504	-0.09438	1061	0.75701	0.751386	0.758439	0.725392	0.777088	0.798394	#N/A
3end	18s1794	1062	-1.43374	-1.37621	-1.06672	-1.50447	-1.23154	-1.14108	1062	0.833912	0.82347	0.809471	0.822943	0.828098	0.818349	#N/A
3end	18s1794	1063	-0.0527424	-0.061053	-0.0566261	-0.0899558	-0.0203137	0.00111472	1063	0.52827	0.537527	0.555397	0.496003	0.534675	0.533588	#N/A
3end	18s1794	1064	-1.96565	-1.90864	-1.82278	-1.89035	-1.85319	-1.76771	1064	-0.420403	-0.381754	-0.405292	-0.383349	-0.368168	-0.40543	#N/A
3end	18s1794	1065	-0.639302	-0.54572	-0.485553	-0.537325	-0.727939	-0.539882	1065	-1.57625	-1.66417	-1.79439	-1.36516	-1.43344	-1.75433	#N/A
3end	18s1794	1066	0.277774	0.3265	0.326326	0.222624	0.286238	0.380867	1066	-0.968618	-0.850166	-0.911644	-0.851519	-0.993121	-0.937648	#N/A
3end	18s1794	1067	0.709832	0.712015	0.680123	0.644765	0.665947	0.687621	1067	-0.433987	-0.466907	-0.365509	-0.619487	-0.487853	-0.360065	#N/A
3end	18s1794	1068	0.83328	0.83847	0.829834	0.839922	0.834264	0.823078	1068	-0.511443	-0.481299	-0.460785	-0.45531	-0.604997	-0.50622	#N/A
3end	18s1794	1069	0.413778	0.417029	0.353351	0.410972	0.375599	0.359161	1069	-0.0603423	-0.0821067	-0.0539303	-0.0706044	-0.0540306	-0.00957205	#N/A
3end	18s1794	1070	0.751463	0.745407	0.643615	0.777599	0.667164	0.671565	1070	0.423816	0.419331	0.412649	0.424562	0.407772	0.420698	#N/A
3end	18s1794	1071	0.66638	0.599581	0.505666	0.553824	0.565377	0.5226	1071	0.466377	0.433563	0.446187	0.343929	0.450526	0.44998	#N/A
3end	18s1794	1072	0.847011	0.75938	0.857426	0.719826	0.832714	0.757209	1072	0.228457	0.17857	0.22056	0.199255	0.248453	0.204029	#N/A
3end	18s1794	1073	0.410223	0.33945	0.378525	0.355841	0.369748	0.479568	1073	0.314878	0.32088	0.283755	0.325877	0.359968	0.268458	#N/A
3end	18s1794	1074	0.835726	0.815078	0.797219	0.742207	0.80417	0.753972	1074	0.164041	0.189657	0.151457	0.190656	0.17666	0.1212	#N/A
3end	18s1794	832	0.89744	0.905567	0.860219	0.908516	0.895514	0.874121	832	0.523653	0.522472	0.515231	0.457397	0.520611	0.498807	#N/A
3end	18s1794	919	0.895189	0.886786	0.900219	0.91656	0.916661	0.897695	919	0.714296	0.729309	0.753871	0.716708	0.827859	0.760204	#N/A
3end	18s1794	1077	0.746183	0.704482	0.687295	0.746338	0.777598	0.7186	1077	-0.214257	-0.219286	-0.0716354	-0.194362	-0.147433	-0.0311275	#N/A
3end	18s1794	920	0.947952	0.940539	0.919671	0.961793	0.939423	0.925274	920	-1.99072	-2.10744	-2.27273	-1.81744	-2.12687	-2.4594	#N/A
3end	18s1794	1079	0.866995	0.847572	0.847168	0.901499	0.909651	0.836535	1079	0.175364	0.262549	0.119031	0.328173	0.214119	0.113445	#N/A
3end	18s1794	1080	-0.856901	-0.865422	-0.577668	-1.02003	-0.947817	-0.644534	1080	0.873644	0.894632	0.847002	0.82474	0.894035	0.897437	#N/A
3end	18s1794	1081	0.846084	0.844839	0.797948	0.87945	0.87988	0.7927	1081	0.960656	0.968062	0.963294	0.954212	0.968493	0.969091	#N/A
3end	18s1794	1082	0.351301	0.326749	0.163109	0.443693	0.472176	0.197195	1082	0.869534	0.848852	0.839913	0.817444	0.89738	0.892375	#N/A
3end	18s1794	1083	0.381231	0.434806	0.386996	0.432077	0.406539	0.360027	1083	0.713944	0.69357	0.703407	0.662485	0.764016	0.74897	#N/A
3end	18s1794	1084	-0.307536	-0.323004	-0.325302	-0.27988	-0.289021	-0.154108	1084	0.725242	0.75461	0.754945	0.709663	0.770747	0.793238	#N/A
3end	18s1794	1085	-1.01526	-1.0473	-0.926594	-1.13863	-1.06018	-0.808939	1085	0.606959	0.514443	0.590442	0.480712	0.619034	0.600632	#N/A
3end	18s1794	1086	0.814015	0.791023	0.750827	0.824523	0.819359	0.732604	1086	0.256358	0.170979	0.201789	0.277258	0.264145	0.208627	#N/A
3end	18s1794	1087	-0.372029	-0.454611	-0.715414	-0.0415761	-0.297717	-0.74091	1087	-0.0460438	0.0743418	-0.164567	0.187297	0.0153742	-0.106902	#N/A
3end	18s1794	1088	-1.061	-1.04345	-0.61994	-1.47333	-1.28182	-0.772327	1088	-0.259521	-0.218829	-0.30131	-0.247489	-0.161096	-0.307254	#N/A
3end	18s1794	1089	-1.51584	-1.37637	-1.32255	-1.47893	-1.51111	-1.34558	1089	0.169397	0.162734	0.174513	0.122623	0.253338	0.244442	#N/A
3end	18s1794	1090	0.582047	0.55137	0.439397	0.618124	0.593381	0.462814	1090	0.494729	0.495796	0.474071	0.406193	0.507654	0.506187	#N/A
3end	18s1794	1091	0.650367	0.640749	0.546878	0.693127	0.671827	0.545193	1091	0.492032	0.457916	0.483477	0.407567	0.522467	0.540177	#N/A
3end	18s1794	1092	0.271921	0.25737	0.209519	0.319155	0.275255	0.178407	1092	0.384958	0.370829	0.346148	0.35958	0.405776	0.340427	#N/A
3end	18s1794	1093	-0.0366468	-0.00876011	0.0803113	-0.148026	-0.0276362	0.12008	1093	0.0871352	0.0750774	0.105325	0.103664	0.0777194	-0.00599265	#N/A
3end	18s1794	1094	-0.337261	-0.306233	-0.26539	-0.354704	-0.388133	-0.266052	1094	-0.975738	-0.989557	-1.00846	-0.902181	-0.992688	-0.975401	#N/A
3end	18s1794	1095	-0.215166	-0.230231	-0.188809	-0.306336	-0.184049	-0.288901	1095	-2.37726	-2.45432	-2.36001	-2.28128	-2.5508	-2.57351	#N/A
3end	18s1794	1096	0.325918	0.359749	0.31898	0.40457	0.416631	0.365842	1096	-0.395151	-0.287604	-0.340678	-0.38454	-0.43927	-0.376141	#N/A
3end	18s1794	1097	0.283576	0.262609	0.22232	0.383495	0.360837	0.273139	1097	0.220688	0.272113	0.234493	0.213539	0.213683	0.269119	#N/A
3end	18s1794	1098	-0.747082	-0.78988	-0.874423	-0.711942	-0.77965	-0.887446	1098	0.546915	0.526353	0.525918	0.555857	0.577372	0.575632	#N/A
3end	18s1794	1099	0.215542	0.201932	0.252838	0.169269	0.252402	0.274039	1099	0.305452	0.297145	0.311439	0.340029	0.359351	0.35333	#N/A
3end	18s1794	1100	-0.125438	-0.00863311	0.0333725	-0.20986	-0.155959	0.113103	1100	0.330143	0.282602	0.273344	0.338312	0.342559	0.269928	#N/A
3end	18s1794	1101	-0.0391112	-0.051371	0.0737586	-0.195596	-0.0962751	0.0937291	1101	0.11769	0.129126	0.124962	0.140848	0.169813	0.177881	#N/A
3end	18s1794	1102	0.42792	0.384979	0.427765	0.387122	0.496355	0.506982	1102	-0.154585	-0.142819	-0.0985643	-0.125344	-0.146393	-0.0484516	#N/A
3end	18s1794	1103	0.708854	0.719316	0.728399	0.768567	0.756833	0.668455	1103	-0.32937	-0.290454	-0.297932	-0.314746	-0.319173	-0.317944	#N/A
3end	18s1794	1104	0.323219	0.266845	0.247247	0.117412	0.149552	0.277794	1104	0.102254	0.0936453	0.129495	0.0129092	0.0150415	0.163953	#N/A
3end	18s1794	1105	0.875256	0.868588	0.844915	0.855263	0.844367	0.884939	1105	-0.378032	-0.365014	-0.257071	-0.475973	-0.347181	-0.218383	#N/A
3end	18s1794	1106	0.571155	0.563676	0.541982	0.417076	0.519041	0.574914	1106	-0.0964377	-0.121953	-0.0836497	-0.109955	-0.1027	-0.0788708	#N/A
3end	18s1794	1107	0.566287	0.532632	0.551528	0.421969	0.49441	0.58498	1107	0.565232	0.600516	0.552089	0.55744	0.564981	0.519285	#N/A
3end	18s1794	1108	0.493493	0.507831	0.526014	0.455828	0.530733	0.516009	1108	0.428692	0.379594	0.384445	0.363338	0.434057	0.382353	#N/A
3end	18s1794	1109	0.309607	0.363925	0.351585	0.331955	0.350207	0.368635	1109	0.550626	0.50726	0.523373	0.568737	0.485916	0.509249	#N/A
3end	18s1794	1110	-0.0221919	-0.0262918	-0.0421328	0.0942537	-0.0474663	-0.0768183	1110	0.457475	0.409722	0.417532	0.409345	0.379782	0.413305	#N/A
3end	18s1794	1111	-1.00134	-1.05081	-1.32307	-0.666076	-0.858592	-1.3324	1111	-0.266884	-0.226354	-0.122746	-0.507908	-0.394679	0.02997	#N/A
3end	18s1794	1112	0.778518	0.733449	0.698685	0.794587	0.782566	0.641956	1112	-0.300517	-0.271666	-0.218325	-0.313359	-0.21551	-0.208093	#N/A
3end	18s1794	1113	-0.329037	-0.237597	-0.252186	-0.349849	-0.287585	-0.352974	1113	-0.129947	-0.113904	-0.192169	-0.0855289	-0.0129977	-0.181877	#N/A
3end	18s1794	1114	0.607566	0.604962	0.587517	0.606539	0.632782	0.552291	1114	0.118229	0.196764	0.111706	0.212653	0.197084	0.139832	#N/A
3end	18s1794	923	0.891992	0.917489	0.882043	0.895275	0.893509	0.889164	923	-0.0455151	-0.0533001	0.0404778	-0.184877	-0.0445319	0.011178	#N/A
3end	18s1794	1116	-3.66879	-3.70831	-3.50149	-3.74017	-3.94946	-3.2949	1116	-0.380564	-0.375411	-0.395325	-0.398309	-0.383811	-0.328503	#N/A
3end	18s1794	1117	-0.27155	-0.232282	-0.25953	-0.184981	-0.249944	-0.330296	1117	-0.463066	-0.557276	-0.50422	-0.348429	-0.580656	-0.623818	#N/A
3end	18s1794	1118	-0.587016	-0.57843	-0.531489	-0.670221	-0.689642	-0.507284	1118	-0.463072	-0.509988	-0.517436	-0.448196	-0.637631	-0.616616	#N/A
3end	18s1794	1119	-0.541184	-0.614594	-0.532787	-0.714495	-0.523095	-0.430937	1119	-0.185024	-0.146398	-0.139713	-0.20543	-0.129464	-0.187557	#N/A
3end	18s1794	1120	0.682448	0.694143	0.684382	0.695217	0.717721	0.67846	1120	-0.0939292	-0.157673	-0.151196	-0.219168	-0.181731	-0.120784	#N/A
3end	18s1794	1121	-0.0809756	-0.0477305	-0.0520192	-0.0589567	0.00237662	-0.000552674	1121	-0.10479	-0.098762	-0.021109	-0.093052	-0.059638	-0.0839298	#N/A
3end	18s1794	1122	0.750764	0.746127	0.711603	0.770936	0.764503	0.708926	1122	0.194764	0.230769	0.194443	0.177243	0.290381	0.230931	#N/A
3end	18s1794	931	0.877051	0.867638	0.859853	0.873583	0.893122	0.883216	931	-0.360016	-0.259901	-0.194763	-0.231504	-0.230863	-0.155433	#N/A
3end	18s1794	1124	0.738407	0.705996	0.649847	0.694108	0.762814	0.669788	1124	0.383614	0.360838	0.376217	0.308605	0.374383	0.466853	#N/A
3end	18s1794	1125	0.791554	0.773831	0.742234	0.836609	0.805691	0.724096	1125	0.336982	0.313563	0.349875	0.28785	0.32336	0.328975	#N/A
3end	18s1794	1126	-0.397834	-0.372373	-0.236713	-0.392028	-0.248263	-0.23631	1126	0.15463	0.123389	0.0355919	0.202175	0.144313	0.131882	#N/A
3end	18s1794	1127	-0.315489	-0.249368	-0.111516	-0.557217	-0.313227	0.00413978	1127	0.165842	0.166817	0.159021	0.106958	0.155886	0.239579	#N/A
3end	18s1794	1128	0.526598	0.513623	0.43096	0.630658	0.596656	0.470341	1128	0.45851	0.463911	0.469359	0.480725	0.464687	0.502288	#N/A
3end	18s1794	1129	0.360105	0.385601	0.342287	0.370579	0.400186	0.380832	1129	0.427939	0.387067	0.425784	0.385406	0.434233	0.456356	#N/A
3end	18s1794	1130	0.181197	0.132857	0.117702	0.157037	0.0717352	0.0875584	1130	0.37872	0.356397	0.381244	0.319584	0.345118	0.409024	#N/A
3end	18s1794	1131	0.301025	0.213366	0.157094	0.279349	0.258447	0.155526	1131	0.358566	0.360695	0.365548	0.354198	0.361843	0.352163	#N/A
3end	18s1794	1132	-3.44194	-3.44797	-3.66486	-2.90809	-3.38356	-3.55019	1132	0.0432871	0.0534692	0.0656563	0.02831	0.0610806	0.0156871	#N/A
3end	18s1794	1133	-1.07578	-0.972675	-0.775838	-1.35115	-1.03828	-0.860534	1133	-0.233324	-0.254278	-0.31189	-0.338551	-0.226917	-0.325688	#N/A
3end	18s1794	1134	0.00536005	0.0193957	0.0637398	0.137476	0.00272143	-0.0952026	1134	-0.30588	-0.342546	-0.24692	-0.397104	-0.317293	-0.312651	#N/A
3end	18s1794	1135	0.814701	0.831007	0.831914	0.806167	0.819034	0.82196	1135	-0.867424	-0.796152	-0.752878	-0.941831	-0.942692	-0.728842	#N/A
3end	18s1794	1136	0.584853	0.627028	0.66532	0.354392	0.45195	0.728575	1136	0.098073	0.17084	0.145271	0.0462191	0.0917576	0.178871	#N/A
3end	18s1794	1000	0.898143	0.86172	0.869754	0.905358	0.898785	0.871255	1000	-0.576946	-0.67206	-0.733304	-0.465867	-0.510631	-0.761501	#N/A
3end	18s1794	1138	0.587036	0.572795	0.597571	0.53305	0.580373	0.617397	1138	0.212043	0.190805	0.216263	0.180332	0.233288	0.25906	#N/A
3end	18s1794	1139	0.407054	0.372297	0.351359	0.482089	0.436911	0.353038	1139	-0.233533	-0.234279	-0.28778	-0.158416	-0.235127	-0.294066	#N/A
3end	18s1794	1140	-0.288598	-0.313191	-0.43767	-0.0864122	-0.218627	-0.51094	1140	-0.534682	-0.568874	-0.560425	-0.274052	-0.512258	-0.576658	#N/A
3end	18s1794	1141	0.0205751	-0.0237702	-0.0661747	0.0608728	-0.089032	-0.0923141	1141	-0.891098	-0.904281	-0.958572	-0.804836	-0.829625	-1.03309	#N/A
3end	18s1794	1142	-1.90866	-1.94807	-1.72401	-1.87443	-2.14309	-2.11667	1142	-0.394371	-0.39586	-0.38816	-0.320033	-0.404644	-0.445336	#N/A
3end	18s1794	1143	-1.2243	-1.15523	-0.96907	-1.69008	-1.17307	-0.907511	1143	-0.0523946	-0.0712561	-0.0240325	-0.26176	-0.0886632	0.024453	#N/A
3end	18s1794	1022	0.918462	0.911851	0.906722	0.935549	0.928862	0.900611	1022	0.716761	0.641957	0.681525	0.700065	0.619303	0.668123	#N/A
3end	18s1794	1145	0.85518	0.835847	0.838047	0.837549	0.844003	0.846474	1145	0.143633	0.113587	0.083366	0.100278	0.125179	0.0824667	#N/A
3end	18s1794	1146	-0.204831	-0.247348	-0.220063	-0.252867	-0.0990289	-0.111403	1146	0.812603	0.804082	0.810751	0.789653	0.816821	0.821291	#N/A
3end	18s1794	1147	0.537181	0.524157	0.457811	0.527597	0.596409	0.545747	1147	0.618778	0.615903	0.595023	0.54804	0.6153	0.636865	#N/A
3end	18s1794	1148	0.596943	0.572211	0.551306	0.676076	0.656262	0.583254	1148	0.315388	0.319776	0.267852	0.399901	0.342817	0.226997	#N/A
3end	18s1794	1149	-1.21883	-1.14648	-0.963853	-1.25051	-1.19164	-0.98557	1149	0.612353	0.63735	0.578531	0.667613	0.655128	0.618395	#N/A
3end	18s1794	1150	-0.460293	-0.588611	-0.514398	-0.469707	-0.420851	-0.567053	1150	0.913839	0.90505	0.903678	0.92456	0.918668	0.933073	#N/A
3end	18s1794	1151	0.527993	0.526177	0.46233	0.539744	0.560902	0.479597	1151	0.938183	0.944897	0.938346	0.941138	0.942368	0.948102	#N/A
3end	18s1794	1152	0.40957	0.352515	0.362141	0.384016	0.394727	0.336943	1152	0.855496	0.87134	0.855068	0.889849	0.902481	0.844314	#N/A
3end	18s1794	1153	0.60076	0.556809	0.558255	0.616467	0.608463	0.578112	1153	-1.10708	-1.30933	-1.21805	-1.01159	-1.11925	-1.38954	#N/A
3end	18s1794	1154	-0.463932	-0.441953	-0.514171	-0.536843	-0.608932	-0.524	1154	-0.928165	-1.00397	-0.944518	-1.00798	-0.813258	-0.875763	#N/A
3end	18s1794	1155	0.750742	0.756454	0.691909	0.807023	0.775365	0.695704	1155	-0.28282	-0.289701	-0.252712	-0.452041	-0.302797	-0.142705	#N/A
3end	18s1794	1156	0.0937789	0.0638723	-0.0624794	0.248795	0.0903964	-0.0569883	1156	-0.551349	-0.455902	-0.451145	-0.612436	-0.650279	-0.514095	#N/A
3end	18s1794	1157	-0.654406	-0.589674	-0.2949	-1.35283	-0.905314	-0.204951	1157	-0.428923	-0.331358	-0.277002	-0.493891	-0.358391	-0.24874	#N/A
3end	18s1794	1158	0.11545	0.180587	0.22851	0.1227	0.167319	0.227593	1158	0.276029	0.230755	0.256388	0.159447	0.146971	0.25177	#N/A
3end	18s1794	1159	0.365608	0.30844	0.205647	0.502966	0.418217	0.172934	1159	-0.512335	-0.509369	-0.669698	-0.414274	-0.609855	-0.764847	#N/A
3end	18s1794	1160	-2.73969	-2.60364	-2.08309	-3.13008	-3.1056	-2.0535	1160	-0.925183	-0.854838	-0.841884	-0.601835	-0.89267	-0.897502	#N/A
3end	18s1794	1161	0.437696	0.38756	0.219194	0.540023	0.501132	0.212814	1161	0.62074	0.589807	0.591262	0.688231	0.713952	0.636098	#N/A
3end	18s1794	1162	0.671521	0.663457	0.612469	0.747593	0.722278	0.57404	1162	0.253505	0.270239	0.106328	0.453624	0.311751	0.219076	#N/A
3end	18s1794	1163	0.0408763	0.0451411	-0.00174558	0.162349	0.0787803	-0.0400409	1163	0.993563	0.991796	0.989552	0.996326	0.993101	0.991847	#N/A
3end	18s1794	1164	-0.912953	-0.96778	-1.0793	-0.710789	-0.864431	-1.13157	1164	0.997405	0.998565	0.994776	0.992844	0.998793	0.998756	#N/A
3end	18s1794	1165	0.631198	0.637287	0.550226	0.704654	0.686806	0.532117	1165	0.998244	1	0.998241	0.997462	0.996649	1	#N/A
3end	18s1794	1166	-0.669118	-0.654404	-0.555442	-0.729033	-0.615144	-0.438577	1166	1	1	1	1	1	1	#N/A
3end	18s1794	1167	0.333077	0.33688	0.290908	0.397774	0.407047	0.304288	1167	1	1	0.991439	0.984738	1	1	#N/A
3end	18s1794	1168	-0.315557	-0.305885	-0.229944	-0.374618	-0.306063	-0.244652	1168	1	1	0.97039	1	0.983178	0.984099	#N/A
3end	18s1794	1169	0.531055	0.505991	0.482528	0.565057	0.612271	0.49883	1169	0.855305	0.496269	0.877551	0.517857	0.709208	0.855538	#N/A
3end	18s1794	1170	0.834113	0.815274	0.784048	0.860167	0.86895	0.793622	1170	0.560261	0.920424	0.697733	0.909366	0.925743	0.771767	#N/A
3end	18s1794	1171	-0.338824	-0.300723	-0.155165	-0.550733	-0.196261	-0.12783	1171	0.794638	0.828244	0.419729	0.50627	0.553903	0.256671	#N/A
3end	18s1794	1172	-0.359893	-0.243593	-0.190726	-0.377297	-0.306333	-0.174102	1172	0.391892	0.719772	0.44186	0.374605	0.512315	0.414414	#N/A
3end	18s1794	1173	0.348133	0.324591	0.344883	0.313951	0.330813	0.355962	1173	0.62013	0.836304	0.593527	0.350766	0.366432	0.61039	#N/A
3end	18s1794	1174	0.636895	0.618191	0.555342	0.663758	0.628892	0.519426	1174	0.913085	0.754835	0.74041	0.789368	0.975974	0.831821	#N/A
3end	18s1794	1175	-4.47218	-4.56638	-4.15731	-5.25726	-5.65907	-4.17051	1175	0.0398432	-0.376079	-0.168831	-0.0227273	-0.0738255	0.224138	#N/A
3end	18s1794	1176	0.270161	0.212437	0.0639862	0.377368	0.232596	0.0251607	1176	-1.26159	-1.07843	-0.89891	-0.724696	-1.22273	-1.12844	#N/A
3end	18s1794	1177	-0.346337	-0.293768	-0.403062	-0.0425128	-0.322626	-0.403639	1177	0.0814839	0.123783	0.0689655	0.0859851	0.0211982	-0.0101719	#N/A
3end	18s1794	1178	0.386309	0.362918	0.36304	0.422063	0.422905	0.347632	1178	0.526938	0.581071	0.363845	0.320327	0.314489	0.423908	#N/A
3end	18s1794	1179	0.698661	0.68593	0.652756	0.700297	0.755843	0.653199	1179	-1.18605	-0.653152	-0.654903	-1.079	-0.586462	-0.589571	#N/A
3end	18s1794	1075	0.933041	0.896796	0.924512	0.846237	0.90313	0.911067	1075	0.128102	0.152341	0.125521	0.129967	0.112814	0.0908192	#N/A
3end	18s1794	1076	0.934743	0.876807	0.89359	0.859883	0.893701	0.848544	1076	-0.578663	-0.648	-0.390448	-0.715172	-0.70171	-0.540605	#N/A
3end	18s1794	1182	0.693727	0.645962	0.616873	0.664899	0.745112	0.616982	1182	0.0174489	-0.107778	-0.0159486	-0.00503881	-0.291565	-0.196547	#N/A
3end	18s1794	1183	0.453711	0.491367	0.460176	0.451707	0.677056	0.468587	1183	0.686232	0.737397	0.793611	0.778325	0.767398	0.768041	#N/A
3end	18s1794	1184	0.855016	0.809639	0.796027	0.813403	0.876677	0.842341	1184	0.944632	0.917312	0.947887	0.95963	0.907787	0.969281	#N/A
3end	18s1794	1185	0.704676	0.605631	0.717998	0.662475	0.68295	0.684788	1185	0.904506	0.887561	0.90291	0.920175	0.879491	0.900644	#N/A
3end	18s1794	1186	0.158754	0.358732	0.245147	0.0238265	0.285991	0.388922	1186	0.946035	0.975191	0.975521	0.974556	0.963232	0.962314	#N/A
3end	18s1794	1187	-0.650703	-0.608794	-1.11985	-0.878185	-1.41094	-0.725776	1187	0.868553	0.865914	0.879706	0.911455	0.878526	0.869119	#N/A
3end	18s1794	1078	0.960305	0.936298	0.933081	0.909384	0.945577	0.935733	1078	-0.528913	-0.400032	-0.683757	-0.416821	-0.701957	-0.614335	#N/A
3end	18s1794	1189	0.755509	0.66718	0.788086	0.764089	0.735877	0.492958	1189	0.00505134	-0.0856198	-0.0189825	0.0398754	0.0992271	-0.0458248	#N/A
3end	18s1794	1190	0.63001	0.559256	0.74728	0.495927	0.328358	0.580257	1190	0.246061	0.205328	0.187302	0.23196	0.245582	0.275251	#N/A
3end	18s1794	1191	0.898876	0.753425	0.2711	0.653846	0.438457	0.814433	1191	0.168188	0.179104	0.100054	0.059199	0.264405	0.181829	#N/A
3end	18s1794	1192	0.598662	0.251663	0.625468	0.522968	0.76102	0.368291	1192	-0.164267	-0.207547	-0.215003	-0.395787	-0.141028	-0.142815	#N/A
3end	18s1794	1193	0.766719	0.776896	0.729149	0.606004	0.696824	0.827322	1193	0.132424	0.132693	0.138359	0.102055	0.165297	0.19492	#N/A
3end	18s1794	1194	0.624105	0.537671	0.219202	0.357653	0.21466	0.460829	1194	-0.431173	-0.389647	-0.278811	-0.525771	-0.603866	-0.280637	#N/A
3end	18s1794	1195	0.716535	0.772382	0.534884	0.677881	0.726027	0.54679	1195	-0.243699	-0.199489	-0.164364	-0.227892	-0.26132	-0.128502	#N/A
3end	18s1794	1196	0.44	0.577465	0.0469613	0.433962	0.510648	0.330855	1196	0.0670874	0.00449252	0.00414623	-0.00777719	0.0689933	0.0331643	#N/A
3end	18s1794	1197	0.365527	0.390809	0.606271	-0.442473	0.206095	0.0309951	1197	0.350132	0.340725	0.349403	0.414752	0.371386	0.310746	#N/A
3end	18s1794	1198	-0.984127	-1.50984	-0.873835	-0.44064	-0.963406	-1.50146	1198	0.179514	0.180792	0.143294	0.24893	0.206832	0.106051	#N/A
3end	18s1794	1199	-0.958079	-0.733184	-0.421306	-0.619925	-1.70934	-0.490729	1199	0.189062	0.196908	0.147854	0.284903	0.216598	0.148654	#N/A
3end	18s1794	1200	0.838854	0.773782	0.84975	0.839477	0.820479	0.859619	1200	0.0478488	0.00575326	0.0254259	0.0735384	0.0570146	-0.00195593	#N/A
3end	18s1794	1201	0.850096	0.887827	0.821277	0.85984	0.8875	0.816899	1201	-0.153369	-0.133446	-0.147687	-0.0253844	-0.0837966	-0.189692	#N/A
3end	18s1794	1202	0.376371	0.23516	0.252669	0.372022	0.497417	0.250095	1202	-0.448252	-0.431653	-0.446859	-0.365111	-0.417526	-0.496063	#N/A
3end	18s1794	1203	0.0600264	0.173923	0.230111	0.172897	0.304974	0.22551	1203	-0.487049	-0.43688	-0.50472	-0.516356	-0.525727	-0.591908	#N/A
3end	18s1794	1204	-0.867905	-0.598019	-1.35215	-0.403837	-0.562794	-0.906151	1204	-0.0690795	-0.078349	-0.074703	-0.0704968	-0.0989147	-0.0834425	#N/A
3end	18s1794	1205	0.716667	0.662546	0.608613	0.776564	0.723684	0.647843	1205	0.32496	0.337579	0.351495	0.327319	0.312667	0.338602	#N/A
3end	18s1794	1206	-0.484323	-0.595176	-0.869377	-0.0671093	-0.499486	-1.0077	1206	0.295999	0.297883	0.284442	0.253229	0.287126	0.299499	#N/A
3end	18s1794	1207	-1.74464	-1.60794	-0.911263	-2.12315	-1.93423	-1.01185	1207	-0.120479	-0.0936772	-0.136138	-0.162016	-0.152209	-0.0931426	#N/A
3end	18s1794	1208	0.280966	0.245549	0.513209	0.175614	0.279273	0.367264	1208	-0.613139	-0.705449	-0.588151	-0.61865	-0.591643	-0.484865	#N/A
3end	18s1794	1115	0.922336	0.91778	0.915791	0.927896	0.934809	0.916002	1115	0.729748	0.710072	0.746791	0.693706	0.733916	0.734876	#N/A
3end	18s1794	1123	0.9147	0.89725	0.889929	0.929943	0.936545	0.899184	1123	0.225748	0.267266	0.25818	0.228889	0.319717	0.234939	#N/A
3end	18s1794	1137	0.911232	0.90503	0.888768	0.920661	0.902869	0.89325	1137	0.691924	0.704053	0.71417	0.683574	0.704695	0.746196	#N/A
3end	18s1794	1213	0.554511	0.542349	0.501593	0.530172	0.589929	0.596215	1213	0.524854	0.521204	0.523012	0.495689	0.53211	0.53326	#N/A
3end	18s1794	1144	0.858925	0.881919	0.869033	0.866555	0.902349	0.894166	1144	-0.302683	-0.272266	-0.285081	-0.315504	-0.326312	-0.301936	#N/A
3end	18s1794	1215	0.794443	0.799248	0.788333	0.79777	0.81261	0.782538	1215	0.535099	0.52636	0.540074	0.524046	0.571192	0.542867	#N/A
3end	18s1794	1216	0.397314	0.407009	0.331822	0.419909	0.419544	0.378137	1216	0.53706	0.514892	0.488065	0.533017	0.573903	0.497875	#N/A
3end	18s1794	1217	-1.17268	-1.20136	-1.12966	-1.00513	-1.19303	-1.13624	1217	0.428537	0.424758	0.441032	0.397927	0.478255	0.450494	#N/A
3end	18s1794	1218	-0.175326	-0.178982	-0.149407	-0.196686	-0.206672	-0.181376	1218	0.412528	0.426844	0.40255	0.366438	0.392401	0.439413	#N/A
3end	18s1794	1219	-0.0391952	-0.0663027	-0.178759	0.146069	0.0464545	-0.234426	1219	-0.256756	-0.259105	-0.303102	-0.302686	-0.264702	-0.2716	#N/A
3end	18s1794	1220	-2.11496	-2.08477	-1.67658	-2.74191	-2.31925	-1.71303	1220	-1.47394	-1.47588	-1.44853	-1.51186	-1.48357	-1.30377	#N/A
3end	18s1794	1221	0.593175	0.605588	0.529098	0.692417	0.628219	0.472573	1221	-0.282679	-0.333404	-0.26619	-0.248892	-0.315086	-0.367707	#N/A
3end	18s1794	1222	-0.0864752	-0.124355	-0.127573	-0.0379505	-0.0748273	-0.0956575	1222	-2.05892	-2.04128	-1.90914	-2.31545	-2.25101	-1.8553	#N/A
3end	18s1794	1223	0.100793	0.124819	0.0465439	0.195934	0.133577	0.0543403	1223	0.379322	0.364721	0.379113	0.421197	0.358792	0.279914	#N/A
3end	18s1794	1224	0.409641	0.39965	0.356868	0.481713	0.456917	0.375032	1224	0.813313	0.800089	0.798581	0.808937	0.823886	0.826312	#N/A
3end	18s1794	1225	0.486016	0.487912	0.379231	0.598918	0.556668	0.406036	1225	0.542348	0.502335	0.523386	0.557728	0.549374	0.508406	#N/A
3end	18s1794	1226	-0.531088	-0.460571	-0.462032	-0.397936	-0.549061	-0.436076	1226	0.391504	0.402747	0.321373	0.524681	0.443165	0.329204	#N/A
3end	18s1794	1227	-0.784741	-0.804791	-0.870239	-0.669152	-0.738906	-0.839409	1227	0.183197	0.219182	0.106972	0.358727	0.219671	0.0890302	#N/A
3end	18s1794	1180	0.891944	0.874195	0.85859	0.887839	0.919146	0.865185	1180	-0.59365	-0.842192	-0.608022	-0.673677	-0.680169	-0.816653	#N/A
3end	18s1794	1229	-1.92841	-1.96007	-1.4257	-2.49237	-2.04343	-1.13842	1229	-0.130902	-0.104258	-0.105026	-0.0127592	-0.145289	-0.18293	#N/A
3end	18s1794	1230	0.761766	0.752659	0.703651	0.787083	0.775623	0.695157	1230	-0.447798	-0.447099	-0.321742	-0.407443	-0.299111	-0.3271	#N/A
3end	18s1794	1231	0.778331	0.774193	0.765109	0.774435	0.771306	0.770734	1231	-0.715497	-0.754458	-0.770465	-0.866715	-0.773286	-0.650596	#N/A
3end	18s1794	1232	-0.461719	-0.463117	-0.607447	-0.341104	-0.324953	-0.555065	1232	-0.444029	-0.344075	-0.383806	-0.508531	-0.261964	-0.21234	#N/A
3end	18s1794	1233	-0.683255	-0.72067	-0.712996	-0.642058	-0.559552	-0.628061	1233	0.607663	0.590506	0.579602	0.547745	0.659053	0.645792	#N/A
3end	18s1794	1234	-0.383942	-0.287142	-0.227277	-0.265748	-0.302853	-0.248383	1234	0.311442	0.277005	0.180408	0.402352	0.421901	0.320761	#N/A
3end	18s1794	1235	0.0453381	0.0563249	0.0984887	-0.035766	-0.0262707	0.041269	1235	0.234164	0.221941	0.128969	0.318931	0.30942	0.260428	#N/A
3end	18s1794	1236	0.166724	0.158629	0.12537	0.251501	0.186492	0.111671	1236	0.4185	0.411777	0.33097	0.372138	0.397774	0.315215	#N/A
3end	18s1794	1237	-0.592998	-0.600279	-0.589702	-0.653448	-0.57941	-0.524567	1237	0.277142	0.356455	0.386348	0.283804	0.402384	0.333898	#N/A
3end	18s1794	1238	0.762847	0.747345	0.694003	0.798524	0.768441	0.695627	1238	0.297118	0.206619	0.230249	0.201241	0.213655	0.223914	#N/A
3end	18s1794	1239	0.822777	0.820405	0.777757	0.829689	0.818638	0.778813	1239	0.183243	0.270917	0.175767	0.217709	0.282798	0.238021	#N/A
3end	18s1794	1240	0.367583	0.371138	0.234796	0.420764	0.39138	0.280798	1240	0.394716	0.375387	0.378433	0.216601	0.348079	0.312734	#N/A
3end	18s1794	1241	0.0785295	-0.0112267	0.0270426	-0.0307524	0.0433451	0.0759956	1241	0.447842	0.372147	0.418857	0.230546	0.39636	0.495901	#N/A
3end	18s1794	1242	0.817374	0.806772	0.77919	0.848611	0.82414	0.773106	1242	0.238318	0.343753	0.320765	0.23458	0.291132	0.289529	#N/A
3end	18s1794	1243	-1.05611	-1.05406	-0.790729	-1.4018	-1.28936	-0.763296	1243	0.188587	0.151338	0.118753	0.102749	0.121431	0.168543	#N/A
3end	18s1794	1244	-0.303744	-0.263618	-0.155166	-0.342131	-0.28438	-0.135083	1244	-0.210186	-0.2665	-0.103937	-0.0686284	-0.298863	-0.23799	#N/A
3end	18s1794	1245	-1.26824	-1.23451	-1.13444	-1.05513	-1.24148	-1.35339	1245	-0.437383	-0.44194	-0.576522	-0.326732	-0.477247	-0.554369	#N/A
3end	18s1794	1246	-0.0257277	-0.0586769	-0.121975	0.0359881	-0.0109925	-0.133946	1246	-0.63232	-0.552889	-0.618414	-0.515503	-0.613447	-0.534983	#N/A
3end	18s1794	1247	0.404626	0.405872	0.342861	0.44094	0.435888	0.355333	1247	-0.462451	-0.438592	-0.36717	-0.439062	-0.450761	-0.481254	#N/A
3end	18s1794	1248	0.245681	0.258944	0.27385	0.244441	0.285027	0.27802	1248	-0.239125	-0.222637	-0.226852	-0.189765	-0.20857	-0.253704	#N/A
3end	18s1794	1249	-1.46367	-1.41957	-1.48185	-1.48495	-1.4476	-1.3894	1249	0.255213	0.167058	0.181253	0.175009	0.260467	0.213548	#N/A
3end	18s1794	1250	0.252468	0.229706	0.178403	0.192504	0.269933	0.213154	1250	0.313507	0.310693	0.300314	0.270539	0.362254	0.272892	#N/A
3end	18s1794	1251	0.492719	0.437911	0.396167	0.437194	0.476231	0.42122	1251	0.416377	0.334289	0.369828	0.304308	0.393693	0.401518	#N/A
3end	18s1794	1252	0.735463	0.756626	0.707231	0.770953	0.776342	0.75817	1252	0.0255712	0.00760238	-0.0650949	0.0771221	-0.02246	-0.00918778	#N/A
3end	18s1794	1253	0.643063	0.674947	0.668136	0.66019	0.684289	0.66863	1253	-0.253271	-0.130601	-0.164627	-0.165948	-0.137445	-0.119336	#N/A
3end	18s1794	1254	0.356138	0.336546	0.284702	0.159504	0.251302	0.357187	1254	-0.15417	-0.0827011	-0.0941199	-0.0383012	-0.0169994	-0.0736728	#N/A
3end	18s1794	1255	0.298197	0.179398	0.255114	0.149457	0.105711	0.278557	1255	-0.165205	-0.0921132	-0.183106	0.00595747	-0.0584926	-0.10916	#N/A
3end	18s1794	1256	-0.172869	-0.191382	-0.222918	-0.238341	-0.331618	-0.263493	1256	-0.0994496	-0.160494	-0.101544	-0.129605	-0.100803	-0.00294237	#N/A
3end	18s1794	1257	0.717163	0.684636	0.681766	0.708336	0.681672	0.633279	1257	-0.99891	-1.12366	-0.988218	-1.0589	-1.24348	-1.07521	#N/A
3end	18s1794	1181	0.943759	0.945978	0.946958	0.952479	0.964771	0.939069	1181	-0.126702	-0.3161	-0.348876	-0.36194	-0.0594883	-0.215494	#N/A
3end	18s1794	1259	-0.935256	-0.900327	-0.636832	-1.08725	-0.660255	-0.594184	1259	0.262966	0.308789	0.310981	0.257409	0.359866	0.383315	#N/A
3end	18s1794	1260	0.496	0.459529	0.435879	0.515015	0.481449	0.333706	1260	-0.125058	-0.0867468	-0.00597446	-0.0702972	-0.0799512	0.0174873	#N/A
3end	18s1794	1261	0.162971	0.202937	0.050186	0.296138	0.25468	0.195698	1261	-0.822987	-0.795576	-0.760884	-0.768247	-0.74869	-0.660329	#N/A
3end	18s1794	1262	-0.467606	-0.316212	-0.421085	-0.2646	-0.277368	-0.2244	1262	0.151141	0.137286	0.127628	0.213337	0.136428	0.140476	#N/A
3end	18s1794	1263	-1.24364	-1.199	-1.1473	-1.05364	-1.09384	-0.981355	1263	0.318043	0.306874	0.250875	0.293698	0.361632	0.30478	#N/A
3end	18s1794	1264	-0.0350802	-0.141694	-0.204696	0.0538666	-0.0175938	-0.163139	1264	-0.0600124	-0.174097	-0.140326	-0.0013428	-0.0761995	-0.080398	#N/A
3end	18s1794	1265	-0.471755	-0.444233	-0.380978	-0.253385	-0.475468	-0.486744	1265	-0.101311	-0.180735	-0.0854951	0.0262642	0.0300295	-0.0774444	#N/A
3end	18s1794	1188	0.943983	0.962802	0.911533	0.893843	0.882598	0.893202	1188	0.342701	0.41283	0.338879	0.438903	0.452665	0.348391	#N/A
3end	18s1794	1267	-0.371921	-0.396576	-0.508921	-0.196697	-0.140375	-0.267793	1267	-0.434625	-0.408836	-0.473573	-0.456907	-0.352755	-0.362809	#N/A
3end	18s1794	1209	0.883752	0.886289	0.886081	0.763379	0.866653	0.881141	1209	0.089827	0.0302605	0.0368947	0.104663	0.135626	0.085472	#N/A
3end	18s1794	1269	-1.15571	-1.15876	-0.957951	-1.29463	-1.16756	-0.842427	1269	0.0580116	0.0730282	-0.081971	0.0230486	-0.0374525	-0.0056342	#N/A
3end	18s1794	1270	0.633131	0.61634	0.560308	0.672194	0.687941	0.599361	1270	-0.286456	-0.160845	-0.320928	-0.19198	-0.202513	-0.407517	#N/A
3end	18s1794	1271	-0.543215	-0.45335	-0.563307	-0.238056	-0.40564	-0.528404	1271	-0.162038	-0.150618	-0.290415	-0.238967	-0.170053	-0.142819	#N/A
3end	18s1794	1272	0.457778	0.421781	0.385686	0.539715	0.465897	0.404596	1272	0.312373	0.335292	0.37394	0.334954	0.366471	0.376014	#N/A
3end	18s1794	1273	0.344235	0.340591	0.274581	0.337138	0.339862	0.311042	1273	0.802185	0.793389	0.809054	0.784458	0.810732	0.784024	#N/A
3end	18s1794	1274	0.307404	0.0892434	0.0542819	0.327182	0.279535	0.00942568	1274	0.799199	0.825703	0.80212	0.787543	0.812119	0.831696	#N/A
3end	18s1794	1275	0.654794	0.630725	0.590971	0.7105	0.67276	0.590067	1275	0.547567	0.546603	0.538747	0.496276	0.531608	0.547733	#N/A
3end	18s1794	1276	-0.900835	-0.911118	-0.802532	-0.891216	-0.963347	-0.888996	1276	-0.0759546	0.0274468	-0.00895629	-0.197825	-0.106137	0.0273993	#N/A
3end	18s1794	1277	-3.40373	-2.87777	-2.30414	-4.24376	-3.41134	-2.03733	1277	-1.18917	-1.17738	-0.985598	-1.40372	-1.1238	-0.967629	#N/A
3end	18s1794	1278	0.630425	0.611005	0.547518	0.739518	0.652189	0.537869	1278	-0.187377	-0.246244	-0.2392	-0.180757	-0.250748	-0.270083	#N/A
3end	18s1794	1279	0.424285	0.38337	0.3985	0.453143	0.423812	0.331506	1279	-0.446391	-0.454259	-0.365941	-0.452621	-0.558593	-0.502409	#N/A
3end	18s1794	1280	0.156784	0.169575	0.0984915	0.207313	0.18028	0.154072	1280	-0.329764	-0.365146	-0.346189	-0.346073	-0.494161	-0.443116	#N/A
3end	18s1794	1281	0.173486	0.161512	0.0971918	0.247476	0.254309	0.0671198	1281	-0.484587	-0.510014	-0.52693	-0.375598	-0.562154	-0.544893	#N/A
3end	18s1794	1282	-0.0944808	-0.0914137	-0.193695	-0.128591	-0.123114	-0.303289	1282	0.0407788	-0.0014498	-0.0794148	0.142225	0.145217	-0.0516278	#N/A
3end	18s1794	1283	-0.0410652	-0.0358752	-0.0437225	-0.000542756	-0.0376275	-0.0298153	1283	0.473971	0.479248	0.431396	0.521464	0.551385	0.465934	#N/A
[truncated: 507 more rows]

## Sheet: fbl-2_KD_28S_methscore_3_5_end
end	gene	site	egfp2x_score_1	egfp2x_score_2	egfp2x_score_3	fbl-2_score_1	fbl-2_score_2	fbl-2_score_3	5 end-1	egfp2x_score_1	egfp2x_score_2	egfp2x_score_3	fbl-2_score_1	fbl-2_score_2	fbl-2_score_3	conserved or not		fully methylation_4 control_overlap of venn		partial methylation_4 control_overlap of venn
[truncated: 1,626 more rows]

[truncated: 2 more sheets: fbl-2_KD_18S_methscore_3_5_end, primers]
