# Supplementary material for: Fibrillarin homologs regulate translation in divergent cell lineages during planarian homeostasis and regeneration
Source: EMBO J. 2024 Nov 20;43(24):6591–625. doi: 10.1038/s44318-024-00315-x (PMC11649923; doi:10.1038/s44318-024-00315-x)
Supplement: Supplementary file 4 — Dataset EV3 [file 44318_2024_315_MOESM4_ESM.xlsx]

## Sheet: Information
Dataset EV3	Ribo-seq and RNA-seq analysis of fbl-1 KD group at 48 hpa
Sheets
Differential expression genes	Ribo-seq, RNA-seq dataset, and detal TE output of fbl-1 KD group at 48 hpa with Log2 foldchange and FDR
GO term of TE down	The inputdata were filtered for transcripts with a "log2 Fold Change" < -0.8 of Ribo-seq dataset.
GO term of TE up	The inputdata were filtered for transcripts with a "log2 Fold Change" > 0.8 of Ribo-seq dataset.
GO term of TE down in neoblasts	The inputdata were filtered for transcripts expressed in neoblasts with a "log2 Fold Change" < -0.8 of Ribo-seq dataset.

## Sheet: Differential expression genes
Gene ID	blastp		cell type	logFC_RNA	pvalue_RNA	FDR_RNA	logFC_Ribo	pvalue_Ribo	FDR_Ribo	limma_Log2_TE	limma_TE	0.8
SMED30026420	NPEPL1	Probable aminopeptidase NPEPL1 OS=Homo sapiens OX=9606 GN=NPEPL1 PE=1 SV=3 Q8NDH3 PEPL1_HUMAN 6.57E-18	Cathepsin+ cell;Intestine;Phyarnx	-1.01786	6.5e-11	1.55e-08	-0.650849	0.00187751	0.0308898	0.44545	mRNA_down	mRNA_down
SMED30017675	G6PC	Glucose-6-phosphatase OS=Homo sapiens OX=9606 GN=G6PC PE=1 SV=2 P35575 G6PC_HUMAN 8.78E-39	#N/A	4.23191	0.00770882	NA	#N/A	#N/A	#N/A	NA
SMED30022504	0	0	#N/A	3.60365	0.0317846	NA	#N/A	#N/A	#N/A	NA
SMED30024743	0	0	#N/A	3.2302	0.0823022	NA	#N/A	#N/A	#N/A	NA
SMED30029623	AGA	N(4)-(Beta-N-acetylglucosaminyl)-L-asparaginase [Source:UniProtKB/TrEMBL;Acc:A0A498SKP8]	#N/A	3.07715	0.0925332	NA	#N/A	#N/A	#N/A	NA
SMED30032642	0	0	#N/A	3.07114	0.0965372	NA	#N/A	#N/A	#N/A	NA
SMED30026658	0	0	Neoblast;Epidermal;Intestine	-1.04128	2.41e-06	0.000169159	-0.522838	0.00351377	0.0464732	0.581402	mRNA_down	mRNA_down
SMED30020364	0	0	#N/A	2.90642	0.119641	NA	#N/A	#N/A	#N/A	NA
SMED30022665	MOGAT2	2-acylglycerol O-acyltransferase 2 OS=Homo sapiens OX=9606 GN=MOGAT2 PE=1 SV=2 Q3SYC2 MOGT2_HUMAN 7.71E-124	Intestine	-1.05579	8.65e-09	1.37e-06	-0.975281	3.41932e-07	3.51276e-05	0.167871	mRNA_down	mRNA_down
SMED30002271	RSPH9	Radial spoke head protein 9 homolog OS=Homo sapiens OX=9606 GN=RSPH9 PE=1 SV=1 Q9H1X1 RSPH9_HUMAN 3.06E-86	#N/A	2.718	0.0818521	NA	#N/A	#N/A	#N/A	NA
SMED30014952	0	0	#N/A	2.71074	0.100634	NA	#N/A	#N/A	#N/A	NA
SMED30022184	SEC61B	Protein transport protein Sec61 subunit beta OS=Homo sapiens OX=9606 GN=SEC61B PE=1 SV=2 P60468 SC61B_HUMAN 5.2E-31	Epidermal;Parapharyngeal	-1.06659	3.83e-06	0.000245751	-0.757021	0.000312192	0.00895524	0.390933	mRNA_down	mRNA_down
SMED30005863	0	0	Cathepsin+ cell;Intestine	-1.16745	4.71e-16	2.3e-13	-0.871244	2.63893e-07	2.95125e-05	0.357062	mRNA_down	mRNA_down
SMED30025922	0	0	#N/A	2.59987	0.116039	NA	#N/A	#N/A	#N/A	NA
SMED30003809	KCP	Kielin/chordin-like protein OS=Homo sapiens OX=9606 GN=KCP PE=2 SV=3 Q6ZWJ8 KCP_HUMAN 0.000000000993	Intestine	-1.28155	7.37e-19	4.6e-16	-0.871002	1.05519e-12	5.17921e-10	0.486546	mRNA_down	mRNA_down
SMED30009759	0	0	#N/A	2.58825	0.117673	NA	#N/A	#N/A	#N/A	NA
SMED30005508	ACSL5	Long-chain-fatty-acid--CoA ligase 5 OS=Homo sapiens OX=9606 GN=ACSL5 PE=1 SV=1 Q9ULC5 ACSL5_HUMAN 1.32E-167	Cathepsin+ cell;Intestine	-1.05252	3.87e-20	2.9e-17	-1.33882	8.96774e-16	1.13186e-12	-0.210698	mRNA_down	mRNA_down
SMED30017554	FTMT	Ferritin, mitochondrial OS=Homo sapiens OX=9606 GN=FTMT PE=1 SV=1 Q8N4E7 FTMT_HUMAN 0.0000000000000122	Intestine	-1.1579	1.77e-09	3.15e-07	-1.54538	1.04674e-11	4.02083e-09	-0.344511	mRNA_down	mRNA_down
SMED30001470	WNT4	Protein Wnt-4 OS=Homo sapiens OX=9606 GN=WNT4 PE=1 SV=4 P56705 WNT4_HUMAN 2.2E-83	#N/A	-1.00457	0.017369	NA	-0.977157	0.0543501	NA	0.00695178	mRNA_down	mRNA_down
SMED30005872	PRSS12	Neurotrypsin OS=Homo sapiens OX=9606 GN=PRSS12 PE=2 SV=2 P56730 NETR_HUMAN 6.98E-91	Intestine	-1.18856	1.88e-20	1.51e-17	-1.40844	9.62374e-15	8.70553e-12	-0.139086	mRNA_down	mRNA_down
SMED30030464	0	0	Epidermal	-1.22263	1.39e-07	1.68e-05	-1.59969	1.09277e-08	2.09883e-06	-0.324934	mRNA_down	mRNA_down
SMED30023924	0	0	Phyarnx	-1.23029	5.71e-07	5.44e-05	-1.43703	7.7009e-07	7.01417e-05	-0.226966	mRNA_down	mRNA_down
SMED30033685	ZBED9	SCAN domain-containing protein 3 OS=Homo sapiens OX=9606 GN=ZBED9 PE=2 SV=1 Q6R2W3 SCND3_HUMAN 0.0000000976	Intestine	-1.23119	6.54e-17	3.5e-14	-1.24192	1.56781e-10	5.13024e-08	0.073912	mRNA_down	mRNA_down
SMED30002813	0	0	#N/A	-1.23252	1.55e-07	1.81e-05	-1.26966	0.000131017	0.00478497	0.0574655	mRNA_down	mRNA_down
SMED30004812	0	0	#N/A	2.22533	0.13235	NA	#N/A	#N/A	#N/A	NA
SMED30024160	0	0	Intestine;Cathepsin+ cell;Neoblast	-1.24893	0.000353267	0.00895768	-1.60767	1.44046e-07	1.7198e-05	-0.286748	mRNA_down	mRNA_down
SMED30031411	PACRG	Parkin coregulated gene protein OS=Homo sapiens OX=9606 GN=PACRG PE=1 SV=2 Q96M98 PACRG_HUMAN 0.00000000000121	#N/A	2.18049	0.193203	NA	#N/A	#N/A	#N/A	NA
SMED30027034	Os01g0290100	Putative L-cysteine desulfhydrase 1 OS=Oryza sativa subsp. japonica OX=39947 GN=Os01g0290100 PE=2 SV=1 E=2.8E-37	Intestine	-1.39724	2.28e-19	1.5e-16	-1.31136	4.02273e-08	5.92346e-06	0.147601	mRNA_down	mRNA_down
SMED30023311	0	0	#N/A	2.17224	0.215428	NA	#N/A	#N/A	#N/A	NA
SMED30033706	0	0	#N/A	2.16985	0.232742	NA	#N/A	#N/A	#N/A	NA
SMED30019899	MIOX	Inositol oxygenase OS=Homo sapiens OX=9606 GN=MIOX PE=1 SV=1 Q9UGB7 MIOX_HUMAN 2.35E-106	Cathepsin+ cell	-2.04656	4.86e-22	4.96e-19	-2.05568	1.92454e-12	8.50164e-10	0.093365	mRNA_down	mRNA_down
SMED30033541	LRRC63	Leucine-rich repeat-containing protein 63 OS=Homo sapiens OX=9606 GN=LRRC63 PE=2 SV=2 Q05C16 LRC63_HUMAN 1.68E-23	Neural;Phyarnx	2.12886	0.12506	NA	#N/A	#N/A	#N/A	NA
SMED30029468	0	0	#N/A	-1.00129	0.383573	NA	-0.24983	0.91898	NA	0.597571	mRNA_down	mRNA_down
SMED30005509	HNRNPA2B1	Heterogeneous nuclear ribonucleoproteins A2/B1 OS=Homo sapiens OX=9606 GN=HNRNPA2B1 PE=1 SV=2 P22626 ROA2_HUMAN 1.73E-66	#N/A	2.12401	0.138068	NA	#N/A	#N/A	#N/A	NA
SMED30006800	0	0	#N/A	2.09538	0.0992422	NA	#N/A	#N/A	#N/A	NA
SMED30030605	0	0	Neoblast	-1.00172	0.00061663	0.0132694	-0.988679	0.135256	NA	0.195833	mRNA_down	mRNA_down
SMED30005760	GPR19	Probable G-protein coupled receptor 19 OS=Homo sapiens OX=9606 GN=GPR19 PE=2 SV=2 Q15760 GPR19_HUMAN 1.69E-42	#N/A	-1.06228	0.0265921	NA	-0.347392	0.685877	NA	0.776997	mRNA_down	mRNA_down
SMED30008921	0	0	Epidermal	-1.00548	0.000137079	0.00427725	-0.584247	0.440508	NA	0.276323	mRNA_down	mRNA_down
SMED30028758	0	0	#N/A	-1.00829	0.0753827	NA	-0.824394	0.154611	NA	0.18123	mRNA_down	mRNA_down
SMED30004509	0	0	#N/A	-1.02384	0.0458285	NA	-0.635361	0.587805	NA	0.308705	mRNA_down	mRNA_down
SMED30005505	0	0	#N/A	-1.02685	0.00269524	0.0387652	-0.474746	0.578654	NA	0.625349	mRNA_down	mRNA_down
SMED30029437	0	0	Muscle	-1.02782	0.128444	NA	-0.831676	0.568662	NA	-0.43384	mRNA_down	mRNA_down
SMED30016280	0	0	#N/A	2.00723	0.16004	NA	#N/A	#N/A	#N/A	NA
SMED30000825	CALM3	Calmodulin-3 OS=Homo sapiens OX=9606 GN=CALM3 PE=1 SV=1 P0DP25 CALM3_HUMAN 8.77E-29	#N/A	-1.10727	0.406472	NA	2.01773	0.366225	NA	0.770998	mRNA_down	mRNA_down
SMED30010420	0	0	#N/A	2.00551	0.236828	NA	#N/A	#N/A	#N/A	NA
SMED30018937	0	0	Neoblast	-1.03774	0.224266	NA	0.814614	0.655074	NA	-0.00259248	mRNA_down	mRNA_down
SMED30003756	0	0	#N/A	1.93784	0.088297	NA	#N/A	#N/A	#N/A	NA
SMED30008466	PPP3CA	Serine/threonine-protein phosphatase 2B catalytic subunit alpha isoform OS=Homo sapiens OX=9606 GN=PPP3CA PE=1 SV=1 Q08209 PP2BA_HUMAN 4.43E-46	#N/A	1.91541	0.131587	NA	#N/A	#N/A	#N/A	NA
SMED30029715	0	0	#N/A	-1.03831	4.63e-05	0.00176329	-0.997431	0.223409	NA	0.362232	mRNA_down	mRNA_down
SMED30011484	0	0	#N/A	-1.04448	0.205451	NA	-2.1244	0.141311	NA	-0.347523	mRNA_down	mRNA_down
SMED30025590	0	0	#N/A	1.90695	0.0504624	NA	#N/A	#N/A	#N/A	NA
SMED30016244	0	0	#N/A	-1.04851	0.00788876	0.0810004	-1.03929	0.672533	NA	0.104223	mRNA_down	mRNA_down
SMED30030850	0	0	#N/A	-1.04992	0.0419511	NA	-0.984475	0.625345	NA	0.313918	mRNA_down	mRNA_down
SMED30009064	ZNF287	Zinc finger protein 287 OS=Homo sapiens OX=9606 GN=ZNF287 PE=2 SV=1 Q9HBT7 ZN287_HUMAN 5.3E-48	#N/A	-1.05066	0.209381	NA	0.135793	0.943559	NA	0.338387	mRNA_down	mRNA_down
SMED30032053	0	0	#N/A	-1.06009	0.0267143	NA	-0.891946	0.0450911	0.229879	0.154175	mRNA_down	mRNA_down
SMED30022885	TRAF6	TNF receptor-associated factor 6 OS=Homo sapiens OX=9606 GN=TRAF6 PE=1 SV=1 Q9Y4K3 TRAF6_HUMAN 0.00000000000242	#N/A	-1.11488	0.220091	NA	-2.43057	0.0775583	NA	-0.00131474	mRNA_down	mRNA_down
SMED30017320	0	0	#N/A	-1.06473	0.118508	NA	-0.560764	0.323598	NA	0.528957	mRNA_down	mRNA_down
SMED30004456	RNF6	E3 ubiquitin-protein ligase RNF6 OS=Homo sapiens OX=9606 GN=RNF6 PE=1 SV=1 Q9Y252 RNF6_HUMAN 0.000000054	#N/A	-1.07361	0.289464	NA	-0.981073	0.704501	NA	0.469903	mRNA_down	mRNA_down
SMED30030602	0	0	Muscle	-1.08223	0.0053563	NA	-1.54896	0.00658994	NA	-0.307708	mRNA_down	mRNA_down
SMED30008167	0	0	#N/A	-1.08224	0.216081	NA	-0.488737	0.294249	NA	0.703561	mRNA_down	mRNA_down
SMED30016903	0	0	Neural	-1.0859	0.0464587	NA	-0.0211173	0.985402	NA	0.783761	mRNA_down	mRNA_down
SMED30003737	0	0	#N/A	-1.09721	0.350401	NA	-0.46984	0.845145	NA	-0.131813	mRNA_down	mRNA_down
SMED30027086	0	0	#N/A	-1.09859	0.341861	NA	-1.48526	0.124396	NA	0.00567329	mRNA_down	mRNA_down
SMED30012990	0	0	#N/A	-1.10296	0.0587309	NA	-0.949315	0.254211	NA	0.29878	mRNA_down	mRNA_down
SMED30031726	0	0	#N/A	1.75044	0.116467	NA	#N/A	#N/A	#N/A	NA
SMED30001526	0	0	Neural	-1.10422	0.18589	NA	0.073868	0.95628	NA	0.686299	mRNA_down	mRNA_down
SMED30019948	0	0	#N/A	1.74383	0.0467225	NA	#N/A	#N/A	#N/A	NA
SMED30001079	PLAC8	Placenta-specific gene 8 protein OS=Homo sapiens OX=9606 GN=PLAC8 PE=2 SV=1 Q9NZF1 PLAC8_HUMAN 0.000000394	Phyarnx	-2.89935	0.00625983	NA	-1.41662	0.171872	NA	0.313124	mRNA_down	mRNA_down
SMED30004232	0	0	#N/A	-1.1095	0.0147939	NA	-0.963045	0.139032	NA	0.166454	mRNA_down	mRNA_down
SMED30006410	0	0	#N/A	1.7287	0.0770187	NA	#N/A	#N/A	#N/A	NA
SMED30008312	UFSP2	Ufm1-specific protease 2 OS=Homo sapiens OX=9606 GN=UFSP2 PE=1 SV=3 Q9NUQ7 UFSP2_HUMAN 1.99E-68	#N/A	1.72456	0.0819498	NA	#N/A	#N/A	#N/A	NA
SMED30014724	TSPAN6	Tetraspanin-6 OS=Homo sapiens OX=9606 GN=TSPAN6 PE=1 SV=1 O43657 TSN6_HUMAN 0.0000000012	Parapharyngeal;Neural;Intestine;Epidermal	-1.11252	0.343422	NA	-0.128722	0.943712	NA	-0.32481	mRNA_down	mRNA_down
SMED30022657	0	Macro domain-containing protein (trembl:A0A448WQW4:1.31e-15)	#N/A	1.71181	0.224278	NA	#N/A	#N/A	#N/A	NA
SMED30031913	SLC6A5	Sodium- and chloride-dependent glycine transporter 2 OS=Homo sapiens OX=9606 GN=SLC6A5 PE=1 SV=3 Q9Y345 SC6A5_HUMAN 3.53E-115	#N/A	-0.800887	0.270915	NA	-0.855471	0.564805	NA	0.0175517	no change	mRNA_down
SMED30018556	PKM	Pyruvate kinase PKM OS=Homo sapiens OX=9606 GN=PKM PE=1 SV=4 P14618 KPYM_HUMAN 0	Phyarnx	-0.840156	0.542942	NA	#N/A	#N/A	#N/A	0.317548	no change	mRNA_down
SMED30011255	RAD1	Cell cycle checkpoint protein RAD1 OS=Homo sapiens OX=9606 GN=RAD1 PE=1 SV=1 O60671 RAD1_HUMAN 1.56E-80	#N/A	-1.11543	0.00142151	0.0241748	-1.09698	0.0576526	NA	0.319776	mRNA_down	mRNA_down
SMED30008074	TTPAL	Alpha-tocopherol transfer protein-like OS=Homo sapiens OX=9606 GN=TTPAL PE=1 SV=2 Q9BTX7 TTPAL_HUMAN 0.000000000000000244	Phyarnx	-1.13883	5.91e-08	7.87e-06	-1.27479	0.0209391	0.145897	0.133832	mRNA_down	mRNA_down
SMED30018608	0	0	#N/A	1.68094	0.2005	NA	#N/A	#N/A	#N/A	NA
SMED30020964	MOCS3	Adenylyltransferase and sulfurtransferase MOCS3 OS=Homo sapiens OX=9606 GN=MOCS3 PE=1 SV=1 O95396 MOCS3_HUMAN 4.82E-95	Epidermal	-1.14278	0.00917209	NA	-1.46944	0.000434883	NA	-0.195193	mRNA_down	mRNA_down
SMED30023423	0	0	#N/A	-1.14352	0.202664	NA	-0.67615	0.305499	NA	0.0258746	mRNA_down	mRNA_down
SMED30021475	HSD17B12	Very-long-chain 3-oxoacyl-CoA reductase OS=Homo sapiens OX=9606 GN=HSD17B12 PE=1 SV=2 Q53GQ0 DHB12_HUMAN 1.86E-34	Phyarnx	-1.14796	0.0182706	NA	-0.470717	0.371812	NA	0.726167	mRNA_down	mRNA_down
SMED30027052	NOG	Noggin OS=Homo sapiens OX=9606 GN=NOG PE=1 SV=1 Q13253 NOGG_HUMAN 0.000000000000897	Muscle;Neural	-0.849307	0.00244006	0.0361599	-0.578733	0.238523	0.549076	0.412384	no change	mRNA_down
SMED30014173	0	0	#N/A	1.62004	0.0103398	NA	#N/A	#N/A	#N/A	NA
SMED30034320	HTR1A	5-hydroxytryptamine receptor 1A OS=Homo sapiens OX=9606 GN=HTR1A PE=1 SV=3 P08908 5HT1A_HUMAN 3.66E-75	#N/A	-0.890055	0.0155043	0.12162	-0.576954	0.30655	NA	0.340469	no change	mRNA_down
SMED30024296	0	0	#N/A	1.60806	0.341359	NA	#N/A	#N/A	#N/A	NA
SMED30000546	MAST2	Microtubule-associated serine/threonine-protein kinase 2 OS=Homo sapiens OX=9606 GN=MAST2 PE=1 SV=2 Q6P0Q8 MAST2_HUMAN 0.000000000000000527	#N/A	1.60623	0.342012	NA	#N/A	#N/A	#N/A	NA
SMED30019773	mdh	Malate/(S)-sulfolactate dehydrogenase OS=Methanothermus fervidus (strain ATCC 43054 / DSM 2088 / JCM 10308 / V24 S) OX=523846 GN=mdh PE=1 SV=2 E=5.37E-76	#N/A	1.60314	0.386984	NA	#N/A	#N/A	#N/A	NA
SMED30007332	SLC6A7	Sodium-dependent proline transporter OS=Homo sapiens OX=9606 GN=SLC6A7 PE=2 SV=2 Q99884 SC6A7_HUMAN 3.95E-115	#N/A	1.60112	0.265818	NA	#N/A	#N/A	#N/A	NA
SMED30035658	0	0	Epidermal	-1.16238	0.41951	NA	-0.263836	0.837948	NA	0.193637	mRNA_down	mRNA_down
SMED30022745	0	0	#N/A	-1.16277	0.150117	NA	-2.84857	0.0420065	NA	-0.784379	mRNA_down	mRNA_down
SMED30013567	0	0	#N/A	-1.18054	0.28878	NA	-0.77854	0.150138	NA	0.701121	mRNA_down	mRNA_down
SMED30018631	0	0	#N/A	-1.1865	0.0877378	NA	-0.583682	0.819681	NA	0.530936	mRNA_down	mRNA_down
SMED30033495	tctex1d1-a	Tctex1 domain-containing protein 1-A OS=Xenopus laevis OX=8355 GN=tctex1d1-a PE=2 SV=1 E=0.00000674	#N/A	1.59831	0.405243	NA	#N/A	#N/A	#N/A	NA
SMED30007314	STRA6	Receptor for retinol uptake STRA6 OS=Homo sapiens OX=9606 GN=STRA6 PE=1 SV=1 Q9BX79 STRA6_HUMAN 0.0000000000016	Protonephridia	-1.18718	1.83e-07	2.09e-05	-0.722081	0.0718847	NA	0.527681	mRNA_down	mRNA_down
SMED30017803	0	0	#N/A	1.59684	0.107075	NA	#N/A	#N/A	#N/A	NA
SMED30031175	0	0	Phyarnx;Protonephridia	-1.18833	0.0808444	NA	-0.481334	0.528637	NA	0.637122	mRNA_down	mRNA_down
SMED30032138	0	G_PROTEIN_RECEP_F1_2 domain-containing protein (trembl:A0A267FSD8:2.3e-23)	#N/A	-1.19869	0.142112	NA	-1.55077	0.0985329	NA	0.147872	mRNA_down	mRNA_down
SMED30008059	SLC18A2	Synaptic vesicular amine transporter OS=Homo sapiens OX=9606 GN=SLC18A2 PE=1 SV=2 Q05940 VMAT2_HUMAN 0.000000000000000103	#N/A	-1.26222	0.353107	NA	#N/A	#N/A	#N/A	-0.246221	mRNA_down	mRNA_down
SMED30026922	0	0	Neural	-1.27181	0.121769	NA	-1.31496	0.155408	NA	0.0922113	mRNA_down	mRNA_down
SMED30009041	RNF8	E3 ubiquitin-protein ligase RNF8 OS=Homo sapiens OX=9606 GN=RNF8 PE=1 SV=1 O76064 RNF8_HUMAN 0.0000000000102	#N/A	1.59233	0.272223	NA	#N/A	#N/A	#N/A	NA
SMED30011760	0	0	#N/A	1.59096	0.40708	NA	#N/A	#N/A	#N/A	NA
SMED30021827	0	0	#N/A	1.58846	0.410009	NA	#N/A	#N/A	#N/A	NA
SMED30000506	0	0	#N/A	-1.27535	0.248898	NA	-3.80108	0.0815981	NA	-0.539003	mRNA_down	mRNA_down
SMED30029008	0	0	#N/A	1.57785	0.228168	NA	#N/A	#N/A	#N/A	NA
SMED30001775	0	0	#N/A	-1.27948	0.177963	NA	#N/A	#N/A	#N/A	-0.145936	mRNA_down	mRNA_down
SMED30012172	0	0	#N/A	-1.28622	0.166138	NA	#N/A	#N/A	#N/A	-0.744325	mRNA_down	mRNA_down
SMED30003217	IPP	Actin-binding protein IPP OS=Homo sapiens OX=9606 GN=IPP PE=2 SV=1 Q9Y573 IPP_HUMAN 0.00000000000038	#N/A	-1.29327	0.0743149	NA	-2.592	0.190644	NA	0.590302	mRNA_down	mRNA_down
SMED30019556	MYT1L	Myelin transcription factor 1-like protein OS=Homo sapiens OX=9606 GN=MYT1L PE=2 SV=3 Q9UL68 MYT1L_HUMAN 1.13E-36	#N/A	-1.30474	0.204488	NA	-0.225486	0.889855	NA	0.601928	mRNA_down	mRNA_down
SMED30018431	SLC16A4	Monocarboxylate transporter 5 OS=Homo sapiens OX=9606 GN=SLC16A4 PE=2 SV=1 O15374 MOT5_HUMAN 1.55E-38	#N/A	-1.3105	0.358391	NA	-0.664399	0.743139	NA	-0.398578	mRNA_down	mRNA_down
SMED30004885	0	0	#N/A	-1.31422	0.243926	NA	0.00398651	0.998369	NA	0.737706	mRNA_down	mRNA_down
SMED30031057	0	0	#N/A	-1.318	0.0663784	NA	0.21129	0.923266	NA	0.388921	mRNA_down	mRNA_down
SMED30031028	GNB3	Guanine nucleotide-binding protein G(I)/G(S)/G(T) subunit beta-3 OS=Homo sapiens OX=9606 GN=GNB3 PE=1 SV=1 P16520 GBB3_HUMAN 3.04E-22	#N/A	-1.32037	0.510444	NA	#N/A	#N/A	#N/A	0.175992	mRNA_down	mRNA_down
SMED30002356	0	0	Epidermal	-1.32332	1.96e-07	2.15e-05	-1.0826	0.0198224	NA	0.369973	mRNA_down	mRNA_down
SMED30008484	0	0	Neural	-1.34994	0.185557	NA	0.124342	0.940935	NA	0.790789	mRNA_down	mRNA_down
SMED30005998	RPL3	60S ribosomal protein L3 OS=Homo sapiens OX=9606 GN=RPL3 PE=1 SV=2 P39023 RL3_HUMAN 1.94E-125	Neoblast;Intestine;Protonephridia	-1.36304	4.25e-07	4.11e-05	-1.4638	0.00143773	NA	-0.123899	mRNA_down	mRNA_down
SMED30026525	ABCA9	ATP-binding cassette sub-family A member 9 OS=Homo sapiens OX=9606 GN=ABCA9 PE=1 SV=1 Q8IUA7 ABCA9_HUMAN 1.01E-17	#N/A	1.48282	0.295351	NA	#N/A	#N/A	#N/A	NA
SMED30007817	0	0	#N/A	-1.385	0.312909	NA	#N/A	#N/A	#N/A	0.560385	mRNA_down	mRNA_down
SMED30032769	YTHDC2	3'-5' RNA helicase YTHDC2 OS=Homo sapiens OX=9606 GN=YTHDC2 PE=1 SV=2 Q9H6S0 YTDC2_HUMAN 2.3E-145	#N/A	1.47381	0.298685	NA	#N/A	#N/A	#N/A	NA
SMED30004383	0	0	Neural	1.47169	0.316877	NA	#N/A	#N/A	#N/A	NA
SMED30023374	0	0	#N/A	-1.40215	0.0108083	NA	-0.906329	0.0525383	NA	0.771891	mRNA_down	mRNA_down
SMED30016409	AVPR1A	Vasopressin V1a receptor OS=Homo sapiens OX=9606 GN=AVPR1A PE=1 SV=1 P37288 V1AR_HUMAN 0.0000000000000405	#N/A	-1.40404	0.203021	NA	-1.56759	0.566584	NA	0.554869	mRNA_down	mRNA_down
SMED30023755	ZNF7	Zinc finger protein 7 OS=Homo sapiens OX=9606 GN=ZNF7 PE=1 SV=1 P17097 ZNF7_HUMAN 0.00000000000238	#N/A	-1.40705	5.56e-05	0.0020403	-1.89252	0.109784	NA	0.143676	mRNA_down	mRNA_down
SMED30004332	0	0	#N/A	-1.40752	0.377415	NA	0.52511	0.770067	NA	0.715832	mRNA_down	mRNA_down
SMED30034273	PPP2R5D	Serine/threonine-protein phosphatase 2A 56 kDa regulatory subunit delta isoform OS=Homo sapiens OX=9606 GN=PPP2R5D PE=1 SV=1 Q14738 2A5D_HUMAN 8.56E-149	#N/A	-1.41892	0.409912	NA	#N/A	#N/A	#N/A	0.260285	mRNA_down	mRNA_down
SMED30010647	0	0	#N/A	-1.43034	0.110586	NA	-1.30207	0.566298	NA	0.104641	mRNA_down	mRNA_down
SMED30001653	0	0	#N/A	-1.45107	0.00880773	NA	#N/A	#N/A	#N/A	-0.503272	mRNA_down	mRNA_down
SMED30030731	0	0	#N/A	-1.45279	0.137472	NA	#N/A	#N/A	#N/A	0.134319	mRNA_down	mRNA_down
SMED30025885	TRAF4	TNF receptor-associated factor 4 OS=Homo sapiens OX=9606 GN=TRAF4 PE=1 SV=1 Q9BUZ4 TRAF4_HUMAN 0.0000000000000167	Parapharyngeal	-0.910397	0.00115897	0.0209305	-1.5372	0.00413292	NA	-0.43622	no change	mRNA_down
SMED30009267	0	0	#N/A	-1.45964	0.322479	NA	-1.91202	0.0277171	NA	-0.319382	mRNA_down	mRNA_down
SMED30004095	0	0	#N/A	-1.47303	0.242128	NA	2.01949	0.442729	NA	-0.173487	mRNA_down	mRNA_down
SMED30007159	ME1	NADP-dependent malic enzyme OS=Homo sapiens OX=9606 GN=ME1 PE=1 SV=1 P48163 MAOX_HUMAN 0	Epidermal	-1.47801	0.00318141	NA	-1.56106	0.0432403	NA	0.249896	mRNA_down	mRNA_down
SMED30008222	0	0	#N/A	-1.49099	0.20749	NA	#N/A	#N/A	#N/A	-0.213648	mRNA_down	mRNA_down
SMED30024932	0	0	#N/A	-1.492	0.171735	NA	-1.80719	0.321611	NA	0.634064	mRNA_down	mRNA_down
SMED30004300	0	0	#N/A	-1.49941	0.165822	NA	0.392817	0.817361	NA	0.577254	mRNA_down	mRNA_down
SMED30000916	0	0	#N/A	1.42961	0.35784	NA	#N/A	#N/A	#N/A	NA
SMED30009706	0	0	#N/A	1.42868	0.392766	NA	#N/A	#N/A	#N/A	NA
SMED30000970	MEIS3	Homeobox protein Meis3 OS=Homo sapiens OX=9606 GN=MEIS3 PE=2 SV=3 Q99687 MEIS3_HUMAN 0.000000345	Protonephridia	-1.50004	0.0137081	NA	-2.81408	0.103214	NA	0.243482	mRNA_down	mRNA_down
SMED30034845	0	Sulfatase domain-containing protein (trembl:A0A1I8HI51:1.54e-68)	#N/A	1.42246	0.381029	NA	#N/A	#N/A	#N/A	NA
SMED30025951	0	0	#N/A	-1.50251	0.182678	NA	-0.568322	0.821147	NA	0.347349	mRNA_down	mRNA_down
SMED30021934	PLS3	Plastin-3 OS=Homo sapiens OX=9606 GN=PLS3 PE=1 SV=4 P13797 PLST_HUMAN 4.32E-75	#N/A	-1.52281	0.023561	NA	-1.29323	0.129047	NA	0.550833	mRNA_down	mRNA_down
SMED30024227	0	0	#N/A	-1.57386	0.415409	NA	#N/A	#N/A	#N/A	0.661417	mRNA_down	mRNA_down
SMED30022605	0	0	#N/A	-1.57513	0.103959	NA	0.237187	0.879501	NA	0.436616	mRNA_down	mRNA_down
SMED30009445	0	0	#N/A	-1.57566	0.0383988	NA	#N/A	#N/A	#N/A	-0.177468	mRNA_down	mRNA_down
SMED30018459	0	0	#N/A	-1.57745	0.193798	NA	-0.443608	0.671073	NA	0.00362859	mRNA_down	mRNA_down
SMED30021211	PPIA	Peptidyl-prolyl cis-trans isomerase A OS=Homo sapiens OX=9606 GN=PPIA PE=1 SV=2 P62937 PPIA_HUMAN 2.81E-58	#N/A	-1.57746	0.278778	NA	#N/A	#N/A	#N/A	-0.258897	mRNA_down	mRNA_down
SMED30000532	0	0	#N/A	-1.57824	0.0929163	NA	-0.706015	0.549519	NA	0.651461	mRNA_down	mRNA_down
SMED30017445	MVB12B	Multivesicular body subunit 12B OS=Homo sapiens OX=9606 GN=MVB12B PE=1 SV=2 Q9H7P6 MB12B_HUMAN 0.00000127	#N/A	-1.60258	0.00426248	0.0523284	-1.53218	3.11697e-15	3.44231e-12	0.0510832	mRNA_down	mRNA_down
SMED30001913	HMX3	Homeobox protein HMX3 OS=Homo sapiens OX=9606 GN=HMX3 PE=1 SV=1 A6NHT5 HMX3_HUMAN 3.86E-36	#N/A	-1.64288	0.119724	NA	#N/A	#N/A	#N/A	-0.4408	mRNA_down	mRNA_down
SMED30013547	B4GALT4	Beta-1,4-galactosyltransferase 4 OS=Homo sapiens OX=9606 GN=B4GALT4 PE=1 SV=1 O60513 B4GT4_HUMAN 3.29E-44	Parapharyngeal	-1.67718	0.049603	NA	-1.71916	0.460063	NA	0.34735	mRNA_down	mRNA_down
SMED30009804	0	0	#N/A	-1.71662	0.0380824	NA	-3.16733	0.0106928	NA	0.509685	mRNA_down	mRNA_down
SMED30022137	0	0	#N/A	1.38902	0.263061	NA	#N/A	#N/A	#N/A	NA
SMED30002121	0	0	#N/A	-1.71911	0.253368	NA	-0.330817	0.771839	NA	-0.307101	mRNA_down	mRNA_down
SMED30011901	CYHR1	Cysteine and histidine-rich protein 1 OS=Homo sapiens OX=9606 GN=CYHR1 PE=1 SV=2 Q6ZMK1 CYHR1_HUMAN 0.000000679	#N/A	-1.72238	0.000286145	NA	-1.71882	0.0848841	NA	0.119641	mRNA_down	mRNA_down
SMED30026763	0	0	Epidermal	-1.72932	0.115194	NA	-0.69539	0.700242	NA	0.686386	mRNA_down	mRNA_down
SMED30009207	MSC	Musculin OS=Homo sapiens OX=9606 GN=MSC PE=1 SV=2 O60682 MUSC_HUMAN 1.85E-22	Muscle	-1.7338	0.000446733	NA	-0.790146	0.555935	NA	0.238595	mRNA_down	mRNA_down
SMED30002371	0	0	#N/A	-1.76396	0.0150159	NA	-1.47866	0.00632712	NA	0.151147	mRNA_down	mRNA_down
SMED30020777	0	0	Neural	-1.77375	0.0324578	NA	-1.20807	0.409745	NA	0.765726	mRNA_down	mRNA_down
SMED30018975	0	0	#N/A	-1.78416	0.000714634	NA	-1.60388	0.082036	NA	0.38795	mRNA_down	mRNA_down
SMED30015201	0	0	#N/A	-1.83598	0.000573342	NA	-1.17184	0.115458	NA	0.70972	mRNA_down	mRNA_down
SMED30024757	QRFPR	Pyroglutamylated RF-amide peptide receptor OS=Homo sapiens OX=9606 GN=QRFPR PE=2 SV=2 Q96P65 QRFPR_HUMAN 1.28E-32	#N/A	-1.8518	0.132688	NA	1.64879	0.218964	NA	0.753777	mRNA_down	mRNA_down
SMED30012283	ACVR2A	Activin receptor type-2A OS=Homo sapiens OX=9606 GN=ACVR2A PE=1 SV=1 P27037 AVR2A_HUMAN 2.6E-75	Cathepsin+ cell	-1.8557	0.081892	NA	-1.57765	0.189582	NA	0.145571	mRNA_down	mRNA_down
SMED30031729	ST14	Suppressor of tumorigenicity 14 protein OS=Homo sapiens OX=9606 GN=ST14 PE=1 SV=2 Q9Y5Y6 ST14_HUMAN 5.47E-70	#N/A	-1.87045	0.211264	NA	-0.520338	0.72692	NA	-0.689413	mRNA_down	mRNA_down
SMED30009518	CSTA	Cystatin-A OS=Homo sapiens OX=9606 GN=CSTA PE=1 SV=1 P01040 CYTA_HUMAN 0.0000000392	#N/A	1.33471	0.331047	NA	#N/A	#N/A	#N/A	NA
SMED30033847	SPCC4F11.04c	Inositol phosphoceramide mannosyltransferase 2 OS=Schizosaccharomyces pombe (strain 972 / ATCC 24843) OX=284812 GN=SPCC4F11.04c PE=3 SV=1 E=4.88E-18	#N/A	-1.88682	0.405936	NA	#N/A	#N/A	#N/A	0.62226	mRNA_down	mRNA_down
SMED30026552	LRRD1	Leucine-rich repeat and death domain-containing protein 1 OS=Homo sapiens OX=9606 GN=LRRD1 PE=2 SV=2 A4D1F6 LRRD1_HUMAN 5.5E-70	#N/A	1.32727	0.359756	NA	#N/A	#N/A	#N/A	NA
SMED30019413	DMRT2	Doublesex- and mab-3-related transcription factor 2 OS=Homo sapiens OX=9606 GN=DMRT2 PE=2 SV=2 Q9Y5R5 DMRT2_HUMAN 0.00000000000000016	Muscle	-1.90573	6.05e-05	NA	-1.05427	0.197241	NA	0.118997	mRNA_down	mRNA_down
SMED30001212	TUBA3D	Tubulin alpha-3D chain OS=Homo sapiens OX=9606 GN=TUBA3D PE=1 SV=1 P0DPH8 TBA3D_HUMAN 0	Neural;Muscle	-0.811821	1.19e-10	2.67e-08	-0.757506	2.21152e-07	2.5375e-05	0.138434	no change	mRNA_down
SMED30031641	0	0	Neural	-1.98409	0.0488213	NA	-2.69205	0.0108565	NA	-0.588838	mRNA_down	mRNA_down
SMED30023999	CCNB2	G2/mitotic-specific cyclin-B2 OS=Homo sapiens OX=9606 GN=CCNB2 PE=1 SV=1 O95067 CCNB2_HUMAN 0.00000000212	#N/A	-1.98432	0.135141	NA	#N/A	#N/A	#N/A	0.534494	mRNA_down	mRNA_down
SMED30030969	0	0	#N/A	1.31678	0.516624	NA	#N/A	#N/A	#N/A	NA
SMED30006407	0	0	#N/A	-1.9912	0.174515	NA	-0.883277	0.609189	NA	0.162475	mRNA_down	mRNA_down
SMED30020961	0	0	#N/A	-1.99936	0.267687	NA	#N/A	#N/A	#N/A	-0.0245773	mRNA_down	mRNA_down
SMED30011570	0	0	#N/A	-2.10506	0.0395163	NA	-0.720249	0.743183	NA	0.741549	mRNA_down	mRNA_down
SMED30024217	PIP5K1C	Phosphatidylinositol 4-phosphate 5-kinase type-1 gamma OS=Homo sapiens OX=9606 GN=PIP5K1C PE=1 SV=2 O60331 PI51C_HUMAN 0.00000505	#N/A	1.29188	0.273725	NA	#N/A	#N/A	#N/A	NA
SMED30000609	BTBD2	BTB/POZ domain-containing protein 2 OS=Homo sapiens OX=9606 GN=BTBD2 PE=1 SV=1 Q9BX70 BTBD2_HUMAN 5.04E-17	#N/A	-2.16499	0.215734	NA	-1.31109	0.132166	NA	-0.775007	mRNA_down	mRNA_down
SMED30004014	0	0	#N/A	-2.20629	0.134605	NA	-0.418629	0.791542	NA	-0.493005	mRNA_down	mRNA_down
SMED30026374	MCHR1	Melanin-concentrating hormone receptor 1 OS=Homo sapiens OX=9606 GN=MCHR1 PE=1 SV=2 Q99705 MCHR1_HUMAN 0.000000003	#N/A	1.27343	0.319389	NA	#N/A	#N/A	#N/A	NA
SMED30001394	0	0	#N/A	-2.32137	0.0519026	NA	-0.0835536	0.961409	NA	0.49025	mRNA_down	mRNA_down
SMED30034384	0	0	#N/A	1.27225	0.324411	NA	#N/A	#N/A	#N/A	NA
SMED30017166	0	0	Neural	1.26812	0.373473	NA	#N/A	#N/A	#N/A	NA
SMED30011522	0	0	#N/A	-2.44986	0.127792	NA	#N/A	#N/A	#N/A	0.719276	mRNA_down	mRNA_down
SMED30021394	0	0	#N/A	-2.46238	0.232653	NA	-0.514598	0.247474	NA	0.426846	mRNA_down	mRNA_down
SMED30015441	0	0	#N/A	-2.47497	0.223579	NA	-2.30442	0.259656	NA	0.416301	mRNA_down	mRNA_down
SMED30012005	MECOM	Histone-lysine N-methyltransferase MECOM OS=Homo sapiens OX=9606 GN=MECOM PE=1 SV=3 Q03112 MECOM_HUMAN 1.53E-25	#N/A	-2.80432	0.0276256	NA	1.12397	0.445156	NA	0.39764	mRNA_down	mRNA_down
SMED30001170	ADCY8	Adenylate cyclase type 8 OS=Homo sapiens OX=9606 GN=ADCY8 PE=1 SV=1 P40145 ADCY8_HUMAN 4.21E-91	#N/A	1.26077	0.101075	NA	#N/A	#N/A	#N/A	NA
SMED30034127	TMPRSS15	Enteropeptidase OS=Homo sapiens OX=9606 GN=TMPRSS15 PE=1 SV=3 P98073 ENTK_HUMAN 1.89E-22	Intestine	-0.853821	7.4e-06	0.000422135	-0.752253	0.00307148	0.0426005	0.230436	no change	mRNA_down
SMED30011487	0	0	#N/A	-2.90242	0.0518177	NA	#N/A	#N/A	#N/A	0.297348	mRNA_down	mRNA_down
SMED30012026	0	0	#N/A	-2.99334	0.0383781	NA	-1.84573	6.64079e-09	1.50439e-06	0.786477	mRNA_down	mRNA_down
SMED30027484	0	0	#N/A	1.24109	0.47389	NA	#N/A	#N/A	#N/A	NA
SMED30015599	0	0	#N/A	-3.05891	0.0926688	NA	-0.764679	0.449918	NA	-0.150281	mRNA_down	mRNA_down
SMED30012624	0	0	#N/A	1.23771	0.474786	NA	#N/A	#N/A	#N/A	NA
SMED30030041	0	0	#N/A	-3.35327	0.0546348	NA	#N/A	#N/A	#N/A	0.61945	mRNA_down	mRNA_down
SMED30030033	FMRFaR	FMRFamide receptor OS=Drosophila melanogaster OX=7227 GN=FMRFaR PE=2 SV=1 E=1.76E-23	#N/A	-0.986889	0.0874168	NA	-0.227351	0.721117	NA	0.78738	no change	mRNA_down
SMED30024938	HMCN1	Hemicentin-1 OS=Homo sapiens OX=9606 GN=HMCN1 PE=1 SV=2 Q96RW7 HMCN1_HUMAN 0.0000075	Intestine	-0.955274	4.16e-08	5.77e-06	-1.06388	8.08114e-10	2.46196e-07	-0.044699	no change	mRNA_down
SMED30012209	0	0	#N/A	1.23286	0.473295	NA	#N/A	#N/A	#N/A	NA
SMED30008655	TUBA3D	Tubulin alpha-3D chain OS=Homo sapiens OX=9606 GN=TUBA3D PE=1 SV=1 P0DPH8 TBA3D_HUMAN 0	Neural;Muscle	-0.966631	9.5e-17	4.85e-14	-0.833039	1.26007e-11	4.63863e-09	0.210577	no change	mRNA_down
SMED30022728	DRC3	Dynein regulatory complex subunit 3 OS=Homo sapiens OX=9606 GN=DRC3 PE=2 SV=2 Q9H069 DRC3_HUMAN 3.14E-124	#N/A	-0.801266	0.481669	NA	-1.90347	0.142923	NA	-0.728269	no change	mRNA_down
SMED30007442	0	0	Intestine	-0.803318	0.0064372	0.0702712	-1.12733	0.00625939	NA	-0.269234	no change	mRNA_down
SMED30022321	FTMT	Ferritin, mitochondrial OS=Homo sapiens OX=9606 GN=FTMT PE=1 SV=1 Q8N4E7 FTMT_HUMAN 0.000000000102	#N/A	1.22067	0.47647	NA	#N/A	#N/A	#N/A	NA
SMED30028259	EIF2B1	Translation initiation factor eIF-2B subunit alpha OS=Homo sapiens OX=9606 GN=EIF2B1 PE=1 SV=1 Q14232 EI2BA_HUMAN 1.93E-53	#N/A	-0.806589	0.00177597	0.0284181	-0.544356	0.1928	0.494166	0.441938	no change	mRNA_down
SMED30010947	0	0	Intestine	-0.811569	0.0935914	NA	-0.740254	0.0789185	NA	0.165772	no change	mRNA_down
SMED30020489	TLK2	Serine/threonine-protein kinase tousled-like 2 OS=Homo sapiens OX=9606 GN=TLK2 PE=1 SV=2 Q86UE8 TLK2_HUMAN 4.87E-152	#N/A	-0.812208	0.00528686	0.0607853	-0.620664	0.350719	NA	0.578837	no change	mRNA_down
SMED30027864	PCBP4	Poly(rC)-binding protein 4 OS=Homo sapiens OX=9606 GN=PCBP4 PE=2 SV=1 P57723 PCBP4_HUMAN 7.94E-18	#N/A	-0.812416	0.0358355	NA	-1.45615	0.137145	NA	-0.743367	no change	mRNA_down
SMED30022514	0	G_PROTEIN_RECEP_F1_2 domain-containing protein [Source:UniProtKB/TrEMBL;Acc:A0A3P7M935]	#N/A	-0.813457	0.121405	NA	-0.303186	0.817447	NA	-0.25069	no change	mRNA_down
SMED30004517	SNRPA	U1 small nuclear ribonucleoprotein A OS=Homo sapiens OX=9606 GN=SNRPA PE=1 SV=3 P09012 SNRPA_HUMAN 3.6E-69	Neoblast	-0.817001	7.3e-06	0.000418563	-0.607076	0.0124463	0.107177	0.269737	no change	mRNA_down
SMED30007450	0	0	Epidermal	-0.818243	0.0456853	NA	-0.111269	0.94693	NA	0.415078	no change	mRNA_down
SMED30011390	NUP85	Nuclear pore complex protein Nup85 OS=Homo sapiens OX=9606 GN=NUP85 PE=1 SV=1 Q9BW27 NUP85_HUMAN 4.71E-22	Neoblast	1.20183	0.0590331	NA	#N/A	#N/A	#N/A	NA
SMED30029137	SCUBE1	Signal peptide, CUB and EGF-like domain-containing protein 1 OS=Homo sapiens OX=9606 GN=SCUBE1 PE=1 SV=3 Q8IWY4 SCUB1_HUMAN 0.0000000000112	Cathepsin+ cell	1.20123	0.246717	NA	#N/A	#N/A	#N/A	NA
SMED30034773	NAA38	N-alpha-acetyltransferase 38, NatC auxiliary subunit OS=Homo sapiens OX=9606 GN=NAA38 PE=1 SV=1 Q9BRA0 LSMD1_HUMAN 0.000000000815	Protonephridia	-0.819915	0.00192656	0.0301163	-0.460386	0.277745	NA	0.475863	no change	mRNA_down
SMED30006310	0	0	#N/A	-0.823089	0.43534	NA	0.94493	0.55542	NA	-0.221133	no change	mRNA_down
SMED30018938	unc-9	Innexin unc-9 OS=Caenorhabditis elegans OX=6239 GN=unc-9 PE=2 SV=1 E=1.41E-46	#N/A	-0.823686	0.165633	NA	0.707872	0.50792	NA	0.234545	no change	mRNA_down
SMED30034331	CDA	Cytidine deaminase OS=Homo sapiens OX=9606 GN=CDA PE=1 SV=2 P32320 CDD_HUMAN 1.86E-34	Cathepsin+ cell;Intestine	-0.824222	0.0500628	NA	-1.0309	0.3414	NA	0.223426	no change	mRNA_down
SMED30033099	PLS3	Plastin-3 OS=Homo sapiens OX=9606 GN=PLS3 PE=1 SV=4 P13797 PLST_HUMAN 1.02E-58	#N/A	1.18221	0.389193	NA	#N/A	#N/A	#N/A	NA
SMED30022634	0	0	#N/A	-0.827167	0.107825	NA	-0.574323	0.163064	0.457384	0.429615	no change	mRNA_down
SMED30011774	CCT8	T-complex protein 1 subunit theta OS=Homo sapiens OX=9606 GN=CCT8 PE=1 SV=4 P50990 TCPQ_HUMAN 1.61E-175	#N/A	1.16653	0.242532	NA	#N/A	#N/A	#N/A	NA
SMED30017521	RAD51B	DNA repair protein RAD51 homolog 2 OS=Homo sapiens OX=9606 GN=RAD51B PE=1 SV=2 O15315 RA51B_HUMAN 1.1E-26	#N/A	-0.827502	0.000216749	0.00617439	-0.0368914	0.95448	NA	0.731666	no change	mRNA_down
SMED30028995	TTPAL	Alpha-tocopherol transfer protein-like OS=Homo sapiens OX=9606 GN=TTPAL PE=1 SV=2 Q9BTX7 TTPAL_HUMAN 2.4E-19	#N/A	-0.828992	0.0770885	NA	0.0633011	0.955393	NA	0.415286	no change	mRNA_down
SMED30011828	MTNR1A	Melatonin receptor type 1A OS=Homo sapiens OX=9606 GN=MTNR1A PE=1 SV=1 P48039 MTR1A_HUMAN 5.35E-20	Neural	-0.829308	0.12552	NA	-1.41528	0.102271	NA	-0.0197654	no change	mRNA_down
SMED30014444	CYP2R1	Vitamin D 25-hydroxylase OS=Homo sapiens OX=9606 GN=CYP2R1 PE=1 SV=1 Q6VVX0 CP2R1_HUMAN 1.05E-35	#N/A	-0.829689	0.0275116	NA	-0.250556	0.672454	NA	0.553817	no change	mRNA_down
SMED30002407	0	0	Cathepsin+ cell	-0.829689	0.300807	NA	-0.528154	0.608117	NA	0.464526	no change	mRNA_down
SMED30003137	0	0	#N/A	1.14493	0.376233	NA	#N/A	#N/A	#N/A	NA
SMED30017495	0	0	Muscle	-0.830092	0.00813458	0.0820581	-0.243471	0.900684	NA	0.708207	no change	mRNA_down
SMED30020042	0	0	Epidermal;Phyarnx	-0.831098	0.126973	NA	-0.796694	0.452515	NA	-0.248661	no change	mRNA_down
SMED30031049	MFSD8	Major facilitator superfamily domain-containing protein 8 OS=Homo sapiens OX=9606 GN=MFSD8 PE=1 SV=1 Q8NHS3 MFSD8_HUMAN 8.92E-72	#N/A	-0.831192	2.53e-05	0.00109254	-0.441157	0.1303	0.407866	0.51224	no change	mRNA_down
SMED30025723	LBX1	Transcription factor LBX1 OS=Homo sapiens OX=9606 GN=LBX1 PE=2 SV=2 P52954 LBX1_HUMAN 9.65E-31	#N/A	-0.833442	0.139593	NA	-0.0743574	0.961724	NA	-0.369208	no change	mRNA_down
SMED30001956	0	0	#N/A	-0.833579	0.156885	NA	0.0678254	0.966719	NA	0.732557	no change	mRNA_down
SMED30002411	0	0	#N/A	-0.836164	0.020991	0.146137	-1.44786	0.0205792	NA	-0.703072	no change	mRNA_down
SMED30029480	VDAC2	Voltage-dependent anion-selective channel protein 2 OS=Homo sapiens OX=9606 GN=VDAC2 PE=1 SV=2 P45880 VDAC2_HUMAN 2.01E-37	#N/A	-0.836513	0.386103	NA	#N/A	#N/A	#N/A	0.570186	no change	mRNA_down
SMED30024885	0	0	#N/A	1.13269	0.340056	NA	#N/A	#N/A	#N/A	NA
SMED30031183	SBSPON	Somatomedin-B and thrombospondin type-1 domain-containing protein OS=Homo sapiens OX=9606 GN=SBSPON PE=1 SV=2 Q8IVN8 SBSPO_HUMAN 0.0000000243	Neural;Muscle	1.13181	0.390263	NA	#N/A	#N/A	#N/A	NA
SMED30019939	SLC47A2	Multidrug and toxin extrusion protein 2 OS=Homo sapiens OX=9606 GN=SLC47A2 PE=1 SV=1 Q86VL8 S47A2_HUMAN 1.03E-64	Intestine	-0.836812	0.00161722	0.0264814	-0.556979	0.142252	NA	0.335011	no change	mRNA_down
SMED30029428	COA6	Cytochrome c oxidase assembly factor 6 homolog OS=Homo sapiens OX=9606 GN=COA6 PE=1 SV=1 Q5JTJ3 COA6_HUMAN 0.0000000000515	Neoblast;Epidermal;Cathepsin+ cell;Protonephridia	-0.837762	0.00882521	0.0862031	-0.480505	0.31766	NA	0.428662	no change	mRNA_down
SMED30009959	PASK	PAS domain-containing serine/threonine-protein kinase OS=Homo sapiens OX=9606 GN=PASK PE=1 SV=3 Q96RG2 PASK_HUMAN 5.32E-67	#N/A	-0.840096	0.320756	NA	-2.6342	0.0952908	NA	0.220928	no change	mRNA_down
SMED30032049	0	0	#N/A	1.11779	0.108794	NA	#N/A	#N/A	#N/A	NA
SMED30000045	0	0	#N/A	1.11664	0.38252	NA	#N/A	#N/A	#N/A	NA
SMED30023782	RPL37A	60S ribosomal protein L37a OS=Homo sapiens OX=9606 GN=RPL37A PE=1 SV=2 P61513 RL37A_HUMAN 4.1E-40	#N/A	-0.840208	0.000341833	0.0087667	-0.734046	0.0119086	0.104482	0.130264	no change	mRNA_down
SMED30021117	0	0	Neural	1.11532	0.189017	NA	#N/A	#N/A	#N/A	NA
SMED30009038	ATP6AP2	Renin receptor OS=Homo sapiens OX=9606 GN=ATP6AP2 PE=1 SV=2 O75787 RENR_HUMAN 0.000000000000176	Neural;Cathepsin+ cell;Protonephridia;Intestine	-0.841581	0.00283129	0.0401058	-0.633723	0.0145451	0.117598	0.217717	no change	mRNA_down
SMED30010636	0	0	#N/A	-0.843718	0.410834	NA	-0.193384	0.868764	NA	0.203483	no change	mRNA_down
SMED30007903	SLC6A6	Sodium- and chloride-dependent taurine transporter OS=Homo sapiens OX=9606 GN=SLC6A6 PE=1 SV=2 P31641 SC6A6_HUMAN 1E-179	Cathepsin+ cell;Intestine	-0.847144	0.00167548	0.0270802	-0.999024	0.0126177	NA	-0.137955	no change	mRNA_down
SMED30017153	TLCD4	TLC domain-containing protein 4 OS=Homo sapiens OX=9606 GN=TLCD4 PE=1 SV=1 Q96MV1 TLCD4_HUMAN 4.79E-21	#N/A	-0.848371	0.000711613	0.0145602	-0.371113	0.232808	0.541992	0.573229	no change	mRNA_down
SMED30018385	HADH	Hydroxyacyl-coenzyme A dehydrogenase, mitochondrial OS=Homo sapiens OX=9606 GN=HADH PE=1 SV=3 Q16836 HCDH_HUMAN 8.41E-20	Cathepsin+ cell;Intestine;Neoblast	-0.848455	0.206951	NA	-1.0222	0.232253	NA	0.18706	no change	mRNA_down
SMED30009145	SLC20A1	Sodium-dependent phosphate transporter 1 OS=Homo sapiens OX=9606 GN=SLC20A1 PE=1 SV=1 Q8WUM9 S20A1_HUMAN 7.32E-72	#N/A	-0.849232	0.0408717	NA	-0.512666	0.340586	NA	0.489123	no change	mRNA_down
SMED30018264	SLC13A5	Solute carrier family 13 member 5 OS=Homo sapiens OX=9606 GN=SLC13A5 PE=1 SV=1 Q86YT5 S13A5_HUMAN 1.65E-103	#N/A	1.09788	0.29461	NA	#N/A	#N/A	#N/A	NA
SMED30030870	ECEL1	Endothelin-converting enzyme-like 1 OS=Homo sapiens OX=9606 GN=ECEL1 PE=1 SV=3 O95672 ECEL1_HUMAN 2.31E-80	#N/A	1.09743	0.201961	NA	#N/A	#N/A	#N/A	NA
SMED30009786	0	0	#N/A	-0.85058	0.0141794	0.114835	-1.5029	0.040205	NA	-0.565984	no change	mRNA_down
SMED30028774	CHRM4	Muscarinic acetylcholine receptor M4 OS=Homo sapiens OX=9606 GN=CHRM4 PE=1 SV=2 P08173 ACM4_HUMAN 1.52E-25	#N/A	-0.850691	0.54837	NA	1.00855	0.458574	NA	0.408326	no change	mRNA_down
SMED30008017	MSMEG_3950	Universal stress protein MSMEG_3950/MSMEI_3859 OS=Mycobacterium smegmatis (strain ATCC 700084 / mc(2)155) OX=246196 GN=MSMEG_3950 PE=1 SV=1 E=0.000000824	Intestine	-0.853465	1.78e-05	0.000827989	-0.72812	0.0245662	0.16173	0.207309	no change	mRNA_down
SMED30009585	0	0	Cathepsin+ cell	-0.854554	0.228334	NA	0.873476	0.56745	NA	-0.729963	no change	mRNA_down
SMED30007227	HOXA4	Homeobox protein Hox-A4 OS=Homo sapiens OX=9606 GN=HOXA4 PE=2 SV=3 Q00056 HXA4_HUMAN 1.69E-34	#N/A	-0.854859	0.180974	NA	-0.423087	0.542315	NA	0.778091	no change	mRNA_down
SMED30026777	0	0	Neural;Phyarnx	1.08918	0.149264	NA	#N/A	#N/A	#N/A	NA
SMED30020571	TTLL8	Protein monoglycylase TTLL8 OS=Homo sapiens OX=9606 GN=TTLL8 PE=2 SV=4 A6PVC2 TTLL8_HUMAN 9.88E-113	Neural;Phyarnx;Protonephridia	1.08909	0.16408	NA	#N/A	#N/A	#N/A	NA
SMED30024368	CHD4	Chromodomain-helicase-DNA-binding protein 4 OS=Homo sapiens OX=9606 GN=CHD4 PE=1 SV=2 Q14839 CHD4_HUMAN 0	Neural;Cathepsin+ cell;Protonephridia	-0.856157	0.00370364	0.0477099	-1.08756	0.0169994	NA	-0.178078	no change	mRNA_down
SMED30012357	0	0	Intestine	1.08799	0.250914	NA	#N/A	#N/A	#N/A	NA
SMED30021338	NR2E1	Nuclear receptor subfamily 2 group E member 1 OS=Homo sapiens OX=9606 GN=NR2E1 PE=1 SV=1 Q9Y466 NR2E1_HUMAN 2.62E-63	#N/A	-0.864092	0.347413	NA	-0.566551	0.742782	NA	0.555973	no change	mRNA_down
SMED30020405	BDP1	Transcription factor TFIIIB component B'' homolog OS=Homo sapiens OX=9606 GN=BDP1 PE=1 SV=3 A6H8Y1 BDP1_HUMAN 0.000000142	#N/A	1.08147	0.00325893	NA	#N/A	#N/A	#N/A	NA
SMED30000939	0	0	#N/A	-0.864312	0.229694	NA	0.847968	0.653699	NA	0.715832	no change	mRNA_down
SMED30018548	A12	Tegument antigen OS=Schistosoma mansoni OX=6183 GN=A12 PE=2 SV=1 E=2.36E-18	#N/A	-0.866183	0.00673186	0.072207	-0.202765	0.555062	0.805309	0.716331	no change	mRNA_down
SMED30029264	WRN	Werner syndrome ATP-dependent helicase OS=Homo sapiens OX=9606 GN=WRN PE=1 SV=2 Q14191 WRN_HUMAN 9.18E-28	#N/A	-0.86985	0.00357216	0.0468215	0.264342	0.814495	NA	0.475019	no change	mRNA_down
SMED30030190	0	0	Intestine	-0.870951	7.93e-05	0.0027164	-0.505217	0.0491371	0.238617	0.472545	no change	mRNA_down
SMED30019695	CTSS	Cathepsin S OS=Homo sapiens OX=9606 GN=CTSS PE=1 SV=3 P25774 CATS_HUMAN 2.1E-74	#N/A	-0.874228	0.0811004	NA	-0.413707	0.678212	NA	0.415619	no change	mRNA_down
SMED30023986	0	0	#N/A	1.06727	0.0499851	NA	#N/A	#N/A	#N/A	NA
SMED30013581	NMBR	Neuromedin-B receptor OS=Homo sapiens OX=9606 GN=NMBR PE=1 SV=2 P28336 NMBR_HUMAN 6.53E-40	#N/A	-0.874436	0.0344057	NA	-0.770811	0.0873478	NA	0.254097	no change	mRNA_down
SMED30027224	0	0	#N/A	-0.880032	0.388478	NA	-0.451637	0.735864	NA	-0.537545	no change	mRNA_down
SMED30004452	ECH1	Delta(3,5)-Delta(2,4)-dienoyl-CoA isomerase, mitochondrial OS=Homo sapiens OX=9606 GN=ECH1 PE=1 SV=2 Q13011 ECH1_HUMAN 1.84E-88	#N/A	-0.805626	1.29e-07	1.58e-05	-0.695088	0.00326752	0.0444132	0.208429	no change	mRNA_down
SMED30030842	0	0	Cathepsin+ cell;Protonephridia	-0.881495	0.0150826	0.119396	-1.02116	0.000333347	0.00929061	0.0213736	no change	mRNA_down
SMED30007756	0	0	#N/A	-0.884578	0.00122036	0.0216561	-0.300897	0.804997	NA	0.437195	no change	mRNA_down
SMED30035248	SPRED1	Sprouty-related, EVH1 domain-containing protein 1 OS=Homo sapiens OX=9606 GN=SPRED1 PE=1 SV=2 Q7Z699 SPRE1_HUMAN 0.000000000000174	Intestine;Neural	-0.884991	0.0926921	NA	-0.415378	0.520987	NA	0.632678	no change	mRNA_down
SMED30028043	ATXN1L	Ataxin-1-like OS=Homo sapiens OX=9606 GN=ATXN1L PE=1 SV=1 P0C7T5 ATX1L_HUMAN 0.000000301	Muscle	-0.885439	0.0023552	0.0350875	-0.767389	0.0736021	NA	0.167847	no change	mRNA_down
SMED30026622	GCNT1	Beta-1,3-galactosyl-O-glycosyl-glycoprotein beta-1,6-N-acetylglucosaminyltransferase OS=Homo sapiens OX=9606 GN=GCNT1 PE=1 SV=2 Q02742 GCNT1_HUMAN 1.85E-54	Neoblast	-0.886625	0.00335543	0.0447112	-0.43772	0.591318	NA	-0.176722	no change	mRNA_down
SMED30022828	0	0	#N/A	-0.886891	0.427923	NA	-2.19709	0.175655	NA	-0.484698	no change	mRNA_down
SMED30009505	0	0	Phyarnx	-0.890393	0.0035577	0.0466866	-0.71398	0.125514	0.398318	-0.0563159	no change	mRNA_down
SMED30015678	CKS2	Cyclin-dependent kinases regulatory subunit 2 OS=Homo sapiens OX=9606 GN=CKS2 PE=1 SV=1 P33552 CKS2_HUMAN 1.48E-36	Neoblast	-0.890654	0.00218747	0.0332051	-0.956851	0.00900396	NA	0.042486	no change	mRNA_down
SMED30033552	0	0	Cathepsin+ cell;Neural	-0.890928	0.0118374	0.102997	-0.890682	0.135695	NA	-0.157723	no change	mRNA_down
SMED30022325	0	0	Epidermal;Cathepsin+ cell;Muscle;Protonephridia	-0.893649	1.05e-05	0.000554765	-1.12927	0.183075	NA	0.430718	no change	mRNA_down
SMED30011713	ETNK2	Ethanolamine kinase 2 OS=Homo sapiens OX=9606 GN=ETNK2 PE=2 SV=3 Q9NVF9 EKI2_HUMAN 3.49E-74	Cathepsin+ cell	-0.893914	4.1e-05	0.00160097	-0.332386	0.327658	0.638591	0.605385	no change	mRNA_down
SMED30026149	0	0	#N/A	-0.894247	0.105417	NA	-1.57116	0.35118	NA	0.348252	no change	mRNA_down
SMED30035376	SUN2	SUN domain-containing protein 2 OS=Homo sapiens OX=9606 GN=SUN2 PE=1 SV=3 Q9UH99 SUN2_HUMAN 6.77E-22	#N/A	1.02174	0.415386	NA	-1.58203	0.507115	NA	NA
SMED30012760	0	0	#N/A	1.0214	0.551311	NA	#N/A	#N/A	#N/A	NA
SMED30003405	0	0	Phyarnx	1.01882	0.449167	NA	#N/A	#N/A	#N/A	NA
SMED30020464	0	0	Neoblast	-0.894538	0.00267875	0.038627	-0.700638	0.117453	NA	0.304904	no change	mRNA_down
SMED30029995	0	0	#N/A	-0.894924	0.467852	NA	-0.203693	0.928307	NA	-0.409937	no change	mRNA_down
SMED30011158	0	Death domain-containing protein [Source:UniProtKB/TrEMBL;Acc:A0A267EEX4]	#N/A	-0.895027	0.234744	NA	#N/A	#N/A	#N/A	0.234792	no change	mRNA_down
SMED30013439	RCC1L	RCC1-like G exchanging factor-like protein OS=Homo sapiens OX=9606 GN=RCC1L PE=1 SV=2 Q96I51 RCC1L_HUMAN 4.51E-25	#N/A	-0.89631	0.00655997	0.0710589	-1.32691	0.18316	NA	0.138889	no change	mRNA_down
SMED30011970	0	0	Muscle	-0.899945	0.393322	NA	-0.893823	0.0136457	NA	0.22207	no change	mRNA_down
SMED30013879	0	0	#N/A	1.01447	0.192537	NA	#N/A	#N/A	#N/A	NA
SMED30004849	0	0	#N/A	1.01446	0.553461	NA	#N/A	#N/A	#N/A	NA
SMED30020913	0	0	Neural;Phyarnx	-0.902126	3.32e-05	0.00137675	-1.35788	0.0285805	NA	-0.15288	no change	mRNA_down
SMED30016701	0	0	#N/A	1.01341	0.570484	NA	#N/A	#N/A	#N/A	NA
SMED30035816	RPS13	40S ribosomal protein S13 OS=Homo sapiens OX=9606 GN=RPS13 PE=1 SV=2 P62277 RS13_HUMAN 5.8E-78	Neoblast;Epidermal;Intestine	-0.902522	0.0740301	0.306744	-0.518801	0.0152711	0.121113	0.618106	no change	mRNA_down
SMED30001319	SLC24A5	Sodium/potassium/calcium exchanger 5 OS=Homo sapiens OX=9606 GN=SLC24A5 PE=1 SV=1 Q71RS6 NCKX5_HUMAN 3.48E-132	Intestine	-0.903381	9.36e-07	7.9e-05	-0.75597	0.00416056	0.0525123	0.232393	no change	mRNA_down
SMED30021829	0	0	#N/A	-0.913813	1.17e-06	9.56e-05	-0.677762	0.0286443	0.175871	0.276863	no change	mRNA_down
SMED30004341	0	0	#N/A	1.01185	0.569257	NA	#N/A	#N/A	#N/A	NA
SMED30012870	0	0	#N/A	1.0117	0.494964	NA	#N/A	#N/A	#N/A	NA
SMED30026445	hsp-16.2	Heat shock protein Hsp-16.2 OS=Caenorhabditis elegans OX=6239 GN=hsp-16.2 PE=3 SV=1 E=0.000000111	#N/A	-0.813044	1.59e-05	0.000758639	-0.866475	0.00338038	0.0453626	0.0921864	no change	mRNA_down
SMED30031900	DYRK2	Dual specificity tyrosine-phosphorylation-regulated kinase 2 OS=Homo sapiens OX=9606 GN=DYRK2 PE=1 SV=3 Q92630 DYRK2_HUMAN 1.03E-104	#N/A	1.01126	0.430648	NA	#N/A	#N/A	#N/A	NA
SMED30022713	0	0	Neural;Protonephridia	-0.91805	0.0601109	NA	-1.51089	0.0891018	NA	-0.0256011	no change	mRNA_down
SMED30013342	0	0	Neural;Muscle;Parapharyngeal	-0.920708	8.91e-05	0.00298853	-1.28725	0.00154612	NA	-0.295171	no change	mRNA_down
SMED30015996	0	0	#N/A	1.01012	0.635151	NA	#N/A	#N/A	#N/A	NA
SMED30012311	APEX1	DNA-(apurinic or apyrimidinic site) lyase OS=Homo sapiens OX=9606 GN=APEX1 PE=1 SV=2 P27695 APEX1_HUMAN 9.73E-107	Neoblast	-0.922658	0.105565	NA	0.406	0.716879	NA	0.635898	no change	mRNA_down
SMED30001755	FLOT1	Flotillin-1 OS=Homo sapiens OX=9606 GN=FLOT1 PE=1 SV=3 O75955 FLOT1_HUMAN 6.64E-178	Cathepsin+ cell	-0.817921	5.53e-07	5.31e-05	-1.07352	1.44786e-08	2.66497e-06	-0.171415	no change	mRNA_down
SMED30031443	ZFAND6	AN1-type zinc finger protein 6 OS=Homo sapiens OX=9606 GN=ZFAND6 PE=1 SV=2 Q6FIF0 ZFAN6_HUMAN 0.0000000000000658	#N/A	1.00916	0.428573	NA	#N/A	#N/A	#N/A	NA
SMED30016659	SLC22A15	Solute carrier family 22 member 15 OS=Homo sapiens OX=9606 GN=SLC22A15 PE=2 SV=1 Q8IZD6 S22AF_HUMAN 0.00000207	Epidermal	-0.928376	0.000599812	0.0130071	-0.610579	0.0151076	0.120245	0.408762	no change	mRNA_down
SMED30007780	COL6A6	Collagen alpha-6(VI) chain OS=Homo sapiens OX=9606 GN=COL6A6 PE=1 SV=2 A6NMZ7 CO6A6_HUMAN 3.57E-26	Phyarnx	-0.931764	0.000544495	0.01205	-0.488413	0.288291	NA	0.740764	no change	mRNA_down
SMED30035840	PLAC8L1	PLAC8-like protein 1 OS=Homo sapiens OX=9606 GN=PLAC8L1 PE=2 SV=1 A1L4L8 PL8L1_HUMAN 0.000000000149	Intestine	-0.82632	4.74e-06	0.000293883	-0.935715	7.81301e-06	0.000500202	-0.0102969	no change	mRNA_down
SMED30023425	0	0	#N/A	-0.93743	0.250107	NA	#N/A	#N/A	#N/A	0.272952	no change	mRNA_down
SMED30003658	0	0	#N/A	1.00612	0.506102	NA	#N/A	#N/A	#N/A	NA
SMED30005131	HSPA8	Heat shock cognate 71 kDa protein OS=Homo sapiens OX=9606 GN=HSPA8 PE=1 SV=1 P11142 HSP7C_HUMAN 0	#N/A	-0.937447	0.00373279	0.0479515	-0.136676	0.914279	NA	0.439327	no change	mRNA_down
SMED30033387	0	0	Cathepsin+ cell;Intestine	-0.829045	2.1e-10	4.62e-08	-1.01342	0.000101345	0.00382642	-0.0969272	no change	mRNA_down
SMED30004451	0	0	#N/A	-0.941687	5.49e-17	3.08e-14	-0.564808	0.306857	0.6177	0.538375	no change	mRNA_down
SMED30027942	0	0	#N/A	-0.834671	0.00249977	0.0365624	-1.42922	3.75696e-09	9.22021e-07	-0.565426	no change	mRNA_down
SMED30002899	0	0	#N/A	-0.947547	0.000554462	0.0122123	-0.546073	0.477045	NA	0.293219	no change	mRNA_down
SMED30025979	0	G_PROTEIN_RECEP_F1_2 domain-containing protein [Source:UniProtKB/TrEMBL;Acc:A0A3P6PGL7]	#N/A	1.00386	0.538084	NA	#N/A	#N/A	#N/A	NA
SMED30009645	0	0	#N/A	1.00329	0.359087	NA	#N/A	#N/A	#N/A	NA
SMED30035831	0	0	Neoblast	-0.837144	5.71e-05	0.00208233	-1.47775	8.93006e-07	7.9694e-05	-0.555303	no change	mRNA_down
SMED30031854	SLC6A14	Sodium- and chloride-dependent neutral and basic amino acid transporter B(0+) OS=Homo sapiens OX=9606 GN=SLC6A14 PE=2 SV=1 Q9UN76 S6A14_HUMAN 3.1E-32	#N/A	1.00015	0.619346	NA	#N/A	#N/A	#N/A	NA
SMED30017084	0	0	#N/A	1.00002	0.57479	NA	#N/A	#N/A	#N/A	NA
SMED30004098	PAH	Phenylalanine-4-hydroxylase OS=Homo sapiens OX=9606 GN=PAH PE=1 SV=1 P00439 PH4H_HUMAN 0	Cathepsin+ cell	-0.846304	3.37e-08	4.78e-06	-1.19752	2.463e-08	3.95648e-06	-0.307781	no change	mRNA_down
SMED30035885	DMRTA1	Doublesex- and mab-3-related transcription factor A1 OS=Homo sapiens OX=9606 GN=DMRTA1 PE=2 SV=1 Q5VZB9 DMRTA_HUMAN 1.42E-27	#N/A	-0.955751	0.171051	NA	-0.537109	0.365782	NA	0.569461	no change	mRNA_down
SMED30033806	0	0	#N/A	0.998769	0.575877	NA	#N/A	#N/A	#N/A	NA
SMED30000013	TGFBI	Transforming growth factor-beta-induced protein ig-h3 OS=Homo sapiens OX=9606 GN=TGFBI PE=1 SV=1 Q15582 BGH3_HUMAN 4.71E-24	Intestine	-0.850657	1.03e-07	1.28e-05	-0.896403	0.000322448	0.00913086	0.0484867	no change	mRNA_down
SMED30010638	ID4	DNA-binding protein inhibitor ID-4 OS=Homo sapiens OX=9606 GN=ID4 PE=1 SV=1 P47928 ID4_HUMAN 0.0000000000000189	Neural;Protonephridia	-0.957924	0.144752	NA	-0.794371	0.23019	NA	0.170058	no change	mRNA_down
SMED30006416	CDC25C	M-phase inducer phosphatase 3 OS=Homo sapiens OX=9606 GN=CDC25C PE=1 SV=2 P30307 MPIP3_HUMAN 6.22E-24	#N/A	-0.852459	1.21e-09	2.26e-07	-0.871487	4.65807e-06	0.00032662	0.061979	no change	mRNA_down
SMED30020878	0	0	#N/A	0.995483	0.639427	NA	#N/A	#N/A	#N/A	NA
SMED30010179	0	0	Neural	0.987972	1.15e-05	0.000595423	#N/A	#N/A	#N/A	NA
SMED30031758	0	0	#N/A	-0.960915	0.157873	NA	-0.398056	0.832583	NA	-0.667224	no change	mRNA_down
SMED30015520	TCEANC2	Transcription elongation factor A N-terminal and central domain-containing protein 2 OS=Homo sapiens OX=9606 GN=TCEANC2 PE=1 SV=1 Q96MN5 TEAN2_HUMAN 0.000000407	#N/A	-0.965736	0.0758347	NA	-0.219499	0.862159	NA	0.0871998	no change	mRNA_down
SMED30022560	RPL28	60S ribosomal protein L28 OS=Homo sapiens OX=9606 GN=RPL28 PE=1 SV=3 P46779 RL28_HUMAN 4.35E-22	Neoblast;Intestine	-0.858105	1.15e-06	9.48e-05	-0.576882	0.000397944	0.0104019	0.325385	no change	mRNA_down
SMED30022688	SLC25A1	Tricarboxylate transport protein, mitochondrial OS=Homo sapiens OX=9606 GN=SLC25A1 PE=1 SV=2 P53007 TXTP_HUMAN 2.34E-131	#N/A	-0.860592	8.2e-06	0.000453857	-0.665391	0.000591912	0.0135449	0.274766	no change	mRNA_down
SMED30014093	MEP1B	Meprin A subunit beta OS=Homo sapiens OX=9606 GN=MEP1B PE=1 SV=3 Q16820 MEP1B_HUMAN 0.00000000000000321	#N/A	0.968175	1.29e-05	0.000665886	#N/A	#N/A	#N/A	NA
SMED30034305	0	0	#N/A	-0.864841	0.00354517	0.0466311	-0.984864	0.000543828	0.012799	-0.0394344	no change	mRNA_down
SMED30008787	PANX2	Pannexin-2 OS=Homo sapiens OX=9606 GN=PANX2 PE=2 SV=2 Q96RD6 PANX2_HUMAN 0.00000000213	Muscle	-0.878756	6.2e-05	0.00223906	-0.939323	0.000136152	0.00488986	-0.0158179	no change	mRNA_down
SMED30007706	DNA2	DNA replication ATP-dependent helicase/nuclease DNA2 OS=Homo sapiens OX=9606 GN=DNA2 PE=1 SV=3 P51530 DNA2_HUMAN 4.84E-42	#N/A	-0.977853	0.0333013	NA	-0.758927	0.330483	NA	0.732175	no change	mRNA_down
SMED30035609	CTSV	Cathepsin L2 OS=Homo sapiens OX=9606 GN=CTSV PE=1 SV=2 O60911 CATL2_HUMAN 8.6E-120	Intestine	-0.881245	1.04e-09	2.01e-07	-0.720939	0.000635858	0.0142584	0.22899	no change	mRNA_down
SMED30008723	0	0	Neural	-0.980696	0.479573	NA	1.43745	0.163104	NA	0.373305	no change	mRNA_down
SMED30012764	0	0	Phyarnx	-0.983265	0.0020612	0.0317171	-0.472625	0.0492549	0.238709	0.610076	no change	mRNA_down
SMED30020068	rost	Protein rolling stone OS=Drosophila melanogaster OX=7227 GN=rost PE=2 SV=2 E=0.000000000139	Intestine	-0.983866	7.51e-06	0.000425044	-0.329331	0.175578	0.471787	0.795478	no change	mRNA_down
SMED30030946	MCM7	DNA replication licensing factor MCM7 OS=Homo sapiens OX=9606 GN=MCM7 PE=1 SV=4 P33993 MCM7_HUMAN 0	Neoblast	-0.985639	0.00546293	0.0620476	-1.29133	0.291633	NA	0.462426	no change	mRNA_down
SMED30003221	0	0	#N/A	-0.987453	0.191203	NA	-0.857662	0.209323	NA	0.547898	no change	mRNA_down
SMED30026741	KLF2	Krueppel-like factor 2 OS=Homo sapiens OX=9606 GN=KLF2 PE=1 SV=2 Q9Y5W3 KLF2_HUMAN 2.29E-46	#N/A	-0.99125	0.372095	NA	-0.405147	0.815616	NA	0.594674	no change	mRNA_down
SMED30001671	VCAN	Versican core protein OS=Homo sapiens OX=9606 GN=VCAN PE=1 SV=3 P13611 CSPG2_HUMAN 0.000000000389	#N/A	-0.991283	0.105469	NA	-0.0440062	0.973502	NA	0.244558	no change	mRNA_down
SMED30007723	0	0	Intestine	-0.992619	0.0978664	NA	-1.86161	0.0848909	NA	0.605133	no change	mRNA_down
SMED30031763	0	0	#N/A	-0.994151	0.475977	NA	1.26153	0.310522	NA	0.730973	no change	mRNA_down
SMED30022772	0	0	#N/A	-0.994682	0.137757	NA	-0.294152	0.850336	NA	0.363311	no change	mRNA_down
SMED30001993	A4GALT	Lactosylceramide 4-alpha-galactosyltransferase OS=Homo sapiens OX=9606 GN=A4GALT PE=1 SV=1 Q9NPC4 A4GAT_HUMAN 0.00000474	#N/A	-0.997397	0.62059	NA	1.00979	0.578	NA	0.478873	no change	mRNA_down
SMED30024775	TAGLN3	Transgelin-3 OS=Homo sapiens OX=9606 GN=TAGLN3 PE=1 SV=2 Q9UI15 TAGL3_HUMAN 1.06E-45	Muscle	-0.910519	2.09e-07	2.23e-05	-1.01467	2.36589e-05	0.00120824	-0.018021	no change	mRNA_down
SMED30031089	RPS12	40S ribosomal protein S12 OS=Homo sapiens OX=9606 GN=RPS12 PE=1 SV=3 P25398 RS12_HUMAN 1.11E-32	Epidermal;Neoblast;Intestine	-0.914591	4.36e-09	7.31e-07	-0.64333	1.9528e-06	0.000161243	0.338871	no change	mRNA_down
SMED30017384	THNSL2	Threonine synthase-like 2 OS=Homo sapiens OX=9606 GN=THNSL2 PE=2 SV=3 Q86YJ6 THNS2_HUMAN 3.17E-54	Cathepsin+ cell	-0.922893	7.88e-07	6.83e-05	-0.898526	0.00273254	0.039804	0.141867	no change	mRNA_down
SMED30029551	DBI	Acyl-CoA-binding protein OS=Homo sapiens OX=9606 GN=DBI PE=1 SV=2 P07108 ACBP_HUMAN 1.35E-35	Cathepsin+ cell;Intestine;Phyarnx	-0.935823	4.21e-07	4.11e-05	-1.12558	1.15698e-07	1.48143e-05	-0.180814	no change	mRNA_down
SMED30032008	PDE4D	cAMP-specific 3',5'-cyclic phosphodiesterase 4D OS=Homo sapiens OX=9606 GN=PDE4D PE=1 SV=2 Q08499 PDE4D_HUMAN 2.82E-173	Intestine	-0.938883	1.97e-11	5.45e-09	-0.802228	0.00162349	0.0282909	0.229336	no change	mRNA_down
SMED30024134	SLC22A5	Solute carrier family 22 member 5 OS=Homo sapiens OX=9606 GN=SLC22A5 PE=1 SV=1 O76082 S22A5_HUMAN 3.89E-49	#N/A	-0.94623	0.000144003	0.00443138	-0.906241	0.00243295	0.0372531	0.137438	no change	mRNA_down
SMED30024429	0	0	Intestine	-0.953382	1.6e-09	2.9e-07	-1.65296	4.03409e-11	1.42565e-08	-0.669759	no change	mRNA_down
SMED30023483	unc-9	Innexin unc-9 OS=Caenorhabditis elegans OX=6239 GN=unc-9 PE=2 SV=1 E=9.02E-52	Neural;Phyarnx	-0.95607	1.85e-06	0.000136461	-1.23866	5.85339e-07	5.62117e-05	-0.184687	no change	mRNA_down
SMED30023566	0	0	Muscle	-0.960775	0.00141626	0.0241748	-0.886701	0.00120356	0.0228821	0.171167	no change	mRNA_down
SMED30011862	0	HMG box domain-containing protein [Source:UniProtKB/TrEMBL;Acc:A0A3P7P8C9]	#N/A	-0.968088	1.99e-11	5.45e-09	-0.990596	9.98121e-08	1.29682e-05	0.0560051	no change	mRNA_down
SMED30032293	0	0	Phyarnx	-0.970062	7.15e-05	0.00247989	-1.23995	0.000110973	0.00415443	-0.160356	no change	mRNA_down
SMED30002436	H2AFJ	Histone H2A.J OS=Homo sapiens OX=9606 GN=H2AFJ PE=1 SV=1 Q9BTM1 H2AJ_HUMAN 1.82E-57	Neoblast	-0.973173	1.34e-05	0.000678069	-0.90588	4.94222e-05	0.0021942	0.127973	no change	mRNA_down
SMED30032823	PRSS12	Neurotrypsin OS=Homo sapiens OX=9606 GN=PRSS12 PE=2 SV=2 P56730 NETR_HUMAN 9.73E-97	Intestine;Neural;Neoblast	-0.977027	6.74e-14	2.61e-11	-1.03472	1.64916e-12	7.66862e-10	0.025365	no change	mRNA_down
SMED30022468	SFRP5	Secreted frizzled-related protein 5 OS=Homo sapiens OX=9606 GN=SFRP5 PE=2 SV=3 Q5T4F7 SFRP5_HUMAN 4.17E-40	Muscle	-0.979596	0.000101735	0.0033415	-1.02666	0.000541065	0.012799	-0.0154292	no change	mRNA_down
SMED30009907	BANF1	Barrier-to-autointegration factor OS=Homo sapiens OX=9606 GN=BANF1 PE=1 SV=1 O75531 BAF_HUMAN 3.81E-34	Neoblast	-0.997508	1.33e-05	0.000677497	-0.863008	0.00282506	0.0406505	0.238495	no change	mRNA_down
SMED30009503	TBCA	Tubulin-specific chaperone A OS=Homo sapiens OX=9606 GN=TBCA PE=1 SV=3 O75347 TBCA_HUMAN 7.82E-30	Intestine	-0.997836	2.71e-06	0.000185416	-0.664189	0.000423262	0.0106843	0.386294	no change	mRNA_down
SMED30010226	MAN2B1	Lysosomal alpha-mannosidase OS=Homo sapiens OX=9606 GN=MAN2B1 PE=1 SV=3 O00754 MA2B1_HUMAN 1.03E-100	#N/A	0.917894	0.240329	NA	#N/A	#N/A	#N/A	NA
SMED30022586	SYT14P1	Putative synaptotagmin-14-like protein OS=Homo sapiens OX=9606 GN=SYT14P1 PE=5 SV=2 Q58G82 SY14L_HUMAN 0.000000000328	Epidermal	-1.02896	0.045087	NA	-1.42289	0.111995	NA	-0.904481	mRNA_down	mRNA_down_TE_down
SMED30006243	0	0	#N/A	-1.12007	0.387125	NA	-2.59175	0.0484386	NA	-0.92829	mRNA_down	mRNA_down_TE_down
SMED30035966	0	0	#N/A	-1.12065	0.386902	NA	-0.434406	0.833106	NA	-0.803837	mRNA_down	mRNA_down_TE_down
SMED30022976	TIGD4	Tigger transposable element-derived protein 4 OS=Homo sapiens OX=9606 GN=TIGD4 PE=2 SV=2 Q8IY51 TIGD4_HUMAN 5.06E-31	#N/A	-1.28139	0.116855	NA	-5.69113	3.85437e-05	NA	-0.831975	mRNA_down	mRNA_down_TE_down
SMED30004502	0	0	#N/A	-1.36804	0.127595	NA	-0.421165	0.80024	NA	-0.844699	mRNA_down	mRNA_down_TE_down
SMED30028820	0	0	#N/A	-1.41654	0.17116	NA	-2.92555	0.065697	NA	-0.89471	mRNA_down	mRNA_down_TE_down
SMED30008791	MTNR1B	Melatonin receptor type 1B OS=Homo sapiens OX=9606 GN=MTNR1B PE=1 SV=1 P49286 MTR1B_HUMAN 4.5E-33	#N/A	-1.45311	0.290604	NA	-1.67133	0.256465	NA	-0.952161	mRNA_down	mRNA_down_TE_down
SMED30002197	PUDP	Pseudouridine-5'-phosphatase OS=Homo sapiens OX=9606 GN=PUDP PE=1 SV=3 Q08623 HDHD1_HUMAN 2.94E-45	#N/A	0.912858	0.48994	NA	#N/A	#N/A	#N/A	NA
SMED30029999	0	0	Phyarnx	-1.47613	0.242014	NA	-0.866415	0.35945	NA	-0.941816	mRNA_down	mRNA_down_TE_down
SMED30005639	PDE2A	cGMP-dependent 3',5'-cyclic phosphodiesterase OS=Homo sapiens OX=9606 GN=PDE2A PE=1 SV=1 O00408 PDE2A_HUMAN 2.04E-169	#N/A	-1.62447	0.0839687	NA	#N/A	#N/A	#N/A	-0.828826	mRNA_down	mRNA_down_TE_down
SMED30020372	0	0	#N/A	-1.65239	0.0708601	NA	#N/A	#N/A	#N/A	-0.842547	mRNA_down	mRNA_down_TE_down
SMED30013199	0	0	Muscle	-1.66437	0.0495837	NA	-3.16186	0.0213584	NA	-0.856228	mRNA_down	mRNA_down_TE_down
SMED30024792	FOXF1	Forkhead box protein F1 OS=Homo sapiens OX=9606 GN=FOXF1 PE=1 SV=2 Q12946 FOXF1_HUMAN 5.84E-34	#N/A	-1.72403	0.000456253	NA	-2.89431	4.18417e-05	NA	-0.986702	mRNA_down	mRNA_down_TE_down
SMED30022784	0	0	Epidermal	-2.06215	0.000118311	NA	-3.14573	2.78423e-07	NA	-0.919375	mRNA_down	mRNA_down_TE_down
SMED30005597	0	0	#N/A	-2.69154	0.164772	NA	-2.79163	0.0186065	NA	-0.955604	mRNA_down	mRNA_down_TE_down
SMED30004868	NEUROD4	Neurogenic differentiation factor 4 OS=Homo sapiens OX=9606 GN=NEUROD4 PE=1 SV=2 Q9HD90 NDF4_HUMAN 0.00000000000187	Muscle	-1.08799	0.0278308	NA	-2.3184	9.67758e-05	NA	-1.07304	mRNA_down_TE_down	mRNA_down_TE_down
SMED30017279	SLC18A1	Chromaffin granule amine transporter OS=Homo sapiens OX=9606 GN=SLC18A1 PE=1 SV=1 P54219 VMAT1_HUMAN 5.76E-17	#N/A	-1.10375	0.199077	NA	-1.81275	0.344129	NA	-2.81264	mRNA_down_TE_down	mRNA_down_TE_down
SMED30006682	SIX2	Homeobox protein SIX2 OS=Homo sapiens OX=9606 GN=SIX2 PE=1 SV=1 Q9NPC8 SIX2_HUMAN 2.4E-73	#N/A	-1.1459	0.291709	NA	-1.85265	0.0936521	NA	-1.73174	mRNA_down_TE_down	mRNA_down_TE_down
SMED30006440	hes2	Transcription factor HES-2 OS=Xenopus laevis OX=8355 GN=hes2 PE=1 SV=2 E=0.000000252	#N/A	-1.1863	0.310246	NA	-0.398597	0.864146	NA	-4.11545	mRNA_down_TE_down	mRNA_down_TE_down
SMED30001626	GNAS	Guanine nucleotide-binding protein G(s) subunit alpha isoforms short OS=Homo sapiens OX=9606 GN=GNAS PE=1 SV=1 P63092 GNAS2_HUMAN 3.89E-72	#N/A	0.895615	0.093323	NA	#N/A	#N/A	#N/A	NA
SMED30010994	PPP1CC	Serine/threonine-protein phosphatase PP1-gamma catalytic subunit OS=Homo sapiens OX=9606 GN=PPP1CC PE=1 SV=1 P36873 PP1G_HUMAN 5.77E-128	#N/A	-1.23194	0.225626	NA	#N/A	#N/A	#N/A	-1.48129	mRNA_down_TE_down	mRNA_down_TE_down
SMED30010959	0	0	#N/A	-1.30587	0.13411	NA	#N/A	#N/A	#N/A	-1.58932	mRNA_down_TE_down	mRNA_down_TE_down
SMED30031398	0	0	#N/A	-1.32699	0.0381368	NA	-2.05324	0.286737	NA	-1.11778	mRNA_down_TE_down	mRNA_down_TE_down
SMED30019181	0	0	#N/A	-1.40609	0.390761	NA	-1.60669	0.158775	NA	-1.0114	mRNA_down_TE_down	mRNA_down_TE_down
SMED30013692	0	0	Cathepsin+ cell;Neural;Phyarnx;Protonephridia	0.891646	0.508688	NA	#N/A	#N/A	#N/A	NA
SMED30022655	0	0	#N/A	-1.41439	0.1675	NA	-0.544016	0.713901	NA	-1.11178	mRNA_down_TE_down	mRNA_down_TE_down
SMED30006943	ALDOC	Fructose-bisphosphate aldolase C OS=Homo sapiens OX=9606 GN=ALDOC PE=1 SV=2 P09972 ALDOC_HUMAN 4.98E-167	#N/A	0.890631	0.451068	NA	#N/A	#N/A	#N/A	NA
SMED30019811	EN2	Homeobox protein engrailed-2 OS=Homo sapiens OX=9606 GN=EN2 PE=2 SV=3 P19622 HME2_HUMAN 1.28E-45	#N/A	-1.48591	0.0886125	NA	-2.10464	0.057634	NA	-1.39977	mRNA_down_TE_down	mRNA_down_TE_down
SMED30008363	NKX3-2	Homeobox protein Nkx-3.2 OS=Homo sapiens OX=9606 GN=NKX3-2 PE=2 SV=2 P78367 NKX32_HUMAN 1.13E-29	#N/A	-1.49906	0.0442676	NA	-3.02605	0.0980303	NA	-1.18712	mRNA_down_TE_down	mRNA_down_TE_down
SMED30006118	0	0	#N/A	-1.50739	0.032241	NA	#N/A	#N/A	#N/A	-1.41021	mRNA_down_TE_down	mRNA_down_TE_down
SMED30032437	SERINC3	Serine incorporator 3 OS=Homo sapiens OX=9606 GN=SERINC3 PE=2 SV=2 Q13530 SERC3_HUMAN 8.43E-107	#N/A	-1.57485	0.389468	NA	#N/A	#N/A	#N/A	-1.70638	mRNA_down_TE_down	mRNA_down_TE_down
SMED30034481	0	0	#N/A	-1.68846	0.2088	NA	-1.72075	0.478499	NA	-1.09422	mRNA_down_TE_down	mRNA_down_TE_down
SMED30002212	FOXG1	Forkhead box protein G1 OS=Homo sapiens OX=9606 GN=FOXG1 PE=1 SV=2 P55316 FOXG1_HUMAN 1.25E-57	#N/A	-1.77242	0.00962072	NA	-2.8407	0.000658751	NA	-1.04767	mRNA_down_TE_down	mRNA_down_TE_down
SMED30015613	GLI2	Zinc finger protein GLI2 OS=Homo sapiens OX=9606 GN=GLI2 PE=1 SV=4 P10070 GLI2_HUMAN 1.43E-72	Intestine	-1.99441	0.178352	NA	-2.78237	0.0898996	NA	-2.03629	mRNA_down_TE_down	mRNA_down_TE_down
SMED30028289	0	0	#N/A	0.882058	0.246359	NA	#N/A	#N/A	#N/A	NA
SMED30019472	0	0	#N/A	-2.17134	0.209733	NA	1.29021	0.449668	NA	-1.79277	mRNA_down_TE_down	mRNA_down_TE_down
SMED30019379	0	0	#N/A	-2.21063	0.0121069	NA	-3.77346	0.00190546	NA	-1.29176	mRNA_down_TE_down	mRNA_down_TE_down
SMED30004839	EP0	E3 ubiquitin-protein ligase ICP0 OS=Suid herpesvirus 1 (strain Indiana-Funkhauser / Becker) OX=31523 GN=EP0 PE=2 SV=1 E=0.0000000239	#N/A	-2.46308	0.135943	NA	-3.89132	0.0763665	NA	-1.31084	mRNA_down_TE_down	mRNA_down_TE_down
SMED30008927	TWIST2	Twist-related protein 2 OS=Homo sapiens OX=9606 GN=TWIST2 PE=1 SV=1 Q8WVJ9 TWST2_HUMAN 8.62E-35	Muscle	-2.70698	4.04e-05	NA	-2.86044	0.00608556	NA	-2.71996	mRNA_down_TE_down	mRNA_down_TE_down
SMED30032869	0	0	#N/A	-3.46864	0.0406908	NA	#N/A	#N/A	#N/A	-1.87361	mRNA_down_TE_down	mRNA_down_TE_down
SMED30009809	HTR1A	5-hydroxytryptamine receptor 1A OS=Homo sapiens OX=9606 GN=HTR1A PE=1 SV=3 P08908 5HT1A_HUMAN 4.06E-75	#N/A	-1.13622	0.227752	NA	-2.14766	0.0175684	NA	-1.06789	mRNA_down_TE_down	mRNA_down_TE_down
SMED30010822	PSMD2	26S proteasome non-ATPase regulatory subunit 2 OS=Homo sapiens OX=9606 GN=PSMD2 PE=1 SV=3 Q13200 PSMD2_HUMAN 3.34E-95	#N/A	-1.40483	0.369383	NA	#N/A	#N/A	#N/A	-1.02458	mRNA_down_TE_down	mRNA_down_TE_down
SMED30006692	DDX6	Probable ATP-dependent RNA helicase DDX6 OS=Homo sapiens OX=9606 GN=DDX6 PE=1 SV=2 P26196 DDX6_HUMAN 4.68E-153	#N/A	-0.956903	0.0453159	NA	-2.58815	0.00581866	NA	-0.85225	no change	mRNA_down_TE_down
SMED30024073	ING4	Inhibitor of growth protein 4 OS=Homo sapiens OX=9606 GN=ING4 PE=1 SV=1 Q9UNL4 ING4_HUMAN 0.0000000794	#N/A	0.867794	0.5592	NA	#N/A	#N/A	#N/A	NA
SMED30033498	ESCO2	N-acetyltransferase ESCO2 OS=Homo sapiens OX=9606 GN=ESCO2 PE=1 SV=1 Q56NI9 ESCO2_HUMAN 4.85E-41	#N/A	-0.895516	0.233634	NA	-1.85135	0.0426278	NA	-0.922316	no change	mRNA_down_TE_down
SMED30021877	SLC47A1	Multidrug and toxin extrusion protein 1 OS=Homo sapiens OX=9606 GN=SLC47A1 PE=1 SV=1 Q96FL8 S47A1_HUMAN 1.95E-67	#N/A	-0.992343	0.00307578	0.0421344	-1.2304	0.126418	NA	-0.841978	no change	mRNA_down_TE_down
SMED30035093	0	0	Neural	-0.998202	0.455672	NA	0.150049	0.887947	NA	-0.88185	no change	mRNA_down_TE_down
SMED30009960	0	0	#N/A	-0.830353	0.184278	NA	-2.88914	0.193743	NA	-1.23761	TE_down	mRNA_down_TE_down
SMED30017680	HIST2H3A	Histone H3.2 OS=Homo sapiens OX=9606 GN=HIST2H3A PE=1 SV=3 Q71DI3 H32_HUMAN 7.61E-96	#N/A	-0.838527	9.85e-06	0.000532126	-1.70427	0.0027274	NA	-1.09643	TE_down	mRNA_down_TE_down
SMED30007941	0	0	Neural	-0.841497	0.572191	NA	#N/A	#N/A	#N/A	-2.50955	TE_down	mRNA_down_TE_down
SMED30032382	0	0	Epidermal	-0.848025	0.573204	NA	-0.897533	0.647136	NA	-1.69967	TE_down	mRNA_down_TE_down
SMED30021911	CHRM3	Muscarinic acetylcholine receptor M3 OS=Homo sapiens OX=9606 GN=CHRM3 PE=1 SV=1 P20309 ACM3_HUMAN 8.31E-23	#N/A	-0.857428	0.343271	NA	#N/A	#N/A	#N/A	-2.77258	TE_down	mRNA_down_TE_down
SMED30027545	0	0	#N/A	-0.879074	0.442596	NA	#N/A	#N/A	#N/A	-2.02458	TE_down	mRNA_down_TE_down
SMED30018592	OVOL2	Transcription factor Ovo-like 2 OS=Homo sapiens OX=9606 GN=OVOL2 PE=1 SV=1 Q9BRP0 OVOL2_HUMAN 4.93E-35	#N/A	-0.924271	0.356769	NA	-2.11843	0.27582	NA	-1.75793	TE_down	mRNA_down_TE_down
SMED30022503	0	0	#N/A	-0.937362	0.0946491	NA	-4.56493	0.00194176	NA	-1.16161	TE_down	mRNA_down_TE_down
SMED30014189	PROX1	Prospero homeobox protein 1 OS=Homo sapiens OX=9606 GN=PROX1 PE=1 SV=2 Q92786 PROX1_HUMAN 9.51E-53	#N/A	-0.940565	0.0870064	NA	-0.997668	0.397943	NA	-1.04946	TE_down	mRNA_down_TE_down
SMED30034619	0	0	Epidermal	-0.96168	0.000833781	0.0164215	-2.28971	8.78105e-06	NA	-1.12637	TE_down	mRNA_down_TE_down
SMED30021458	0	0	#N/A	-0.983451	0.48103	NA	-1.23041	0.197898	NA	-1.98505	TE_down	mRNA_down_TE_down
SMED30020263	0	0	#N/A	-0.988734	0.558544	NA	#N/A	#N/A	#N/A	-1.56097	TE_down	mRNA_down_TE_down
SMED30026365	JAG1	Protein jagged-1 OS=Homo sapiens OX=9606 GN=JAG1 PE=1 SV=3 P78504 JAG1_HUMAN 0.0000000105	#N/A	0.849455	0.405169	NA	#N/A	#N/A	#N/A	NA
SMED30034650	0	0	#N/A	-0.989148	0.0273733	NA	-2.38622	0.00731542	NA	-1.69116	TE_down	mRNA_down_TE_down
SMED30012678	0	0	#N/A	-0.989424	0.367516	NA	-2.30303	0.351663	NA	-1.1232	TE_down	mRNA_down_TE_down
SMED30035420	TUBG2	Tubulin gamma-2 chain OS=Homo sapiens OX=9606 GN=TUBG2 PE=2 SV=1 Q9NRH3 TBG2_HUMAN 0	#N/A	0.842083	0.570982	NA	#N/A	#N/A	#N/A	NA
SMED30027958	MPV17L2	Mpv17-like protein 2 OS=Homo sapiens OX=9606 GN=MPV17L2 PE=1 SV=2 Q567V2 M17L2_HUMAN 1.47E-19	#N/A	-0.992433	0.426791	NA	#N/A	#N/A	#N/A	-3.62058	TE_down	mRNA_down_TE_down
SMED30029643	GALNT1	Polypeptide N-acetylgalactosaminyltransferase 1 OS=Homo sapiens OX=9606 GN=GALNT1 PE=1 SV=1 Q10472 GALT1_HUMAN 2.94E-111	Muscle	0.835311	0.341944	NA	#N/A	#N/A	#N/A	NA
SMED30010409	0	0	#N/A	2.33464	0.167829	NA	-0.351489	0.357066	NA	-0.368209	mRNA_up	mRNA_up
SMED30025322	0	0	#N/A	2.01726	0.165146	NA	#N/A	#N/A	#N/A	0.381748	mRNA_up	mRNA_up
SMED30026841	SRR	Serine racemase OS=Homo sapiens OX=9606 GN=SRR PE=1 SV=1 Q9GZT4 SRR_HUMAN 0.0000000000769	#N/A	1.75084	0.271429	NA	#N/A	#N/A	#N/A	-0.408973	mRNA_up	mRNA_up
SMED30027621	0	0	#N/A	1.74129	0.00157912	NA	1.86479	0.0463615	NA	-0.774713	mRNA_up	mRNA_up
SMED30009411	0	0	#N/A	1.6525	0.125555	NA	#N/A	#N/A	#N/A	0.358824	mRNA_up	mRNA_up
SMED30003208	ADAM10	Disintegrin and metalloproteinase domain-containing protein 10 OS=Homo sapiens OX=9606 GN=ADAM10 PE=1 SV=1 O14672 ADA10_HUMAN 1.55E-17	#N/A	1.6	0.178166	NA	#N/A	#N/A	#N/A	0.560388	mRNA_up	mRNA_up
SMED30031084	0	0	#N/A	1.59917	0.254247	NA	0.308069	0.885817	NA	-0.796043	mRNA_up	mRNA_up
SMED30002202	TRPA1	Transient receptor potential cation channel subfamily A member 1 OS=Homo sapiens OX=9606 GN=TRPA1 PE=1 SV=3 O75762 TRPA1_HUMAN 0.00000051	#N/A	1.59834	0.290904	NA	#N/A	#N/A	#N/A	0.266346	mRNA_up	mRNA_up
SMED30019921	0	0	Epidermal;Phyarnx	1.56636	0.0185609	NA	0.763793	0.246924	NA	-0.507304	mRNA_up	mRNA_up
SMED30010732	0	0	Intestine	1.5222	0.00699221	NA	2.4513	0.0221264	NA	0.492503	mRNA_up	mRNA_up
SMED30026523	0	0	#N/A	1.51512	0.0919269	NA	0.339491	0.840688	NA	0.326438	mRNA_up	mRNA_up
SMED30028427	MTHFD1	C-1-tetrahydrofolate synthase, cytoplasmic OS=Homo sapiens OX=9606 GN=MTHFD1 PE=1 SV=3 P11586 C1TC_HUMAN 0	Intestine	1.49354	0.213747	NA	0.789608	0.116546	NA	-0.33349	mRNA_up	mRNA_up
SMED30029840	0	0	#N/A	0.824998	0.596007	NA	#N/A	#N/A	#N/A	NA
SMED30028343	AGBL2	Cytosolic carboxypeptidase 2 OS=Homo sapiens OX=9606 GN=AGBL2 PE=1 SV=2 Q5U5Z8 CBPC2_HUMAN 1.65E-127	Neural;Epidermal;Phyarnx	1.46506	0.0825945	NA	#N/A	#N/A	#N/A	-0.450647	mRNA_up	mRNA_up
SMED30002888	0	0	#N/A	0.822821	0.629469	NA	#N/A	#N/A	#N/A	NA
SMED30023067	0	0	#N/A	1.46356	0.116292	NA	1.27377	0.498432	NA	-0.376543	mRNA_up	mRNA_up
SMED30012451	PSAP	Prosaposin OS=Homo sapiens OX=9606 GN=PSAP PE=1 SV=2 P07602 SAP_HUMAN 0.0000000272	Intestine;Cathepsin+ cell	1.45904	0.285324	NA	0.497843	0.203385	0.508692	0.0626017	mRNA_up	mRNA_up
SMED30016650	0	0	#N/A	1.45797	0.332254	NA	-0.187571	0.880154	NA	-0.756074	mRNA_up	mRNA_up
SMED30002768	0	0	#N/A	0.821633	0.59736	NA	#N/A	#N/A	#N/A	NA
SMED30008947	AKAP14	A-kinase anchor protein 14 OS=Homo sapiens OX=9606 GN=AKAP14 PE=1 SV=1 Q86UN6 AKA28_HUMAN 8.61E-17	#N/A	1.4375	0.000373383	0.00915766	0.565152	0.51442	NA	-0.418833	mRNA_up	mRNA_up
SMED30010616	ADCY1	Adenylate cyclase type 1 OS=Homo sapiens OX=9606 GN=ADCY1 PE=1 SV=2 Q08828 ADCY1_HUMAN 4.11E-29	#N/A	1.42386	0.371697	NA	#N/A	#N/A	#N/A	0.219719	mRNA_up	mRNA_up
SMED30026207	TSPAN8	Tetraspanin-8 OS=Homo sapiens OX=9606 GN=TSPAN8 PE=1 SV=1 P19075 TSN8_HUMAN 1.45E-20	#N/A	0.817551	0.595222	NA	#N/A	#N/A	#N/A	NA
SMED30030333	0	0	#N/A	1.40686	0.169056	NA	#N/A	#N/A	#N/A	-0.424293	mRNA_up	mRNA_up
SMED30002091	SLC2A3	Solute carrier family 2, facilitated glucose transporter member 3 OS=Homo sapiens OX=9606 GN=SLC2A3 PE=1 SV=1 P11169 GTR3_HUMAN 1.3E-75	#N/A	1.38769	0.0636889	NA	1.34004	0.547852	NA	-0.296937	mRNA_up	mRNA_up
SMED30027656	APLP2	Amyloid-like protein 2 OS=Homo sapiens OX=9606 GN=APLP2 PE=1 SV=2 Q06481 APLP2_HUMAN 0.0000000000106	#N/A	2.63216	0.00190369	NA	3.21042	0.0137162	NA	0.384474	mRNA_up	mRNA_up
SMED30032781	DNAJB13	DnaJ homolog subfamily B member 13 OS=Homo sapiens OX=9606 GN=DNAJB13 PE=1 SV=1 P59910 DJB13_HUMAN 1.59E-113	#N/A	1.34231	0.143843	NA	#N/A	#N/A	#N/A	-0.51252	mRNA_up	mRNA_up
SMED30026415	SLC25A6	ADP/ATP translocase 3 OS=Homo sapiens OX=9606 GN=SLC25A6 PE=1 SV=4 P12236 ADT3_HUMAN 3.13E-93	#N/A	1.33968	0.0271639	NA	2.17984	0.0618916	NA	-0.150433	mRNA_up	mRNA_up
SMED30017956	PRKAR2B	cAMP-dependent protein kinase type II-beta regulatory subunit OS=Homo sapiens OX=9606 GN=PRKAR2B PE=1 SV=3 P31323 KAP3_HUMAN 1.48E-87	#N/A	0.815149	0.607292	NA	#N/A	#N/A	#N/A	NA
SMED30020936	ATP6V1C1	V-type proton ATPase subunit C 1 OS=Homo sapiens OX=9606 GN=ATP6V1C1 PE=1 SV=4 P21283 VATC1_HUMAN 1.49E-85	#N/A	1.33917	0.23827	NA	#N/A	#N/A	#N/A	0.275525	mRNA_up	mRNA_up
SMED30011124	KIFC3	Kinesin-like protein KIFC3 OS=Homo sapiens OX=9606 GN=KIFC3 PE=1 SV=4 Q9BVG8 KIFC3_HUMAN 1.93E-79	#N/A	2.18172	0.00596442	NA	2.33457	0.0744495	NA	0.0267199	mRNA_up	mRNA_up
SMED30024345	FHL2	Four and a half LIM domains protein 2 OS=Homo sapiens OX=9606 GN=FHL2 PE=1 SV=3 Q14192 FHL2_HUMAN 1.2E-114	#N/A	1.33433	0.104297	NA	2.97477	0.0357432	NA	0.562875	mRNA_up	mRNA_up
SMED30032171	SLC22A5	Solute carrier family 22 member 5 OS=Homo sapiens OX=9606 GN=SLC22A5 PE=1 SV=1 O76082 S22A5_HUMAN 1.12E-28	#N/A	1.31678	0.516624	NA	#N/A	#N/A	#N/A	-0.150577	mRNA_up	mRNA_up
SMED30030470	0	0	#N/A	1.26466	0.170531	NA	1.26466	0.458237	NA	-0.154443	mRNA_up	mRNA_up
SMED30016351	NOLC1	Nucleolar and coiled-body phosphoprotein 1 OS=Homo sapiens OX=9606 GN=NOLC1 PE=1 SV=2 Q14978 NOLC1_HUMAN 7.77E-17	Neoblast;Intestine	1.25916	0.295208	NA	1.20683	0.123592	NA	-0.263472	mRNA_up	mRNA_up
SMED30016610	0	0	#N/A	0.812332	0.61282	NA	#N/A	#N/A	#N/A	NA
SMED30019478	0	0	#N/A	1.24159	0.46967	NA	#N/A	#N/A	#N/A	-0.195297	mRNA_up	mRNA_up
SMED30035983	SCNN1A	Amiloride-sensitive sodium channel subunit alpha OS=Homo sapiens OX=9606 GN=SCNN1A PE=1 SV=1 P37088 SCNNA_HUMAN 0.00000162	#N/A	1.23177	0.0952884	NA	1.59476	0.33556	NA	-0.25256	mRNA_up	mRNA_up
SMED30025808	SSPO	SCO-spondin OS=Homo sapiens OX=9606 GN=SSPO PE=2 SV=2 A2VEC9 SSPO_HUMAN 1.69E-28	#N/A	0.809826	9.16e-07	7.79e-05	#N/A	#N/A	#N/A	NA
SMED30021801	0	0	#N/A	0.809393	0.452877	NA	#N/A	#N/A	#N/A	NA
SMED30033633	PI16	Peptidase inhibitor 16 OS=Homo sapiens OX=9606 GN=PI16 PE=1 SV=1 Q6UXB8 PI16_HUMAN 2.45E-28	#N/A	1.41544	0.0727705	NA	0.279774	0.735195	NA	-0.274488	mRNA_up	mRNA_up
SMED30035637	0	0	#N/A	1.14891	0.382372	NA	-1.66266	0.366008	NA	0.639831	mRNA_up	mRNA_up
SMED30009205	0	0	#N/A	1.14861	0.0299486	NA	0.764398	0.532331	NA	0.572745	mRNA_up	mRNA_up
SMED30008426	0	0	#N/A	1.13802	0.116972	NA	0.0211798	0.991083	NA	-0.323643	mRNA_up	mRNA_up
SMED30026850	0	0	#N/A	1.11627	0.338659	NA	0.282726	0.751701	NA	-0.32218	mRNA_up	mRNA_up
SMED30005907	0	0	#N/A	1.11511	0.00078962	0.0157826	1.2057	0.269866	NA	-0.525572	mRNA_up	mRNA_up
SMED30002932	0	0	Phyarnx	1.11478	0.0453707	NA	0.32591	0.655136	NA	-0.702394	mRNA_up	mRNA_up
SMED30017678	SLCO4A1	Solute carrier organic anion transporter family member 4A1 OS=Homo sapiens OX=9606 GN=SLCO4A1 PE=1 SV=2 Q96BD0 SO4A1_HUMAN 7.82E-108	#N/A	1.10295	0.285393	NA	#N/A	#N/A	#N/A	-0.43962	mRNA_up	mRNA_up
SMED30019302	0	0	#N/A	1.09213	0.263588	NA	0.0173957	0.994178	NA	0.0286356	mRNA_up	mRNA_up
SMED30032132	ZC2HC1A	Zinc finger C2HC domain-containing protein 1A OS=Homo sapiens OX=9606 GN=ZC2HC1A PE=1 SV=2 Q96GY0 ZC21A_HUMAN 0.000000000000069	#N/A	1.08995	0.0537621	NA	0.555555	0.725761	NA	-0.792331	mRNA_up	mRNA_up
SMED30010975	CDO1	Cysteine dioxygenase type 1 OS=Homo sapiens OX=9606 GN=CDO1 PE=1 SV=2 Q16878 CDO1_HUMAN 0.000000000000104	#N/A	0.801218	0.311107	NA	#N/A	#N/A	#N/A	NA
SMED30027315	DST	Dystonin OS=Homo sapiens OX=9606 GN=DST PE=1 SV=4 Q03001 DYST_HUMAN 0.00000000401	Epidermal;Phyarnx;Protonephridia	1.08843	0.00840335	0.0837114	0.470946	0.0631851	0.274506	-0.502551	mRNA_up	mRNA_up
SMED30011034	0	0	Intestine	2.52253	2.06e-15	9.25e-13	3.08916	4.50133e-14	3.05917e-11	0.482397	mRNA_up	mRNA_up
SMED30016748	0	0	#N/A	1.07815	0.0380986	NA	0.890004	0.022277	NA	-0.108164	mRNA_up	mRNA_up
SMED30009965	0	0	#N/A	1.86907	1.43e-21	1.34e-18	1.81088	4.6934e-17	9.5024e-14	-0.0341644	mRNA_up	mRNA_up
SMED30002331	0	0	#N/A	1.0716	0.0410845	NA	1.32302	0.0952367	NA	0.668271	mRNA_up	mRNA_up
SMED30002753	0	0	Cathepsin+ cell;Muscle;Neural	1.70246	7.51e-12	2.22e-09	1.93385	1.9206e-10	6.06019e-08	0.330742	mRNA_up	mRNA_up
SMED30004738	SCNN1B	Amiloride-sensitive sodium channel subunit beta OS=Homo sapiens OX=9606 GN=SCNN1B PE=1 SV=2 P51168 SCNNB_HUMAN 0.0000000000072	#N/A	1.34269	0.0274391	NA	0.963469	0.276529	NA	0.000618068	mRNA_up	mRNA_up
SMED30022190	0	0	#N/A	1.06022	0.190748	NA	1.00889	0.568593	NA	0.105516	mRNA_up	mRNA_up
SMED30024391	COLEC11	Collectin-11 OS=Homo sapiens OX=9606 GN=COLEC11 PE=1 SV=1 Q9BWP8 COL11_HUMAN 0.00000000000175	Intestine	1.69406	2.48e-14	1.03e-11	2.06482	8.34219e-09	1.75484e-06	0.348755	mRNA_up	mRNA_up
SMED30010468	ARIH1	E3 ubiquitin-protein ligase ARIH1 OS=Homo sapiens OX=9606 GN=ARIH1 PE=1 SV=2 Q9Y4X5 ARI1_HUMAN 0.00000000000000928	Neural;Muscle;Epidermal;Phyarnx;Intestine	1.49777	5.05e-40	2.84e-36	1.46665	3.17717e-08	4.8397e-06	0.0883415	mRNA_up	mRNA_up
SMED30006228	0	0	#N/A	1.05325	0.165862	NA	1.8674	0.202301	NA	0.452077	mRNA_up	mRNA_up
SMED30008502	0	0	#N/A	1.04918	0.200505	NA	1.54504	0.183042	NA	0.330499	mRNA_up	mRNA_up
SMED30029766	NMUR2	Neuromedin-U receptor 2 OS=Homo sapiens OX=9606 GN=NMUR2 PE=1 SV=2 Q9GZQ4 NMUR2_HUMAN 0.0000000104	#N/A	1.19753	0.17316	NA	-0.313263	0.717758	NA	-0.593469	mRNA_up	mRNA_up
SMED30005324	0	TSP1_spondin domain-containing protein [Source:UniProtKB/TrEMBL;Acc:A0A3S5C592]	#N/A	1.03053	0.239571	0.55422	0.915232	0.0277956	0.172865	-0.237938	mRNA_up	mRNA_up
SMED30022175	0	0	#N/A	1.02285	0.315902	NA	#N/A	#N/A	#N/A	0.399419	mRNA_up	mRNA_up
SMED30034095	0	0	#N/A	1.01509	0.366314	NA	#N/A	#N/A	#N/A	0.253777	mRNA_up	mRNA_up
SMED30003444	0	0	#N/A	1.01422	0.141406	NA	0.142266	0.898416	NA	-0.0186589	mRNA_up	mRNA_up
SMED30028068	GPR83	Probable G-protein coupled receptor 83 OS=Homo sapiens OX=9606 GN=GPR83 PE=2 SV=2 Q9NYM4 GPR83_HUMAN 3.58E-24	Parapharyngeal	1.01057	0.0857807	NA	0.636662	0.247104	NA	-0.211998	mRNA_up	mRNA_up
SMED30000529	0	0	#N/A	1.01041	0.274905	NA	#N/A	#N/A	#N/A	-0.266941	mRNA_up	mRNA_up
SMED30008915	0	0	Neural;Phyarnx	1.00881	0.0114633	NA	0.27408	0.71083	NA	-0.0353454	mRNA_up	mRNA_up
SMED30033233	0	0	#N/A	1.00879	0.0432203	NA	1.07454	0.54158	NA	0.57905	mRNA_up	mRNA_up
SMED30026427	PSMC4	26S proteasome regulatory subunit 6B OS=Homo sapiens OX=9606 GN=PSMC4 PE=1 SV=2 P43686 PRS6B_HUMAN 3.75E-75	#N/A	0.786056	0.507497	NA	#N/A	#N/A	#N/A	NA
SMED30023646	HIST1H2BL	Histone H2B type 1-L OS=Homo sapiens OX=9606 GN=HIST1H2BL PE=1 SV=3 Q99880 H2B1L_HUMAN 2.35E-38	#N/A	1.00576	0.234371	NA	0.670667	0.747757	NA	-0.530094	mRNA_up	mRNA_up
SMED30009489	GALNT10	Polypeptide N-acetylgalactosaminyltransferase 10 OS=Homo sapiens OX=9606 GN=GALNT10 PE=1 SV=2 Q86SR1 GLT10_HUMAN 8.14E-165	#N/A	1.00495	9.86e-05	0.00326353	0.473068	0.201186	0.505826	-0.412769	mRNA_up	mRNA_up
SMED30023111	0	0	Neural;Cathepsin+ cell;Epidermal;Phyarnx;Parapharyngeal	1.4711	6.02e-29	1.35e-25	1.64481	6.42466e-28	5.67619e-24	0.254035	mRNA_up	mRNA_up
SMED30027368	IARS	Isoleucine--tRNA ligase, cytoplasmic OS=Homo sapiens OX=9606 GN=IARS PE=1 SV=2 P41252 SYIC_HUMAN 0	#N/A	1.45184	1.1e-32	4.11e-29	1.34072	4.64597e-19	2.05236e-15	-0.0308552	mRNA_up	mRNA_up
SMED30026774	CHAC1	Glutathione-specific gamma-glutamylcyclotransferase 1 OS=Homo sapiens OX=9606 GN=CHAC1 PE=1 SV=3 Q9BUX1 CHAC1_HUMAN 1.31E-45	Cathepsin+ cell;Parapharyngeal;Phyarnx	1.43208	5.13e-31	1.44e-27	1.41685	4.86967e-09	1.1628e-06	0.0442687	mRNA_up	mRNA_up
SMED30013479	0	0	#N/A	1.40643	1.44e-09	2.66e-07	1.19727	5.40014e-06	0.0003642	-0.115542	mRNA_up	mRNA_up
SMED30007457	QARS	Glutamine--tRNA ligase OS=Homo sapiens OX=9606 GN=QARS PE=1 SV=1 P47897 SYQ_HUMAN 0	#N/A	1.39795	1.27e-27	2.38e-24	1.29049	5.3777e-17	9.5024e-14	-0.0287334	mRNA_up	mRNA_up
SMED30003676	SFTPD	Pulmonary surfactant-associated protein D OS=Homo sapiens OX=9606 GN=SFTPD PE=1 SV=3 P35247 SFTPD_HUMAN 0.000000045	Intestine	1.39722	3.68e-13	1.29e-10	1.73645	6.17592e-07	5.86713e-05	0.25809	mRNA_up	mRNA_up
SMED30023565	G6PC3	Glucose-6-phosphatase 3 OS=Homo sapiens OX=9606 GN=G6PC3 PE=1 SV=2 Q9BUM1 G6PC3_HUMAN 3.9E-37	#N/A	0.781425	0.404196	NA	#N/A	#N/A	#N/A	NA
SMED30013383	0	ATP-dependent DNA helicase (trembl:A0A8X7B9N1:5.65e-55)	#N/A	0.781174	0.504526	NA	#N/A	#N/A	#N/A	NA
SMED30035512	MARS	Methionine--tRNA ligase, cytoplasmic OS=Homo sapiens OX=9606 GN=MARS PE=1 SV=2 P56192 SYMC_HUMAN 0	Epidermal	1.33626	1.9e-24	2.38e-21	1.00882	8.99658e-11	3.05711e-08	-0.247631	mRNA_up	mRNA_up
SMED30001068	SLC9A2	Sodium/hydrogen exchanger 2 OS=Homo sapiens OX=9606 GN=SLC9A2 PE=2 SV=1 Q9UBY0 SL9A2_HUMAN 5.15E-83	Intestine	1.27312	9.8e-20	6.88e-17	1.50756	7.76275e-12	3.2659e-09	0.345858	mRNA_up	mRNA_up
SMED30015750	AARS	Alanine--tRNA ligase, cytoplasmic OS=Homo sapiens OX=9606 GN=AARS PE=1 SV=2 P49588 SYAC_HUMAN 0	#N/A	1.19352	2.4e-26	3.85e-23	1.23334	2.43989e-13	1.53974e-10	0.125791	mRNA_up	mRNA_up
SMED30034326	TUBA4A	Tubulin alpha-4A chain OS=Homo sapiens OX=9606 GN=TUBA4A PE=1 SV=1 P68366 TBA4A_HUMAN 4.22E-148	#N/A	1.0653	0.206189	NA	1.01817	0.610469	NA	0.593453	mRNA_up	mRNA_up
SMED30028363	EIF2S1	Eukaryotic translation initiation factor 2 subunit 1 OS=Homo sapiens OX=9606 GN=EIF2S1 PE=1 SV=3 P05198 IF2A_HUMAN 1.79E-38	#N/A	1.07474	5.36e-10	1.11e-07	1.07239	2.79335e-06	0.000212752	0.0697148	mRNA_up	mRNA_up
SMED30019829	0	0	#N/A	1.05334	2.38e-10	5.15e-08	1.45875	1.60193e-08	2.77511e-06	0.507184	mRNA_up	mRNA_up
SMED30004923	CARS	Cysteine--tRNA ligase, cytoplasmic OS=Homo sapiens OX=9606 GN=CARS PE=1 SV=3 P49589 SYCC_HUMAN 0	#N/A	1.39157	4.37e-21	3.78e-18	0.99525	2.5129e-08	3.96455e-06	-0.336075	mRNA_up	mRNA_up
SMED30015942	TARS	Threonine--tRNA ligase, cytoplasmic OS=Homo sapiens OX=9606 GN=TARS PE=1 SV=3 P26639 SYTC_HUMAN 0	Neural;Epidermal	1.08608	9.48e-24	1.07e-20	0.900354	1.55542e-08	2.77511e-06	-0.0982686	mRNA_up	mRNA_up
SMED30020726	FCGBP	IgGFc-binding protein OS=Homo sapiens OX=9606 GN=FCGBP PE=1 SV=3 Q9Y6R7 FCGBP_HUMAN 0.0000000000000289	Parapharyngeal	1.06842	2.75e-08	4.01e-06	0.937385	3.70299e-05	0.001731	-0.111253	mRNA_up	mRNA_up
SMED30011086	GTPBP2	GTP-binding protein 2 OS=Homo sapiens OX=9606 GN=GTPBP2 PE=1 SV=1 Q9BX10 GTPB2_HUMAN 1.62E-102	#N/A	1.05824	2.71e-12	8.22e-10	0.981144	3.96611e-05	0.00179209	-0.00768211	mRNA_up	mRNA_up
SMED30016228	TRAF4	TNF receptor-associated factor 4 OS=Homo sapiens OX=9606 GN=TRAF4 PE=1 SV=1 Q9BUZ4 TRAF4_HUMAN 6.46E-45	#N/A	1.04552	0.186961	NA	1.29525	0.313445	NA	0.694752	mRNA_up	mRNA_up
SMED30002663	TRAF3	TNF receptor-associated factor 3 OS=Homo sapiens OX=9606 GN=TRAF3 PE=1 SV=2 Q13114 TRAF3_HUMAN 2.21E-52	Epidermal;Intestine;Cathepsin+ cell;Neural;Phyarnx	1.10361	1.06e-15	4.95e-13	1.17207	0.00116736	0.0223238	0.236018	mRNA_up	mRNA_up
SMED30017236	TRAF6	TNF receptor-associated factor 6 OS=Homo sapiens OX=9606 GN=TRAF6 PE=1 SV=1 Q9Y4K3 TRAF6_HUMAN 0.00000183	Intestine	0.853805	0.00924645	0.0883961	0.316174	0.598798	NA	-0.350318	no change	mRNA_up
SMED30022974	SLC17A5	Sialin OS=Homo sapiens OX=9606 GN=SLC17A5 PE=1 SV=2 Q9NRA2 S17A5_HUMAN 7.42E-103	Protonephridia;Cathepsin+ cell	0.981821	4.22e-15	1.82e-12	1.15714	3.16701e-14	2.33171e-11	0.259956	no change	mRNA_up
SMED30010773	0	0	Epidermal;Cathepsin+ cell	0.981536	7.21e-09	1.19e-06	1.07112	0.000233663	0.00714501	0.104217	no change	mRNA_up
SMED30035468	DNAH17	Dynein heavy chain 17, axonemal OS=Homo sapiens OX=9606 GN=DNAH17 PE=1 SV=3 Q9UFH2 DYH17_HUMAN 0	Neural;Epidermal;Phyarnx;Protonephridia	0.916776	7.57e-09	1.23e-06	1.13049	7.67655e-09	1.69556e-06	0.275196	no change	mRNA_up
SMED30032186	RARS	Arginine--tRNA ligase, cytoplasmic OS=Homo sapiens OX=9606 GN=RARS PE=1 SV=2 P54136 SYRC_HUMAN 0	Epidermal	0.884155	1.56e-13	5.65e-11	1.04769	6.07707e-13	3.57939e-10	0.244175	no change	mRNA_up
SMED30001480	ULK1	Serine/threonine-protein kinase ULK1 OS=Homo sapiens OX=9606 GN=ULK1 PE=1 SV=2 O75385 ULK1_HUMAN 6.63E-38	Neural;Cathepsin+ cell;Parapharyngeal	0.999047	9.92e-13	3.18e-10	0.47398	0.0226	0.152888	-0.486019	no change	mRNA_up
SMED30014142	HSPB11	Intraflagellar transport protein 25 homolog OS=Homo sapiens OX=9606 GN=HSPB11 PE=1 SV=1 Q9Y547 IFT25_HUMAN 7.36E-37	#N/A	0.996401	0.0261332	NA	0.481218	0.284736	NA	-0.471055	no change	mRNA_up
SMED30033453	0	0	Cathepsin+ cell;Intestine;Epidermal;Protonephridia;Phyarnx	0.996199	0.0213388	NA	1.44643	0.285295	NA	0.0324567	no change	mRNA_up
SMED30030683	0	0	#N/A	0.978126	0.114431	NA	0.103032	0.863011	NA	-0.666255	no change	mRNA_up
SMED30002334	0	0	Intestine	0.970213	0.00350816	0.0462525	1.88516	0.167938	NA	0.778984	no change	mRNA_up
SMED30002082	0	0	#N/A	0.965876	0.0691609	NA	1.84724	0.248303	NA	0.504135	no change	mRNA_up
SMED30012012	SULT1C4	Sulfotransferase 1C4 OS=Homo sapiens OX=9606 GN=SULT1C4 PE=1 SV=2 O75897 ST1C4_HUMAN 6.68E-42	#N/A	0.960734	0.0326177	NA	0.970798	0.276512	NA	0.558665	no change	mRNA_up
SMED30025711	HTR1B	5-hydroxytryptamine receptor 1B OS=Homo sapiens OX=9606 GN=HTR1B PE=1 SV=1 P28222 5HT1B_HUMAN 0.000000000000462	Phyarnx	0.96048	0.165228	NA	0.552619	0.594376	NA	-0.582951	no change	mRNA_up
SMED30001027	CTSV	Cathepsin L2 OS=Homo sapiens OX=9606 GN=CTSV PE=1 SV=2 O60911 CATL2_HUMAN 3.43E-78	Cathepsin+ cell	0.957885	5.94e-07	5.58e-05	0.594433	0.155213	NA	-0.292285	no change	mRNA_up
SMED30030062	0	0	Cathepsin+ cell	0.956542	0.00728838	0.0764101	0.350963	0.140447	0.422654	-0.528619	no change	mRNA_up
SMED30002158	HTR4	5-hydroxytryptamine receptor 4 OS=Homo sapiens OX=9606 GN=HTR4 PE=1 SV=2 Q13639 5HT4R_HUMAN 8.1E-61	#N/A	0.955868	0.229302	NA	2.69895	0.0394887	NA	0.250412	no change	mRNA_up
SMED30028405	CCDC103	Coiled-coil domain-containing protein 103 OS=Homo sapiens OX=9606 GN=CCDC103 PE=1 SV=1 Q8IW40 CC103_HUMAN 0.00000000000000248	#N/A	0.954911	0.0232816	NA	0.579781	0.2484	NA	-0.270505	no change	mRNA_up
SMED30015955	GAS8	Dynein regulatory complex subunit 4 OS=Homo sapiens OX=9606 GN=GAS8 PE=1 SV=1 O95995 DRC4_HUMAN 0	Neural;Epidermal;Phyarnx;Protonephridia	0.952949	2.23e-07	2.35e-05	0.437682	0.00637853	0.071329	-0.432256	no change	mRNA_up
SMED30021868	CCDC39	Coiled-coil domain-containing protein 39 OS=Homo sapiens OX=9606 GN=CCDC39 PE=2 SV=3 Q9UFE4 CCD39_HUMAN 0	Neural;Epidermal;Protonephridia;Phyarnx	0.949489	1.93e-08	2.89e-06	0.384687	0.0189508	0.136777	-0.478677	no change	mRNA_up
SMED30016948	RGS7BP	Regulator of G-protein signaling 7-binding protein OS=Homo sapiens OX=9606 GN=RGS7BP PE=2 SV=3 Q6MZT1 R7BP_HUMAN 0.000000269	Neural;Muscle	0.937977	0.000156911	0.00475091	0.0991832	0.801934	0.93288	-0.64929	no change	mRNA_up
SMED30010303	0	0	#N/A	0.936097	0.228384	NA	1.01483	0.366613	NA	0.10855	no change	mRNA_up
SMED30018598	SYT1	Synaptotagmin-1 OS=Homo sapiens OX=9606 GN=SYT1 PE=1 SV=1 P21579 SYT1_HUMAN 8.9E-61	#N/A	0.928511	0.00325518	0.0437385	-0.222108	0.904795	NA	-0.677743	no change	mRNA_up
SMED30003335	LIPF	Gastric triacylglycerol lipase OS=Homo sapiens OX=9606 GN=LIPF PE=1 SV=1 P07098 LIPG_HUMAN 3.53E-118	Cathepsin+ cell	0.928173	1.92e-17	1.14e-14	0.43888	0.0130186	0.109966	-0.392013	no change	mRNA_up
SMED30006312	ATP1B4	Protein ATP1B4 OS=Homo sapiens OX=9606 GN=ATP1B4 PE=1 SV=1 Q9UN42 AT1B4_HUMAN 0.0000000000000333	Protonephridia	0.926386	8.35e-05	0.00283298	0.407038	0.37563	0.678619	-0.593517	no change	mRNA_up
SMED30025126	ADPRM	Manganese-dependent ADP-ribose/CDP-alcohol diphosphatase OS=Homo sapiens OX=9606 GN=ADPRM PE=1 SV=1 Q3LIE5 ADPRM_HUMAN 0.00000000000000118	#N/A	0.926274	7.68e-06	0.000429213	0.722458	0.0280454	0.173881	-0.132978	no change	mRNA_up
SMED30014578	0	0	#N/A	0.920275	0.25002	NA	1.08713	0.26242	NA	0.0463235	no change	mRNA_up
SMED30026378	CPA2	Carboxypeptidase A2 OS=Homo sapiens OX=9606 GN=CPA2 PE=1 SV=3 P48052 CBPA2_HUMAN 2.15E-73	#N/A	0.919756	6.22e-13	2.06e-10	0.37858	0.0170509	0.129531	-0.462467	no change	mRNA_up
SMED30023371	YME1L1	ATP-dependent zinc metalloprotease YME1L1 OS=Homo sapiens OX=9606 GN=YME1L1 PE=1 SV=2 Q96TA2 YMEL1_HUMAN 4.55E-146	#N/A	0.9175	0.210249	NA	0.6898	0.668399	NA	-0.632713	no change	mRNA_up
SMED30006495	TRAF2	TNF receptor-associated factor 2 OS=Homo sapiens OX=9606 GN=TRAF2 PE=1 SV=2 Q12933 TRAF2_HUMAN 0.00000000000228	#N/A	0.914547	0.0130096	0.108895	1.01517	0.304211	NA	-0.300223	no change	mRNA_up
SMED30021957	0	0	Protonephridia	0.914359	0.000404684	0.00971841	0.761986	0.0492656	NA	-0.0419949	no change	mRNA_up
SMED30028680	0	0	#N/A	0.911108	0.5122	NA	-2.3193	0.230817	NA	0.356389	no change	mRNA_up
SMED30020627	EML1	Echinoderm microtubule-associated protein-like 1 OS=Homo sapiens OX=9606 GN=EML1 PE=1 SV=3 O00423 EMAL1_HUMAN 9.31E-67	Neural	0.90565	0.00467199	0.0556526	0.94439	0.00921553	NA	0.0126241	no change	mRNA_up
SMED30015481	TOP2A	DNA topoisomerase 2-alpha OS=Homo sapiens OX=9606 GN=TOP2A PE=1 SV=3 P11388 TOP2A_HUMAN 5.38E-160	Neoblast;Parapharyngeal	0.902728	0.00634948	0.0695841	0.516356	0.30348	NA	-0.300818	no change	mRNA_up
SMED30025845	0	0	#N/A	0.902653	0.0561339	NA	0.190825	0.813402	NA	-0.394283	no change	mRNA_up
SMED30027878	A12	Tegument antigen OS=Schistosoma mansoni OX=6183 GN=A12 PE=2 SV=1 E=3.3E-21	Protonephridia	0.902449	0.00720978	0.07576	0.505529	0.540857	NA	0.325318	no change	mRNA_up
SMED30009277	0	0	Neural;Cathepsin+ cell;Epidermal;Protonephridia;Phyarnx	0.89905	2.85e-06	0.000190409	0.538986	0.030161	0.180905	-0.237296	no change	mRNA_up
SMED30002940	0	0	Intestine	0.894991	0.0528928	NA	1.17983	0.299703	NA	0.0871506	no change	mRNA_up
SMED30023511	SWI5	DNA repair protein SWI5 homolog OS=Homo sapiens OX=9606 GN=SWI5 PE=1 SV=1 Q1ZZU3 SWI5_HUMAN 0.00000000000435	#N/A	0.894872	0.291872	NA	1.74204	0.273205	NA	-0.551033	no change	mRNA_up
SMED30015573	0	0	Parapharyngeal	0.893166	0.163324	NA	0.921215	0.134596	NA	-0.146029	no change	mRNA_up
SMED30031529	OtopLc	Proton channel OtopLc OS=Drosophila melanogaster OX=7227 GN=OtopLc PE=3 SV=2 E=0.0000000000113	#N/A	0.751389	0.559085	NA	#N/A	#N/A	#N/A	NA
SMED30012973	0	0	Phyarnx	0.88851	0.0102139	0.0941201	-0.0394315	0.914189	0.968772	-0.78131	no change	mRNA_up
SMED30024237	0	0	#N/A	0.879049	0.330217	NA	#N/A	#N/A	#N/A	0.575704	no change	mRNA_up
SMED30015243	STK24	Serine/threonine-protein kinase 24 OS=Homo sapiens OX=9606 GN=STK24 PE=1 SV=1 Q9Y6E0 STK24_HUMAN 5.93E-34	Intestine	0.873509	8.85e-10	1.74e-07	0.532472	0.0112525	0.100726	-0.251004	no change	mRNA_up
SMED30018656	0	0	Phyarnx	0.873304	0.224158	NA	0.974893	0.144646	NA	0.322136	no change	mRNA_up
SMED30028918	0	0	Muscle	0.870535	0.0108677	0.0976611	0.526792	0.30957	NA	-0.270482	no change	mRNA_up
SMED30019982	0	0	Intestine	0.870079	2.77e-06	0.00018781	1.0077	0.0209246	0.145897	0.332788	no change	mRNA_up
SMED30013835	0	0	Cathepsin+ cell;Epidermal;Intestine;Phyarnx	0.866812	5.35e-05	0.00198493	0.266425	0.189528	0.490338	-0.506229	no change	mRNA_up
SMED30027720	0	0	#N/A	0.746502	0.538789	NA	#N/A	#N/A	#N/A	NA
SMED30032591	ARAP2	Arf-GAP with Rho-GAP domain, ANK repeat and PH domain-containing protein 2 OS=Homo sapiens OX=9606 GN=ARAP2 PE=1 SV=3 Q8WZ64 ARAP2_HUMAN 2.08E-56	Cathepsin+ cell;Protonephridia	0.866496	5.36e-08	7.26e-06	0.447521	0.0347201	0.197268	-0.332748	no change	mRNA_up
SMED30010682	0	0	#N/A	0.861656	8.57e-06	0.000471646	0.597939	0.121039	0.390271	-0.009276	no change	mRNA_up
SMED30034941	0	0	Neural;Cathepsin+ cell	0.860914	0.0201791	0.142986	0.674055	0.0109206	0.0985852	0.00549963	no change	mRNA_up
SMED30000842	0	0	#N/A	0.860714	0.000114068	0.00370326	0.624943	0.501743	NA	-0.225624	no change	mRNA_up
SMED30009224	EGR1	Early growth response protein 1 OS=Homo sapiens OX=9606 GN=EGR1 PE=1 SV=1 P18146 EGR1_HUMAN 3.66E-26	Epidermal;Cathepsin+ cell;Muscle;Phyarnx;Neural	0.860244	0.0310127	NA	0.485468	0.603467	NA	0.245594	no change	mRNA_up
SMED30013635	LATS1	Serine/threonine-protein kinase LATS1 OS=Homo sapiens OX=9606 GN=LATS1 PE=1 SV=1 O95835 LATS1_HUMAN 0.00000000000000277	#N/A	0.859692	0.278063	NA	0.797966	0.556719	NA	-0.260965	no change	mRNA_up
SMED30011827	SOGA3	Protein SOGA3 OS=Homo sapiens OX=9606 GN=SOGA3 PE=3 SV=1 Q5TF21 SOGA3_HUMAN 1.15E-28	Muscle;Intestine;Cathepsin+ cell	0.858535	0.0398854	0.213269	0.35031	0.146159	0.432984	-0.356924	no change	mRNA_up
SMED30010637	DDX21	Nucleolar RNA helicase 2 OS=Homo sapiens OX=9606 GN=DDX21 PE=1 SV=5 Q9NR30 DDX21_HUMAN 0	Epidermal;Parapharyngeal	0.846646	5.33e-06	0.000322865	0.257065	0.288734	0.600614	-0.504324	no change	mRNA_up
SMED30018720	COL6A3	Collagen alpha-3(VI) chain OS=Homo sapiens OX=9606 GN=COL6A3 PE=1 SV=5 P12111 CO6A3_HUMAN 0.00000000000135	#N/A	0.842452	0.068096	0.290956	0.342909	0.240655	0.551684	-0.570207	no change	mRNA_up
SMED30014264	AMPD2	AMP deaminase 2 OS=Homo sapiens OX=9606 GN=AMPD2 PE=1 SV=2 Q01433 AMPD2_HUMAN 0	#N/A	0.743731	0.69229	NA	#N/A	#N/A	#N/A	NA
SMED30027739	0	0	Parapharyngeal	0.841027	0.010042	0.0933786	1.04203	0.0456853	NA	0.208696	no change	mRNA_up
SMED30006026	0	0	#N/A	0.834831	0.326005	NA	2.70996	0.313352	NA	0.557244	no change	mRNA_up
SMED30026769	PRKACA	cAMP-dependent protein kinase catalytic subunit alpha OS=Homo sapiens OX=9606 GN=PRKACA PE=1 SV=2 P17612 KAPCA_HUMAN 1.02E-150	Cathepsin+ cell	0.832967	0.0020524	0.031625	0.415871	0.441112	NA	-0.431938	no change	mRNA_up
SMED30016444	0	0	#N/A	0.742292	0.692921	NA	#N/A	#N/A	#N/A	NA
SMED30012694	KLF13	Krueppel-like factor 13 OS=Homo sapiens OX=9606 GN=KLF13 PE=1 SV=1 Q9Y2Y9 KLF13_HUMAN 8.37E-38	Protonephridia	0.832502	1.41e-05	0.000695948	1.04034	0.00409856	0.0519849	0.326983	no change	mRNA_up
SMED30026284	0	0	#N/A	0.831911	0.268701	NA	-0.99714	0.515348	NA	-0.612349	no change	mRNA_up
SMED30026063	TRAF2	TNF receptor-associated factor 2 OS=Homo sapiens OX=9606 GN=TRAF2 PE=1 SV=2 Q12933 TRAF2_HUMAN 5.37E-19	Phyarnx	0.831859	0.000358514	0.00903483	-0.011194	0.977258	0.991983	-0.734355	no change	mRNA_up
SMED30019745	MPEG1	Macrophage-expressed gene 1 protein OS=Homo sapiens OX=9606 GN=MPEG1 PE=2 SV=1 Q2M385 MPEG1_HUMAN 3.76E-117	Intestine	0.830839	0.0029265	0.0409382	0.518619	0.151138	0.441862	-0.247076	no change	mRNA_up
SMED30001129	0	0	#N/A	0.739131	0.578765	NA	#N/A	#N/A	#N/A	NA
SMED30016852	0	0	#N/A	0.830463	0.260691	NA	1.60564	0.473908	NA	0.734095	no change	mRNA_up
SMED30008255	EIF2S3	Eukaryotic translation initiation factor 2 subunit 3 OS=Homo sapiens OX=9606 GN=EIF2S3 PE=1 SV=3 P41091 IF2G_HUMAN 0	#N/A	0.827075	3.52e-11	9.19e-09	0.51406	0.0174869	0.13157	-0.235359	no change	mRNA_up
SMED30009685	0	0	#N/A	0.738112	0.677156	NA	#N/A	#N/A	#N/A	NA
SMED30025562	0	0	#N/A	0.821827	0.160947	NA	-0.130488	0.869801	NA	-0.695264	no change	mRNA_up
SMED30035633	GUCY2F	Retinal guanylyl cyclase 2 OS=Homo sapiens OX=9606 GN=GUCY2F PE=2 SV=2 P51841 GUC2F_HUMAN 0	#N/A	0.821679	0.0236369	0.15683	0.853829	0.148881	NA	0.0157661	no change	mRNA_up
SMED30024746	0	0	#N/A	0.735715	0.701012	NA	#N/A	#N/A	#N/A	NA
SMED30025092	0	0	#N/A	0.820114	0.00156583	0.0257903	0.502591	0.187794	NA	-0.219937	no change	mRNA_up
SMED30007604	0	0	Intestine;Protonephridia	0.817246	4.91e-05	0.00185218	-0.0333576	0.881412	0.95655	-0.753978	no change	mRNA_up
SMED30006046	TRAF5	TNF receptor-associated factor 5 OS=Homo sapiens OX=9606 GN=TRAF5 PE=1 SV=2 O00463 TRAF5_HUMAN 0.000000000000017	#N/A	0.816454	2.51e-07	2.61e-05	0.518209	0.0952878	0.341113	-0.155009	no change	mRNA_up
SMED30005493	KIF1A	Kinesin-like protein KIF1A OS=Homo sapiens OX=9606 GN=KIF1A PE=1 SV=2 Q12756 KIF1A_HUMAN 1E-128	Epidermal	0.814372	6.52e-05	0.0023252	0.337308	0.247494	0.56067	-0.330695	no change	mRNA_up
SMED30003191	0	0	#N/A	0.813874	9.04e-14	3.38e-11	0.381034	0.0083589	0.0842085	-0.358808	no change	mRNA_up
SMED30025821	MPDZ	Multiple PDZ domain protein OS=Homo sapiens OX=9606 GN=MPDZ PE=1 SV=2 O75970 MPDZ_HUMAN 2.33E-100	Neural;Parapharyngeal;Muscle	0.813184	0.0382505	0.207942	0.44526	0.0589581	0.264359	-0.275129	no change	mRNA_up
SMED30026782	CFAP58	Cilia- and flagella-associated protein 58 OS=Homo sapiens OX=9606 GN=CFAP58 PE=1 SV=1 Q5T655 CFA58_HUMAN 0	Neural;Epidermal;Phyarnx;Protonephridia	0.810923	1.69e-06	0.000128346	0.449842	0.00769309	0.0802114	-0.265363	no change	mRNA_up
SMED30009956	0	0	Epidermal;Phyarnx;Protonephridia	0.80907	0.0228054	0.15263	0.76353	0.00104154	0.0203405	0.0262996	no change	mRNA_up
SMED30017237	TXN	Thioredoxin OS=Homo sapiens OX=9606 GN=TXN PE=1 SV=3 P10599 THIO_HUMAN 8.81E-22	#N/A	0.72705	0.397114	NA	#N/A	#N/A	#N/A	NA
SMED30029549	0	0	Epidermal	0.80589	0.0216704	0.14828	1.21789	0.193163	NA	0.778763	no change	mRNA_up
SMED30003851	0	mRNA-capping enzyme mRNA 5'-triphosphate monophosphatase mRNA guanylyltransferase [Source:UniProtKB/TrEMBL;Acc:A0A498SUA5]	#N/A	0.805281	0.409588	NA	1.00915	0.556016	NA	0.104724	no change	mRNA_up
SMED30002742	DST	Dystonin OS=Homo sapiens OX=9606 GN=DST PE=1 SV=4 Q03001 DYST_HUMAN 0	Neural;Cathepsin+ cell;Muscle;Epidermal;Phyarnx;Protonephridia;Intestine	0.804786	0.0275014	0.172263	0.754938	0.00251543	0.0381853	0.000378176	no change	mRNA_up
SMED30000558	0	0	#N/A	0.802589	0.197628	NA	0.5756	0.580614	NA	-0.462988	no change	mRNA_up
SMED30002072	LMNA	Prelamin-A/C OS=Homo sapiens OX=9606 GN=LMNA PE=1 SV=1 P02545 LMNA_HUMAN 6.47E-38	Epidermal	0.801679	1.62e-08	2.46e-06	0.60664	0.0459709	0.230808	-0.117475	no change	mRNA_up
SMED30003382	SHOX2	Short stature homeobox protein 2 OS=Homo sapiens OX=9606 GN=SHOX2 PE=2 SV=4 O60902 SHOX2_HUMAN 9.02E-26	Protonephridia	0.800848	0.129892	NA	0.974027	0.427287	NA	-0.118832	no change	mRNA_up
SMED30031840	0	0	#N/A	0.941996	6.24e-10	1.27e-07	0.829526	0.000216436	0.00685381	-0.0374541	no change	mRNA_up
SMED30019513	ANKZF1	Ankyrin repeat and zinc finger domain-containing protein 1 OS=Homo sapiens OX=9606 GN=ANKZF1 PE=1 SV=1 Q9H8Y5 ANKZ1_HUMAN 1.48E-37	Neural	0.937878	5.44e-13	1.85e-10	0.728736	0.000140733	0.00503392	-0.118385	no change	mRNA_up
SMED30000550	0	0	Neural	0.92921	2.15e-06	0.000154838	0.697297	2.23316e-05	0.00116746	-0.168793	no change	mRNA_up
SMED30030404	EPRS	Bifunctional glutamate/proline--tRNA ligase OS=Homo sapiens OX=9606 GN=EPRS PE=1 SV=5 P07814 SYEP_HUMAN 0	Epidermal	0.894737	5.58e-14	2.24e-11	0.696061	3.30123e-05	0.00158513	-0.129577	no change	mRNA_up
SMED30014570	0	0	#N/A	0.891302	1.29e-06	0.000102459	0.607095	0.000258364	0.00768568	-0.216007	no change	mRNA_up
SMED30024716	0	Fucolectin-6 (sprot:Q9I926:7.29e-11)	#N/A	0.881725	4.64e-11	1.16e-08	0.890683	5.34499e-07	5.247e-05	0.0814085	no change	mRNA_up
SMED30020602	CPA2	Carboxypeptidase A2 OS=Homo sapiens OX=9606 GN=CPA2 PE=1 SV=3 P48052 CBPA2_HUMAN 1.27E-73	#N/A	0.872987	6.45e-11	1.55e-08	0.971396	0.000573223	0.0132946	0.100203	no change	mRNA_up
SMED30006058	NARS	Asparagine--tRNA ligase, cytoplasmic OS=Homo sapiens OX=9606 GN=NARS PE=1 SV=1 O43776 SYNC_HUMAN 0	#N/A	0.859738	1.12e-10	2.58e-08	0.706494	0.000151827	0.00530194	-0.079735	no change	mRNA_up
SMED30011841	0	Macro domain-containing protein (trembl:A0A448WQW4:1.57e-22)	#N/A	0.718819	0.505119	NA	#N/A	#N/A	#N/A	NA
SMED30031044	PCSK1	Neuroendocrine convertase 1 OS=Homo sapiens OX=9606 GN=PCSK1 PE=1 SV=2 P29120 NEC1_HUMAN 5.43E-177	#N/A	0.823861	5.96e-08	7.87e-06	0.779419	7.46759e-05	0.00297545	0.0332482	no change	mRNA_up
SMED30034647	WFIKKN2	WAP, Kazal, immunoglobulin, Kunitz and NTR domain-containing protein 2 OS=Homo sapiens OX=9606 GN=WFIKKN2 PE=1 SV=1 Q8TEU8 WFKN2_HUMAN 0.000000000000303	#N/A	0.699756	0.00188642	0.0296781	1.15261	1.54166e-05	0.000862059	0.524356	no change	no change
SMED30034608	HTRA1	Serine protease HTRA1 OS=Homo sapiens OX=9606 GN=HTRA1 PE=1 SV=1 Q92743 HTRA1_HUMAN 8.64E-29	#N/A	0.770426	0.38815	NA	1.95429	0.26551	NA	0.215942	no change	no change
SMED30014345	DYNLRB2	Dynein light chain roadblock-type 2 OS=Homo sapiens OX=9606 GN=DYNLRB2 PE=1 SV=1 Q8TF09 DLRB2_HUMAN 1.01E-41	Phyarnx	0.758173	0.210906	NA	0.170905	0.723653	NA	-0.484212	no change	no change
SMED30015143	HTR1A	5-hydroxytryptamine receptor 1A OS=Homo sapiens OX=9606 GN=HTR1A PE=1 SV=3 P08908 5HT1A_HUMAN 5E-75	#N/A	0.726579	0.0494071	0.239152	0.716514	0.378866	NA	0.596965	no change	no change
SMED30024584	PI16	Peptidase inhibitor 16 OS=Homo sapiens OX=9606 GN=PI16 PE=1 SV=1 Q6UXB8 PI16_HUMAN 1.13E-25	Parapharyngeal	0.714706	0.000343169	0.0087809	0.563461	0.245216	NA	-0.0957406	no change	no change
SMED30032821	ANK1	Ankyrin-1 OS=Homo sapiens OX=9606 GN=ANK1 PE=1 SV=3 P16157 ANK1_HUMAN 3.78E-28	Epidermal;Phyarnx;Protonephridia	0.714178	7.58e-05	0.00261441	0.250332	0.441437	0.728096	-0.373214	no change	no change
SMED30026031	TRAF6	TNF receptor-associated factor 6 OS=Homo sapiens OX=9606 GN=TRAF6 PE=1 SV=1 Q9Y4K3 TRAF6_HUMAN 0.0000000534	#N/A	0.702859	3.2e-05	0.00133807	0.0868367	0.787052	0.927148	-0.621837	no change	no change
SMED30026116	SUR1	Mannosyl phosphorylinositol ceramide synthase SUR1 OS=Saccharomyces cerevisiae (strain ATCC 204508 / S288c) OX=559292 GN=SUR1 PE=1 SV=1 E=0.00000000093	#N/A	0.687085	0.0772456	0.31427	0.245511	0.514998	0.77911	-0.262201	no change	no change
SMED30026495	FMRFaR	FMRFamide receptor OS=Drosophila melanogaster OX=7227 GN=FMRFaR PE=2 SV=1 E=0.000000952	#N/A	0.686823	0.282963	NA	-0.326407	0.745947	NA	-0.114943	no change	no change
SMED30014664	CNOT1	CCR4-NOT transcription complex subunit 1 OS=Homo sapiens OX=9606 GN=CNOT1 PE=1 SV=2 A5YKK6 CNOT1_HUMAN 2.96E-31	#N/A	0.71372	0.524996	NA	#N/A	#N/A	#N/A	NA
SMED30011078	TRAF3	TNF receptor-associated factor 3 OS=Homo sapiens OX=9606 GN=TRAF3 PE=1 SV=2 Q13114 TRAF3_HUMAN 1.53E-23	#N/A	0.680921	0.370709	NA	0.470893	0.790835	NA	-0.571763	no change	no change
SMED30013674	HOXC12	Homeobox protein Hox-C12 OS=Homo sapiens OX=9606 GN=HOXC12 PE=3 SV=2 P31275 HXC12_HUMAN 3.55E-20	Parapharyngeal;Epidermal	0.661353	0.0216583	0.14828	-0.113958	0.809018	0.934262	-0.614816	no change	no change
SMED30005152	0	0	#N/A	0.767279	3.76e-08	5.28e-06	1.38026	6.51407e-17	9.59197e-14	0.666647	no change	no change
SMED30033343	SLC1A3	Excitatory amino acid transporter 1 OS=Homo sapiens OX=9606 GN=SLC1A3 PE=1 SV=1 P43003 EAA1_HUMAN 1.48E-71	#N/A	0.711858	0.530896	NA	#N/A	#N/A	#N/A	NA
SMED30000565	DNAH7	Dynein heavy chain 7, axonemal OS=Homo sapiens OX=9606 GN=DNAH7 PE=1 SV=2 Q8WXX0 DYH7_HUMAN 0	Neural;Epidermal;Phyarnx;Protonephridia	0.708418	7.65e-06	0.000429213	1.021	2.46984e-09	6.41795e-07	0.374499	no change	no change
SMED30002427	NOG	Noggin OS=Homo sapiens OX=9606 GN=NOG PE=1 SV=1 Q13253 NOGG_HUMAN 0.00000000000049	#N/A	0.636122	0.0156701	0.122578	-0.00840737	0.98296	0.994011	-0.694747	no change	no change
SMED30016863	PGM1	Phosphoglucomutase-1 OS=Homo sapiens OX=9606 GN=PGM1 PE=1 SV=3 P36871 PGM1_HUMAN 0	#N/A	0.710944	0.577561	NA	#N/A	#N/A	#N/A	NA
SMED30026259	ABCA1	Phospholipid-transporting ATPase ABCA1 OS=Homo sapiens OX=9606 GN=ABCA1 PE=1 SV=3 O95477 ABCA1_HUMAN 0	#N/A	0.681736	2.3e-08	3.4e-06	1.06039	4.58268e-08	6.45038e-06	0.444353	no change	no change
SMED30020153	TRAF1	TNF receptor-associated factor 1 OS=Homo sapiens OX=9606 GN=TRAF1 PE=1 SV=1 Q13077 TRAF1_HUMAN 0.00000544	Intestine	0.680689	4.3e-05	0.00166004	1.18609	0.00135378	0.024918	0.698349	no change	no change
SMED30015566	PLB1	Phospholipase B1, membrane-associated OS=Homo sapiens OX=9606 GN=PLB1 PE=1 SV=3 Q6P1J6 PLB1_HUMAN 2.93E-65	Intestine	0.628632	1.94e-05	0.000891722	1.22353	1.13259e-14	9.09672e-12	0.675284	no change	no change
SMED30011465	0	0	Protonephridia;Cathepsin+ cell	0.577581	0.0019584	0.030385	1.21118	3.80525e-05	0.00176018	0.756764	no change	no change
SMED30008350	SSPO	SCO-spondin OS=Homo sapiens OX=9606 GN=SSPO PE=2 SV=2 A2VEC9 SSPO_HUMAN 9.86E-131	#N/A	0.548251	9.75e-06	0.000529048	1.18008	9.85346e-15	8.70553e-12	0.696548	no change	no change
SMED30031219	DLEC1	Deleted in lung and esophageal cancer protein 1 OS=Homo sapiens OX=9606 GN=DLEC1 PE=2 SV=2 Q9Y238 DLEC1_HUMAN 0	Neural;Epidermal;Phyarnx	0.468756	0.00142471	0.0241748	1.14487	4.69643e-08	6.45038e-06	0.773895	no change	no change
SMED30016301	NKX6-1	Homeobox protein Nkx-6.1 OS=Homo sapiens OX=9606 GN=NKX6-1 PE=1 SV=2 P78426 NKX61_HUMAN 2.49E-37	Epidermal	0.634031	0.0484273	0.23699	0.161558	0.581634	0.822406	-0.398753	no change	no change
SMED30008038	KIF2A	Kinesin-like protein KIF2A OS=Homo sapiens OX=9606 GN=KIF2A PE=1 SV=3 O00139 KIF2A_HUMAN 0	#N/A	0.629949	7.93e-08	1.03e-05	0.261421	0.0711765	0.29399	-0.2846	no change	no change
SMED30022956	RMDN1	Regulator of microtubule dynamics protein 1 OS=Homo sapiens OX=9606 GN=RMDN1 PE=1 SV=1 Q96DB5 RMD1_HUMAN 5.92E-50	Epidermal;Cathepsin+ cell;Intestine;Neural	0.618759	0.00647781	0.0705134	0.0186675	0.949893	0.981212	-0.450896	no change	no change
SMED30009065	0	0	#N/A	0.798639	0.50719	NA	0.825895	0.735861	NA	0.63087	no change	no change
SMED30031409	0	0	Cathepsin+ cell	0.797929	0.0178637	0.132436	0.385967	0.46863	NA	-0.359437	no change	no change
SMED30013060	BRF1	Transcription factor IIIB 90 kDa subunit OS=Homo sapiens OX=9606 GN=BRF1 PE=1 SV=1 Q92994 TF3B_HUMAN 9.36E-65	Phyarnx	0.796213	1.5e-12	4.69e-10	0.676337	0.00573468	0.0667535	-0.0546514	no change	no change
SMED30003174	0	0	#N/A	0.795341	0.206247	0.517136	1.02618	0.00842757	0.0843047	0.164568	no change	no change
SMED30016551	0	0	Intestine	0.794068	3.07e-07	3.16e-05	0.372506	0.209686	0.517423	-0.417757	no change	no change
SMED30026898	STRA6	Receptor for retinol uptake STRA6 OS=Homo sapiens OX=9606 GN=STRA6 PE=1 SV=1 Q9BX79 STRA6_HUMAN 0.00000000208	#N/A	0.792133	0.398204	NA	2.58897	0.240935	NA	-0.0196478	no change	no change
SMED30017785	PDLIM7	PDZ and LIM domain protein 7 OS=Homo sapiens OX=9606 GN=PDLIM7 PE=1 SV=1 Q9NR12 PDLI7_HUMAN 0.000000373	Muscle	0.787631	1.36e-06	0.000107265	0.513042	0.0263817	0.167564	-0.173302	no change	no change
SMED30005920	0	0	#N/A	0.787529	0.136913	NA	-0.2729	0.800506	NA	-0.262915	no change	no change
SMED30034138	CCDC113	Coiled-coil domain-containing protein 113 OS=Homo sapiens OX=9606 GN=CCDC113 PE=1 SV=1 Q9H0I3 CC113_HUMAN 2.76E-82	Neural;Phyarnx	0.786109	0.00409107	0.0508914	0.324768	0.557234	0.806678	-0.230538	no change	no change
SMED30017709	0	0	#N/A	0.785362	0.307767	NA	0.01781	0.995877	NA	0.0196737	no change	no change
SMED30023475	0	0	Neural;Phyarnx	0.784122	0.00568709	0.063947	1.03838	0.000952287	0.019035	0.291537	no change	no change
SMED30011961	TNS1	Tensin-1 OS=Homo sapiens OX=9606 GN=TNS1 PE=1 SV=2 Q9HBL0 TENS1_HUMAN 1.58E-63	Neural;Epidermal;Phyarnx	0.783406	0.00117014	0.0210306	0.614917	0.0123116	0.10664	-0.0533944	no change	no change
SMED30002956	0	0	#N/A	0.699603	0.289125	NA	#N/A	#N/A	#N/A	NA
SMED30006051	0	0	Phyarnx;Cathepsin+ cell	0.783122	0.016155	0.124213	0.554321	0.339378	NA	0.0195441	no change	no change
SMED30016297	GGTLC1	Glutathione hydrolase light chain 1 OS=Homo sapiens OX=9606 GN=GGTLC1 PE=2 SV=2 Q9BX51 GGTL1_HUMAN 4.63E-21	#N/A	0.78217	0.0898094	NA	0.888659	0.182043	NA	0.47542	no change	no change
SMED30005126	ASTL	Astacin-like metalloendopeptidase OS=Homo sapiens OX=9606 GN=ASTL PE=1 SV=4 Q6HA08 ASTL_HUMAN 1.47E-18	#N/A	0.780551	3.36e-08	4.78e-06	0.548495	0.00967796	0.0912405	-0.144469	no change	no change
SMED30005154	MRPL20	39S ribosomal protein L20, mitochondrial OS=Homo sapiens OX=9606 GN=MRPL20 PE=1 SV=1 Q9BYC9 RM20_HUMAN 0.0000000000000102	Parapharyngeal;Neoblast	0.780079	4.87e-05	0.00184177	0.657375	0.00601373	0.068552	-0.0933655	no change	no change
SMED30035476	0	0	#N/A	0.779484	0.000522003	0.0117456	0.197717	0.378122	0.680943	-0.538703	no change	no change
SMED30028436	NPFFR1	Neuropeptide FF receptor 1 OS=Homo sapiens OX=9606 GN=NPFFR1 PE=2 SV=1 Q9GZQ6 NPFF1_HUMAN 0.00000000000000856	#N/A	0.779394	0.291327	NA	0.268656	0.829767	NA	-0.708977	no change	no change
SMED30014109	IFI30	Gamma-interferon-inducible lysosomal thiol reductase OS=Homo sapiens OX=9606 GN=IFI30 PE=1 SV=3 P13284 GILT_HUMAN 0.00000000000693	#N/A	0.695351	0.632889	NA	#N/A	#N/A	#N/A	NA
SMED30003084	CFAP45	Cilia- and flagella-associated protein 45 OS=Homo sapiens OX=9606 GN=CFAP45 PE=2 SV=2 Q9UL16 CFA45_HUMAN 7.37E-99	Neural;Epidermal;Phyarnx;Protonephridia	0.777439	2.08e-05	0.000945262	0.272063	0.119929	0.388691	-0.420157	no change	no change
SMED30017626	PI16	Peptidase inhibitor 16 OS=Homo sapiens OX=9606 GN=PI16 PE=1 SV=1 Q6UXB8 PI16_HUMAN 8.32E-19	Intestine	0.59872	0.00337998	0.044985	0.679432	0.0343349	0.196088	0.137006	no change	no change
SMED30010112	0	0	Neural;Muscle;Parapharyngeal;Protonephridia	0.774896	1.09e-05	0.000572446	0.563223	0.011666	0.10299	-0.153961	no change	no change
SMED30000840	CFAP73	Cilia- and flagella-associated protein 73 OS=Homo sapiens OX=9606 GN=CFAP73 PE=2 SV=3 A6NFT4 CFA73_HUMAN 1.02E-54	Epidermal;Phyarnx	0.774779	0.00130006	0.0227116	0.0451376	0.907856	0.96684	-0.610448	no change	no change
SMED30002489	AJM1	Apical junction component 1 homolog OS=Homo sapiens OX=9606 GN=AJM1 PE=3 SV=1 C9J069 AJM1_HUMAN 1.22E-42	Intestine;Phyarnx;Protonephridia	0.772726	0.00162457	0.0265631	0.45273	0.158782	0.451946	-0.253171	no change	no change
SMED30002145	HEATR4	HEAT repeat-containing protein 4 OS=Homo sapiens OX=9606 GN=HEATR4 PE=2 SV=2 Q86WZ0 HEAT4_HUMAN 2.1E-77	Neural;Phyarnx	0.771735	0.000369547	0.00914344	0.0923436	0.759474	0.916152	-0.601517	no change	no change
SMED30010203	ZNF346	Zinc finger protein 346 OS=Homo sapiens OX=9606 GN=ZNF346 PE=1 SV=1 Q9UL40 ZN346_HUMAN 0.00000753	Cathepsin+ cell;Intestine;Neural	0.77054	4.07e-06	0.000258306	0.758586	0.0105572	0.0962564	0.00110459	no change	no change
SMED30019895	TUBA1B	Tubulin alpha-1B chain OS=Homo sapiens OX=9606 GN=TUBA1B PE=1 SV=1 P68363 TBA1B_HUMAN 0	#N/A	0.598124	0.659599	NA	#N/A	#N/A	#N/A	-0.23904	no change	no change
SMED30018802	0	0	Cathepsin+ cell;Phyarnx	0.768411	5.61e-05	0.00205179	0.119625	0.630622	0.847616	-0.527081	no change	no change
SMED30033411	0	0	Epidermal;Phyarnx	0.768134	0.000178448	0.00523933	0.342516	0.228337	0.537102	-0.298143	no change	no change
SMED30025453	CNGA2	Cyclic nucleotide-gated olfactory channel OS=Homo sapiens OX=9606 GN=CNGA2 PE=2 SV=2 Q16280 CNGA2_HUMAN 2.74E-17	#N/A	0.76779	0.294648	NA	0.846199	0.476571	NA	-0.353044	no change	no change
SMED30004318	0	0	Neural;Protonephridia;Phyarnx	0.766259	0.00396798	0.050025	0.0385116	0.916796	0.970192	-0.541985	no change	no change
SMED30034135	LRRC23	Leucine-rich repeat-containing protein 23 OS=Homo sapiens OX=9606 GN=LRRC23 PE=2 SV=2 Q53EV4 LRC23_HUMAN 2.76E-74	Epidermal;Phyarnx;Protonephridia	0.765099	0.000683349	0.014321	0.325064	0.484386	NA	-0.447113	no change	no change
SMED30014194	STON2	Stonin-2 OS=Homo sapiens OX=9606 GN=STON2 PE=1 SV=1 Q8WXE9 STON2_HUMAN 1.87E-67	Neural	0.764625	8.62e-05	0.00290844	0.258247	0.31941	0.630765	-0.408133	no change	no change
SMED30003314	0	0	#N/A	0.763467	0.198268	NA	0.00903378	0.989833	NA	-0.725645	no change	no change
SMED30009352	PRDM13	PR domain zinc finger protein 13 OS=Homo sapiens OX=9606 GN=PRDM13 PE=2 SV=2 Q9H4Q3 PRD13_HUMAN 1.29E-38	#N/A	0.762592	0.195585	NA	0.800167	0.511313	NA	-0.506578	no change	no change
SMED30019272	BDP1	Transcription factor TFIIIB component B'' homolog OS=Homo sapiens OX=9606 GN=BDP1 PE=1 SV=3 A6H8Y1 BDP1_HUMAN 0.000000161	Neoblast	0.761677	0.000122191	0.0038664	0.401633	0.118226	0.38505	-0.285946	no change	no change
SMED30009141	EIF4G1	Eukaryotic translation initiation factor 4 gamma 1 OS=Homo sapiens OX=9606 GN=EIF4G1 PE=1 SV=4 Q04637 IF4G1_HUMAN 1.89E-17	#N/A	0.759484	0.0739066	NA	1.08225	0.312127	NA	-0.379103	no change	no change
SMED30012812	TUBA3D	Tubulin alpha-3D chain OS=Homo sapiens OX=9606 GN=TUBA3D PE=1 SV=1 P0DPH8 TBA3D_HUMAN 3.1E-114	#N/A	0.571117	0.0157716	0.123079	0.641325	0.0666624	0.283155	0.114965	no change	no change
SMED30006590	RPS14	40S ribosomal protein S14 [Source:UniProtKB/TrEMBL;Acc:A0A498SB01]	#N/A	0.756921	0.687374	NA	#N/A	#N/A	#N/A	-0.195301	no change	no change
SMED30014700	0	0	Cathepsin+ cell	0.755526	0.100622	NA	0.531448	0.565566	NA	0.771284	no change	no change
SMED30031555	ASTL	Astacin-like metalloendopeptidase OS=Homo sapiens OX=9606 GN=ASTL PE=1 SV=4 Q6HA08 ASTL_HUMAN 2.2E-19	#N/A	0.754987	0.00118477	0.0212258	0.366115	0.209722	0.517423	-0.32471	no change	no change
SMED30034295	CLUAP1	Clusterin-associated protein 1 OS=Homo sapiens OX=9606 GN=CLUAP1 PE=1 SV=4 Q96AJ1 CLUA1_HUMAN 9.02E-106	Neural;Epidermal;Phyarnx	0.753232	2.58e-05	0.00111172	0.266256	0.30828	0.618871	-0.413952	no change	no change
SMED30003490	OTOF	Otoferlin OS=Homo sapiens OX=9606 GN=OTOF PE=1 SV=3 Q9HC10 OTOF_HUMAN 0	Neural	0.752294	1.64e-05	0.000773779	0.360129	0.0607192	0.268899	-0.325388	no change	no change
SMED30031294	0	0	Epidermal	0.751828	0.000582287	0.0127006	0.0800488	0.814574	0.935208	-0.611194	no change	no change
SMED30001137	0	0	#N/A	0.751805	0.462882	NA	1.77354	0.324645	NA	0.701221	no change	no change
SMED30015471	SPR	Sex peptide receptor OS=Drosophila melanogaster OX=7227 GN=SPR PE=1 SV=1 E=0.00000000817	#N/A	0.750777	0.202474	NA	-0.0515174	0.9447	NA	-0.551813	no change	no change
SMED30005716	CREBBP	CREB-binding protein OS=Homo sapiens OX=9606 GN=CREBBP PE=1 SV=3 Q92793 CBP_HUMAN 5.58E-148	#N/A	0.750017	0.00919756	0.0880786	-0.20076	0.700785	NA	-0.743967	no change	no change
SMED30007153	0	0	#N/A	0.683442	0.465336	NA	#N/A	#N/A	#N/A	NA
SMED30021456	PSMD7	26S proteasome non-ATPase regulatory subunit 7 OS=Homo sapiens OX=9606 GN=PSMD7 PE=1 SV=2 P51665 PSMD7_HUMAN 1.41E-126	#N/A	0.749775	0.467615	NA	0.222992	0.907246	NA	-0.398578	no change	no change
SMED30018413	PDX1	Pancreas/duodenum homeobox protein 1 OS=Homo sapiens OX=9606 GN=PDX1 PE=1 SV=1 P52945 PDX1_HUMAN 0.000000000000000151	#N/A	0.749735	0.020147	0.142873	0.486518	0.748565	NA	-0.773263	no change	no change
SMED30005855	GRN	Progranulin OS=Homo sapiens OX=9606 GN=GRN PE=1 SV=2 P28799 GRN_HUMAN 0.000000000000000931	#N/A	0.682737	0.658431	NA	#N/A	#N/A	#N/A	NA
SMED30018198	0	0	#N/A	0.749393	0.603514	NA	#N/A	#N/A	#N/A	0.518711	no change	no change
SMED30001206	SLC37A4	Glucose-6-phosphate exchanger SLC37A4 OS=Homo sapiens OX=9606 GN=SLC37A4 PE=1 SV=1 O43826 G6PT1_HUMAN 1.8E-47	#N/A	0.74785	0.401828	NA	0.590874	0.817797	NA	-0.0339367	no change	no change
SMED30003348	0	0	#N/A	0.747486	0.542199	NA	#N/A	#N/A	#N/A	0.408025	no change	no change
SMED30000357	SOX14	Transcription factor SOX-14 OS=Homo sapiens OX=9606 GN=SOX14 PE=1 SV=1 O95416 SOX14_HUMAN 4.84E-55	#N/A	0.746347	0.359615	NA	-0.267534	0.721017	NA	-0.791579	no change	no change
SMED30011027	DNAAF4	Dynein assembly factor 4, axonemal OS=Homo sapiens OX=9606 GN=DNAAF4 PE=1 SV=2 Q8WXU2 DAAF4_HUMAN 4.21E-95	Neural;Epidermal;Phyarnx;Protonephridia	0.746022	0.008071	0.0818984	0.0891355	0.830425	0.94042	-0.652224	no change	no change
SMED30032434	ANAPC2	Anaphase-promoting complex subunit 2 OS=Homo sapiens OX=9606 GN=ANAPC2 PE=1 SV=1 Q9UJX6 ANC2_HUMAN 0.000000946	#N/A	0.745544	0.691514	NA	#N/A	#N/A	#N/A	-0.0662522	no change	no change
SMED30030599	KCNA3	Potassium voltage-gated channel subfamily A member 3 OS=Homo sapiens OX=9606 GN=KCNA3 PE=1 SV=3 P22001 KCNA3_HUMAN 0	#N/A	0.744126	0.0133485	0.11077	0.865965	0.109583	NA	0.217056	no change	no change
SMED30008600	0	0	#N/A	0.681421	0.509021	NA	#N/A	#N/A	#N/A	NA
SMED30005829	PYGM	Glycogen phosphorylase, muscle form OS=Homo sapiens OX=9606 GN=PYGM PE=1 SV=6 P11217 PYGM_HUMAN 6.19E-98	#N/A	0.743747	0.399728	NA	#N/A	#N/A	#N/A	-0.00265445	no change	no change
SMED30016975	HIST1H2AA	Histone H2A type 1-A OS=Homo sapiens OX=9606 GN=HIST1H2AA PE=1 SV=3 Q96QV6 H2A1A_HUMAN 1.5E-77	Neoblast;Parapharyngeal	0.742299	1.69e-05	0.000793028	0.475498	0.0541781	0.252999	-0.178349	no change	no change
SMED30002471	PI16	Peptidase inhibitor 16 OS=Homo sapiens OX=9606 GN=PI16 PE=1 SV=1 Q6UXB8 PI16_HUMAN 4.46E-22	#N/A	0.562003	0.000869354	0.0168952	0.632083	0.0196997	0.140135	0.0937634	no change	no change
SMED30022423	GYS1	Glycogen [starch] synthase, muscle OS=Homo sapiens OX=9606 GN=GYS1 PE=1 SV=2 P13807 GYS1_HUMAN 2.51E-63	#N/A	0.739189	0.141136	NA	1.00508	0.704502	NA	0.338528	no change	no change
SMED30013629	0	0	Neural	0.738886	0.0145053	0.116802	0.181176	0.744019	NA	-0.560132	no change	no change
SMED30013984	PXDN	Peroxidasin homolog OS=Homo sapiens OX=9606 GN=PXDN PE=1 SV=2 Q92626 PXDN_HUMAN 0.0000000000000031	#N/A	0.737948	0.0477212	0.236042	0.756562	0.0190546	0.136979	0.186875	no change	no change
SMED30009556	DNAL1	Dynein light chain 1, axonemal OS=Homo sapiens OX=9606 GN=DNAL1 PE=1 SV=1 Q4LDG9 DNAL1_HUMAN 2.1E-98	Neural;Epidermal;Phyarnx;Protonephridia	0.736344	0.0123326	0.104942	0.24003	0.497837	0.765336	-0.368501	no change	no change
SMED30006380	TACR2	Substance-K receptor OS=Homo sapiens OX=9606 GN=TACR2 PE=1 SV=3 P21452 NK2R_HUMAN 1.55E-33	#N/A	0.73312	0.370353	NA	0.208041	0.876809	NA	-0.589415	no change	no change
SMED30011222	0	0	#N/A	0.730991	0.364612	NA	-1.31256	0.264812	NA	-0.567339	no change	no change
SMED30006587	CCDC24	Coiled-coil domain-containing protein 24 OS=Homo sapiens OX=9606 GN=CCDC24 PE=1 SV=1 Q8N4L8 CCD24_HUMAN 5.53E-18	#N/A	0.72893	0.00534669	0.061098	-0.203937	0.661405	NA	-0.727683	no change	no change
SMED30016929	HTR1A	5-hydroxytryptamine receptor 1A OS=Homo sapiens OX=9606 GN=HTR1A PE=1 SV=3 P08908 5HT1A_HUMAN 2E-78	#N/A	0.55795	0.125827	0.405805	0.254054	0.509125	NA	-0.278275	no change	no change
SMED30003297	ZNF236	Zinc finger protein 236 OS=Homo sapiens OX=9606 GN=ZNF236 PE=2 SV=2 Q9UL36 ZN236_HUMAN 3.29E-67	#N/A	0.725201	3.92e-05	0.00155791	-0.136756	0.589602	0.827355	-0.772518	no change	no change
SMED30009893	RBM24	RNA-binding protein 24 OS=Homo sapiens OX=9606 GN=RBM24 PE=1 SV=1 Q9BX46 RBM24_HUMAN 1.56E-45	Protonephridia	0.724396	0.0286358	0.175643	0.346632	0.469558	NA	-0.206972	no change	no change
SMED30014960	0	0	#N/A	0.674657	0.665415	NA	#N/A	#N/A	#N/A	NA
SMED30021099	0	0	#N/A	0.723554	3.99e-05	0.00156835	0.211159	0.47977	0.752645	-0.395997	no change	no change
SMED30032308	ETV4	ETS translocation variant 4 OS=Homo sapiens OX=9606 GN=ETV4 PE=1 SV=3 P43268 ETV4_HUMAN 1.33E-39	Neural	0.72304	0.0491607	NA	0.620874	0.217755	NA	0.0301866	no change	no change
SMED30015947	0	0	#N/A	0.722975	0.147696	0.438445	0.266397	0.417893	0.713585	-0.657009	no change	no change
SMED30022747	CYGB	Cytoglobin OS=Homo sapiens OX=9606 GN=CYGB PE=1 SV=1 Q8WWM9 CYGB_HUMAN 0.000000314	#N/A	0.722774	0.337949	NA	0.941287	0.472482	NA	0.742585	no change	no change
SMED30004840	CCDC88A	Girdin OS=Homo sapiens OX=9606 GN=CCDC88A PE=1 SV=2 Q3V6T2 GRDN_HUMAN 6.94E-28	Neural;Epidermal;Phyarnx;Parapharyngeal;Protonephridia	0.721647	3.96e-07	3.91e-05	0.408837	0.0260599	0.166961	-0.251083	no change	no change
SMED30034609	0	0	Epidermal	0.721391	0.387919	NA	0.598332	0.758035	NA	0.297923	no change	no change
SMED30032743	C11orf49	UPF0705 protein C11orf49 OS=Homo sapiens OX=9606 GN=C11orf49 PE=1 SV=2 Q9H6J7 CK049_HUMAN 8.32E-20	#N/A	0.719045	0.0152873	0.120507	0.00269207	0.995627	NA	-0.492083	no change	no change
SMED30010483	UBB	Polyubiquitin-B OS=Homo sapiens OX=9606 GN=UBB PE=1 SV=1 P0CG47 UBB_HUMAN 6.84E-31	#N/A	0.717175	0.0371454	0.204737	0.107521	0.731975	0.903558	-0.414923	no change	no change
SMED30028740	0	0	Neural	0.71597	0.0487696	0.23757	1.38882	0.269625	NA	0.719361	no change	no change
SMED30002195	ASTL	Astacin-like metalloendopeptidase OS=Homo sapiens OX=9606 GN=ASTL PE=1 SV=4 Q6HA08 ASTL_HUMAN 6.64E-21	#N/A	0.669005	2.06e-06	0.000149184	#N/A	#N/A	#N/A	NA
SMED30012020	TPH1	Tryptophan 5-hydroxylase 1 OS=Homo sapiens OX=9606 GN=TPH1 PE=1 SV=4 P17752 TPH1_HUMAN 0	#N/A	0.715672	0.000230918	0.00642056	0.719826	0.00731649	0.0777872	0.119749	no change	no change
SMED30021239	0	0	Epidermal	0.714762	6.57e-06	0.000380384	0.894214	0.00490833	0.0594042	0.262799	no change	no change
SMED30008464	GAPDH	Glyceraldehyde-3-phosphate dehydrogenase OS=Homo sapiens OX=9606 GN=GAPDH PE=1 SV=3 P04406 G3P_HUMAN 0	#N/A	0.542737	0.662633	NA	-1.11245	0.542164	NA	-0.53815	no change	no change
SMED30016139	WFIKKN2	WAP, Kazal, immunoglobulin, Kunitz and NTR domain-containing protein 2 OS=Homo sapiens OX=9606 GN=WFIKKN2 PE=1 SV=1 Q8TEU8 WFKN2_HUMAN 0.000000000000141	Intestine	0.541734	0.0650003	0.281584	0.931733	0.00174107	0.0293557	0.382628	no change	no change
SMED30015974	CCDC173	Coiled-coil domain-containing protein 173 OS=Homo sapiens OX=9606 GN=CCDC173 PE=2 SV=2 Q0VFZ6 CC173_HUMAN 9.43E-62	Neural;Epidermal;Phyarnx;Protonephridia	0.713764	2.17e-05	0.000973863	0.124837	0.613328	0.838102	-0.467585	no change	no change
SMED30010716	0	0	#N/A	0.712731	0.576007	NA	3.17979	0.0979148	NA	0.393903	no change	no change
SMED30027168	RGL1	Ral guanine nucleotide dissociation stimulator-like 1 OS=Homo sapiens OX=9606 GN=RGL1 PE=1 SV=1 Q9NZL6 RGL1_HUMAN 2.86E-26	#N/A	0.711865	4.44e-05	0.00170945	0.439362	0.0348934	0.197617	-0.203843	no change	no change
SMED30005317	BBIP1	BBSome-interacting protein 1 OS=Homo sapiens OX=9606 GN=BBIP1 PE=1 SV=2 A8MTZ0 BBIP1_HUMAN 0.000000000732	#N/A	0.711118	0.0909502	NA	-0.208559	0.798514	NA	-0.779384	no change	no change
SMED30023096	0	0	#N/A	0.710937	0.117907	0.392544	0.167798	0.261288	0.575536	-0.594568	no change	no change
SMED30023991	TTLL5	Tubulin polyglutamylase TTLL5 OS=Homo sapiens OX=9606 GN=TTLL5 PE=1 SV=3 Q6EMB2 TTLL5_HUMAN 2.78E-172	Neural	0.710894	0.00328259	0.0439491	0.375378	0.164798	0.459884	-0.217609	no change	no change
SMED30023778	UBB	Polyubiquitin-B OS=Homo sapiens OX=9606 GN=UBB PE=1 SV=1 P0CG47 UBB_HUMAN 0.00000358	#N/A	0.710417	0.0861043	NA	0.438928	0.452734	NA	0.005283	no change	no change
SMED30035226	ANXA7	Annexin A7 OS=Homo sapiens OX=9606 GN=ANXA7 PE=1 SV=3 P20073 ANXA7_HUMAN 6.04E-100	Neural;Epidermal;Phyarnx;Protonephridia	0.709232	2.78e-06	0.00018781	0.318299	0.0615586	0.271122	-0.304772	no change	no change
SMED30023090	0	0	Cathepsin+ cell;Muscle;Intestine	0.66393	3.35e-05	0.00138266	#N/A	#N/A	#N/A	NA
SMED30013041	0	0	Epidermal;Phyarnx;Protonephridia	0.708832	0.000803222	0.0159814	0.400169	0.0212035	0.147159	-0.219702	no change	no change
SMED30024025	RIMS2	Regulating synaptic membrane exocytosis protein 2 OS=Homo sapiens OX=9606 GN=RIMS2 PE=1 SV=2 Q9UQ26 RIMS2_HUMAN 4.4E-50	Neural	0.70793	0.000557526	0.0122557	0.309066	0.408782	0.705649	-0.348285	no change	no change
SMED30011512	RSPH1	Radial spoke head 1 homolog OS=Homo sapiens OX=9606 GN=RSPH1 PE=1 SV=1 Q8WYR4 RSPH1_HUMAN 1.23E-74	Neural;Epidermal;Phyarnx;Protonephridia	0.706956	0.000730366	0.0147581	-0.0805563	0.740785	0.907719	-0.735331	no change	no change
SMED30021222	MNS1	Meiosis-specific nuclear structural protein 1 OS=Homo sapiens OX=9606 GN=MNS1 PE=2 SV=2 Q8NEH6 MNS1_HUMAN 8.86E-83	Neural;Epidermal;Protonephridia;Phyarnx	0.706067	6.69e-05	0.00236947	0.202082	0.330808	0.641078	-0.434486	no change	no change
SMED30014465	SRR	Serine racemase OS=Homo sapiens OX=9606 GN=SRR PE=1 SV=1 Q9GZT4 SRR_HUMAN 1.7E-45	Cathepsin+ cell	0.705096	2.35e-06	0.000165919	0.27067	0.227957	0.536639	-0.361477	no change	no change
SMED30025812	0	0	#N/A	0.70444	0.270855	NA	0.249779	0.5711	NA	-0.380568	no change	no change
SMED30023642	ACAD9	Complex I assembly factor ACAD9, mitochondrial OS=Homo sapiens OX=9606 GN=ACAD9 PE=1 SV=1 Q9H845 ACAD9_HUMAN 1.36E-34	Muscle;Neural	0.704429	0.0151191	0.119432	0.664549	0.150627	NA	0.059346	no change	no change
SMED30005488	0	0	Cathepsin+ cell;Neural;Muscle;Phyarnx;Intestine	0.704369	9.43e-05	0.00315068	0.471164	0.0501996	0.241565	-0.169314	no change	no change
SMED30017762	0	0	Epidermal;Phyarnx;Parapharyngeal	0.703177	2.16e-05	0.000972725	0.470143	0.0456319	0.230507	-0.209075	no change	no change
SMED30034598	NPSR1	Neuropeptide S receptor OS=Homo sapiens OX=9606 GN=NPSR1 PE=1 SV=1 Q6W5P4 NPSR1_HUMAN 0.000000000000848	#N/A	0.535019	0.20015	NA	-0.332338	0.561712	NA	-0.5669	no change	no change
SMED30024138	CTNND2	Catenin delta-2 OS=Homo sapiens OX=9606 GN=CTNND2 PE=1 SV=3 Q9UQB3 CTND2_HUMAN 3.02E-58	Epidermal;Phyarnx;Intestine;Protonephridia	0.70226	1.8e-06	0.000135015	0.205874	0.355165	0.663273	-0.383715	no change	no change
SMED30010117	0	0	Muscle;Protonephridia	0.701992	3.97e-07	3.91e-05	0.609062	0.0413821	0.216885	0.00316116	no change	no change
SMED30001625	0	0	#N/A	0.700292	0.16768	NA	#N/A	#N/A	#N/A	0.519581	no change	no change
SMED30029142	SNX25	Sorting nexin-25 OS=Homo sapiens OX=9606 GN=SNX25 PE=1 SV=2 Q9H3E2 SNX25_HUMAN 0.00000000000000184	Cathepsin+ cell;Neural	0.699045	3.26e-05	0.00135724	0.285381	0.133152	0.411328	-0.348955	no change	no change
SMED30014658	NAGK	N-acetyl-D-glucosamine kinase OS=Homo sapiens OX=9606 GN=NAGK PE=1 SV=4 Q9UJ70 NAGK_HUMAN 2.7E-53	Intestine;Cathepsin+ cell	0.698987	0.23391	NA	0.261473	0.664348	NA	-0.360772	no change	no change
SMED30027561	0	0	Neural;Phyarnx	0.694069	0.00122697	0.0217391	0.977071	0.0502015	NA	0.563029	no change	no change
SMED30006263	0	0	Epidermal;Phyarnx;Protonephridia	0.69314	0.0329747	0.190342	0.709731	0.0167899	0.128422	0.146902	no change	no change
SMED30025697	0	0	#N/A	0.693093	0.371535	NA	0.569705	0.635852	NA	-0.648439	no change	no change
SMED30009144	CCDC66	Coiled-coil domain-containing protein 66 OS=Homo sapiens OX=9606 GN=CCDC66 PE=1 SV=4 A2RUB6 CCD66_HUMAN 0.000000000389	Neural;Epidermal;Phyarnx;Protonephridia	0.693049	0.0208878	0.145721	0.44573	0.0734954	0.29914	-0.115028	no change	no change
SMED30003777	0	0	#N/A	0.79913	6.21e-06	0.000363532	0.853007	2.34793e-06	0.000185214	0.139366	no change	no change
SMED30008966	0	0	Cathepsin+ cell	0.692792	0.0488663	0.237626	0.461626	0.661784	NA	-0.106176	no change	no change
SMED30029770	ABCF2	ATP-binding cassette sub-family F member 2 OS=Homo sapiens OX=9606 GN=ABCF2 PE=1 SV=2 Q9UG63 ABCF2_HUMAN 0	Epidermal;Intestine	0.692591	3.63e-07	3.64e-05	0.356688	0.148772	0.43726	-0.268424	no change	no change
SMED30012046	PRKAB1	5'-AMP-activated protein kinase subunit beta-1 OS=Homo sapiens OX=9606 GN=PRKAB1 PE=1 SV=4 Q9Y478 AAKB1_HUMAN 4.05E-45	Neural;Muscle;Phyarnx	0.690375	0.325243	NA	0.965736	0.320903	NA	0.0229579	no change	no change
SMED30026933	0	0	#N/A	0.68986	0.0102244	0.09414	-0.00446631	0.985028	0.994938	-0.617693	no change	no change
SMED30007287	GTPBP4	Nucleolar GTP-binding protein 1 OS=Homo sapiens OX=9606 GN=GTPBP4 PE=1 SV=3 Q9BZE4 NOG1_HUMAN 0	Neoblast;Epidermal;Intestine	0.689788	4.21e-05	0.0016294	0.035253	0.869725	0.95338	-0.564194	no change	no change
SMED30010001	ABCA2	ATP-binding cassette sub-family A member 2 OS=Homo sapiens OX=9606 GN=ABCA2 PE=1 SV=4 Q9BZC7 ABCA2_HUMAN 6.74E-38	Neural;Cathepsin+ cell;Epidermal;Intestine	0.689278	3.16e-05	0.00132392	0.821244	0.00730381	0.0777459	0.171626	no change	no change
SMED30020607	TRAF2	TNF receptor-associated factor 2 OS=Homo sapiens OX=9606 GN=TRAF2 PE=1 SV=2 Q12933 TRAF2_HUMAN 1.08E-65	Cathepsin+ cell;Intestine	0.688977	5.5e-06	0.000330634	0.610349	0.0120121	0.105176	-0.0136962	no change	no change
SMED30033073	DNAH5	Dynein heavy chain 5, axonemal OS=Homo sapiens OX=9606 GN=DNAH5 PE=1 SV=3 Q8TE73 DYH5_HUMAN 0	Neural;Epidermal	0.790261	1.93e-06	0.000141039	0.941039	4.58015e-06	0.000326336	0.211656	no change	no change
SMED30027817	CHRNA3	Neuronal acetylcholine receptor subunit alpha-3 OS=Homo sapiens OX=9606 GN=CHRNA3 PE=1 SV=4 P32297 ACHA3_HUMAN 8.64E-74	#N/A	0.688854	0.100799	NA	0.207837	0.720549	NA	-0.451703	no change	no change
SMED30011331	0	0	Parapharyngeal	0.688276	0.106813	NA	0.378659	0.349729	NA	-0.139816	no change	no change
SMED30032372	CCDC40	Coiled-coil domain-containing protein 40 OS=Homo sapiens OX=9606 GN=CCDC40 PE=2 SV=2 Q4G0X9 CCD40_HUMAN 1.05E-113	Neural;Epidermal;Phyarnx;Protonephridia	0.68732	6.36e-06	0.000370238	0.440613	0.00917016	0.0890312	-0.156237	no change	no change
SMED30025100	TRAF2	TNF receptor-associated factor 2 OS=Homo sapiens OX=9606 GN=TRAF2 PE=1 SV=2 Q12933 TRAF2_HUMAN 2.17E-24	Epidermal;Protonephridia	0.687218	5.33e-06	0.000322865	0.61542	0.0290496	0.177395	0.0415419	no change	no change
SMED30004118	TUBB4B	Tubulin beta-4B chain OS=Homo sapiens OX=9606 GN=TUBB4B PE=1 SV=1 P68371 TBB4B_HUMAN 0	Neural;Muscle;Parapharyngeal;Cathepsin+ cell;Epidermal;Protonephridia;Phyarnx	0.526285	1.86e-06	0.000136534	0.755075	0.0882952	0.328458	0.410787	no change	no change
SMED30010857	EIF4G3	Eukaryotic translation initiation factor 4 gamma 3 (sprot:Q80XI3:2.09e-13)	#N/A	0.515989	0.00399691	0.0502769	0.459775	0.0948427	0.340486	0.0242286	no change	no change
SMED30007898	0	0	#N/A	0.645495	0.18948	NA	#N/A	#N/A	#N/A	NA
SMED30005904	GLIPR2	Golgi-associated plant pathogenesis-related protein 1 OS=Homo sapiens OX=9606 GN=GLIPR2 PE=1 SV=3 Q9H4G4 GAPR1_HUMAN 6.59E-17	Epidermal	0.512382	0.00481838	0.0567786	0.219267	0.50616	0.77222	-0.150795	no change	no change
SMED30028449	HDLBP	Vigilin OS=Homo sapiens OX=9606 GN=HDLBP PE=1 SV=2 Q00341 VIGLN_HUMAN 0	Epidermal;Muscle;Parapharyngeal;Intestine	0.68522	2.37e-05	0.00104884	0.148566	0.477459	0.750996	-0.459852	no change	no change
SMED30015244	0	0	Intestine	0.683902	0.460108	NA	-0.763317	0.594452	NA	-0.400376	no change	no change
SMED30018561	PANK4	Pantothenate kinase 4 OS=Homo sapiens OX=9606 GN=PANK4 PE=1 SV=1 Q9NVE7 PANK4_HUMAN 0.00000000000811	Intestine	0.683308	0.00100744	0.0189239	0.358196	0.511506	NA	-0.478623	no change	no change
SMED30010837	SPAC17H9.14c	Protein disulfide-isomerase C17H9.14c OS=Schizosaccharomyces pombe (strain 972 / ATCC 24843) OX=284812 GN=SPAC17H9.14c PE=3 SV=1 E=9.77E-19	#N/A	0.790068	0.000455051	0.010627	0.686491	0.00139109	0.0253932	0.00336385	no change	no change
SMED30033913	TAF3	Transcription initiation factor TFIID subunit 3 OS=Homo sapiens OX=9606 GN=TAF3 PE=1 SV=1 Q5VWG9 TAF3_HUMAN 0.0000000000000379	#N/A	0.68236	0.0097211	0.0912256	0.367718	0.18003	0.477571	-0.221121	no change	no change
SMED30023193	TTBK2	Tau-tubulin kinase 2 OS=Homo sapiens OX=9606 GN=TTBK2 PE=1 SV=2 Q6IQ55 TTBK2_HUMAN 4.48E-123	Neural;Phyarnx	0.68198	0.00750818	0.0779477	0.676724	0.0113588	0.101471	0.128525	no change	no change
SMED30010503	TSGA10	Testis-specific gene 10 protein OS=Homo sapiens OX=9606 GN=TSGA10 PE=1 SV=1 Q9BZW7 TSG10_HUMAN 8.09E-64	Neural;Epidermal;Protonephridia;Phyarnx	0.681908	0.000316467	0.00830578	0.400512	0.0147906	0.118904	-0.168751	no change	no change
SMED30008893	FBN2	Fibrillin-2 OS=Homo sapiens OX=9606 GN=FBN2 PE=1 SV=3 P35556 FBN2_HUMAN 5.64E-35	Cathepsin+ cell	0.786509	3.07e-11	8.2e-09	0.69702	5.54641e-06	0.000371231	-0.0160145	no change	no change
SMED30022639	0	0	#N/A	0.785127	1.2e-09	2.26e-07	0.532317	0.000162956	0.00562389	-0.177882	no change	no change
SMED30006556	TUBA1C	Tubulin alpha-1C chain OS=Homo sapiens OX=9606 GN=TUBA1C PE=1 SV=1 Q9BQE3 TBA1C_HUMAN 2.21E-130	#N/A	0.499362	0.75468	NA	-2.5321	0.102733	NA	-0.243009	no change	no change
SMED30029546	TEKT3	Tektin-3 OS=Homo sapiens OX=9606 GN=TEKT3 PE=1 SV=1 Q9BXF9 TEKT3_HUMAN 1.11E-144	Neural;Epidermal;Phyarnx	0.779665	6.69e-07	6.11e-05	0.566381	0.00131992	0.0246307	-0.121285	no change	no change
SMED30014504	DYSF	Dysferlin OS=Homo sapiens OX=9606 GN=DYSF PE=1 SV=1 O75923 DYSF_HUMAN 0	Neural;Parapharyngeal	0.778972	5.1e-06	0.000314913	0.882666	2.1304e-07	2.47659e-05	0.14715	no change	no change
SMED30006796	DCT	L-dopachrome tautomerase OS=Homo sapiens OX=9606 GN=DCT PE=1 SV=1 P40126 TYRP2_HUMAN 2.62E-45	#N/A	0.679444	0.182507	NA	0.556996	0.414133	NA	-0.0927272	no change	no change
SMED30027919	0	0	Cathepsin+ cell	0.679258	2.21e-07	2.34e-05	0.644247	0.0385435	0.207534	-0.00824767	no change	no change
SMED30023179	0	0	Neural;Epidermal	0.679027	0.00318645	0.043294	0.472404	0.116405	0.382459	-0.109875	no change	no change
SMED30029330	0	0	#N/A	0.678923	0.649957	NA	2.41833	0.282069	NA	0.64735	no change	no change
SMED30003113	0	0	Epidermal	0.775054	0.000153342	0.004668	0.905097	0.00077945	0.0165107	0.253949	no change	no change
SMED30033653	0	0	#N/A	0.676947	0.27917	NA	-1.98388	0.360495	NA	-0.610017	no change	no change
SMED30007216	TUT7	Terminal uridylyltransferase 7 OS=Homo sapiens OX=9606 GN=TUT7 PE=1 SV=1 Q5VYS8 TUT7_HUMAN 1.2E-29	Parapharyngeal	0.676856	0.000121742	0.00386306	0.578988	0.0366747	0.201264	-0.0340576	no change	no change
SMED30028398	IST1	IST1 homolog OS=Homo sapiens OX=9606 GN=IST1 PE=1 SV=1 P53990 IST1_HUMAN 2.26E-80	Cathepsin+ cell;Intestine	0.676549	6.84e-07	6.2e-05	0.206946	0.368924	0.674554	-0.420208	no change	no change
SMED30012827	0	0	Neural;Parapharyngeal	0.674739	0.00120922	0.0215403	0.268492	0.15326	0.445494	-0.322841	no change	no change
SMED30007463	ASNS	Asparagine synthetase [glutamine-hydrolyzing] OS=Homo sapiens OX=9606 GN=ASNS PE=1 SV=4 P08243 ASNS_HUMAN 1.35E-108	#N/A	0.674322	0.00171685	0.027709	0.776052	0.0362413	NA	0.234547	no change	no change
SMED30001116	CFAP44	Cilia- and flagella-associated protein 44 OS=Homo sapiens OX=9606 GN=CFAP44 PE=1 SV=2 Q96MT7 CFA44_HUMAN 0	Neural;Epidermal;Phyarnx;Protonephridia	0.772916	3.56e-07	3.6e-05	0.603815	0.00052295	0.0124872	-0.0667233	no change	no change
SMED30015574	0	0	#N/A	0.673639	9.67e-05	0.00321263	0.15139	0.427349	0.720675	-0.423342	no change	no change
SMED30014448	PLXNB2	Plexin-B2 OS=Homo sapiens OX=9606 GN=PLXNB2 PE=1 SV=3 O15031 PLXB2_HUMAN 7.41E-36	Cathepsin+ cell	0.67291	0.0039077	0.0494315	0.0437925	0.952595	NA	-0.500595	no change	no change
SMED30004320	0	0	#N/A	0.630922	0.463259	NA	#N/A	#N/A	#N/A	NA
SMED30002604	CALM3	Calmodulin-3 OS=Homo sapiens OX=9606 GN=CALM3 PE=1 SV=1 P0DP25 CALM3_HUMAN 1.11E-22	#N/A	0.499309	0.188163	NA	0.522944	0.454613	NA	0.15374	no change	no change
SMED30012987	KCNN3	Small conductance calcium-activated potassium channel protein 3 OS=Homo sapiens OX=9606 GN=KCNN3 PE=2 SV=2 Q9UGI6 KCNN3_HUMAN 3.47E-58	#N/A	0.672261	0.0081005	0.0820126	0.385275	0.391617	NA	-0.221483	no change	no change
SMED30020439	DDC	Aromatic-L-amino-acid decarboxylase OS=Homo sapiens OX=9606 GN=DDC PE=1 SV=2 P20711 DDC_HUMAN 0	Intestine	0.669934	0.00743019	0.0774243	0.995983	0.00464732	0.0571058	0.435546	no change	no change
SMED30007906	GM2A	Ganglioside GM2 activator OS=Homo sapiens OX=9606 GN=GM2A PE=1 SV=4 P17900 SAP3_HUMAN 6.65E-19	#N/A	0.772858	5.93e-06	0.000348959	0.799378	9.9915e-05	0.00378862	0.107177	no change	no change
SMED30020652	EIF4G1	Eukaryotic translation initiation factor 4 gamma 1 OS=Homo sapiens OX=9606 GN=EIF4G1 PE=1 SV=4 Q04637 IF4G1_HUMAN 1.17E-33	Neoblast;Cathepsin+ cell	0.626831	0.00817135	0.082248	#N/A	#N/A	#N/A	NA
SMED30027567	0	0	#N/A	0.667932	0.155259	NA	1.56566	0.262406	NA	-0.0952726	no change	no change
SMED30032070	0	0	Phyarnx;Protonephridia	0.66735	0.175425	NA	-0.071598	0.93401	NA	-0.784941	no change	no change
SMED30027540	CTSF	Cathepsin F OS=Homo sapiens OX=9606 GN=CTSF PE=1 SV=1 Q9UBX1 CATF_HUMAN 3.14E-95	Cathepsin+ cell;Intestine	0.667245	1.48e-07	1.77e-05	0.306792	0.17265	0.468558	-0.300523	no change	no change
SMED30030330	BOK	Bcl-2-related ovarian killer protein OS=Homo sapiens OX=9606 GN=BOK PE=1 SV=1 Q9UMX3 BOK_HUMAN 0.00000000000000409	Phyarnx;Protonephridia	0.498923	0.253729	NA	0.0750629	0.892673	NA	-0.509481	no change	no change
SMED30008177	0	0	Cathepsin+ cell;Epidermal;Intestine	0.665988	1.41e-05	0.000695948	0.0204786	0.924904	0.973496	-0.577064	no change	no change
SMED30008578	TTN	Titin OS=Homo sapiens OX=9606 GN=TTN PE=1 SV=4 Q8WZ42 TITIN_HUMAN 2.42E-26	Muscle;Protonephridia	0.665621	1.43e-05	0.000702909	0.352704	0.0216573	0.148748	-0.23205	no change	no change
SMED30010954	RASEF	Ras and EF-hand domain-containing protein OS=Homo sapiens OX=9606 GN=RASEF PE=1 SV=1 Q8IZ41 RASEF_HUMAN 8.73E-43	Parapharyngeal	0.665513	0.00104517	0.0194699	0.287851	0.552803	NA	-0.323278	no change	no change
SMED30003300	0	0	#N/A	0.663506	6.09e-07	5.66e-05	0.656069	0.00720548	0.0771531	0.0735492	no change	no change
SMED30008091	PLK4	Serine/threonine-protein kinase PLK4 OS=Homo sapiens OX=9606 GN=PLK4 PE=1 SV=3 O00444 PLK4_HUMAN 1.65E-32	Neural;Epidermal;Phyarnx	0.663026	0.297945	NA	1.01657	0.654231	NA	0.247358	no change	no change
SMED30009242	0	0	#N/A	0.66263	0.186223	NA	-0.155627	0.827994	NA	-0.4273	no change	no change
SMED30031633	ENKUR	Enkurin OS=Homo sapiens OX=9606 GN=ENKUR PE=2 SV=1 Q8TC29 ENKUR_HUMAN 2.08E-68	Neural;Epidermal;Phyarnx;Protonephridia	0.662623	5.86e-05	0.00213204	0.259175	0.205278	0.511571	-0.308768	no change	no change
SMED30031651	SLC43A3	Solute carrier family 43 member 3 OS=Homo sapiens OX=9606 GN=SLC43A3 PE=1 SV=2 Q8NBI5 S43A3_HUMAN 2.58E-37	#N/A	0.496323	0.0168527	0.127393	0.397398	0.114865	0.37895	-0.0195003	no change	no change
SMED30018303	0	0	Cathepsin+ cell;Intestine	0.661344	0.201764	NA	0.262452	0.486784	NA	-0.243898	no change	no change
SMED30021271	0	0	#N/A	0.660871	0.342805	NA	0.488813	0.609702	NA	0.255575	no change	no change
SMED30011359	FMRFaR	FMRFamide receptor OS=Drosophila melanogaster OX=7227 GN=FMRFaR PE=2 SV=1 E=3.99E-22	Phyarnx	0.495794	0.34103	NA	0.88449	0.425652	NA	-0.0305408	no change	no change
SMED30000350	0	0	#N/A	0.660404	0.00107131	0.0197821	0.412487	0.243038	0.554555	-0.330309	no change	no change
SMED30013183	RTP3	Receptor-transporting protein 3 OS=Homo sapiens OX=9606 GN=RTP3 PE=1 SV=1 Q9BQQ7 RTP3_HUMAN 0.00000129	Epidermal;Phyarnx	0.768596	1.54e-06	0.000119502	0.992015	1.15183e-05	0.000685034	0.326358	no change	no change
SMED30005864	0	0	Epidermal	0.659917	0.0921037	NA	1.48523	0.159782	NA	0.358979	no change	no change
SMED30005654	0	0	Neural;Protonephridia	0.656042	0.00137977	0.0238445	-0.0354009	0.878034	0.955965	-0.573627	no change	no change
SMED30024357	TFPI2	Tissue factor pathway inhibitor 2 OS=Homo sapiens OX=9606 GN=TFPI2 PE=1 SV=1 P48307 TFPI2_HUMAN 0.0000000000653	Cathepsin+ cell	0.653848	3.58e-06	0.000231406	-0.0737834	0.779892	0.923775	-0.606174	no change	no change
SMED30006386	CLN5	Ceroid-lipofuscinosis neuronal protein 5 OS=Homo sapiens OX=9606 GN=CLN5 PE=1 SV=2 O75503 CLN5_HUMAN 3.12E-95	Cathepsin+ cell;Intestine	0.766231	5.24e-08	7.18e-06	0.661611	0.000498289	0.0121186	-0.0130355	no change	no change
SMED30009805	MRC2	C-type mannose receptor 2 OS=Homo sapiens OX=9606 GN=MRC2 PE=1 SV=2 Q9UBG0 MRC2_HUMAN 3.95E-19	#N/A	0.765631	7.1e-11	1.66e-08	0.978771	9.76137e-13	5.07304e-10	0.291881	no change	no change
SMED30000223	FER1L6	Fer-1-like protein 6 OS=Homo sapiens OX=9606 GN=FER1L6 PE=2 SV=2 Q2WGJ9 FR1L6_HUMAN 0	Epidermal	0.652207	0.00126844	0.0222878	0.640945	0.0115289	0.102267	0.069963	no change	no change
SMED30033715	HSPG2	Basement membrane-specific heparan sulfate proteoglycan core protein OS=Homo sapiens OX=9606 GN=HSPG2 PE=1 SV=4 P98160 PGBM_HUMAN 1.21E-31	#N/A	0.652014	0.132123	NA	-0.1743	0.874413	NA	-0.0180378	no change	no change
SMED30033665	0	0	Epidermal	0.651712	0.146469	NA	0.703612	0.189811	NA	0.289675	no change	no change
SMED30012702	0	0	#N/A	0.65111	7.05e-05	0.00246218	0.534196	0.0142555	0.11651	-0.0559791	no change	no change
SMED30014607	PLCB1	1-phosphatidylinositol 4,5-bisphosphate phosphodiesterase beta-1 OS=Homo sapiens OX=9606 GN=PLCB1 PE=1 SV=1 Q9NQ66 PLCB1_HUMAN 0	Neural	0.650581	0.00143819	0.0243301	-0.053395	0.885025	NA	-0.631797	no change	no change
SMED30004448	NME8	Thioredoxin domain-containing protein 3 OS=Homo sapiens OX=9606 GN=NME8 PE=2 SV=2 Q8N427 TXND3_HUMAN 6.95E-115	Neural;Epidermal;Phyarnx;Protonephridia	0.650407	0.000544949	0.01205	0.449347	0.00850849	0.0843687	-0.102565	no change	no change
SMED30015967	OPCML	Opioid-binding protein/cell adhesion molecule OS=Homo sapiens OX=9606 GN=OPCML PE=1 SV=1 Q14982 OPCM_HUMAN 7.06E-18	Epidermal;Phyarnx;Intestine;Parapharyngeal;Protonephridia	0.65	2.04e-05	0.000933068	0.04676	0.811369	0.934762	-0.517968	no change	no change
SMED30023034	GALR2	Galanin receptor type 2 OS=Homo sapiens OX=9606 GN=GALR2 PE=1 SV=1 O43603 GALR2_HUMAN 0.000000774	#N/A	0.611071	0.676519	NA	#N/A	#N/A	#N/A	NA
SMED30032771	FKRP	Fukutin-related protein OS=Homo sapiens OX=9606 GN=FKRP PE=1 SV=1 Q9H9S5 FKRP_HUMAN 0.0000000143	#N/A	0.649641	0.154249	NA	1.10519	0.303166	NA	-0.0322199	no change	no change
SMED30016739	SARS	Serine--tRNA ligase, cytoplasmic OS=Homo sapiens OX=9606 GN=SARS PE=1 SV=3 P49591 SYSC_HUMAN 0	Epidermal	0.64769	7.04e-07	6.33e-05	0.24669	0.309943	0.620676	-0.345779	no change	no change
SMED30000146	GLIS3	Zinc finger protein GLIS3 OS=Homo sapiens OX=9606 GN=GLIS3 PE=2 SV=5 Q8NEA6 GLIS3_HUMAN 6.15E-75	Protonephridia	0.647364	0.0102616	0.0942136	0.454403	0.280621	NA	-0.10066	no change	no change
SMED30007336	0	0	#N/A	0.646319	0.139727	NA	-0.114726	0.914115	NA	-0.0744275	no change	no change
SMED30001660	RASEF	Ras and EF-hand domain-containing protein OS=Homo sapiens OX=9606 GN=RASEF PE=1 SV=1 Q8IZ41 RASEF_HUMAN 1.08E-56	Parapharyngeal	0.645425	6.96e-05	0.0024463	0.240767	0.184717	0.484122	-0.313906	no change	no change
SMED30006230	SPA17	Sperm surface protein Sp17 OS=Homo sapiens OX=9606 GN=SPA17 PE=1 SV=1 Q15506 SP17_HUMAN 8.28E-30	Neural;Epidermal;Phyarnx;Protonephridia	0.645388	0.000896331	0.0172998	0.218047	0.375301	0.678361	-0.38316	no change	no change
SMED30019531	CEP290	Centrosomal protein of 290 kDa OS=Homo sapiens OX=9606 GN=CEP290 PE=1 SV=2 O15078 CE290_HUMAN 0	Neural;Epidermal;Phyarnx;Protonephridia	0.756294	0.000465058	0.0108157	0.552945	0.000770947	0.0164128	-0.118098	no change	no change
SMED30032097	0	0	#N/A	0.644884	0.169547	NA	0.0258879	0.971674	NA	-0.647441	no change	no change
SMED30009699	0	0	Cathepsin+ cell	0.644555	0.00522879	0.060427	0.618753	0.0305931	0.182144	0.0418222	no change	no change
SMED30034963	GRIA3	Glutamate receptor 3 OS=Homo sapiens OX=9606 GN=GRIA3 PE=1 SV=2 P42263 GRIA3_HUMAN 1.98E-31	#N/A	0.643894	0.36446	NA	0.603185	0.810266	NA	0.234098	no change	no change
SMED30026656	SRRM2	Serine/arginine repetitive matrix protein 2 OS=Homo sapiens OX=9606 GN=SRRM2 PE=1 SV=2 Q9UQ35 SRRM2_HUMAN 1.09E-28	Neural	0.642841	0.106807	0.372946	-0.095658	0.529304	0.788418	-0.619027	no change	no change
SMED30030413	EREG	Proepiregulin OS=Homo sapiens OX=9606 GN=EREG PE=1 SV=1 O14944 EREG_HUMAN 0.00000464	#N/A	0.642469	0.105694	NA	0.707217	0.483359	NA	-0.451132	no change	no change
SMED30035521	ASTL	Astacin-like metalloendopeptidase OS=Homo sapiens OX=9606 GN=ASTL PE=1 SV=4 Q6HA08 ASTL_HUMAN 9.92E-20	#N/A	0.642261	1.42e-06	0.000111157	0.235149	0.235279	0.544736	-0.337366	no change	no change
SMED30019227	HPN	Serine protease hepsin OS=Homo sapiens OX=9606 GN=HPN PE=1 SV=1 P05981 HEPS_HUMAN 1.49E-52	#N/A	0.744807	8.05e-10	1.61e-07	0.451034	0.000862818	0.0177279	-0.219182	no change	no change
SMED30019391	0	0	#N/A	0.640298	0.162107	NA	0.767357	0.41576	NA	-0.0119377	no change	no change
SMED30009158	0	0	#N/A	0.732927	0.000112999	0.00368988	0.917413	3.28884e-06	0.000244176	0.258788	no change	no change
SMED30012638	CCDC42	Coiled-coil domain-containing protein 42 OS=Homo sapiens OX=9606 GN=CCDC42 PE=1 SV=2 Q96M95 CCD42_HUMAN 0.000000121	Phyarnx	0.639891	0.00810577	0.0820126	0.243656	0.503444	NA	-0.343947	no change	no change
SMED30035723	SYNE1	Nesprin-1 OS=Homo sapiens OX=9606 GN=SYNE1 PE=1 SV=4 Q8NF91 SYNE1_HUMAN 2.86E-71	Neural;Phyarnx	0.638454	0.0808663	0.32269	0.601445	0.0220792	0.149938	0.066666	no change	no change
SMED30023560	EIF5	Eukaryotic translation initiation factor 5 OS=Homo sapiens OX=9606 GN=EIF5 PE=1 SV=2 P55010 IF5_HUMAN 1.95E-80	#N/A	0.636846	1.55e-05	0.000748114	0.475301	0.0822747	0.317264	-0.0188627	no change	no change
SMED30010012	GABRB3	Gamma-aminobutyric acid receptor subunit beta-3 OS=Homo sapiens OX=9606 GN=GABRB3 PE=1 SV=1 P28472 GBRB3_HUMAN 0.000000123	#N/A	0.636362	0.381588	NA	0.305159	0.843761	NA	-0.532563	no change	no change
SMED30004267	ACTG1	Actin, cytoplasmic 2 OS=Homo sapiens OX=9606 GN=ACTG1 PE=1 SV=1 P63261 ACTG_HUMAN 4.88E-177	Epidermal	0.489831	6.97e-05	0.0024463	0.241754	0.268788	0.583762	-0.174761	no change	no change
SMED30022574	STARD10	START domain-containing protein 10 OS=Homo sapiens OX=9606 GN=STARD10 PE=1 SV=2 Q9Y365 STA10_HUMAN 3.6E-57	Epidermal;Phyarnx	0.472786	0.00160299	0.0263251	0.387651	0.0613495	0.270648	-0.0126873	no change	no change
SMED30014636	PRPS1	Ribose-phosphate pyrophosphokinase 1 OS=Homo sapiens OX=9606 GN=PRPS1 PE=1 SV=2 P60891 PRPS1_HUMAN 2.91E-120	Muscle	0.634311	0.00151782	0.02511	0.617098	0.0442239	0.226793	0.061689	no change	no change
SMED30000867	KMO	Kynurenine 3-monooxygenase OS=Homo sapiens OX=9606 GN=KMO PE=1 SV=2 O15229 KMO_HUMAN 9.39E-115	Cathepsin+ cell	0.459211	0.00417687	0.0515024	-0.0314926	0.935614	0.976755	-0.424034	no change	no change
SMED30003035	TRAF2	TNF receptor-associated factor 2 OS=Homo sapiens OX=9606 GN=TRAF2 PE=1 SV=2 Q12933 TRAF2_HUMAN 0.00000154	Epidermal	0.633111	0.0166823	0.126597	0.281436	0.415234	NA	-0.291962	no change	no change
SMED30030676	HCRTR2	Orexin receptor type 2 OS=Homo sapiens OX=9606 GN=HCRTR2 PE=1 SV=2 O43614 OX2R_HUMAN 4.28E-33	#N/A	0.633054	0.506294	NA	-0.777772	0.596024	NA	-0.530215	no change	no change
SMED30015888	0	0	#N/A	0.632742	0.492194	NA	0.754979	0.778717	NA	0.666065	no change	no change
SMED30011738	PCSK6	Proprotein convertase subtilisin/kexin type 6 OS=Homo sapiens OX=9606 GN=PCSK6 PE=1 SV=1 P29122 PCSK6_HUMAN 0	#N/A	0.632726	0.00193162	0.0301163	0.634418	0.0458715	0.230805	0.0301759	no change	no change
SMED30002040	ECE1	Endothelin-converting enzyme 1 OS=Homo sapiens OX=9606 GN=ECE1 PE=1 SV=2 P42892 ECE1_HUMAN 1.39E-49	Protonephridia	0.730948	1.48e-05	0.000718731	0.832409	0.00170516	0.0290832	0.194964	no change	no change
SMED30029128	CAB39L	Calcium-binding protein 39-like OS=Homo sapiens OX=9606 GN=CAB39L PE=1 SV=3 Q9H9S4 CB39L_HUMAN 0.0000000385	#N/A	0.599305	0.710182	NA	#N/A	#N/A	#N/A	NA
SMED30015542	0	0	#N/A	0.59898	0.708892	NA	#N/A	#N/A	#N/A	NA
SMED30013415	FANK1	Fibronectin type 3 and ankyrin repeat domains protein 1 OS=Homo sapiens OX=9606 GN=FANK1 PE=1 SV=3 Q8TC84 FANK1_HUMAN 2.08E-28	#N/A	0.457693	0.497885	NA	-0.88008	0.486369	NA	-0.113175	no change	no change
SMED30000708	DNAH5	Dynein heavy chain 5, axonemal OS=Homo sapiens OX=9606 GN=DNAH5 PE=1 SV=3 Q8TE73 DYH5_HUMAN 0	Neural;Epidermal;Protonephridia;Phyarnx	0.724142	6.01e-05	0.00217935	0.764824	0.000497267	0.0121186	0.0946551	no change	no change
SMED30014397	0	0	Neural	0.628453	0.109375	NA	-0.0854295	0.739883	0.907267	-0.643307	no change	no change
SMED30031632	LMNA	Prelamin-A/C OS=Homo sapiens OX=9606 GN=LMNA PE=1 SV=1 P02545 LMNA_HUMAN 1.21E-28	Cathepsin+ cell	0.627494	0.000522819	0.0117456	0.810357	0.0242048	0.159589	0.372366	no change	no change
SMED30019010	0	0	#N/A	0.626758	0.175866	NA	0.977187	0.408844	NA	-0.347124	no change	no change
SMED30028898	0	0	Neural;Cathepsin+ cell;Epidermal;Phyarnx;Intestine	0.721301	3.5e-06	0.000227145	0.908743	0.000228045	0.00711337	0.29096	no change	no change
SMED30019930	MMP13	Collagenase 3 OS=Homo sapiens OX=9606 GN=MMP13 PE=1 SV=1 P45452 MMP13_HUMAN 2.65E-35	#N/A	0.62617	2.92e-06	0.000194105	0.353241	0.00496357	0.0599907	-0.205804	no change	no change
SMED30030778	0	0	#N/A	0.626156	0.148024	0.438836	0.718928	0.103409	0.356605	0.357286	no change	no change
SMED30034017	PLA2G15	Group XV phospholipase A2 OS=Homo sapiens OX=9606 GN=PLA2G15 PE=1 SV=2 Q8NCC3 PAG15_HUMAN 7.89E-70	Intestine	0.711714	0.00367815	0.0476951	0.941995	0.000142476	0.00507572	0.375655	no change	no change
SMED30020807	PHACTR4	Phosphatase and actin regulator 4 OS=Homo sapiens OX=9606 GN=PHACTR4 PE=1 SV=1 Q8IZ21 PHAR4_HUMAN 1.44E-41	Cathepsin+ cell;Epidermal;Phyarnx;Intestine;Parapharyngeal	0.624691	0.00142284	0.0241748	0.673218	0.0171155	0.129603	0.206458	no change	no change
SMED30001277	SLC9A2	Sodium/hydrogen exchanger 2 OS=Homo sapiens OX=9606 GN=SLC9A2 PE=2 SV=1 Q9UBY0 SL9A2_HUMAN 6.08E-65	#N/A	0.623903	0.243748	NA	0.357912	0.773402	NA	-0.671901	no change	no change
SMED30003507	AK9	Adenylate kinase 9 OS=Homo sapiens OX=9606 GN=AK9 PE=1 SV=2 Q5TCS8 KAD9_HUMAN 0	Neural;Epidermal;Phyarnx;Protonephridia	0.62273	3.15e-05	0.00132392	0.407332	0.00747603	0.0789136	-0.146281	no change	no change
SMED30031064	0	0	#N/A	0.596825	0.594729	NA	#N/A	#N/A	#N/A	NA
SMED30020203	0	0	#N/A	0.622474	0.140687	NA	0.243997	0.706016	NA	-0.347076	no change	no change
SMED30000459	DNM1L	Dynamin-1-like protein OS=Homo sapiens OX=9606 GN=DNM1L PE=1 SV=2 O00429 DNM1L_HUMAN 5.65E-138	Cathepsin+ cell;Intestine	0.702644	4.45e-10	9.43e-08	0.574827	5.75076e-05	0.00246641	-0.0422226	no change	no change
SMED30027700	GCNA	Acidic repeat-containing protein OS=Homo sapiens OX=9606 GN=GCNA PE=1 SV=1 Q96QF7 ACRC_HUMAN 2.54E-25	Neoblast	0.621923	0.380319	NA	0.345642	0.775427	NA	-0.327065	no change	no change
SMED30013170	CKMT1A	Creatine kinase U-type, mitochondrial OS=Homo sapiens OX=9606 GN=CKMT1A PE=1 SV=1 P12532 KCRU_HUMAN 5.83E-47	#N/A	0.596019	0.634921	NA	#N/A	#N/A	#N/A	NA
SMED30015422	PLEKHH2	Pleckstrin homology domain-containing family H member 2 OS=Homo sapiens OX=9606 GN=PLEKHH2 PE=1 SV=2 Q8IVE3 PKHH2_HUMAN 3.33E-42	Neural	0.621124	0.000448056	0.0105073	0.540829	0.0440799	0.226617	0.0104141	no change	no change
SMED30027255	0	0	#N/A	0.618927	0.242933	NA	0.358406	0.302058	NA	-0.250465	no change	no change
SMED30027466	SCNN1B	Amiloride-sensitive sodium channel subunit beta OS=Homo sapiens OX=9606 GN=SCNN1B PE=1 SV=2 P51168 SCNNB_HUMAN 0.000000177	Neural	0.452067	0.180681	0.48613	0.89684	0.044298	0.226883	0.698129	no change	no change
SMED30008162	0	0	#N/A	0.594577	0.717442	NA	#N/A	#N/A	#N/A	NA
SMED30033709	UNC80	Protein unc-80 homolog OS=Homo sapiens OX=9606 GN=UNC80 PE=1 SV=2 Q8N2C7 UNC80_HUMAN 0	Neural;Muscle	0.618311	0.00173275	0.0278455	0.40405	0.0736499	0.299309	-0.17556	no change	no change
SMED30011493	ERG	Transcriptional regulator ERG OS=Homo sapiens OX=9606 GN=ERG PE=1 SV=2 P11308 ERG_HUMAN 1.15E-57	Neural	0.617036	0.11516	NA	-0.174667	0.923523	NA	-0.465047	no change	no change
SMED30000887	WDR12	Ribosome biogenesis protein WDR12 OS=Homo sapiens OX=9606 GN=WDR12 PE=1 SV=2 Q9GZL7 WDR12_HUMAN 0.0000000000000227	#N/A	0.616753	0.00441802	0.0533401	0.289514	0.291415	0.603386	-0.235052	no change	no change
SMED30019565	RSPH4A	Radial spoke head protein 4 homolog A OS=Homo sapiens OX=9606 GN=RSPH4A PE=1 SV=1 Q5TD94 RSH4A_HUMAN 4.18E-141	Neural;Epidermal;Phyarnx;Protonephridia	0.6154	1.8e-05	0.000837345	0.40763	0.0239834	0.158484	-0.13228	no change	no change
SMED30025672	RSPH3	Radial spoke head protein 3 homolog OS=Homo sapiens OX=9606 GN=RSPH3 PE=1 SV=1 Q86UC2 RSPH3_HUMAN 3E-114	Neural;Epidermal;Phyarnx;Protonephridia	0.45192	0.00958126	0.0905946	0.294909	0.0390428	0.209183	-0.056825	no change	no change
SMED30011335	DNAH10	Dynein heavy chain 10, axonemal OS=Homo sapiens OX=9606 GN=DNAH10 PE=1 SV=4 Q8IVF4 DYH10_HUMAN 0	Neural;Epidermal;Phyarnx;Protonephridia	0.699555	1.35e-05	0.000678069	0.903536	3.52906e-06	0.000259827	0.261412	no change	no change
SMED30014191	ASNS	Asparagine synthetase [glutamine-hydrolyzing] OS=Homo sapiens OX=9606 GN=ASNS PE=1 SV=4 P08243 ASNS_HUMAN 1.43E-110	Cathepsin+ cell	0.614211	0.000366879	0.00910419	0.589089	0.0125811	0.107811	0.0763851	no change	no change
SMED30012034	0	0	#N/A	0.613723	0.308684	NA	-0.175563	0.8076	NA	-0.472056	no change	no change
SMED30002916	SQSTM1	Sequestosome-1 OS=Homo sapiens OX=9606 GN=SQSTM1 PE=1 SV=1 Q13501 SQSTM_HUMAN 0.0000000847	Cathepsin+ cell	0.612767	7.09e-05	0.00246654	0.309448	0.152189	0.443466	-0.226534	no change	no change
SMED30016589	SYN2	Synapsin-2 OS=Homo sapiens OX=9606 GN=SYN2 PE=2 SV=4 Q92777 SYN2_HUMAN 3.71E-124	Neural	0.610918	0.000175962	0.00520154	0.244966	0.216362	0.523804	-0.287953	no change	no change
SMED30021754	pol	Retrovirus-related Pol polyprotein from transposon 297 OS=Drosophila melanogaster OX=7227 GN=pol PE=4 SV=1 E=1.28E-22	Parapharyngeal	0.610175	0.0106815	0.0969968	0.1937	0.675208	NA	-0.47189	no change	no change
SMED30000790	SLC6A7	Sodium-dependent proline transporter OS=Homo sapiens OX=9606 GN=SLC6A7 PE=2 SV=2 Q99884 SC6A7_HUMAN 2.95E-115	#N/A	0.59121	0.793041	NA	#N/A	#N/A	#N/A	NA
SMED30034274	TRHR	Thyrotropin-releasing hormone receptor OS=Homo sapiens OX=9606 GN=TRHR PE=1 SV=1 P34981 TRFR_HUMAN 0.000000000000193	Intestine	0.609539	0.347839	NA	1.57005	0.207865	NA	-0.0489282	no change	no change
SMED30029621	CDK1	Cyclin-dependent kinase 1 OS=Homo sapiens OX=9606 GN=CDK1 PE=1 SV=3 P06493 CDK1_HUMAN 1.89E-129	Cathepsin+ cell;Intestine	0.450676	0.430903	NA	0.271275	0.818912	NA	0.0730821	no change	no change
SMED30000576	KAZN	Kazrin OS=Homo sapiens OX=9606 GN=KAZN PE=1 SV=2 Q674X7 KAZRN_HUMAN 5.54E-26	#N/A	0.609022	6.24e-05	0.00224447	0.605485	0.0348671	0.197617	0.0817239	no change	no change
SMED30014431	inx-12	Innexin-12 OS=Caenorhabditis elegans OX=6239 GN=inx-12 PE=1 SV=1 E=9.57E-25	#N/A	0.590803	0.573401	NA	#N/A	#N/A	#N/A	NA
SMED30001357	0	DUF1330 domain-containing protein (trembl:A0A267FPC5:6.42e-20)	Neural	0.608669	0.401861	NA	1.84027	0.0691344	NA	-0.179553	no change	no change
SMED30001446	RBM25	RNA-binding protein 25 OS=Homo sapiens OX=9606 GN=RBM25 PE=1 SV=3 P49756 RBM25_HUMAN 3.5E-27	Neural;Muscle	0.608042	0.010303	0.094399	-0.275521	0.128972	0.405794	-0.782157	no change	no change
SMED30020772	0	0	#N/A	0.588878	0.794379	NA	#N/A	#N/A	#N/A	NA
SMED30015638	0	0	Epidermal;Neural	0.607669	1.13e-05	0.000590231	0.408058	0.0357996	0.199381	-0.127193	no change	no change
SMED30010668	MPP5	MAGUK p55 subfamily member 5 OS=Homo sapiens OX=9606 GN=MPP5 PE=1 SV=3 Q8N3R9 MPP5_HUMAN 1.24E-96	Neural;Epidermal;Phyarnx;Protonephridia	0.60577	2.41e-05	0.00106382	0.223899	0.161232	0.455107	-0.30884	no change	no change
SMED30015703	IQCD	Dynein regulatory complex protein 10 OS=Homo sapiens OX=9606 GN=IQCD PE=2 SV=2 Q96DY2 DRC10_HUMAN 7.45E-45	Neural;Epidermal;Phyarnx;Protonephridia	0.447731	0.00828047	0.0828769	0.340888	0.180158	0.477571	0.0026546	no change	no change
SMED30031139	WASHC2C	WASH complex subunit 2C OS=Homo sapiens OX=9606 GN=WASHC2C PE=1 SV=4 Q9Y4E1 WAC2C_HUMAN 2.26E-34	Neural;Parapharyngeal;Cathepsin+ cell;Phyarnx;Protonephridia;Intestine;Epidermal	0.60501	0.000649302	0.0138399	0.138036	0.456717	0.737946	-0.395186	no change	no change
SMED30025181	DNALI1	Axonemal dynein light intermediate polypeptide 1 OS=Homo sapiens OX=9606 GN=DNALI1 PE=1 SV=2 O14645 IDLC_HUMAN 2.5E-135	Neural;Epidermal;Protonephridia;Phyarnx	0.604718	0.00177597	0.0284181	-0.0875656	0.735803	0.905806	-0.649264	no change	no change
SMED30010883	ATL2	Atlastin-2 OS=Homo sapiens OX=9606 GN=ATL2 PE=1 SV=2 Q8NHH9 ATLA2_HUMAN 1.32E-57	#N/A	0.443922	0.562371	NA	-0.322126	0.88838	NA	0.254511	no change	no change
SMED30020978	TMEM86A	Lysoplasmalogenase-like protein TMEM86A OS=Homo sapiens OX=9606 GN=TMEM86A PE=2 SV=1 Q8N2M4 TM86A_HUMAN 0.00000000000178	#N/A	0.603515	0.713566	NA	#N/A	#N/A	#N/A	-0.0995452	no change	no change
SMED30030371	0	0	#N/A	0.603417	0.678587	NA	1.81846	0.190888	NA	0.528635	no change	no change
SMED30011603	ARHGEF26	Rho guanine nucleotide exchange factor 26 OS=Homo sapiens OX=9606 GN=ARHGEF26 PE=1 SV=4 Q96DR7 ARHGQ_HUMAN 1.85E-37	#N/A	0.602209	9.2e-06	0.000504163	0.414033	0.0474934	0.234678	-0.126182	no change	no change
SMED30002190	0	0	#N/A	0.601979	0.107225	NA	0.170746	0.866872	NA	-0.491415	no change	no change
SMED30005718	GNAI1	Guanine nucleotide-binding protein G(i) subunit alpha-1 OS=Homo sapiens OX=9606 GN=GNAI1 PE=1 SV=2 P63096 GNAI1_HUMAN 6.43E-180	Neural	0.601036	0.00324943	0.0437136	0.106823	0.686806	0.879665	-0.391468	no change	no change
SMED30026090	FTSJ3	pre-rRNA 2'-O-ribose RNA methyltransferase FTSJ3 OS=Homo sapiens OX=9606 GN=FTSJ3 PE=1 SV=2 Q8IY81 SPB1_HUMAN 1.15E-106	Neoblast;Intestine	0.600421	5.35e-06	0.000322865	0.104511	0.592144	0.828584	-0.403729	no change	no change
SMED30015889	NPC2	NPC intracellular cholesterol transporter 2 OS=Homo sapiens OX=9606 GN=NPC2 PE=1 SV=1 P61916 NPC2_HUMAN 0.000000324	#N/A	0.59987	0.00684344	0.0731421	0.535764	0.119501	0.388017	0.0339203	no change	no change
SMED30005325	RNASET2	Ribonuclease T2 OS=Homo sapiens OX=9606 GN=RNASET2 PE=1 SV=2 O00584 RNT2_HUMAN 7.96E-24	#N/A	0.599372	0.604409	NA	#N/A	#N/A	#N/A	0.296317	no change	no change
SMED30008517	0	0	#N/A	0.598927	0.00215341	0.0327324	-0.161068	0.564953	0.811047	-0.618592	no change	no change
SMED30022882	SCNN1G	Amiloride-sensitive sodium channel subunit gamma OS=Homo sapiens OX=9606 GN=SCNN1G PE=1 SV=4 P51170 SCNNG_HUMAN 0.0000000261	#N/A	0.443794	0.0924176	0.344955	-0.0404648	0.936724	NA	-0.363698	no change	no change
SMED30026227	SLC9A3R1	Na(+)/H(+) exchange regulatory cofactor NHE-RF1 OS=Homo sapiens OX=9606 GN=SLC9A3R1 PE=1 SV=4 O14745 NHRF1_HUMAN 0.000000000000000014	Neural;Protonephridia	0.598575	0.0208834	0.145721	0.00364254	0.992993	0.997729	-0.585938	no change	no change
SMED30005583	FMRFaR	FMRFamide receptor OS=Drosophila melanogaster OX=7227 GN=FMRFaR PE=2 SV=1 E=0.00000000000000171	#N/A	0.441381	0.558412	NA	0.314593	0.719844	NA	-0.64652	no change	no change
SMED30022013	0	0	#N/A	0.598262	0.0273996	0.172116	0.180487	0.782097	NA	0.127708	no change	no change
SMED30019874	CALM3	Calmodulin-3 OS=Homo sapiens OX=9606 GN=CALM3 PE=1 SV=1 P0DP25 CALM3_HUMAN 6.93E-104	Neural;Muscle;Phyarnx;Protonephridia	0.431517	0.206032	0.516944	0.0827173	0.503397	0.769876	-0.323527	no change	no change
SMED30014656	0	0	Protonephridia	0.597521	0.00296059	0.0412747	0.0926428	0.84071	0.943555	-0.274964	no change	no change
SMED30016674	0	0	Protonephridia	0.597374	0.0370735	0.20452	0.110591	0.795159	NA	-0.339411	no change	no change
SMED30013257	TEKT2	Tektin-2 OS=Homo sapiens OX=9606 GN=TEKT2 PE=1 SV=1 Q9UIF3 TEKT2_HUMAN 2.78E-94	Neural;Epidermal;Protonephridia;Phyarnx	0.427366	0.000461469	0.0107545	0.526673	0.00507572	0.0607642	0.17335	no change	no change
SMED30032617	0	0	#N/A	0.596319	0.054435	0.252065	0.178205	0.807631	NA	0.209871	no change	no change
SMED30020416	KCNN2	Small conductance calcium-activated potassium channel protein 2 OS=Homo sapiens OX=9606 GN=KCNN2 PE=1 SV=2 Q9H2S1 KCNN2_HUMAN 5.35E-79	Parapharyngeal	0.596136	0.0146616	0.117205	-0.280872	0.541037	NA	-0.675268	no change	no change
SMED30033492	0	0	Cathepsin+ cell	0.596114	1.76e-06	0.000132885	0.337311	0.0813273	0.31542	-0.166538	no change	no change
SMED30013037	0	0	Epidermal	0.595613	0.0587383	0.263607	0.573488	0.244931	NA	0.0500062	no change	no change
SMED30020839	MADD	MAP kinase-activating death domain protein OS=Homo sapiens OX=9606 GN=MADD PE=1 SV=2 Q8WXG6 MADD_HUMAN 6.34E-153	Neural;Cathepsin+ cell;Epidermal	0.695717	0.000144361	0.00443138	0.591467	0.00180407	0.0300169	-0.0288125	no change	no change
SMED30014735	0	0	Cathepsin+ cell;Epidermal;Intestine;Neural	0.692972	1.07e-08	1.66e-06	0.718898	1.01316e-06	8.86267e-05	0.103239	no change	no change
SMED30016618	0	0	#N/A	0.580268	0.0637705	0.278404	#N/A	#N/A	#N/A	NA
SMED30014580	0	0	#N/A	0.688914	0.000160162	0.00482333	0.815167	0.00350994	0.0464732	0.208113	no change	no change
SMED30005241	0	0	#N/A	0.593735	0.348504	NA	1.40842	0.174104	NA	0.504427	no change	no change
SMED30012808	0	0	#N/A	0.579169	0.731886	NA	#N/A	#N/A	#N/A	NA
SMED30009111	SSPO	SCO-spondin OS=Homo sapiens OX=9606 GN=SSPO PE=2 SV=2 A2VEC9 SSPO_HUMAN 4.23E-147	#N/A	0.682794	5.96e-07	5.58e-05	0.829112	7.23146e-07	6.7968e-05	0.219662	no change	no change
SMED30009731	0	0	Epidermal	0.593107	0.000189719	0.00549255	-0.0741325	0.731602	0.90329	-0.604947	no change	no change
SMED30012342	0	0	#N/A	0.592831	0.553886	NA	0.169476	0.913053	NA	-0.585556	no change	no change
SMED30003100	0	0	Cathepsin+ cell	0.59268	0.0940459	0.347392	0.376747	0.373841	0.677762	-0.000673273	no change	no change
SMED30014349	0	0	#N/A	0.591999	0.0453127	0.228577	1.68837	0.0977293	NA	0.614026	no change	no change
SMED30009044	MDN1	Midasin OS=Homo sapiens OX=9606 GN=MDN1 PE=1 SV=2 Q9NU22 MDN1_HUMAN 4.55E-21	#N/A	0.681692	7.53e-06	0.000425044	0.62782	0.000414094	0.0105994	0.0140859	no change	no change
SMED30034881	KCNMA1	Calcium-activated potassium channel subunit alpha-1 OS=Homo sapiens OX=9606 GN=KCNMA1 PE=1 SV=2 Q12791 KCMA1_HUMAN 3.08E-94	#N/A	0.588728	0.00555758	0.0630589	0.357234	0.299596	0.610032	-0.115166	no change	no change
SMED30007867	OTOF	Otoferlin OS=Homo sapiens OX=9606 GN=OTOF PE=1 SV=3 Q9HC10 OTOF_HUMAN 0	Phyarnx;Protonephridia	0.587821	0.0039818	0.0501431	0.336761	0.25541	0.568973	-0.194447	no change	no change
SMED30017312	CCDC189	Coiled-coil domain-containing protein 189 OS=Homo sapiens OX=9606 GN=CCDC189 PE=2 SV=1 A1A4V9 CC189_HUMAN 0.00000000497	Phyarnx	0.587245	0.0297532	0.179687	0.153907	0.719199	NA	-0.371027	no change	no change
SMED30018527	NPR1	Atrial natriuretic peptide receptor 1 OS=Homo sapiens OX=9606 GN=NPR1 PE=1 SV=1 P16066 ANPRA_HUMAN 0	Neural;Epidermal;Protonephridia	0.586955	0.00305593	0.041993	0.443113	0.0285309	0.175822	-0.0792414	no change	no change
SMED30023110	FLNB	Filamin-B OS=Homo sapiens OX=9606 GN=FLNB PE=1 SV=2 O75369 FLNB_HUMAN 0	Muscle;Neural	0.58685	0.000294221	0.00780445	0.419859	0.0588511	0.264359	-0.104478	no change	no change
SMED30018564	0	0	#N/A	0.586716	0.0038362	0.0485817	0.154583	0.559861	0.808535	-0.361941	no change	no change
SMED30026578	PGLYRP2	N-acetylmuramoyl-L-alanine amidase OS=Homo sapiens OX=9606 GN=PGLYRP2 PE=1 SV=1 Q96PD5 PGRP2_HUMAN 1.2E-42	Epidermal;Phyarnx;Protonephridia;Intestine	0.586096	0.0139104	0.113607	0.178622	0.556979	0.806666	-0.36946	no change	no change
SMED30005748	HNF4G	Hepatocyte nuclear factor 4-gamma OS=Homo sapiens OX=9606 GN=HNF4G PE=1 SV=3 Q14541 HNF4G_HUMAN 5.47E-115	Cathepsin+ cell;Intestine;Neoblast	0.58609	0.00044567	0.0104952	-0.196007	0.436386	0.726228	-0.688482	no change	no change
SMED30032005	0	0	Neural;Phyarnx	0.585904	0.00076781	0.0154567	0.0292638	0.903279	0.965107	-0.469212	no change	no change
SMED30009014	MGLL	Monoglyceride lipase OS=Homo sapiens OX=9606 GN=MGLL PE=1 SV=2 Q99685 MGLL_HUMAN 5.29E-40	Epidermal;Phyarnx	0.424958	0.040607	0.215261	0.022238	0.946777	0.981167	-0.359264	no change	no change
SMED30012932	0	0	Muscle	0.680063	3.61e-09	6.14e-07	0.459563	5.94791e-05	0.00251434	-0.144607	no change	no change
SMED30020563	GCNT1	Beta-1,3-galactosyl-O-glycosyl-glycoprotein beta-1,6-N-acetylglucosaminyltransferase OS=Homo sapiens OX=9606 GN=GCNT1 PE=1 SV=2 Q02742 GCNT1_HUMAN 9.25E-52	#N/A	0.585671	0.00158885	0.0261311	0.499573	0.105033	0.359677	-0.0274862	no change	no change
SMED30019465	TRAF6	TNF receptor-associated factor 6 OS=Homo sapiens OX=9606 GN=TRAF6 PE=1 SV=1 Q9Y4K3 TRAF6_HUMAN 0.00000029	Cathepsin+ cell	0.417919	0.00563763	0.0636796	-0.137553	0.57509	0.81792	-0.497516	no change	no change
SMED30012591	0	0	#N/A	0.678483	2.07e-07	2.23e-05	0.756683	8.6912e-09	1.76047e-06	0.153111	no change	no change
SMED30002246	0	0	Parapharyngeal	0.584842	3.98e-05	0.00156688	0.500167	0.0907913	0.332839	-0.0677356	no change	no change
SMED30023659	SCNN1B	Amiloride-sensitive sodium channel subunit beta OS=Homo sapiens OX=9606 GN=SCNN1B PE=1 SV=2 P51168 SCNNB_HUMAN 0.00000000000000742	#N/A	0.415491	0.170794	0.472337	0.67127	0.0158922	0.124145	0.345747	no change	no change
SMED30032841	HEATR6	HEAT repeat-containing protein 6 OS=Homo sapiens OX=9606 GN=HEATR6 PE=1 SV=1 Q6AI08 HEAT6_HUMAN 1.73E-23	#N/A	0.5842	0.000345978	0.00883265	0.43455	0.023394	0.15617	-0.0702714	no change	no change
SMED30007408	KLKB1	Plasma kallikrein OS=Homo sapiens OX=9606 GN=KLKB1 PE=1 SV=1 P03952 KLKB1_HUMAN 1.29E-56	Neural	0.583782	0.000260055	0.00707313	0.406955	0.11749	0.384311	-0.0880837	no change	no change
SMED30030162	GABPB2	GA-binding protein subunit beta-2 OS=Homo sapiens OX=9606 GN=GABPB2 PE=1 SV=1 Q8TAK5 GABP2_HUMAN 3.95E-20	#N/A	0.583687	0.0698168	0.295498	-0.13348	0.760778	NA	-0.597485	no change	no change
SMED30035296	PCDH11X	Protocadherin-11 X-linked OS=Homo sapiens OX=9606 GN=PCDH11X PE=2 SV=1 Q9BZA7 PC11X_HUMAN 8.81E-84	Muscle	0.583572	0.00895454	0.0868621	0.411353	0.0633834	0.274506	-0.0700938	no change	no change
SMED30024919	0	0	#N/A	0.582737	0.0696002	0.295026	0.470152	0.401071	0.697945	0.253039	no change	no change
SMED30027319	ATXN1	Ataxin-1 OS=Homo sapiens OX=9606 GN=ATXN1 PE=1 SV=2 P54253 ATX1_HUMAN 0.000000000000000425	Phyarnx;Intestine	0.581643	0.157205	0.453821	0.0966898	0.852102	NA	-0.423108	no change	no change
SMED30017901	WARS	Tryptophan--tRNA ligase, cytoplasmic OS=Homo sapiens OX=9606 GN=WARS PE=1 SV=2 P23381 SYWC_HUMAN 4.22E-160	#N/A	0.581364	1.03e-05	0.000551299	0.371234	0.0364575	0.200937	-0.122441	no change	no change
SMED30022109	0	0	Cathepsin+ cell	0.581216	0.11433	NA	1.27662	0.00798599	NA	0.6499	no change	no change
SMED30027228	C10orf82	Uncharacterized protein C10orf82 OS=Homo sapiens OX=9606 GN=C10orf82 PE=2 SV=3 Q8WW14 CJ082_HUMAN 0.0000000000159	Neural;Epidermal;Phyarnx	0.674272	3.52e-05	0.00143134	0.745194	0.00280909	0.0405464	0.175293	no change	no change
SMED30001782	TTN	Titin OS=Homo sapiens OX=9606 GN=TTN PE=1 SV=4 Q8WZ42 TITIN_HUMAN 7.21E-27	Phyarnx;Protonephridia	0.668927	0.000144386	0.00443138	0.678688	0.000232954	0.00714501	0.0683309	no change	no change
SMED30030233	LRRC58	Leucine-rich repeat-containing protein 58 OS=Homo sapiens OX=9606 GN=LRRC58 PE=1 SV=2 Q96CX6 LRC58_HUMAN 2.2E-68	#N/A	0.580484	0.000491378	0.0112417	0.379163	0.10336	0.356605	-0.0938983	no change	no change
SMED30019199	SYT15	Synaptotagmin-15 OS=Homo sapiens OX=9606 GN=SYT15 PE=2 SV=3 Q9BQS2 SYT15_HUMAN 6.65E-27	#N/A	0.580469	0.135925	NA	0.207061	0.800129	NA	0.108956	no change	no change
SMED30004124	YWHAZ	14-3-3 protein zeta/delta OS=Homo sapiens OX=9606 GN=YWHAZ PE=1 SV=1 P63104 1433Z_HUMAN 1.07E-116	Neural;Muscle;Parapharyngeal;Cathepsin+ cell;Protonephridia	0.579798	5.44e-05	0.00201112	0.176076	0.178019	0.475202	-0.331859	no change	no change
SMED30026479	DARS	Aspartate--tRNA ligase, cytoplasmic OS=Homo sapiens OX=9606 GN=DARS PE=1 SV=2 P14868 SYDC_HUMAN 0	Epidermal	0.660078	0.000285961	0.00762798	0.73522	0.000201059	0.00665301	0.16988	no change	no change
SMED30002577	0	0	#N/A	0.579166	0.123158	0.401928	0.431171	0.19185	0.493448	-0.100134	no change	no change
SMED30009284	HSPA9	Stress-70 protein, mitochondrial OS=Homo sapiens OX=9606 GN=HSPA9 PE=1 SV=2 P38646 GRP75_HUMAN 0	Neoblast;Epidermal;Cathepsin+ cell;Intestine	0.653377	2.14e-09	3.69e-07	0.44003	0.00317895	0.043569	-0.136505	no change	no change
SMED30001563	UQCRQ	Cytochrome b-c1 complex subunit 8 OS=Homo sapiens OX=9606 GN=UQCRQ PE=1 SV=4 O14949 QCR8_HUMAN 0.000000000000952	#N/A	0.567535	0.164872	NA	#N/A	#N/A	#N/A	NA
SMED30002740	asic-2	Degenerin-like protein asic-2 OS=Caenorhabditis elegans OX=6239 GN=asic-2 PE=3 SV=1 E=0.00000914	Cathepsin+ cell	0.577643	0.0983473	0.35581	0.180302	0.833864	NA	0.717176	no change	no change
SMED30026271	MRC1	Macrophage mannose receptor 1 OS=Homo sapiens OX=9606 GN=MRC1 PE=1 SV=1 P22897 MRC1_HUMAN 1.57E-17	#N/A	0.577634	1.04e-05	0.000551299	0.465488	0.0166342	0.128017	-0.0442668	no change	no change
SMED30034775	RAPH1	Ras-associated and pleckstrin homology domains-containing protein 1 OS=Homo sapiens OX=9606 GN=RAPH1 PE=1 SV=3 Q70E73 RAPH1_HUMAN 6.69E-26	Cathepsin+ cell;Muscle;Phyarnx;Protonephridia	0.653342	2.49e-05	0.00108138	0.610752	0.000593307	0.0135449	0.045249	no change	no change
SMED30014046	0	0	Epidermal	0.577023	0.116268	0.389363	0.493377	0.375639	NA	0.167655	no change	no change
SMED30020450	KCNN2	Small conductance calcium-activated potassium channel protein 2 OS=Homo sapiens OX=9606 GN=KCNN2 PE=1 SV=2 Q9H2S1 KCNN2_HUMAN 5.06E-116	Neural	0.576876	0.0854971	0.331855	0.352975	0.568523	NA	-0.126527	no change	no change
SMED30017180	DRC1	Dynein regulatory complex protein 1 OS=Homo sapiens OX=9606 GN=DRC1 PE=2 SV=2 Q96MC2 DRC1_HUMAN 5.06E-162	Neural;Epidermal;Phyarnx;Protonephridia	0.576584	0.00273844	0.039136	0.326503	0.131336	0.40944	-0.167371	no change	no change
SMED30026464	RGS3	Regulator of G-protein signaling 3 OS=Homo sapiens OX=9606 GN=RGS3 PE=1 SV=2 P49796 RGS3_HUMAN 2.22E-41	Neural	0.576539	0.000762481	0.0153769	0.402265	0.130057	0.407465	-0.120726	no change	no change
SMED30015216	0	0	#N/A	0.576024	0.000265364	0.00720009	-0.0648782	0.686613	0.879546	-0.551148	no change	no change
SMED30029696	0	0	Cathepsin+ cell	0.576016	0.00944053	0.0894898	0.988938	1.10267e-05	0.000662729	0.458415	no change	no change
SMED30003681	ETV4	ETS translocation variant 4 OS=Homo sapiens OX=9606 GN=ETV4 PE=1 SV=3 P43268 ETV4_HUMAN 8.33E-17	#N/A	0.575901	0.0146932	0.117306	-0.00382754	0.98818	0.996413	-0.435093	no change	no change
SMED30008024	ZNFX1	NFX1-type zinc finger-containing protein 1 OS=Homo sapiens OX=9606 GN=ZNFX1 PE=2 SV=2 Q9P2E3 ZNFX1_HUMAN 0	Neural;Muscle	0.575547	0.00187715	0.0296153	1.08093	0.0113114	NA	0.523016	no change	no change
SMED30002692	0	0	#N/A	0.575405	0.423793	NA	-0.0575534	0.967058	NA	-0.579243	no change	no change
SMED30006387	0	0	#N/A	0.575331	0.0077225	0.0796573	0.2333	0.381022	0.68241	-0.31255	no change	no change
SMED30019449	CFAP54	Cilia- and flagella-associated protein 54 OS=Homo sapiens OX=9606 GN=CFAP54 PE=2 SV=3 Q96N23 CFA54_HUMAN 1.58E-63	Neural;Protonephridia	0.644974	0.000443794	0.010473	0.764888	7.51751e-06	0.000484797	0.206905	no change	no change
SMED30032624	CFAP53	Cilia- and flagella-associated protein 53 OS=Homo sapiens OX=9606 GN=CFAP53 PE=1 SV=2 Q96M91 CFA53_HUMAN 3.63E-27	Neural;Epidermal;Protonephridia;Phyarnx	0.575282	0.00183085	0.0291715	0.429752	0.010917	0.0985852	-0.0641678	no change	no change
SMED30027707	MAT2A	S-adenosylmethionine synthase isoform type-2 OS=Homo sapiens OX=9606 GN=MAT2A PE=1 SV=1 P31153 METK2_HUMAN 0	Epidermal;Phyarnx	0.640329	1.52e-07	1.8e-05	0.763555	7.42682e-06	0.00048247	0.215958	no change	no change
SMED30016015	CFAP157	Cilia- and flagella-associated protein 157 OS=Homo sapiens OX=9606 GN=CFAP157 PE=2 SV=1 Q5JU67 CF157_HUMAN 1.05E-35	Neural;Epidermal;Phyarnx;Protonephridia	0.640071	0.00011672	0.00377844	0.836137	0.000227556	0.00711337	0.280384	no change	no change
SMED30027901	SPATA1	Spermatogenesis-associated protein 1 OS=Homo sapiens OX=9606 GN=SPATA1 PE=2 SV=4 Q5VX52 SPAT1_HUMAN 0.00000000000000368	Neural;Epidermal;Parapharyngeal	0.573914	0.017313	0.129393	-0.0335747	0.901842	0.965076	-0.466002	no change	no change
SMED30032947	CFAP46	Cilia- and flagella-associated protein 46 OS=Homo sapiens OX=9606 GN=CFAP46 PE=2 SV=3 Q8IYW2 CFA46_HUMAN 1.76E-60	Neural;Epidermal;Phyarnx	0.632283	1.46e-05	0.000709322	0.763958	0.000376915	0.0101526	0.238817	no change	no change
SMED30009231	Ccdc162	Coiled-coil domain-containing protein 162 OS=Mus musculus OX=10090 GN=Ccdc162 PE=1 SV=4 E=1.19E-89	Neural;Epidermal;Phyarnx	0.572611	0.00112605	0.0205728	0.601621	0.00641033	0.071329	0.109343	no change	no change
SMED30011668	0	0	Neural	0.571849	0.199662	0.508457	0.142795	0.371902	0.677129	-0.477364	no change	no change
SMED30002314	0	0	Cathepsin+ cell	0.571806	4.01e-05	0.00156893	0.159153	0.384511	0.685617	-0.332162	no change	no change
SMED30029905	0	0	#N/A	0.560636	0.487205	NA	#N/A	#N/A	#N/A	NA
SMED30012487	0	0	Epidermal;Phyarnx;Intestine	0.571228	8.2e-05	0.00279091	0.266552	0.107829	0.366196	-0.219587	no change	no change
SMED30023310	SCNN1B	Amiloride-sensitive sodium channel subunit beta OS=Homo sapiens OX=9606 GN=SCNN1B PE=1 SV=2 P51168 SCNNB_HUMAN 0.000000000000101	#N/A	0.413401	0.335617	NA	0.49009	0.579374	NA	0.332573	no change	no change
SMED30020160	CCDC181	Coiled-coil domain-containing protein 181 OS=Homo sapiens OX=9606 GN=CCDC181 PE=2 SV=1 Q5TID7 CC181_HUMAN 0.00000732	Neural;Epidermal;Phyarnx;Protonephridia	0.571023	0.00258651	0.0376267	0.307558	0.121977	0.391602	-0.179877	no change	no change
SMED30019677	SEM1	26S proteasome complex subunit SEM1 OS=Homo sapiens OX=9606 GN=SEM1 PE=1 SV=1 P60896 SEM1_HUMAN 0.0000000000929	#N/A	0.570819	0.100404	0.360034	0.0202079	0.962509	0.986516	-0.293075	no change	no change
SMED30007477	CNBD2	Cyclic nucleotide-binding domain-containing protein 2 OS=Homo sapiens OX=9606 GN=CNBD2 PE=2 SV=2 Q96M20 CNBD2_HUMAN 3.69E-18	#N/A	0.410248	0.0461428	0.230473	0.98034	0.0015651	0.0277106	0.648416	no change	no change
SMED30014835	DDO	D-aspartate oxidase OS=Homo sapiens OX=9606 GN=DDO PE=2 SV=1 Q99489 OXDD_HUMAN 2.37E-53	Cathepsin+ cell	0.570385	0.0286379	0.175643	0.0911753	0.808107	0.933962	-0.323555	no change	no change
SMED30023819	FOS	Proto-oncogene c-Fos OS=Homo sapiens OX=9606 GN=FOS PE=1 SV=1 P01100 FOS_HUMAN 0.000000112	Muscle	0.569987	0.00480085	0.0567662	0.335713	0.183232	0.482232	-0.115657	no change	no change
SMED30020811	KTN1	Kinectin OS=Gallus gallus OX=9031 GN=KTN1 PE=1 SV=1 E=0.00000834	Neural;Epidermal;Intestine	0.626486	2.35e-06	0.000165919	0.699871	3.07414e-07	3.23334e-05	0.164079	no change	no change
SMED30014011	RNGTT	mRNA-capping enzyme OS=Homo sapiens OX=9606 GN=RNGTT PE=1 SV=1 O60942 MCE1_HUMAN 1.17E-73	#N/A	0.569416	0.292922	NA	-0.609573	0.665575	NA	-0.654016	no change	no change
SMED30024358	EPB41L3	Band 4.1-like protein 3 OS=Homo sapiens OX=9606 GN=EPB41L3 PE=1 SV=2 Q9Y2J2 E41L3_HUMAN 1.64E-106	Neural;Cathepsin+ cell;Epidermal;Phyarnx;Intestine;Parapharyngeal	0.626128	5.74e-06	0.000343147	0.442915	0.000211252	0.00685381	-0.108723	no change	no change
SMED30006469	TRAF3	TNF receptor-associated factor 3 OS=Homo sapiens OX=9606 GN=TRAF3 PE=1 SV=2 Q13114 TRAF3_HUMAN 8.69E-33	Cathepsin+ cell;Intestine	0.409207	0.0130349	0.109025	0.171132	0.507699	0.773767	-0.185598	no change	no change
SMED30030824	CLINT1	Clathrin interactor 1 OS=Homo sapiens OX=9606 GN=CLINT1 PE=1 SV=1 Q14677 EPN4_HUMAN 9.93E-61	Muscle;Cathepsin+ cell;Epidermal;Protonephridia;Intestine	0.567131	0.000532765	0.0118506	0.0882543	0.668695	0.868812	-0.386335	no change	no change
SMED30002026	IIV6-235L	Putative methyltransferase 235L OS=Invertebrate iridescent virus 6 OX=176652 GN=IIV6-235L PE=3 SV=1 E=0.000000000312	#N/A	0.566503	0.0276198	0.172459	0.637053	0.258102	0.571656	0.522234	no change	no change
SMED30001286	POLN	DNA polymerase nu OS=Homo sapiens OX=9606 GN=POLN PE=1 SV=2 Q7Z5Q5 DPOLN_HUMAN 7.6E-57	Neural;Muscle;Epidermal;Protonephridia	0.565936	0.104393	0.367979	0.985266	0.171454	NA	0.233981	no change	no change
SMED30027349	PSAPL1	Proactivator polypeptide-like 1 OS=Homo sapiens OX=9606 GN=PSAPL1 PE=2 SV=2 Q6NUJ1 SAPL1_HUMAN 0.000000000151	Cathepsin+ cell;Intestine	0.565865	2.54e-06	0.000176438	0.336354	0.00759556	0.0796308	-0.151175	no change	no change
SMED30006667	0	0	Phyarnx	0.565796	0.0405739	0.215187	0.394772	0.280475	NA	-0.0560454	no change	no change
SMED30018797	BAHD1	Bromo adjacent homology domain-containing 1 protein OS=Homo sapiens OX=9606 GN=BAHD1 PE=1 SV=2 Q8TBE0 BAHD1_HUMAN 2.99E-24	Neural	0.564912	0.0118594	0.103109	0.0268215	0.895946	0.961968	-0.456072	no change	no change
SMED30003844	OXLD1	Oxidoreductase-like domain-containing protein 1 OS=Homo sapiens OX=9606 GN=OXLD1 PE=2 SV=1 Q5BKU9 OXLD1_HUMAN 0.0000000000102	#N/A	0.56466	0.0651414	0.281593	0.578351	0.418896	NA	0.234753	no change	no change
SMED30019926	PRP46	Pre-mRNA-splicing factor PRP46 OS=Ashbya gossypii (strain ATCC 10895 / CBS 109.51 / FGSC 9923 / NRRL Y-1056) OX=284811 GN=PRP46 PE=3 SV=2 E=0.00000257	#N/A	0.564372	0.00850018	0.0842665	0.590933	0.12536	NA	0.0947626	no change	no change
SMED30018203	OSBPL2	Oxysterol-binding protein-related protein 2 OS=Homo sapiens OX=9606 GN=OSBPL2 PE=1 SV=1 Q9H1P3 OSBL2_HUMAN 2.14E-102	Neural;Phyarnx	0.56432	0.00438747	0.0531822	-0.178498	0.595667	0.830082	-0.62518	no change	no change
SMED30017179	PGRMC2	Membrane-associated progesterone receptor component 2 OS=Homo sapiens OX=9606 GN=PGRMC2 PE=1 SV=1 O15173 PGRC2_HUMAN 2.71E-46	Phyarnx	0.564189	0.0109471	0.0982877	0.341159	0.580104	NA	-0.177351	no change	no change
SMED30020420	0	0	#N/A	0.56385	0.234184	0.548352	0.314653	0.156887	0.44961	-0.317017	no change	no change
SMED30016802	VPS13D	Vacuolar protein sorting-associated protein 13D OS=Homo sapiens OX=9606 GN=VPS13D PE=1 SV=2 Q5THJ4 VP13D_HUMAN 2.94E-176	#N/A	0.553821	0.0213781	0.147054	#N/A	#N/A	#N/A	NA
SMED30001055	0	0	Epidermal	0.563841	0.0137995	0.113106	0.217726	0.431112	0.722843	-0.240757	no change	no change
SMED30036028	0	0	Parapharyngeal	0.563546	0.167732	0.466947	0.278306	0.565835	NA	-0.0348701	no change	no change
SMED30017127	TEKT3	Tektin-3 OS=Homo sapiens OX=9606 GN=TEKT3 PE=1 SV=1 Q9BXF9 TEKT3_HUMAN 2.14E-118	Neural;Epidermal;Protonephridia	0.622193	5.47e-05	0.0020154	0.757692	1.33915e-05	0.000773291	0.216926	no change	no change
SMED30033261	0	0	#N/A	0.562792	0.0235164	0.156308	0.70803	0.172889	NA	0.419087	no change	no change
SMED30008087	COL6A5	Collagen alpha-5(VI) chain OS=Homo sapiens OX=9606 GN=COL6A5 PE=1 SV=1 A8TX70 CO6A5_HUMAN 9.31E-36	#N/A	0.615314	1.01e-07	1.28e-05	0.681861	2.0327e-06	0.000164761	0.139203	no change	no change
SMED30005253	EFHC2	EF-hand domain-containing family member C2 OS=Homo sapiens OX=9606 GN=EFHC2 PE=1 SV=2 Q5JST6 EFHC2_HUMAN 0	Neural;Epidermal;Phyarnx;Protonephridia	0.407137	0.00220518	0.0333388	0.490446	0.00514869	0.0613466	0.170546	no change	no change
SMED30000918	CCDC13	Coiled-coil domain-containing protein 13 OS=Homo sapiens OX=9606 GN=CCDC13 PE=1 SV=2 Q8IYE1 CCD13_HUMAN 1.54E-34	Neural;Phyarnx	0.561461	0.0144721	0.116618	0.671366	0.0660915	0.281814	0.24089	no change	no change
SMED30028591	TTBK1	Tau-tubulin kinase 1 OS=Homo sapiens OX=9606 GN=TTBK1 PE=1 SV=2 Q5TCY1 TTBK1_HUMAN 2.67E-131	Neural;Muscle;Protonephridia	0.560723	0.0521786	0.246652	0.500122	0.105101	0.359771	0.029927	no change	no change
SMED30025231	RSPH6A	Radial spoke head protein 6 homolog A OS=Homo sapiens OX=9606 GN=RSPH6A PE=2 SV=1 Q9H0K4 RSH6A_HUMAN 7.4E-131	Neural;Epidermal;Phyarnx;Protonephridia	0.595091	1.37e-05	0.000682284	0.566946	0.000712099	0.0155343	0.0517066	no change	no change
SMED30001019	0	0	#N/A	0.560199	0.269183	NA	0.246728	0.866977	NA	0.348993	no change	no change
SMED30014563	ZDHHC21	Palmitoyltransferase ZDHHC21 OS=Homo sapiens OX=9606 GN=ZDHHC21 PE=2 SV=1 Q8IVQ6 ZDH21_HUMAN 1.36E-24	#N/A	0.560048	0.041577	0.217732	0.0098044	0.971302	0.989787	-0.578749	no change	no change
SMED30027242	0	0	#N/A	0.559764	0.215127	NA	-0.279579	0.709298	NA	-0.79734	no change	no change
SMED30011322	0	0	Epidermal	0.559523	0.11483	0.38712	-0.142267	0.882871	NA	-0.127378	no change	no change
SMED30016189	0	0	Phyarnx	0.559472	0.0262405	0.168242	0.686845	0.0361227	0.199944	0.172409	no change	no change
SMED30024755	SLC7A6	Y+L amino acid transporter 2 OS=Homo sapiens OX=9606 GN=SLC7A6 PE=1 SV=3 Q92536 YLAT2_HUMAN 1.03E-121	Parapharyngeal;Muscle	0.558654	1.63e-05	0.000772898	0.480252	0.146451	0.43338	0.0212602	no change	no change
SMED30013379	IQCG	Dynein regulatory complex protein 9 OS=Homo sapiens OX=9606 GN=IQCG PE=1 SV=1 Q9H095 DRC9_HUMAN 2.68E-54	Neural;Epidermal;Phyarnx;Protonephridia	0.405281	0.0169969	0.128224	0.38998	0.129937	0.407233	0.0874436	no change	no change
SMED30013392	DDX23	Probable ATP-dependent RNA helicase DDX23 OS=Homo sapiens OX=9606 GN=DDX23 PE=1 SV=3 Q9BUQ8 DDX23_HUMAN 0	Neoblast;Neural	0.557755	0.00442087	0.0533401	-0.190869	0.295044	0.605795	-0.693987	no change	no change
SMED30023748	0	0	Phyarnx	0.557326	0.0483449	0.23699	0.625033	0.0529939	0.250375	0.21091	no change	no change
SMED30017124	0	0	#N/A	0.548072	0.211566	NA	#N/A	#N/A	#N/A	NA
SMED30009817	TEX52	Testis-expressed protein 52 OS=Homo sapiens OX=9606 GN=TEX52 PE=4 SV=2 A6NCN8 TEX52_HUMAN 0.000000000002	Neural;Epidermal;Phyarnx	0.556925	0.00667896	0.0718773	-0.148793	0.678707	0.875733	-0.560911	no change	no change
SMED30022779	GALR2	Galanin receptor type 2 OS=Homo sapiens OX=9606 GN=GALR2 PE=1 SV=1 O43603 GALR2_HUMAN 0.00000028	#N/A	0.556491	0.579135	NA	0.355076	0.720805	NA	0.0578499	no change	no change
SMED30029882	TRAF1	TNF receptor-associated factor 1 OS=Homo sapiens OX=9606 GN=TRAF1 PE=1 SV=1 Q13077 TRAF1_HUMAN 0.00000000000199	Intestine	0.55595	0.00225315	0.0338364	0.419225	0.108407	0.367526	-0.0268413	no change	no change
SMED30027772	0	0	Cathepsin+ cell;Protonephridia;Intestine	0.555749	0.0213246	0.146956	0.255801	0.469274	NA	-0.222361	no change	no change
SMED30019083	0	0	#N/A	0.554789	0.316135	NA	1.67118	0.219353	NA	0.0408921	no change	no change
SMED30020848	PCK1	Phosphoenolpyruvate carboxykinase, cytosolic [GTP] OS=Homo sapiens OX=9606 GN=PCK1 PE=1 SV=3 P35558 PCKGC_HUMAN 0	Cathepsin+ cell	0.554468	6.67e-05	0.00236947	0.272212	0.132653	0.410582	-0.187765	no change	no change
SMED30019240	LRRIQ3	Leucine-rich repeat and IQ domain-containing protein 3 OS=Homo sapiens OX=9606 GN=LRRIQ3 PE=1 SV=1 A6PVS8 LRIQ3_HUMAN 6.37E-42	Epidermal;Phyarnx	0.554407	0.000936987	0.0178696	0.481468	0.0588001	0.264359	0.00958274	no change	no change
SMED30012641	ASIC2	Acid-sensing ion channel 2 OS=Homo sapiens OX=9606 GN=ASIC2 PE=1 SV=1 Q16515 ASIC2_HUMAN 0.0000000000392	#N/A	0.553983	0.12403	0.40325	0.512174	0.22113	0.529752	0.0757921	no change	no change
SMED30034752	MFN1	Mitofusin-1 OS=Homo sapiens OX=9606 GN=MFN1 PE=1 SV=3 Q8IWA4 MFN1_HUMAN 5.93E-24	Cathepsin+ cell;Epidermal;Parapharyngeal;Neural;Intestine	0.553969	8.01e-05	0.00273469	0.13857	0.464867	0.743754	-0.352796	no change	no change
SMED30035391	PCYT1A	Choline-phosphate cytidylyltransferase A OS=Homo sapiens OX=9606 GN=PCYT1A PE=1 SV=2 P49585 PCY1A_HUMAN 3.54E-42	Epidermal	0.553398	0.193818	NA	-0.244088	0.790736	NA	-0.681078	no change	no change
SMED30033477	LPA	Apolipoprotein(a) OS=Homo sapiens OX=9606 GN=LPA PE=1 SV=1 P08519 APOA_HUMAN 1.84E-36	Epidermal	0.552902	0.0336822	0.19284	0.768775	0.0177549	0.132264	0.302707	no change	no change
SMED30000126	CEP95	Centrosomal protein of 95 kDa OS=Homo sapiens OX=9606 GN=CEP95 PE=1 SV=1 Q96GE4 CEP95_HUMAN 1.5E-39	Neural;Epidermal;Phyarnx;Protonephridia	0.552813	0.00200309	0.0309501	0.336865	0.124151	0.395413	-0.122253	no change	no change
SMED30000920	mthl11	Probable G-protein coupled receptor Mth-like 11 OS=Drosophila melanogaster OX=7227 GN=mthl11 PE=3 SV=3 E=0.0000000000538	#N/A	0.552813	0.545965	NA	0.020144	0.990845	NA	0.128646	no change	no change
SMED30029166	CCDC178	Coiled-coil domain-containing protein 178 OS=Homo sapiens OX=9606 GN=CCDC178 PE=2 SV=3 Q5BJE1 CC178_HUMAN 0.0000000000739	Neural;Epidermal;Phyarnx;Protonephridia	0.551441	0.00468259	0.0557198	0.752393	0.00849153	0.0843047	0.278209	no change	no change
SMED30018263	0	Calponin-homology (CH) domain-containing protein (trembl:A0A1I8J3Z1:0.000232)	Neural	0.55112	0.0852854	0.331492	0.446727	0.384836	NA	-0.0111007	no change	no change
SMED30019592	NPR1	Atrial natriuretic peptide receptor 1 OS=Homo sapiens OX=9606 GN=NPR1 PE=1 SV=1 P16066 ANPRA_HUMAN 7.79E-132	Neural;Protonephridia	0.550287	0.000447326	0.0105073	0.332651	0.181483	0.479904	-0.108127	no change	no change
SMED30032444	DPH3	DPH3 homolog OS=Homo sapiens OX=9606 GN=DPH3 PE=1 SV=1 Q96FX2 DPH3_HUMAN 3.96E-30	#N/A	0.549743	0.162055	NA	0.0648796	0.940598	NA	-0.268341	no change	no change
SMED30003032	0	0	Epidermal;Phyarnx	0.549691	0.000846329	0.0165717	0.44541	0.0499227	0.240757	0.00260112	no change	no change
SMED30010160	0	0	Epidermal	0.549578	0.000170803	0.00510274	0.527851	0.407045	NA	0.107244	no change	no change
SMED30032800	DCLK3	Serine/threonine-protein kinase DCLK3 OS=Homo sapiens OX=9606 GN=DCLK3 PE=2 SV=2 Q9C098 DCLK3_HUMAN 1.46E-104	Cathepsin+ cell;Protonephridia	0.549194	0.0492224	0.238737	0.525974	0.0767603	0.306069	0.0678682	no change	no change
SMED30008458	GAA	Lysosomal alpha-glucosidase OS=Homo sapiens OX=9606 GN=GAA PE=1 SV=4 P10253 LYAG_HUMAN 0	Cathepsin+ cell;Intestine	0.59483	4.71e-05	0.00178592	0.485482	0.00246902	0.03761	-0.0225619	no change	no change
SMED30035350	DDX49	Probable ATP-dependent RNA helicase DDX49 OS=Homo sapiens OX=9606 GN=DDX49 PE=1 SV=1 Q9Y6V7 DDX49_HUMAN 4.61E-115	#N/A	0.548158	0.000724228	0.01472	0.346738	0.172653	0.468558	-0.10062	no change	no change
SMED30011793	NKX2-2	Homeobox protein Nkx-2.2 OS=Homo sapiens OX=9606 GN=NKX2-2 PE=2 SV=1 O95096 NKX22_HUMAN 2.25E-37	Intestine;Neoblast	0.548105	0.0117418	0.102563	0.0231499	0.924758	0.973459	-0.493065	no change	no change
SMED30026141	0	0	#N/A	0.547973	0.0515231	0.244937	0.454411	0.444271	0.729124	0.458849	no change	no change
SMED30011684	PLCB4	1-phosphatidylinositol 4,5-bisphosphate phosphodiesterase beta-4 OS=Homo sapiens OX=9606 GN=PLCB4 PE=1 SV=3 Q15147 PLCB4_HUMAN 0	Neural;Muscle;Cathepsin+ cell	0.594246	0.00101911	0.0190477	0.653825	0.000451827	0.0111957	0.115859	no change	no change
SMED30030027	BMP1	Bone morphogenetic protein 1 OS=Homo sapiens OX=9606 GN=BMP1 PE=1 SV=2 P13497 BMP1_HUMAN 1.15E-22	Intestine	0.593575	1.02e-06	8.52e-05	0.916401	5.54062e-05	0.00239958	0.351939	no change	no change
SMED30034460	0	0	#N/A	0.54705	0.459559	NA	0.229138	0.590372	NA	-0.29052	no change	no change
SMED30002849	DDB_G0278529	PXMP2/4 family protein 2 OS=Dictyostelium discoideum OX=44689 GN=DDB_G0278529 PE=3 SV=1 E=0.00000000754	#N/A	0.546735	0.0217919	0.148804	0.716446	0.0385472	0.207534	0.202112	no change	no change
SMED30026870	KY	Kyphoscoliosis peptidase OS=Homo sapiens OX=9606 GN=KY PE=1 SV=2 Q8NBH2 KY_HUMAN 6.33E-30	Neural;Epidermal;Protonephridia;Phyarnx;Intestine	0.546519	0.000890085	0.0172088	0.325865	0.10337	0.356605	-0.12134	no change	no change
SMED30020852	PPP1R16B	Protein phosphatase 1 regulatory inhibitor subunit 16B OS=Homo sapiens OX=9606 GN=PPP1R16B PE=1 SV=1 Q96T49 PP16B_HUMAN 5.13E-90	Epidermal;Phyarnx	0.546388	0.00117819	0.0211415	0.475905	0.0203129	0.143316	0.0228544	no change	no change
SMED30022431	CALU	Calumenin OS=Homo sapiens OX=9606 GN=CALU PE=1 SV=2 O43852 CALU_HUMAN 6.42E-31	Parapharyngeal	0.546313	0.000487534	0.0111993	-0.0470777	0.83253	0.940939	-0.512743	no change	no change
SMED30016941	SPECC1L	Cytospin-A OS=Homo sapiens OX=9606 GN=SPECC1L PE=1 SV=2 Q69YQ0 CYTSA_HUMAN 5.52E-20	Phyarnx;Protonephridia	0.546293	0.0437616	0.224174	0.738485	0.114703	NA	0.186059	no change	no change
SMED30006820	CFAP57	Cilia- and flagella-associated protein 57 OS=Homo sapiens OX=9606 GN=CFAP57 PE=2 SV=3 Q96MR6 CFA57_HUMAN 0	Neural;Intestine;Epidermal;Phyarnx;Protonephridia	0.5462	0.000282927	0.00756694	0.336585	0.0150628	0.12018	-0.139402	no change	no change
SMED30003664	0	0	#N/A	0.545835	0.096135	0.352254	0.0399386	0.930127	NA	-0.484463	no change	no change
SMED30013798	DUSP6	Dual specificity protein phosphatase 6 OS=Homo sapiens OX=9606 GN=DUSP6 PE=1 SV=2 Q16828 DUS6_HUMAN 1.11E-33	Cathepsin+ cell;Epidermal;Phyarnx;Intestine	0.589477	2.69e-06	0.000185095	0.614917	5.04389e-07	5.12216e-05	0.108175	no change	no change
SMED30007280	0	0	#N/A	0.545491	0.0087165	0.0854384	-0.0896837	0.797006	NA	-0.554613	no change	no change
SMED30013350	0	0	Neural	0.544688	0.00878354	0.0858708	0.0792711	0.782819	0.925247	-0.372058	no change	no change
SMED30021380	0	0	#N/A	0.544455	0.00222933	0.0335949	0.280468	0.173954	0.469276	-0.208326	no change	no change
SMED30019696	TRIM2	Tripartite motif-containing protein 2 OS=Homo sapiens OX=9606 GN=TRIM2 PE=1 SV=1 Q9C040 TRIM2_HUMAN 6.21E-74	Neural	0.544322	0.0522353	0.246665	-0.515095	0.297284	NA	-0.7413	no change	no change
SMED30002422	0	0	Epidermal	0.544161	0.0565969	0.257182	0.120546	0.821418	NA	-0.239616	no change	no change
SMED30010631	CD151	CD151 antigen OS=Homo sapiens OX=9606 GN=CD151 PE=1 SV=3 P48509 CD151_HUMAN 0.0000000000158	#N/A	0.404689	0.147317	0.43778	0.569374	0.170538	NA	0.262538	no change	no change
SMED30007085	0	0	Cathepsin+ cell;Neural	0.54371	0.000607388	0.013146	0.485943	0.0324901	0.189222	0.0255322	no change	no change
SMED30007268	0	0	Cathepsin+ cell;Epidermal	0.543476	0.000270949	0.0073339	0.601205	0.00721319	0.0771531	0.166899	no change	no change
SMED30016369	0	0	Neural;Epidermal;Phyarnx	0.542974	0.0984258	0.355826	-0.0291522	0.945481	NA	-0.544997	no change	no change
SMED30010960	HMCN1	Hemicentin-1 OS=Homo sapiens OX=9606 GN=HMCN1 PE=1 SV=2 Q96RW7 HMCN1_HUMAN 0.000000000613	Neural	0.40033	0.406925	NA	0.153951	0.846848	NA	-0.235679	no change	no change
SMED30016704	0	0	#N/A	0.542692	0.603449	NA	#N/A	#N/A	#N/A	-0.408976	no change	no change
SMED30006311	CNN2	Calponin-2 OS=Homo sapiens OX=9606 GN=CNN2 PE=1 SV=4 Q99439 CNN2_HUMAN 1.07E-45	Muscle;Neural	0.542302	3.25e-06	0.000211991	0.198164	0.270391	0.584531	-0.265662	no change	no change
SMED30018233	CALM3	Calmodulin-3 OS=Homo sapiens OX=9606 GN=CALM3 PE=1 SV=1 P0DP25 CALM3_HUMAN 2.43E-29	Neural	0.396487	0.0239829	0.157913	0.809573	0.0130136	0.109966	0.468076	no change	no change
SMED30010507	CAT	Catalase OS=Homo sapiens OX=9606 GN=CAT PE=1 SV=3 P04040 CATA_HUMAN 0	#N/A	0.541612	0.143218	0.431188	0.659166	0.0818611	NA	0.22773	no change	no change
SMED30029430	0	0	#N/A	0.541464	0.201564	NA	0.541568	0.0875258	NA	0.0785453	no change	no change
SMED30017206	EPB41L2	Band 4.1-like protein 2 OS=Homo sapiens OX=9606 GN=EPB41L2 PE=1 SV=1 O43491 E41L2_HUMAN 2.87E-82	Epidermal;Intestine;Phyarnx;Protonephridia	0.585704	2.26e-06	0.000161654	0.366973	0.00261716	0.0390584	-0.142622	no change	no change
SMED30034350	0	0	#N/A	0.53534	0.682907	NA	#N/A	#N/A	#N/A	NA
SMED30008051	MDH1B	Putative malate dehydrogenase 1B OS=Homo sapiens OX=9606 GN=MDH1B PE=2 SV=1 Q5I0G3 MDH1B_HUMAN 3.21E-82	Neural	0.540272	0.0212699	0.146772	0.437776	0.111885	0.374572	-0.0152405	no change	no change
SMED30006931	0	0	Cathepsin+ cell;Epidermal;Phyarnx;Protonephridia;Intestine	0.540194	0.000181093	0.00528369	0.41328	0.0848455	0.322044	-0.0353259	no change	no change
SMED30020574	DNAH1	Dynein heavy chain 1, axonemal OS=Homo sapiens OX=9606 GN=DNAH1 PE=1 SV=5 Q9P2D7 DYH1_HUMAN 0	Neural;Epidermal;Phyarnx;Protonephridia	0.585567	3.09e-05	0.00130624	0.93247	1.08713e-09	3.09833e-07	0.403339	no change	no change
SMED30002748	XPOT	Exportin-T OS=Homo sapiens OX=9606 GN=XPOT PE=1 SV=2 O43592 XPOT_HUMAN 3E-70	#N/A	0.581132	2.24e-05	0.000996181	0.543454	0.00285959	0.0409473	0.0421032	no change	no change
SMED30010804	DNAH5	Dynein heavy chain 5, axonemal OS=Homo sapiens OX=9606 GN=DNAH5 PE=1 SV=3 Q8TE73 DYH5_HUMAN 0	#N/A	0.538822	0.119184	0.394691	1.01048	0.06022	NA	0.504419	no change	no change
SMED30021414	TTC7B	Tetratricopeptide repeat protein 7B OS=Homo sapiens OX=9606 GN=TTC7B PE=1 SV=3 Q86TV6 TTC7B_HUMAN 1.98E-95	#N/A	0.538633	0.000432559	0.0102293	0.135749	0.493818	0.76381	-0.305501	no change	no change
SMED30028562	PDE4D	cAMP-specific 3',5'-cyclic phosphodiesterase 4D OS=Homo sapiens OX=9606 GN=PDE4D PE=1 SV=2 Q08499 PDE4D_HUMAN 0	Neural;Parapharyngeal;Muscle	0.538498	4.14e-05	0.001611	0.46605	0.121401	0.390867	0.0334479	no change	no change
SMED30001242	ANK1	Ankyrin-1 OS=Homo sapiens OX=9606 GN=ANK1 PE=1 SV=3 P16157 ANK1_HUMAN 1.8E-45	Cathepsin+ cell;Epidermal;Phyarnx	0.3956	0.00856135	0.084582	0.0781219	0.785092	0.926349	-0.206051	no change	no change
SMED30008665	ADORA2A	Adenosine receptor A2a OS=Homo sapiens OX=9606 GN=ADORA2A PE=1 SV=2 P29274 AA2AR_HUMAN 0.000000399	#N/A	0.538068	0.342599	NA	0.983049	0.438745	NA	-0.399099	no change	no change
SMED30014278	FGD4	FYVE, RhoGEF and PH domain-containing protein 4 OS=Homo sapiens OX=9606 GN=FGD4 PE=1 SV=2 Q96M96 FGD4_HUMAN 0.00000000000101	#N/A	0.537997	0.0111659	0.0993874	0.454833	0.338165	NA	0.108478	no change	no change
SMED30026649	0	0	#N/A	0.536878	0.0720422	0.30127	-0.276786	0.442814	NA	-0.76841	no change	no change
SMED30009182	0	0	Parapharyngeal;Neural	0.536795	0.00911995	0.0877826	0.389054	0.315337	0.626631	-0.160863	no change	no change
SMED30028659	CFAP100	Cilia- and flagella-associated protein 100 OS=Homo sapiens OX=9606 GN=CFAP100 PE=2 SV=1 Q494V2 CP100_HUMAN 4.35E-107	Neural;Epidermal;Phyarnx;Protonephridia	0.536668	0.00303355	0.041811	-0.0847502	0.788385	0.927481	-0.472171	no change	no change
SMED30027542	CLVS2	Clavesin-2 OS=Homo sapiens OX=9606 GN=CLVS2 PE=2 SV=1 Q5SYC1 CLVS2_HUMAN 0.0000000000153	Epidermal;Parapharyngeal;Phyarnx	0.536247	0.000273368	0.00736389	0.235008	0.287808	0.600549	-0.234053	no change	no change
SMED30032093	MAP3K3	Mitogen-activated protein kinase kinase kinase 3 OS=Homo sapiens OX=9606 GN=MAP3K3 PE=1 SV=2 Q99759 M3K3_HUMAN 3.84E-29	Cathepsin+ cell;Muscle;Protonephridia	0.536024	0.00274248	0.0391439	0.19635	0.479528	0.752645	-0.263154	no change	no change
SMED30029683	ITPR3	Inositol 1,4,5-trisphosphate receptor type 3 OS=Homo sapiens OX=9606 GN=ITPR3 PE=1 SV=2 Q14573 ITPR3_HUMAN 1.14E-59	Neural;Muscle;Cathepsin+ cell	0.535999	0.0121913	0.104459	0.409095	0.190416	0.49119	-0.0482512	no change	no change
SMED30023505	0	0	#N/A	0.535877	0.521656	NA	0.964808	0.487212	NA	-0.0449229	no change	no change
SMED30004906	CHRNA6	Neuronal acetylcholine receptor subunit alpha-6 OS=Homo sapiens OX=9606 GN=CHRNA6 PE=1 SV=1 Q15825 ACHA6_HUMAN 2.45E-62	#N/A	0.395424	0.0303548	0.181853	0.0665519	0.7882	0.927481	-0.251892	no change	no change
SMED30016583	0	0	Phyarnx	0.534288	0.00565836	0.0637516	0.583438	0.0109148	0.0985852	0.127811	no change	no change
SMED30031859	STOM	Erythrocyte band 7 integral membrane protein OS=Homo sapiens OX=9606 GN=STOM PE=1 SV=3 P27105 STOM_HUMAN 1.43E-100	Parapharyngeal	0.532937	0.039187	0.211324	0.141591	0.788274	NA	-0.44752	no change	no change
SMED30009453	MUC6	Mucin-6 OS=Homo sapiens OX=9606 GN=MUC6 PE=1 SV=3 Q6W4X9 MUC6_HUMAN 0.0000000000619	#N/A	0.580499	5.31e-05	0.0019749	0.852367	7.82761e-07	7.05683e-05	0.346282	no change	no change
SMED30009783	0	0	Neoblast	0.53233	0.101882	0.363085	-0.0625457	0.951586	NA	-0.00604166	no change	no change
SMED30029873	EGR1	Early growth response protein 1 OS=Homo sapiens OX=9606 GN=EGR1 PE=1 SV=1 P18146 EGR1_HUMAN 2.55E-31	Epidermal	0.532243	0.00119296	0.0213384	0.136816	0.416062	0.711593	-0.319418	no change	no change
SMED30016231	PCDH9	Protocadherin-9 OS=Homo sapiens OX=9606 GN=PCDH9 PE=1 SV=2 Q9HC56 PCDH9_HUMAN 3.5E-70	Neural	0.531969	0.0198217	0.141435	0.10119	0.733445	0.904016	-0.395955	no change	no change
SMED30008605	DDX47	Probable ATP-dependent RNA helicase DDX47 OS=Homo sapiens OX=9606 GN=DDX47 PE=1 SV=1 Q9H0S4 DDX47_HUMAN 8.18E-98	#N/A	0.531375	0.00438706	0.0531822	0.130637	0.609237	0.836282	-0.316238	no change	no change
SMED30015359	USP47	Ubiquitin carboxyl-terminal hydrolase 47 OS=Homo sapiens OX=9606 GN=USP47 PE=1 SV=3 Q96K76 UBP47_HUMAN 0.0000000000195	Intestine	0.530973	0.000358723	0.00903483	0.810611	0.00910875	0.0885323	0.408682	no change	no change
SMED30028883	PGLYRP3	Peptidoglycan recognition protein 3 OS=Homo sapiens OX=9606 GN=PGLYRP3 PE=1 SV=1 Q96LB9 PGRP3_HUMAN 0.0000000000641	Protonephridia	0.530009	0.0523185	0.246665	0.625417	0.169149	NA	0.254686	no change	no change
SMED30028063	0	0	Phyarnx;Protonephridia	0.52949	0.00707673	0.074852	0.464285	0.122833	0.393178	0.0245	no change	no change
SMED30032876	WDR75	WD repeat-containing protein 75 OS=Homo sapiens OX=9606 GN=WDR75 PE=1 SV=1 Q8IWA0 WDR75_HUMAN 2.34E-22	#N/A	0.529329	0.00272369	0.0391244	0.031496	0.903891	0.965318	-0.425801	no change	no change
SMED30022217	L3HYPDH	Trans-3-hydroxy-L-proline dehydratase OS=Homo sapiens OX=9606 GN=L3HYPDH PE=1 SV=2 Q96EM0 T3HPD_HUMAN 3.52E-60	Cathepsin+ cell;Intestine	0.529196	0.0128633	0.107992	0.245643	0.466686	0.745197	-0.159583	no change	no change
SMED30035958	CFAP410	Cilia- and flagella-associated protein 410 OS=Homo sapiens OX=9606 GN=CFAP410 PE=1 SV=1 O43822 CF410_HUMAN 4.03E-35	#N/A	0.529032	0.112224	0.382694	-0.0303251	0.929531	NA	-0.471313	no change	no change
SMED30012207	PI16	Peptidase inhibitor 16 OS=Homo sapiens OX=9606 GN=PI16 PE=1 SV=1 Q6UXB8 PI16_HUMAN 3.16E-17	#N/A	0.389415	0.0096864	0.0912048	0.488297	0.138377	0.420702	0.243509	no change	no change
SMED30011396	0	0	Cathepsin+ cell;Intestine	0.528839	9.45e-05	0.00315068	0.331901	0.0974849	0.345808	-0.129388	no change	no change
SMED30010655	0	0	Phyarnx	0.528636	0.0643271	0.279855	0.197383	0.710162	NA	0.0087202	no change	no change
SMED30022873	0	0	Muscle	0.52851	0.0925342	0.344955	0.859359	0.0801783	NA	0.431175	no change	no change
SMED30007639	IWS1	Protein IWS1 homolog OS=Homo sapiens OX=9606 GN=IWS1 PE=1 SV=2 Q96ST2 IWS1_HUMAN 1.45E-17	#N/A	0.528033	0.667469	NA	#N/A	#N/A	#N/A	0.54936	no change	no change
SMED30034110	DNAI2	Dynein intermediate chain 2, axonemal OS=Homo sapiens OX=9606 GN=DNAI2 PE=1 SV=2 Q9GZS0 DNAI2_HUMAN 0	Neural;Intestine;Epidermal;Phyarnx;Protonephridia	0.527811	0.000128944	0.00405722	0.465325	0.0352187	0.198569	0.0196432	no change	no change
SMED30025849	CSPP1	Centrosome and spindle pole-associated protein 1 OS=Homo sapiens OX=9606 GN=CSPP1 PE=1 SV=4 Q1MSJ5 CSPP1_HUMAN 0.000000000604	Neural;Epidermal;Phyarnx	0.527479	0.0219266	0.149364	0.339212	0.172475	0.468461	-0.0927573	no change	no change
SMED30020480	0	0	#N/A	0.579735	7.88e-07	6.83e-05	0.846777	3.6545e-08	5.47246e-06	0.347982	no change	no change
SMED30001734	0	0	#N/A	0.52684	0.0874274	0.33536	0.257978	0.660578	NA	-0.174308	no change	no change
SMED30000479	0	0	#N/A	0.526661	0.0785008	0.316427	0.442036	0.359834	NA	0.0652436	no change	no change
SMED30020347	TRPM3	Transient receptor potential cation channel subfamily M member 3 OS=Homo sapiens OX=9606 GN=TRPM3 PE=2 SV=4 Q9HCF6 TRPM3_HUMAN 9.32E-167	Muscle;Epidermal;Protonephridia;Neural	0.383897	0.0347914	0.196585	0.505441	0.102425	0.354732	0.130767	no change	no change
SMED30021548	TUBA3E	Tubulin alpha-3E chain OS=Homo sapiens OX=9606 GN=TUBA3E PE=1 SV=2 Q6PEY2 TBA3E_HUMAN 1.51E-84	#N/A	0.526241	0.679666	NA	#N/A	#N/A	#N/A	0.0489686	no change	no change
SMED30024973	0	0	Intestine;Cathepsin+ cell	0.52478	0.00114344	0.02075	-0.247575	0.379579	0.681207	-0.668579	no change	no change
SMED30017559	0	GCR139 (trembl:A0A193KUF3:0) ; GCR139 (gcr139) (ncbi:KX018936.1)	#N/A	0.524503	0.663841	NA	#N/A	#N/A	#N/A	-0.239054	no change	no change
SMED30012799	SLC39A1	Zinc transporter ZIP1 OS=Homo sapiens OX=9606 GN=SLC39A1 PE=1 SV=1 Q9NY26 S39A1_HUMAN 1.79E-43	Intestine	0.523974	0.105956	0.371358	0.544624	0.0333632	0.192585	0.0327753	no change	no change
SMED30018052	COL6A6	Collagen alpha-6(VI) chain OS=Homo sapiens OX=9606 GN=COL6A6 PE=1 SV=2 A6NMZ7 CO6A6_HUMAN 2.95E-64	#N/A	0.579039	7.68e-07	6.79e-05	0.527818	0.000449278	0.0111957	0.0221826	no change	no change
SMED30007202	NPR1	Atrial natriuretic peptide receptor 1 OS=Homo sapiens OX=9606 GN=NPR1 PE=1 SV=1 P16066 ANPRA_HUMAN 0	Neural	0.52371	0.00484096	0.0568813	0.612974	0.0114323	0.10169	0.195683	no change	no change
SMED30005936	TTN	Titin OS=Homo sapiens OX=9606 GN=TTN PE=1 SV=4 Q8WZ42 TITIN_HUMAN 8.16E-123	Parapharyngeal;Muscle	0.523656	0.143651	0.431753	0.541194	0.0329531	0.191163	0.0810665	no change	no change
SMED30011111	CCDC170	Coiled-coil domain-containing protein 170 OS=Homo sapiens OX=9606 GN=CCDC170 PE=1 SV=3 Q8IYT3 CC170_HUMAN 1.58E-24	Neural;Epidermal;Phyarnx	0.523573	0.00331144	0.04423	0.553105	0.0637922	0.275632	0.192672	no change	no change
SMED30025753	0	0	Neural;Epidermal;Muscle;Cathepsin+ cell;Phyarnx;Protonephridia;Intestine;Parapharyngeal	0.523059	3.81e-05	0.00152639	0.534568	0.0705681	0.292571	0.0876169	no change	no change
SMED30021344	0	0	Epidermal	0.57529	0.00192939	0.0301163	0.622586	0.00191908	0.0314565	0.12379	no change	no change
SMED30034356	0	0	Neural	0.520623	0.0386689	0.209257	-0.0220593	0.949578	0.981201	-0.413896	no change	no change
SMED30007466	USP2	Ubiquitin carboxyl-terminal hydrolase 2 OS=Homo sapiens OX=9606 GN=USP2 PE=1 SV=2 O75604 UBP2_HUMAN 1.16E-112	#N/A	0.520257	0.00115611	0.0209123	0.219025	0.441041	0.72804	-0.189839	no change	no change
SMED30010504	0	0	Neural;Epidermal;Phyarnx;Protonephridia	0.5201	0.167466	0.466555	0.150966	0.763896	NA	-0.134534	no change	no change
SMED30005211	CFAP47	Cilia- and flagella-associated protein 47 OS=Homo sapiens OX=9606 GN=CFAP47 PE=2 SV=5 Q6ZTR5 CFA47_HUMAN 0	Neural;Epidermal;Phyarnx;Protonephridia	0.575027	0.000478173	0.0110358	0.910718	3.04771e-08	4.72396e-06	0.385523	no change	no change
SMED30000376	DNHD1	Dynein heavy chain domain-containing protein 1 OS=Homo sapiens OX=9606 GN=DNHD1 PE=2 SV=2 Q96M86 DNHD1_HUMAN 2.99E-20	Neural;Epidermal;Phyarnx;Protonephridia	0.574562	0.000160694	0.0048264	0.896479	1.02164e-05	0.00062682	0.382972	no change	no change
SMED30035638	0	0	#N/A	0.519571	0.0934133	0.346356	0.2042	0.721095	NA	0.00177523	no change	no change
SMED30024465	0	0	#N/A	0.51943	0.052343	0.246665	0.591869	0.162506	NA	0.144225	no change	no change
SMED30014964	ASCC2	Activating signal cointegrator 1 complex subunit 2 OS=Homo sapiens OX=9606 GN=ASCC2 PE=1 SV=3 Q9H1I8 ASCC2_HUMAN 2.81E-30	#N/A	0.519428	0.112981	0.383354	-0.329575	0.797132	NA	0.079351	no change	no change
SMED30016027	0	0	#N/A	0.519176	0.00463514	0.0553899	0.463812	0.200282	0.504129	0.0507237	no change	no change
SMED30026872	MIB1	E3 ubiquitin-protein ligase MIB1 OS=Homo sapiens OX=9606 GN=MIB1 PE=1 SV=1 Q86YT6 MIB1_HUMAN 0	Neural	0.51819	0.00359793	0.0470496	0.333643	0.168153	0.463283	-0.135748	no change	no change
SMED30027426	0	0	#N/A	0.517781	0.370968	NA	0.335794	0.492886	NA	-0.0870203	no change	no change
SMED30027674	SPATA6L	Spermatogenesis associated 6-like protein OS=Homo sapiens OX=9606 GN=SPATA6L PE=2 SV=2 Q8N4H0 SPA6L_HUMAN 0.000000006	#N/A	0.517234	0.33361	NA	-0.0660565	0.946778	NA	0.0745302	no change	no change
SMED30009257	CCDC157	Coiled-coil domain-containing protein 157 OS=Homo sapiens OX=9606 GN=CCDC157 PE=2 SV=3 Q569K6 CC157_HUMAN 2.16E-33	Neural	0.516624	0.0423712	0.21967	0.750816	0.0471833	0.233799	0.464636	no change	no change
SMED30022315	AOC1	Amiloride-sensitive amine oxidase [copper-containing] OS=Homo sapiens OX=9606 GN=AOC1 PE=1 SV=4 P19801 AOC1_HUMAN 3.85E-69	#N/A	0.516585	0.225281	NA	-0.113325	0.774897	NA	-0.492353	no change	no change
SMED30001835	0	0	#N/A	0.516435	0.082529	0.32631	0.0803347	0.90191	NA	-0.195591	no change	no change
SMED30025797	TRAF2	TNF receptor-associated factor 2 OS=Homo sapiens OX=9606 GN=TRAF2 PE=1 SV=2 Q12933 TRAF2_HUMAN 6.95E-21	Intestine	0.516171	0.00369401	0.0476951	0.142239	0.764853	0.91778	-0.322789	no change	no change
SMED30035584	SAXO1	Stabilizer of axonemal microtubules 1 OS=Homo sapiens OX=9606 GN=SAXO1 PE=1 SV=2 Q8IYX7 SAXO1_HUMAN 7.44E-58	Neural;Epidermal;Phyarnx;Protonephridia	0.516019	0.00408277	0.0508914	0.160408	0.430346	0.722285	-0.246373	no change	no change
SMED30004315	BEST1	Bestrophin-1 OS=Homo sapiens OX=9606 GN=BEST1 PE=1 SV=1 O76090 BEST1_HUMAN 4.27E-77	Neural;Phyarnx;Intestine	0.379453	0.0210772	0.146329	0.497559	0.0239199	0.158301	0.20218	no change	no change
SMED30033687	DHX8	ATP-dependent RNA helicase DHX8 OS=Homo sapiens OX=9606 GN=DHX8 PE=1 SV=1 Q14562 DHX8_HUMAN 5.17E-168	#N/A	0.514965	0.00148906	0.0248478	0.488374	0.015864	0.124034	0.0477839	no change	no change
SMED30032112	SRR	Serine racemase OS=Homo sapiens OX=9606 GN=SRR PE=1 SV=1 Q9GZT4 SRR_HUMAN 1.12E-66	#N/A	0.514105	0.016764	0.126992	0.232709	0.557131	NA	-0.208059	no change	no change
SMED30035047	SPAG17	Sperm-associated antigen 17 OS=Homo sapiens OX=9606 GN=SPAG17 PE=2 SV=1 Q6Q759 SPG17_HUMAN 4.7E-84	Neural;Epidermal;Phyarnx;Protonephridia	0.572773	6.93e-05	0.0024463	0.687798	7.26979e-06	0.000479318	0.180949	no change	no change
SMED30009581	0	0	#N/A	0.513464	0.0183718	0.134443	0.108947	0.707912	0.890334	-0.406065	no change	no change
SMED30035431	TUBA3D	Tubulin alpha-3D chain OS=Homo sapiens OX=9606 GN=TUBA3D PE=1 SV=1 P0DPH8 TBA3D_HUMAN 0	#N/A	0.368816	0.695666	NA	#N/A	#N/A	#N/A	0.69786	no change	no change
SMED30014715	0	0	#N/A	0.512087	0.0869393	0.334792	0.284063	0.194985	0.496712	-0.179265	no change	no change
SMED30016387	TRAK1	Trafficking kinesin-binding protein 1 OS=Homo sapiens OX=9606 GN=TRAK1 PE=1 SV=1 Q9UPV9 TRAK1_HUMAN 7.47E-56	Cathepsin+ cell;Phyarnx	0.512032	0.000363663	0.00910419	0.433712	0.0381245	0.205886	-0.0185235	no change	no change
SMED30021288	Npun_R6513	Bacterial dynamin-like protein OS=Nostoc punctiforme (strain ATCC 29133 / PCC 73102) OX=63737 GN=Npun_R6513 PE=1 SV=1 E=0.0000000617	Cathepsin+ cell;Intestine	0.511632	0.000232992	0.00646223	0.172937	0.467886	0.746308	-0.252828	no change	no change
SMED30007154	0	0	#N/A	0.51137	0.0679706	0.290752	0.657324	0.339272	NA	0.32925	no change	no change
SMED30035032	PLA2G2A	Phospholipase A2, membrane associated OS=Homo sapiens OX=9606 GN=PLA2G2A PE=1 SV=2 P14555 PA2GA_HUMAN 0.00000000000000558	Parapharyngeal	0.511257	0.176174	NA	0.262826	0.696005	NA	-0.304981	no change	no change
SMED30000968	PHRF1	PHD and RING finger domain-containing protein 1 OS=Homo sapiens OX=9606 GN=PHRF1 PE=1 SV=3 Q9P1Y6 PHRF1_HUMAN 2.19E-24	#N/A	0.511119	0.01685	0.127393	-0.0371814	0.906462	0.966194	-0.482605	no change	no change
SMED30003724	CALML5	Calmodulin-like protein 5 OS=Homo sapiens OX=9606 GN=CALML5 PE=1 SV=2 Q9NZT1 CALL5_HUMAN 0.000000000017	Cathepsin+ cell	0.510781	0.0707063	0.297247	0.0478218	0.916668	NA	-0.566957	no change	no change
SMED30002712	DNAH3	Dynein heavy chain 3, axonemal OS=Homo sapiens OX=9606 GN=DNAH3 PE=2 SV=1 Q8TD57 DYH3_HUMAN 0.000000000000000656	Neoblast	0.569545	0.000245226	0.00673479	0.783913	0.00134212	0.0247676	0.296248	no change	no change
SMED30006651	GRIK5	Glutamate receptor ionotropic, kainate 5 OS=Homo sapiens OX=9606 GN=GRIK5 PE=2 SV=2 Q16478 GRIK5_HUMAN 0.000000000000221	#N/A	0.510586	0.503862	NA	0.780808	0.529357	NA	-0.712477	no change	no change
SMED30034323	RAC1	Ras-related C3 botulinum toxin substrate 1 OS=Homo sapiens OX=9606 GN=RAC1 PE=1 SV=1 P63000 RAC1_HUMAN 3.21E-52	Phyarnx	0.510447	0.172346	0.475199	1.68762	0.13022	NA	0.76079	no change	no change
SMED30009117	0	0	#N/A	0.510415	0.220171	NA	-0.105081	0.805811	0.933367	-0.529025	no change	no change
SMED30008218	PDE1C	Calcium/calmodulin-dependent 3',5'-cyclic nucleotide phosphodiesterase 1C OS=Homo sapiens OX=9606 GN=PDE1C PE=1 SV=1 Q14123 PDE1C_HUMAN 1.57E-150	Neural	0.510197	0.0635091	0.277911	0.0237472	0.955625	NA	-0.451816	no change	no change
SMED30024444	0	0	#N/A	0.509515	0.578796	NA	2.59528	0.241788	NA	0.182655	no change	no change
SMED30010667	0	0	Cathepsin+ cell;Intestine	0.50926	1.44e-05	0.000704156	0.320899	0.0320667	0.187647	-0.115432	no change	no change
SMED30017313	0	0	#N/A	0.509114	0.104538	0.368342	#N/A	#N/A	#N/A	-0.190851	no change	no change
SMED30001049	USP47	Ubiquitin carboxyl-terminal hydrolase 47 OS=Homo sapiens OX=9606 GN=USP47 PE=1 SV=3 Q96K76 UBP47_HUMAN 0.000000834	Cathepsin+ cell;Neural;Epidermal;Phyarnx	0.508796	0.00121	0.0215403	0.457099	0.0469838	0.233403	0.00572473	no change	no change
SMED30002317	HELZ2	Helicase with zinc finger domain 2 OS=Homo sapiens OX=9606 GN=HELZ2 PE=1 SV=6 Q9BYK8 HELZ2_HUMAN 7.03E-48	Neural	0.508748	0.50628	NA	1.2468	0.281593	NA	0.123978	no change	no change
SMED30028653	IQCH	IQ domain-containing protein H OS=Homo sapiens OX=9606 GN=IQCH PE=2 SV=2 Q86VS3 IQCH_HUMAN 0	Neural;Epidermal;Phyarnx	0.508681	0.0031365	0.0427577	0.588314	0.0323711	0.188902	0.125872	no change	no change
SMED30014900	0	0	Cathepsin+ cell;Intestine;Phyarnx	0.508403	0.01964	0.140699	0.907533	0.00688781	0.0746672	0.438976	no change	no change
SMED30028011	GALNT10	Polypeptide N-acetylgalactosaminyltransferase 10 OS=Homo sapiens OX=9606 GN=GALNT10 PE=1 SV=2 Q86SR1 GLT10_HUMAN 5.42E-174	#N/A	0.508232	0.000406892	0.00974545	0.578239	0.0191091	0.137148	0.135867	no change	no change
SMED30000477	GRINA	Protein lifeguard 1 OS=Homo sapiens OX=9606 GN=GRINA PE=2 SV=1 Q7Z429 LFG1_HUMAN 8.64E-59	Intestine	0.507959	0.159465	NA	0.148384	0.841157	NA	-0.0334765	no change	no change
SMED30000377	MAGI2	Membrane-associated guanylate kinase, WW and PDZ domain-containing protein 2 OS=Homo sapiens OX=9606 GN=MAGI2 PE=1 SV=3 Q86UL8 MAGI2_HUMAN 2.37E-26	Muscle;Protonephridia;Neural	0.507717	0.00939186	0.08933	0.015851	0.945803	0.980656	-0.380542	no change	no change
SMED30021926	CLCA1	Calcium-activated chloride channel regulator 1 OS=Homo sapiens OX=9606 GN=CLCA1 PE=1 SV=3 A8K7I4 CLCA1_HUMAN 1.94E-27	Cathepsin+ cell	0.507405	0.000220085	0.00622724	0.481926	0.0469711	0.233403	0.0234993	no change	no change
SMED30010158	KIF12	Kinesin-like protein KIF12 OS=Homo sapiens OX=9606 GN=KIF12 PE=1 SV=3 Q96FN5 KIF12_HUMAN 1.55E-97	#N/A	0.507067	0.167612	0.466782	1.29983	0.252719	NA	0.41442	no change	no change
SMED30032713	0	0	#N/A	0.506813	0.319865	NA	-0.281718	0.716849	NA	-0.412857	no change	no change
SMED30025902	SPEF2	Sperm flagellar protein 2 OS=Homo sapiens OX=9606 GN=SPEF2 PE=1 SV=2 Q9C093 SPEF2_HUMAN 2.36E-150	Neural;Epidermal;Phyarnx;Protonephridia	0.506648	0.000373263	0.00915766	0.441812	0.0127543	0.108769	0.0137013	no change	no change
SMED30007796	0	0	#N/A	0.506411	0.618402	NA	0.425267	0.833694	NA	0.578576	no change	no change
SMED30006047	EFCAB5	EF-hand calcium-binding domain-containing protein 5 OS=Homo sapiens OX=9606 GN=EFCAB5 PE=1 SV=3 A4FU69 EFCB5_HUMAN 1.64E-87	Neural;Epidermal;Phyarnx;Protonephridia	0.568158	6.25e-05	0.00224447	0.594671	2.33091e-05	0.00119956	0.0982917	no change	no change
SMED30012107	ZMYND12	Zinc finger MYND domain-containing protein 12 OS=Homo sapiens OX=9606 GN=ZMYND12 PE=2 SV=3 Q9H0C1 ZMY12_HUMAN 6.25E-103	Phyarnx	0.506258	0.0119482	0.103321	0.440104	0.141012	0.423215	0.0340756	no change	no change
SMED30030007	CROCC	Rootletin OS=Homo sapiens OX=9606 GN=CROCC PE=1 SV=1 Q5TZA2 CROCC_HUMAN 0	Neural;Epidermal;Protonephridia;Phyarnx	0.562953	9.88e-05	0.00326353	0.539887	0.000190717	0.00635843	0.0544081	no change	no change
SMED30011233	0	0	#N/A	0.504595	0.00929873	0.0887448	0.0383902	0.88036	0.956317	-0.425531	no change	no change
SMED30033630	0	0	#N/A	0.504442	0.0369136	0.20396	0.835393	0.0265547	0.168259	0.51016	no change	no change
SMED30033716	0	0	Intestine	0.562647	0.000375404	0.00918718	0.518686	0.000525619	0.0125171	0.0183244	no change	no change
SMED30025950	0	0	#N/A	0.504101	0.00430743	0.0527073	0.0863144	0.680433	0.876242	-0.335113	no change	no change
SMED30023232	SETD5	Histone-lysine N-methyltransferase SETD5 OS=Homo sapiens OX=9606 GN=SETD5 PE=1 SV=2 Q9C0A6 SETD5_HUMAN 3.99E-27	Neural	0.504076	0.00877603	0.0858708	-0.0558632	0.793848	0.930552	-0.481156	no change	no change
SMED30015622	SGSM1	Small G protein signaling modulator 1 OS=Homo sapiens OX=9606 GN=SGSM1 PE=1 SV=2 Q2NKQ1 SGSM1_HUMAN 6.32E-127	Neural;Parapharyngeal	0.503826	0.0145207	0.116842	0.344847	0.325418	0.636499	-0.114026	no change	no change
SMED30023499	PRDM14	PR domain zinc finger protein 14 OS=Homo sapiens OX=9606 GN=PRDM14 PE=1 SV=1 Q9GZV8 PRD14_HUMAN 6.26E-26	#N/A	0.5033	0.413442	NA	0.613	0.599832	NA	-0.0746979	no change	no change
SMED30018770	0	0	Parapharyngeal	0.560255	5.87e-06	0.000348045	0.518384	0.0010688	0.0207534	0.0376288	no change	no change
SMED30023882	CROCC	Rootletin OS=Homo sapiens OX=9606 GN=CROCC PE=1 SV=1 Q5TZA2 CROCC_HUMAN 0	Neural;Epidermal;Phyarnx;Protonephridia	0.547502	0.000495708	0.0112534	0.689303	1.21395e-07	1.52218e-05	0.221688	no change	no change
SMED30010991	0	0	Epidermal;Phyarnx	0.547419	0.00341903	0.0452901	0.762202	1.22925e-05	0.000724026	0.292321	no change	no change
SMED30015584	SYNE1	Nesprin-1 OS=Homo sapiens OX=9606 GN=SYNE1 PE=1 SV=4 Q8NF91 SYNE1_HUMAN 1.11E-64	Neural;Cathepsin+ cell;Muscle;Phyarnx;Protonephridia	0.500096	0.141868	0.429674	-0.143199	0.871901	NA	-0.675971	no change	no change
SMED30012757	TEKT4	Tektin-4 OS=Homo sapiens OX=9606 GN=TEKT4 PE=1 SV=1 Q8WW24 TEKT4_HUMAN 3.56E-120	Neural;Epidermal;Phyarnx;Protonephridia;Intestine	0.500052	0.000803838	0.0159814	0.261555	0.180111	0.477571	-0.155855	no change	no change
SMED30006374	0	0	#N/A	0.500019	0.0112972	0.0998013	-0.294082	0.232489	0.541535	-0.681285	no change	no change
SMED30025365	DDX31	Probable ATP-dependent RNA helicase DDX31 OS=Homo sapiens OX=9606 GN=DDX31 PE=1 SV=2 Q9H8H2 DDX31_HUMAN 1.27E-129	#N/A	0.499904	0.00884058	0.0862782	0.472259	0.116568	0.382459	0.0267489	no change	no change
SMED30011004	0	0	#N/A	0.499365	0.545309	NA	0.696716	0.759637	NA	-0.237616	no change	no change
SMED30031687	TRAF6	TNF receptor-associated factor 6 OS=Homo sapiens OX=9606 GN=TRAF6 PE=1 SV=1 Q9Y4K3 TRAF6_HUMAN 1.08E-26	Neural;Muscle;Cathepsin+ cell;Phyarnx;Parapharyngeal	0.359237	0.0487624	0.23757	-0.353473	0.36072	0.66762	-0.50705	no change	no change
SMED30020525	DNAI1	Dynein intermediate chain 1, axonemal OS=Homo sapiens OX=9606 GN=DNAI1 PE=1 SV=1 Q9UI46 DNAI1_HUMAN 0	Neural;Epidermal;Phyarnx;Protonephridia	0.540294	0.000321291	0.00841273	0.631921	0.0015886	0.0280706	0.194437	no change	no change
SMED30008782	MGLL	Monoglyceride lipase OS=Homo sapiens OX=9606 GN=MGLL PE=1 SV=2 Q99685 MGLL_HUMAN 4.74E-43	Intestine	0.35922	0.079863	0.32005	0.0334823	0.93364	NA	-0.283981	no change	no change
SMED30019142	JMJD6	Bifunctional arginine demethylase and lysyl-hydroxylase JMJD6 OS=Homo sapiens OX=9606 GN=JMJD6 PE=1 SV=1 Q6NYC1 JMJD6_HUMAN 2.48E-94	#N/A	0.353272	0.485828	NA	0.994945	0.421901	NA	-0.705182	no change	no change
SMED30007340	0	0	#N/A	0.503421	0.379539	NA	#N/A	#N/A	#N/A	NA
SMED30017793	SUR1	Mannosyl phosphorylinositol ceramide synthase SUR1 OS=Saccharomyces cerevisiae (strain ATCC 204508 / S288c) OX=559292 GN=SUR1 PE=1 SV=1 E=4.17E-19	#N/A	0.350882	0.140128	0.427631	0.770188	0.0337782	0.193914	0.514992	no change	no change
SMED30016875	ROCK1	Rho-associated protein kinase 1 OS=Homo sapiens OX=9606 GN=ROCK1 PE=1 SV=1 Q13464 ROCK1_HUMAN 2.25E-98	Cathepsin+ cell;Intestine;Neural;Epidermal;Phyarnx;Protonephridia;Parapharyngeal	0.497561	0.000278723	0.0074723	0.584728	0.00413743	0.052295	0.145625	no change	no change
SMED30020895	PAXIP1	PAX-interacting protein 1 OS=Homo sapiens OX=9606 GN=PAXIP1 PE=1 SV=2 Q6ZW49 PAXI1_HUMAN 3.55E-19	#N/A	0.50311	0.0398731	0.213269	#N/A	#N/A	#N/A	NA
SMED30009928	SART1	U4/U6.U5 tri-snRNP-associated protein 1 OS=Homo sapiens OX=9606 GN=SART1 PE=1 SV=1 O43290 SNUT1_HUMAN 3.37E-33	Neoblast	0.497175	0.00481279	0.0567786	0.224152	0.423166	0.717627	-0.209067	no change	no change
SMED30032426	POU4F3	POU domain, class 4, transcription factor 3 OS=Homo sapiens OX=9606 GN=POU4F3 PE=1 SV=1 Q15319 PO4F3_HUMAN 1.25E-87	Neural	0.349594	0.251636	0.56514	0.240578	0.617499	NA	0.0619444	no change	no change
SMED30022254	RWDD1	RWD domain-containing protein 1 OS=Homo sapiens OX=9606 GN=RWDD1 PE=1 SV=1 Q9H446 RWDD1_HUMAN 9.02E-25	#N/A	0.496028	0.0133142	0.11062	0.0392617	0.914063	0.968772	-0.487398	no change	no change
SMED30034310	MFSD8	Major facilitator superfamily domain-containing protein 8 OS=Homo sapiens OX=9606 GN=MFSD8 PE=1 SV=1 Q8NHS3 MFSD8_HUMAN 0.00000000242	#N/A	0.495851	0.0745539	0.308191	0.233113	0.526813	NA	-0.103498	no change	no change
SMED30004166	DDX5	Probable ATP-dependent RNA helicase DDX5 OS=Homo sapiens OX=9606 GN=DDX5 PE=1 SV=1 P17844 DDX5_HUMAN 4.09E-170	#N/A	0.495845	0.0183607	0.134443	-0.315828	0.45242	NA	-0.64883	no change	no change
SMED30031188	CSNK1A1	Casein kinase I isoform alpha OS=Homo sapiens OX=9606 GN=CSNK1A1 PE=1 SV=2 P48729 KC1A_HUMAN 2.73E-161	Phyarnx	0.347794	0.229084	0.542866	-0.029731	0.974778	NA	0.361472	no change	no change
SMED30003039	GNA13	Guanine nucleotide-binding protein subunit alpha-13 OS=Homo sapiens OX=9606 GN=GNA13 PE=1 SV=2 Q14344 GNA13_HUMAN 1.14E-73	Neural	0.495674	0.0263717	0.168486	0.641665	0.339539	NA	0.32319	no change	no change
SMED30017199	MYPN	Myopalladin OS=Homo sapiens OX=9606 GN=MYPN PE=1 SV=2 Q86TC9 MYPN_HUMAN 0.00000000987	Muscle	0.495194	0.0347714	0.196585	-0.343738	0.485212	NA	-0.591019	no change	no change
SMED30002579	ELF3	ETS-related transcription factor Elf-3 OS=Homo sapiens OX=9606 GN=ELF3 PE=1 SV=1 P78545 ELF3_HUMAN 0.000000279	Epidermal	0.494828	0.00612748	0.0674804	0.153261	0.520952	0.783323	-0.262659	no change	no change
SMED30002705	0	0	Epidermal	0.494798	0.00447626	0.053835	-0.0217765	0.930519	0.975723	-0.384283	no change	no change
SMED30006602	0	0	#N/A	0.494573	0.552909	NA	0.454708	0.789914	NA	0.519673	no change	no change
SMED30003614	SPCC4F11.04c	Inositol phosphoceramide mannosyltransferase 2 OS=Schizosaccharomyces pombe (strain 972 / ATCC 24843) OX=284812 GN=SPCC4F11.04c PE=3 SV=1 E=3.93E-23	#N/A	0.493754	0.562328	NA	0.400598	0.761509	NA	-0.453904	no change	no change
SMED30018199	SLC4A11	Sodium bicarbonate transporter-like protein 11 OS=Homo sapiens OX=9606 GN=SLC4A11 PE=1 SV=2 Q8NBS3 S4A11_HUMAN 0	#N/A	0.493486	0.0751722	0.309989	0.104777	0.803817	NA	-0.261807	no change	no change
SMED30022278	MFN2	Mitofusin-2 OS=Homo sapiens OX=9606 GN=MFN2 PE=1 SV=3 O95140 MFN2_HUMAN 7.07E-25	Epidermal;Cathepsin+ cell;Neural	0.493282	0.0237242	0.157213	0.393441	0.0419898	0.218919	-0.0253027	no change	no change
SMED30008112	MAPK15	Mitogen-activated protein kinase 15 OS=Homo sapiens OX=9606 GN=MAPK15 PE=1 SV=1 Q8TD08 MK15_HUMAN 3.05E-136	Neural;Epidermal;Phyarnx	0.493161	0.00143233	0.0242674	0.152863	0.43395	0.724616	-0.266102	no change	no change
SMED30009761	0	0	#N/A	0.492933	0.759272	NA	#N/A	#N/A	#N/A	0.134314	no change	no change
SMED30006754	TTC16	Tetratricopeptide repeat protein 16 OS=Homo sapiens OX=9606 GN=TTC16 PE=2 SV=2 Q8NEE8 TTC16_HUMAN 8.29E-94	#N/A	0.492848	0.014299	0.115554	0.767342	0.0181131	0.133915	0.335589	no change	no change
SMED30015384	ANKRD60	Ankyrin repeat domain-containing protein 60 OS=Homo sapiens OX=9606 GN=ANKRD60 PE=4 SV=3 Q9BZ19 ANR60_HUMAN 1.84E-41	Epidermal;Phyarnx	0.492772	0.010572	0.09608	0.0383596	0.911762	0.967833	-0.387258	no change	no change
SMED30032500	RAB10	Ras-related protein Rab-10 OS=Homo sapiens OX=9606 GN=RAB10 PE=1 SV=1 P61026 RAB10_HUMAN 1.19E-65	Epidermal;Phyarnx	0.492615	0.0441286	0.225214	0.673501	0.0741382	0.300475	0.294446	no change	no change
SMED30009163	PPP1R10	Serine/threonine-protein phosphatase 1 regulatory subunit 10 OS=Homo sapiens OX=9606 GN=PPP1R10 PE=1 SV=1 Q96QC0 PP1RA_HUMAN 0.000000000000967	Neural	0.492613	0.0136126	0.112022	-0.0190681	0.933316	0.976259	-0.416089	no change	no change
SMED30016695	LRMDA	Leucine-rich melanocyte differentiation-associated protein OS=Homo sapiens OX=9606 GN=LRMDA PE=1 SV=1 Q9H2I8 LRMDA_HUMAN 0.00000000000000724	Intestine	0.491539	0.652511	NA	0.967389	0.0976239	NA	0.661019	no change	no change
SMED30004894	0	0	#N/A	0.491396	0.668674	NA	-1.09513	0.163144	NA	-0.12336	no change	no change
SMED30022973	ARHGAP23	Rho GTPase-activating protein 23 OS=Homo sapiens OX=9606 GN=ARHGAP23 PE=1 SV=2 Q9P227 RHG23_HUMAN 0.00000000000000556	Neural;Epidermal;Phyarnx;Protonephridia;Intestine	0.491374	0.00011908	0.00384377	0.43888	0.0520548	0.247127	0.0152285	no change	no change
SMED30005147	HTR1A	5-hydroxytryptamine receptor 1A OS=Homo sapiens OX=9606 GN=HTR1A PE=1 SV=3 P08908 5HT1A_HUMAN 5.63E-47	#N/A	0.345298	0.320924	0.634114	0.9856	0.297549	NA	0.0375536	no change	no change
SMED30028020	0	0	Neural	0.491175	0.0334986	0.192228	0.421251	0.385898	NA	0.159878	no change	no change
SMED30005315	TRPA1	Transient receptor potential cation channel subfamily A member 1 OS=Homo sapiens OX=9606 GN=TRPA1 PE=1 SV=3 O75762 TRPA1_HUMAN 1.81E-75	Neural	0.491122	0.1233	0.402157	0.133219	0.843047	NA	-0.302977	no change	no change
SMED30015160	0	0	Epidermal;Muscle;Cathepsin+ cell;Neural	0.490741	0.012912	0.108239	0.1689	0.448711	0.732649	-0.244921	no change	no change
SMED30001665	0	0	#N/A	0.490704	0.0701475	0.296117	0.15636	0.645976	0.855523	-0.30324	no change	no change
SMED30028730	LRP2BP	LRP2-binding protein OS=Homo sapiens OX=9606 GN=LRP2BP PE=1 SV=2 Q9P2M1 LR2BP_HUMAN 1.27E-88	Neural;Epidermal	0.345077	0.0501757	0.24068	0.432035	0.111216	0.373044	0.199111	no change	no change
SMED30010927	MTREX	Exosome RNA helicase MTR4 OS=Homo sapiens OX=9606 GN=MTREX PE=1 SV=3 P42285 MTREX_HUMAN 0	#N/A	0.490569	0.00221996	0.0335172	0.0136417	0.940056	0.978593	-0.385151	no change	no change
SMED30030220	HFM1	Probable ATP-dependent DNA helicase HFM1 OS=Homo sapiens OX=9606 GN=HFM1 PE=1 SV=2 A2PYH4 HFM1_HUMAN 7.44E-44	Neural;Epidermal;Phyarnx	0.490379	0.0108281	0.0975965	0.493177	0.0545058	0.253052	0.102912	no change	no change
SMED30031470	SCNN1G	Amiloride-sensitive sodium channel subunit gamma OS=Homo sapiens OX=9606 GN=SCNN1G PE=1 SV=4 P51170 SCNNG_HUMAN 0.00000000558	#N/A	0.341626	0.406979	NA	0.333583	0.565801	NA	0.244665	no change	no change
SMED30005448	0	0	Neural	0.488975	0.0163317	0.125225	0.867695	0.025745	0.165873	0.553284	no change	no change
SMED30021825	0	0	Epidermal;Phyarnx	0.493888	0.397935	NA	#N/A	#N/A	#N/A	NA
SMED30030944	ASIC5	Acid-sensing ion channel 5 OS=Homo sapiens OX=9606 GN=ASIC5 PE=1 SV=1 Q9NY37 ASIC5_HUMAN 0.00000000434	#N/A	0.488964	0.366033	NA	-0.759455	0.416672	NA	-0.543033	no change	no change
SMED30034062	0	0	#N/A	0.488716	0.563469	NA	0.63004	0.0721992	NA	-0.288406	no change	no change
SMED30002062	RERG	Ras-related and estrogen-regulated growth inhibitor OS=Homo sapiens OX=9606 GN=RERG PE=1 SV=1 Q96A58 RERG_HUMAN 1.79E-21	Muscle	0.488714	0.140387	0.427826	0.837312	0.0628674	NA	0.517387	no change	no change
SMED30034731	0	0	#N/A	0.488492	0.00133649	0.0231733	0.470368	0.00763646	0.0798439	0.0352859	no change	no change
SMED30020158	TLN2	Talin-2 OS=Homo sapiens OX=9606 GN=TLN2 PE=1 SV=4 Q9Y4G6 TLN2_HUMAN 5.07E-118	Muscle;Cathepsin+ cell	0.488391	0.00326213	0.0437691	0.475624	0.0370513	0.202442	0.0441135	no change	no change
SMED30012145	0	0	#N/A	0.488351	0.30666	NA	-0.141628	0.813979	NA	-0.664482	no change	no change
SMED30035333	0	0	#N/A	0.488048	0.0673396	0.288633	0.203973	0.560164	0.808535	-0.10513	no change	no change
SMED30020872	MYO1E	Unconventional myosin-Ie OS=Homo sapiens OX=9606 GN=MYO1E PE=1 SV=2 Q12965 MYO1E_HUMAN 0	Neoblast	0.487987	2.49e-05	0.00108138	0.288881	0.0434323	0.224462	-0.113247	no change	no change
SMED30023571	FYN	Tyrosine-protein kinase Fyn OS=Homo sapiens OX=9606 GN=FYN PE=1 SV=3 P06241 FYN_HUMAN 3.97E-172	#N/A	0.539177	1.68e-05	0.000788421	0.654113	0.00122825	0.0231871	0.169305	no change	no change
SMED30035725	BHMT	Betaine--homocysteine S-methyltransferase 1 OS=Homo sapiens OX=9606 GN=BHMT PE=1 SV=2 Q93088 BHMT1_HUMAN 2.39E-95	Cathepsin+ cell;Intestine	0.487606	2.22e-05	0.000987542	0.260371	0.0956485	0.342016	-0.153699	no change	no change
SMED30015257	GALNT11	Polypeptide N-acetylgalactosaminyltransferase 11 OS=Homo sapiens OX=9606 GN=GALNT11 PE=1 SV=2 Q8NCW6 GLT11_HUMAN 1.21E-105	Muscle;Neural	0.487294	0.256088	NA	0.704488	0.233589	NA	0.463386	no change	no change
SMED30006914	HTR2A	5-hydroxytryptamine receptor 2A OS=Homo sapiens OX=9606 GN=HTR2A PE=1 SV=2 P28223 5HT2A_HUMAN 8.36E-39	#N/A	0.486845	0.122645	0.401372	0.366602	0.430923	NA	-0.0272705	no change	no change
SMED30020851	STOM	Erythrocyte band 7 integral membrane protein OS=Homo sapiens OX=9606 GN=STOM PE=1 SV=3 P27105 STOM_HUMAN 3.44E-103	Neural	0.486724	0.00727259	0.0763486	0.303004	0.121183	0.390321	-0.122211	no change	no change
SMED30024286	PGLYRP1	Peptidoglycan recognition protein 1 OS=Homo sapiens OX=9606 GN=PGLYRP1 PE=1 SV=1 O75594 PGRP1_HUMAN 4.62E-30	#N/A	0.538973	0.000173897	0.00515406	0.863963	2.46942e-05	0.0012467	0.412295	no change	no change
SMED30007209	DCLK3	Serine/threonine-protein kinase DCLK3 OS=Homo sapiens OX=9606 GN=DCLK3 PE=2 SV=2 Q9C098 DCLK3_HUMAN 4.03E-118	Cathepsin+ cell;Neural;Phyarnx;Protonephridia	0.485985	0.00444773	0.0536066	0.335419	0.295959	0.606119	0.0393864	no change	no change
SMED30028086	ANK1	Ankyrin-1 OS=Homo sapiens OX=9606 GN=ANK1 PE=1 SV=3 P16157 ANK1_HUMAN 6.29E-92	Cathepsin+ cell	0.341552	0.0217182	0.148485	0.179852	0.378079	0.680943	-0.0852164	no change	no change
SMED30025728	DIRAS2	GTP-binding protein Di-Ras2 OS=Homo sapiens OX=9606 GN=DIRAS2 PE=1 SV=1 Q96HU8 DIRA2_HUMAN 1.39E-24	#N/A	0.485549	0.306538	NA	0.280466	0.813776	NA	-0.495508	no change	no change
SMED30016993	RAPGEF4	Rap guanine nucleotide exchange factor 4 OS=Homo sapiens OX=9606 GN=RAPGEF4 PE=1 SV=1 Q8WZA2 RPGF4_HUMAN 0	Neural	0.484699	0.0118229	0.102993	0.250666	0.411819	0.708415	-0.118116	no change	no change
SMED30021847	0	0	Neural	0.484667	0.117661	0.391958	-0.0430066	0.939069	NA	-0.582966	no change	no change
SMED30007084	TRAF2	TNF receptor-associated factor 2 OS=Homo sapiens OX=9606 GN=TRAF2 PE=1 SV=2 Q12933 TRAF2_HUMAN 9.78E-19	#N/A	0.484183	0.0533096	0.249303	0.58057	0.0922906	NA	0.145341	no change	no change
SMED30011429	0	0	#N/A	0.483737	0.186956	NA	0.774531	0.452367	NA	0.0114954	no change	no change
SMED30024983	BCAS3	Breast carcinoma-amplified sequence 3 OS=Homo sapiens OX=9606 GN=BCAS3 PE=1 SV=3 Q9H6U6 BCAS3_HUMAN 3.62E-44	#N/A	0.4836	0.0170317	0.128314	0.654585	0.0522762	0.247983	0.195633	no change	no change
SMED30011699	CAMK4	Calcium/calmodulin-dependent protein kinase type IV OS=Homo sapiens OX=9606 GN=CAMK4 PE=1 SV=1 Q16566 KCC4_HUMAN 5.36E-125	Epidermal;Phyarnx	0.483514	0.0247899	0.161691	0.428812	0.140257	0.422621	-0.00449687	no change	no change
SMED30012859	HNRNPLL	Heterogeneous nuclear ribonucleoprotein L-like OS=Homo sapiens OX=9606 GN=HNRNPLL PE=1 SV=1 Q8WVV9 HNRLL_HUMAN 3.42E-52	#N/A	0.483293	0.00363876	0.0474179	-0.251064	0.262053	0.576384	-0.649802	no change	no change
SMED30018495	IQCA1	Dynein regulatory complex protein 11 OS=Homo sapiens OX=9606 GN=IQCA1 PE=2 SV=1 Q86XH1 DRC11_HUMAN 4.04E-134	Neural;Intestine;Epidermal;Phyarnx;Protonephridia	0.4832	0.00379354	0.0482905	0.467955	0.0193471	0.138519	0.0905962	no change	no change
SMED30025240	0	0	Epidermal;Cathepsin+ cell	0.532831	0.000168804	0.00505646	0.603758	0.00281249	0.0405464	0.159354	no change	no change
SMED30010654	RANBP2	E3 SUMO-protein ligase RanBP2 OS=Homo sapiens OX=9606 GN=RANBP2 PE=1 SV=2 P49792 RBP2_HUMAN 0.00000387	Cathepsin+ cell;Neural;Epidermal	0.482429	0.00291285	0.040798	0.48073	0.0215724	0.148552	0.0713282	no change	no change
SMED30009408	0	0	Parapharyngeal	0.482365	0.052253	0.246665	0.549041	0.318969	NA	0.348582	no change	no change
SMED30001190	DNM3	Dynamin-3 OS=Homo sapiens OX=9606 GN=DNM3 PE=1 SV=4 Q9UQ16 DYN3_HUMAN 0.0000000000000328	#N/A	0.481965	0.0766525	0.313105	0.0720257	0.885522	NA	-0.309995	no change	no change
SMED30001473	LOXHD1	Lipoxygenase homology domain-containing protein 1 OS=Homo sapiens OX=9606 GN=LOXHD1 PE=2 SV=4 Q8IVV2 LOXH1_HUMAN 0	Neural;Epidermal;Phyarnx;Protonephridia	0.527279	0.000944735	0.0179868	0.777567	2.30881e-05	0.00119956	0.310248	no change	no change
SMED30030925	0	0	Protonephridia;Intestine	0.481898	0.0045398	0.0544244	0.113048	0.531538	0.789135	-0.289639	no change	no change
SMED30026567	0	0	#N/A	0.481847	0.0865365	0.334089	0.218527	0.554071	NA	-0.202122	no change	no change
SMED30003470	0	0	#N/A	0.523819	4.63e-06	0.000289005	0.824457	1.581e-06	0.00013303	0.374405	no change	no change
SMED30025947	DHX37	Probable ATP-dependent RNA helicase DHX37 OS=Homo sapiens OX=9606 GN=DHX37 PE=1 SV=1 Q8IY37 DHX37_HUMAN 8.38E-36	#N/A	0.481538	0.00121805	0.0216493	0.621895	0.00610345	0.0688684	0.238575	no change	no change
SMED30015288	PCDH11Y	Protocadherin-11 Y-linked OS=Homo sapiens OX=9606 GN=PCDH11Y PE=1 SV=1 Q9BZA8 PC11Y_HUMAN 2.53E-60	#N/A	0.481292	0.0890156	0.3377	0.4384	0.407948	NA	0.189531	no change	no change
SMED30001666	SLC18A3	Vesicular acetylcholine transporter OS=Homo sapiens OX=9606 GN=SLC18A3 PE=1 SV=2 Q16572 VACHT_HUMAN 6.74E-20	Neural;Epidermal;Phyarnx;Protonephridia	0.481111	0.205666	0.516917	0.961526	0.112966	NA	0.540888	no change	no change
SMED30022075	SYTL4	Synaptotagmin-like protein 4 OS=Homo sapiens OX=9606 GN=SYTL4 PE=1 SV=2 Q96C24 SYTL4_HUMAN 5.24E-64	Epidermal;Phyarnx	0.480858	0.000327058	0.00850427	0.208922	0.169156	0.464271	-0.186211	no change	no change
SMED30029242	LHX2	LIM/homeobox protein Lhx2 OS=Homo sapiens OX=9606 GN=LHX2 PE=2 SV=2 P50458 LHX2_HUMAN 4.92E-30	#N/A	0.480348	0.0484398	0.23699	-0.00955149	0.978627	0.992292	-0.443651	no change	no change
SMED30011585	0	0	#N/A	0.479363	0.0709071	0.297787	-0.482407	0.377415	NA	-0.680029	no change	no change
SMED30005503	0	0	#N/A	0.479278	0.12062	0.397572	-0.250215	0.707316	NA	-0.735708	no change	no change
SMED30007480	PRKCB	Protein kinase C beta type OS=Homo sapiens OX=9606 GN=PRKCB PE=1 SV=4 P05771 KPCB_HUMAN 0	Neural;Muscle;Parapharyngeal	0.478781	0.001455	0.0245173	0.422422	0.0348813	0.197617	0.0254272	no change	no change
SMED30007920	TTC23	Tetratricopeptide repeat protein 23 OS=Homo sapiens OX=9606 GN=TTC23 PE=1 SV=1 Q5W5X9 TTC23_HUMAN 2.06E-24	#N/A	0.478617	0.045604	0.229203	0.212079	0.574479	NA	-0.220989	no change	no change
SMED30000785	PCDH9	Protocadherin-9 OS=Homo sapiens OX=9606 GN=PCDH9 PE=1 SV=2 Q9HC56 PCDH9_HUMAN 2.7E-67	Muscle;Neural	0.477947	0.0463005	0.230845	0.211002	0.508026	0.77413	-0.149817	no change	no change
SMED30013016	0	0	#N/A	0.477886	0.176604	0.481287	0.411223	0.48704	NA	-0.00363671	no change	no change
SMED30009033	0	0	#N/A	0.477793	0.00113483	0.0206271	0.328878	0.0110598	0.0994036	-0.082119	no change	no change
SMED30030156	0	0	Neural;Muscle;Protonephridia	0.477731	0.00812256	0.082051	0.0562751	0.852404	0.947288	-0.331791	no change	no change
SMED30010892	0	S100P-binding protein (trembl:A0A6A5DMV5:4.55e-19)	Neural;Phyarnx	0.477436	0.0515734	0.244937	-0.00388808	0.990285	0.99712	-0.435997	no change	no change
SMED30013182	SYDE2	Rho GTPase-activating protein SYDE2 OS=Homo sapiens OX=9606 GN=SYDE2 PE=1 SV=2 Q5VT97 SYDE2_HUMAN 1.66E-58	Neural	0.477357	0.0113102	0.0998013	0.359082	0.182545	0.481283	-0.0219227	no change	no change
SMED30031695	0	0	Cathepsin+ cell;Protonephridia	0.485452	0.631786	NA	#N/A	#N/A	#N/A	NA
SMED30012160	0	0	Neural;Phyarnx;Protonephridia	0.476997	0.0238419	0.157354	0.409199	0.0260592	0.166961	0.0404871	no change	no change
SMED30007189	DZANK1	Double zinc ribbon and ankyrin repeat-containing protein 1 OS=Homo sapiens OX=9606 GN=DZANK1 PE=1 SV=3 Q9NVP4 DZAN1_HUMAN 8.3E-143	Neural;Phyarnx	0.476795	0.00469665	0.055769	0.322562	0.101037	0.351143	-0.0836391	no change	no change
SMED30008717	0	0	#N/A	0.476626	0.181364	NA	0.741766	0.425691	NA	0.793409	no change	no change
SMED30004447	FAM184A	Protein FAM184A OS=Homo sapiens OX=9606 GN=FAM184A PE=2 SV=3 Q8NB25 F184A_HUMAN 3.02E-26	Neural;Epidermal;Phyarnx;Protonephridia	0.476366	0.0198252	0.141435	0.861506	0.00225502	0.0354504	0.452191	no change	no change
SMED30025911	MIMI_R617	N-glycosidase R617 OS=Acanthamoeba polyphaga mimivirus OX=212035 GN=MIMI_R617 PE=3 SV=1 E=2.82E-32	#N/A	0.476281	0.297419	NA	0.471044	0.533023	NA	0.0891862	no change	no change
SMED30016063	MALRD1	MAM and LDL-receptor class A domain-containing protein 1 OS=Homo sapiens OX=9606 GN=MALRD1 PE=1 SV=4 Q5VYJ5 MALR1_HUMAN 0.000007	Neural	0.47615	0.0198435	0.141435	0.382744	0.198075	0.501288	-0.0059175	no change	no change
SMED30022775	0	0	#N/A	0.475057	0.0357364	0.200113	0.11861	0.648134	0.85684	-0.297145	no change	no change
SMED30003512	MICALL2	MICAL-like protein 2 OS=Homo sapiens OX=9606 GN=MICALL2 PE=1 SV=1 Q8IY33 MILK2_HUMAN 3.64E-37	Cathepsin+ cell	0.474931	0.0204351	0.143827	0.323035	0.340639	0.650995	-0.0707602	no change	no change
SMED30025708	0	0	Epidermal;Phyarnx	0.474563	0.0501298	0.240659	0.461221	0.326138	0.637272	0.261477	no change	no change
SMED30002988	BEST2	Bestrophin-2 OS=Homo sapiens OX=9606 GN=BEST2 PE=2 SV=1 Q8NFU1 BEST2_HUMAN 1.42E-83	Phyarnx;Protonephridia	0.474533	0.065468	0.282304	1.02216	0.0191716	NA	0.799037	no change	no change
SMED30023807	PRKAR2B	cAMP-dependent protein kinase type II-beta regulatory subunit OS=Homo sapiens OX=9606 GN=PRKAR2B PE=1 SV=3 P31323 KAP3_HUMAN 1.56E-46	#N/A	0.474166	0.323082	NA	-0.197393	0.846297	NA	-0.514752	no change	no change
SMED30034771	0	0	#N/A	0.473835	0.093495	0.346356	0.39142	0.120273	0.389231	-0.0962471	no change	no change
SMED30020000	RBMS1	RNA-binding motif, single-stranded-interacting protein 1 OS=Homo sapiens OX=9606 GN=RBMS1 PE=1 SV=3 P29558 RBMS1_HUMAN 0.0000000105	Neural;Epidermal;Phyarnx	0.473597	0.0159829	0.123797	0.176518	0.578383	0.820235	-0.146687	no change	no change
SMED30014747	SYNPO2L	Synaptopodin 2-like protein OS=Homo sapiens OX=9606 GN=SYNPO2L PE=2 SV=3 Q9H987 SYP2L_HUMAN 0.00000000000642	Muscle;Neural	0.473591	0.00446472	0.0537537	0.147663	0.50269	0.769183	-0.229085	no change	no change
SMED30018830	SOCS7	Suppressor of cytokine signaling 7 OS=Homo sapiens OX=9606 GN=SOCS7 PE=1 SV=2 O14512 SOCS7_HUMAN 3.26E-45	Neural;Protonephridia	0.473503	0.000273188	0.00736389	0.361294	0.115623	0.380743	-0.0195914	no change	no change
SMED30017643	0	0	#N/A	0.473497	0.470199	NA	2.60499	0.17807	NA	0.499321	no change	no change
SMED30007364	0	0	#N/A	0.472834	0.00300229	0.0415312	0.118804	0.532878	0.789797	-0.254277	no change	no change
SMED30008486	0	0	Neural;Parapharyngeal;Muscle;Protonephridia	0.472797	0.0146133	0.117104	0.353481	0.132208	0.410582	-0.0466353	no change	no change
SMED30021102	SCNN1B	Amiloride-sensitive sodium channel subunit beta OS=Homo sapiens OX=9606 GN=SCNN1B PE=1 SV=2 P51168 SCNNB_HUMAN 0.000000000000289	#N/A	0.340942	0.305161	0.620941	0.58645	0.363147	NA	0.64386	no change	no change
SMED30021821	TRPM5	Transient receptor potential cation channel subfamily M member 5 OS=Homo sapiens OX=9606 GN=TRPM5 PE=2 SV=1 Q9NZQ8 TRPM5_HUMAN 4.54E-61	Neural;Phyarnx	0.472679	0.0317442	0.185714	0.60044	0.0507708	0.243386	0.177868	no change	no change
SMED30011509	0	0	Cathepsin+ cell	0.472452	0.000669493	0.0141361	0.181067	0.347254	0.657661	-0.196976	no change	no change
SMED30003775	HMCN1	Hemicentin-1 OS=Homo sapiens OX=9606 GN=HMCN1 PE=1 SV=2 Q96RW7 HMCN1_HUMAN 0.00000000000000563	#N/A	0.332864	0.214493	0.527926	0.0843967	0.860812	NA	-0.265265	no change	no change
SMED30031370	MARK2	Serine/threonine-protein kinase MARK2 OS=Homo sapiens OX=9606 GN=MARK2 PE=1 SV=2 Q7KZI7 MARK2_HUMAN 1.53E-56	Neural	0.471588	0.0275287	0.172273	0.254038	0.440439	0.727564	-0.160178	no change	no change
SMED30028763	0	0	#N/A	0.479431	0.750588	NA	#N/A	#N/A	#N/A	NA
SMED30029539	FAT4	Protocadherin Fat 4 OS=Homo sapiens OX=9606 GN=FAT4 PE=1 SV=2 Q6V0I7 FAT4_HUMAN 2.59E-121	Neural	0.471481	0.00140282	0.0241316	0.497175	0.0294415	0.178773	0.109717	no change	no change
SMED30031552	BIRC3	Baculoviral IAP repeat-containing protein 3 OS=Homo sapiens OX=9606 GN=BIRC3 PE=1 SV=2 Q13489 BIRC3_HUMAN 0.0000000114	Cathepsin+ cell;Neural;Epidermal	0.332294	0.263418	0.579849	0.331995	0.61742	NA	-0.0526476	no change	no change
SMED30000222	MEX3A	RNA-binding protein MEX3A OS=Homo sapiens OX=9606 GN=MEX3A PE=1 SV=1 A1L020 MEX3A_HUMAN 0.0000000000000375	Protonephridia	0.470964	0.000391198	0.00953217	0.344789	0.025257	0.164082	-0.0509956	no change	no change
SMED30001870	0	0	Neural;Epidermal;Protonephridia	0.470885	0.140747	0.428288	0.93883	0.000162438	0.00562389	0.41195	no change	no change
SMED30015612	B4GALT2	Beta-1,4-galactosyltransferase 2 OS=Homo sapiens OX=9606 GN=B4GALT2 PE=1 SV=1 O60909 B4GT2_HUMAN 5.24E-64	#N/A	0.470394	0.00623973	0.0685151	0.0627591	0.77334	0.922133	-0.333089	no change	no change
SMED30002088	0	0	#N/A	0.470328	0.373073	NA	0.40503	0.275773	NA	0.222297	no change	no change
SMED30020769	0	0	#N/A	0.470179	0.199585	NA	0.579365	0.566902	NA	-0.538391	no change	no change
SMED30026366	INPPL1	Phosphatidylinositol 3,4,5-trisphosphate 5-phosphatase 2 OS=Homo sapiens OX=9606 GN=INPPL1 PE=1 SV=2 O15357 SHIP2_HUMAN 9.61E-60	#N/A	0.470133	0.000400895	0.00966363	0.433195	0.0262515	0.167339	0.0249733	no change	no change
SMED30010036	BCKDHA	2-oxoisovalerate dehydrogenase subunit alpha, mitochondrial OS=Homo sapiens OX=9606 GN=BCKDHA PE=1 SV=2 P12694 ODBA_HUMAN 1.59E-174	Cathepsin+ cell;Parapharyngeal	0.469925	0.0110381	0.0986402	0.0569422	0.812512	0.934762	-0.342849	no change	no change
SMED30009869	FBF1	Fas-binding factor 1 OS=Homo sapiens OX=9606 GN=FBF1 PE=1 SV=2 Q8TES7 FBF1_HUMAN 2.77E-28	Neural;Phyarnx	0.469897	0.0113425	0.100008	0.391398	0.0481438	0.236437	0.0241589	no change	no change
SMED30019810	PTPRC	Receptor-type tyrosine-protein phosphatase C OS=Homo sapiens OX=9606 GN=PTPRC PE=1 SV=3 P08575 PTPRC_HUMAN 0.000000000000000017	#N/A	0.469542	0.00300586	0.0415312	0.312641	0.146982	0.434456	-0.0675032	no change	no change
SMED30002361	0	Asparaginase [Source:UniProtKB/TrEMBL;Acc:A0A498S6U2]	#N/A	0.469381	0.000971521	0.0183413	0.0225501	0.94747	0.981201	-0.346404	no change	no change
SMED30034937	0	0	#N/A	0.469268	0.0120641	0.103685	0.741266	0.00254847	0.0384227	0.350083	no change	no change
SMED30000349	0	0	#N/A	0.476498	0.766708	NA	#N/A	#N/A	#N/A	NA
SMED30035586	ZSWIM2	E3 ubiquitin-protein ligase ZSWIM2 OS=Homo sapiens OX=9606 GN=ZSWIM2 PE=1 SV=2 Q8NEG5 ZSWM2_HUMAN 1.83E-85	Phyarnx	0.468921	0.0884249	0.337047	0.865829	0.10395	NA	0.609731	no change	no change
SMED30003677	0	Uncharacterized endonuclease HI_1296 (sprot:Q57519:4.46e-17)	Cathepsin+ cell;Intestine	0.468891	0.00597612	0.0662029	0.316772	0.294135	0.60519	-0.101586	no change	no change
SMED30022871	0	0	#N/A	0.468799	0.0662199	0.284672	0.399916	0.484332	NA	0.188753	no change	no change
SMED30021987	0	0	Parapharyngeal	0.46876	0.157273	0.453821	-0.0967432	0.892219	NA	-0.757829	no change	no change
SMED30008568	DYNC1H1	Cytoplasmic dynein 1 heavy chain 1 OS=Homo sapiens OX=9606 GN=DYNC1H1 PE=1 SV=5 Q14204 DYHC1_HUMAN 0	Neural;Cathepsin+ cell;Parapharyngeal	0.520829	0.000900352	0.0173476	0.615448	0.000358819	0.00984524	0.153122	no change	no change
SMED30010228	ASTL	Astacin-like metalloendopeptidase OS=Homo sapiens OX=9606 GN=ASTL PE=1 SV=4 Q6HA08 ASTL_HUMAN 2.22E-20	#N/A	0.520042	2.73e-05	0.00117091	0.50416	0.000130309	0.00478497	0.0643949	no change	no change
SMED30021489	SVOP	Synaptic vesicle 2-related protein OS=Homo sapiens OX=9606 GN=SVOP PE=2 SV=1 Q8N4V2 SVOP_HUMAN 2.71E-68	Parapharyngeal	0.468415	0.200772	0.509435	0.24015	0.615701	NA	-0.246103	no change	no change
SMED30022327	0	0	#N/A	0.468099	0.0158979	0.123586	0.220678	0.429814	0.721529	-0.189918	no change	no change
SMED30035640	RAB5B	Ras-related protein Rab-5B OS=Homo sapiens OX=9606 GN=RAB5B PE=1 SV=1 P61020 RAB5B_HUMAN 2.85E-40	Intestine	0.467951	0.0355227	0.199215	0.257066	0.568791	NA	-0.109021	no change	no change
SMED30010029	TCTE1	Dynein regulatory complex subunit 5 OS=Homo sapiens OX=9606 GN=TCTE1 PE=2 SV=1 Q5JU00 DRC5_HUMAN 1.63E-141	Neural;Phyarnx	0.467918	0.0241985	0.158861	0.371583	0.299846	0.610057	-0.0499839	no change	no change
SMED30008419	0	0	#N/A	0.467726	0.0768698	0.313422	-0.0946096	0.815384	NA	-0.543133	no change	no change
SMED30034221	0	0	Cathepsin+ cell	0.467654	0.0359039	0.200615	0.0274642	0.88443	0.958066	-0.407115	no change	no change
SMED30028223	SAXO1	Stabilizer of axonemal microtubules 1 OS=Homo sapiens OX=9606 GN=SAXO1 PE=1 SV=2 Q8IYX7 SAXO1_HUMAN 1.2E-51	Neural;Epidermal;Phyarnx;Protonephridia	0.467184	0.00112543	0.0205728	0.263243	0.138757	0.420987	-0.127285	no change	no change
SMED30007305	0	0	Intestine	0.466618	0.00868346	0.0853386	0.18072	0.210402	0.518871	-0.212134	no change	no change
SMED30018978	UGCG	Ceramide glucosyltransferase OS=Homo sapiens OX=9606 GN=UGCG PE=1 SV=1 Q16739 CEGT_HUMAN 2.61E-114	Intestine;Epidermal	0.519933	0.000101445	0.0033415	0.735195	0.00113878	0.0219197	0.26986	no change	no change
SMED30015821	0	0	Neural	0.464858	0.00922612	0.0882768	0.477377	0.10612	0.361995	0.111411	no change	no change
SMED30017031	SCNN1A	Amiloride-sensitive sodium channel subunit alpha OS=Homo sapiens OX=9606 GN=SCNN1A PE=1 SV=1 P37088 SCNNA_HUMAN 0.0000000269	#N/A	0.464655	0.0874994	0.33536	-0.239882	0.662981	NA	-0.41382	no change	no change
SMED30031361	LRRC4B	Leucine-rich repeat-containing protein 4B OS=Homo sapiens OX=9606 GN=LRRC4B PE=2 SV=3 Q9NT99 LRC4B_HUMAN 3.41E-18	Protonephridia	0.464616	0.0138148	0.113106	-0.28241	0.480813	0.753723	-0.482031	no change	no change
SMED30014181	SLC23A2	Solute carrier family 23 member 2 OS=Homo sapiens OX=9606 GN=SLC23A2 PE=1 SV=1 Q9UGH3 S23A2_HUMAN 7.96E-102	Cathepsin+ cell	0.464609	0.0939637	0.347216	0.684665	0.203565	NA	0.282746	no change	no change
SMED30028417	BBS1	Bardet-Biedl syndrome 1 protein OS=Homo sapiens OX=9606 GN=BBS1 PE=1 SV=1 Q8NFJ9 BBS1_HUMAN 0	Neural;Phyarnx	0.464572	0.00487805	0.0571974	0.278379	0.301153	0.61137	-0.0763777	no change	no change
SMED30031485	LOXHD1	Lipoxygenase homology domain-containing protein 1 OS=Homo sapiens OX=9606 GN=LOXHD1 PE=2 SV=4 Q8IVV2 LOXH1_HUMAN 2.37E-41	Neural;Phyarnx	0.464091	0.0011661	0.0209917	0.709291	0.00499076	0.0601692	0.278373	no change	no change
SMED30020786	0	0	#N/A	0.46367	0.327339	0.638892	0.420038	0.0619039	0.271694	-0.107304	no change	no change
SMED30007376	NYNRIN	Protein NYNRIN OS=Homo sapiens OX=9606 GN=NYNRIN PE=2 SV=3 Q9P2P1 NYNRI_HUMAN 0.0000000356	#N/A	0.463577	0.0536067	0.250068	0.501377	0.577979	NA	-0.217759	no change	no change
SMED30029890	PLCB4	1-phosphatidylinositol 4,5-bisphosphate phosphodiesterase beta-4 OS=Homo sapiens OX=9606 GN=PLCB4 PE=1 SV=3 Q15147 PLCB4_HUMAN 0	Neural;Muscle;Phyarnx	0.463415	0.0065565	0.0710589	0.4587	0.0633421	0.274506	0.0396574	no change	no change
SMED30013876	UTP18	U3 small nucleolar RNA-associated protein 18 homolog OS=Homo sapiens OX=9606 GN=UTP18 PE=1 SV=3 Q9Y5J1 UTP18_HUMAN 1.84E-34	Neoblast	0.463414	0.00530558	0.0608216	-0.236293	0.443562	0.728931	-0.554997	no change	no change
SMED30008201	HVCN1	Voltage-gated hydrogen channel 1 OS=Homo sapiens OX=9606 GN=HVCN1 PE=1 SV=1 Q96D96 HVCN1_HUMAN 0.00000000000934	#N/A	0.463207	0.214289	0.527758	0.456645	0.534688	NA	0.388183	no change	no change
SMED30018550	CEP78	Centrosomal protein of 78 kDa OS=Homo sapiens OX=9606 GN=CEP78 PE=1 SV=1 Q5JTW2 CEP78_HUMAN 1.33E-114	Neural;Epidermal;Phyarnx	0.462822	0.00378485	0.0482579	0.422633	0.0374182	0.203781	0.0449352	no change	no change
SMED30017809	0	0	#N/A	0.4628	0.707175	NA	2.50891	0.23934	NA	-0.190938	no change	no change
SMED30000690	PCDH1	Protocadherin-1 OS=Homo sapiens OX=9606 GN=PCDH1 PE=1 SV=2 Q08174 PCDH1_HUMAN 2.63E-76	Epidermal;Cathepsin+ cell;Intestine	0.462799	0.000120668	0.00385357	0.452519	0.0145834	0.117763	0.0611984	no change	no change
SMED30017314	DRC7	Dynein regulatory complex subunit 7 OS=Homo sapiens OX=9606 GN=DRC7 PE=1 SV=3 Q8IY82 DRC7_HUMAN 0	Neural;Epidermal;Phyarnx;Protonephridia	0.462614	0.00178484	0.0285193	0.426531	0.0564266	0.258038	0.0605425	no change	no change
SMED30002607	0	0	#N/A	0.462263	0.140897	0.428354	0.365226	0.688301	NA	0.792262	no change	no change
SMED30012016	DNAJC5B	DnaJ homolog subfamily C member 5B OS=Homo sapiens OX=9606 GN=DNAJC5B PE=1 SV=2 Q9UF47 DNJ5B_HUMAN 1.04E-26	#N/A	0.461248	0.24593	NA	-0.601632	0.367332	NA	-0.578923	no change	no change
SMED30006636	KIF13A	Kinesin-like protein KIF13A OS=Homo sapiens OX=9606 GN=KIF13A PE=1 SV=2 Q9H1H9 KI13A_HUMAN 0	Neural;Muscle	0.46113	0.00106186	0.0197046	0.329699	0.0405761	0.214279	-0.0613172	no change	no change
SMED30008487	FKBP15	FK506-binding protein 15 OS=Homo sapiens OX=9606 GN=FKBP15 PE=1 SV=2 Q5T1M5 FKB15_HUMAN 2.36E-57	Cathepsin+ cell;Intestine	0.460702	0.00193304	0.0301163	-0.0706763	0.715508	0.894814	-0.438659	no change	no change
SMED30003408	CEP89	Centrosomal protein of 89 kDa OS=Homo sapiens OX=9606 GN=CEP89 PE=1 SV=3 Q96ST8 CEP89_HUMAN 9.89E-19	Neural;Epidermal;Phyarnx;Protonephridia	0.460104	0.0296873	0.179482	0.618927	0.085493	0.323482	0.306202	no change	no change
SMED30006629	HUWE1	E3 ubiquitin-protein ligase HUWE1 OS=Homo sapiens OX=9606 GN=HUWE1 PE=1 SV=3 Q7Z6Z7 HUWE1_HUMAN 3.97E-169	#N/A	0.459844	0.00287765	0.0404564	0.404488	0.0327132	0.190271	-0.00232121	no change	no change
SMED30002902	TRIO	Triple functional domain protein OS=Homo sapiens OX=9606 GN=TRIO PE=1 SV=2 O75962 TRIO_HUMAN 0	Neural;Muscle;Cathepsin+ cell	0.459395	0.00461649	0.0552847	0.276243	0.175637	0.471801	-0.106459	no change	no change
SMED30012044	DYNC1LI2	Cytoplasmic dynein 1 light intermediate chain 2 OS=Homo sapiens OX=9606 GN=DYNC1LI2 PE=1 SV=1 O43237 DC1L2_HUMAN 2.59E-101	Parapharyngeal	0.459345	0.00014231	0.00442818	0.109398	0.518932	0.78225	-0.280071	no change	no change
SMED30024864	0	0	Cathepsin+ cell	0.459295	0.0686218	0.292646	0.0585926	0.904422	NA	-0.389865	no change	no change
SMED30015583	0	0	#N/A	0.459231	0.0704881	0.297049	0.352705	0.45345	NA	0.0760904	no change	no change
SMED30030406	TMEM26	Transmembrane protein 26 OS=Homo sapiens OX=9606 GN=TMEM26 PE=1 SV=1 Q6ZUK4 TMM26_HUMAN 1.95E-34	Protonephridia	0.328108	0.00892177	0.0866191	0.333919	0.0434076	0.224462	0.0867773	no change	no change
SMED30029734	EIF2S2	Eukaryotic translation initiation factor 2 subunit 2 OS=Homo sapiens OX=9606 GN=EIF2S2 PE=1 SV=2 P20042 IF2B_HUMAN 3.94E-61	#N/A	0.459199	0.0063684	0.0697209	0.380207	0.0306343	0.182259	-0.0127224	no change	no change
SMED30027517	TSNAXIP1	Translin-associated factor X-interacting protein 1 OS=Homo sapiens OX=9606 GN=TSNAXIP1 PE=2 SV=1 Q2TAA8 TXIP1_HUMAN 6.22E-84	Neural;Epidermal;Phyarnx;Protonephridia	0.459103	0.0266203	0.169132	0.482101	0.422654	NA	0.393318	no change	no change
SMED30007764	0	0	Neural;Phyarnx	0.459013	0.0160023	0.123797	0.79479	0.0702954	0.291944	0.615581	no change	no change
SMED30002023	KIDINS220	Kinase D-interacting substrate of 220 kDa OS=Homo sapiens OX=9606 GN=KIDINS220 PE=1 SV=3 Q9ULH0 KDIS_HUMAN 1.99E-25	Phyarnx	0.458579	0.0176112	0.131011	0.265476	0.496617	0.76501	-0.00394359	no change	no change
SMED30003742	FERD3L	Fer3-like protein OS=Homo sapiens OX=9606 GN=FERD3L PE=1 SV=1 Q96RJ6 FER3L_HUMAN 1.57E-28	#N/A	0.45849	0.298109	NA	-0.282181	0.679702	NA	-0.651617	no change	no change
SMED30004508	MIB1	E3 ubiquitin-protein ligase MIB1 OS=Homo sapiens OX=9606 GN=MIB1 PE=1 SV=1 Q86YT6 MIB1_HUMAN 7.26E-81	Epidermal;Protonephridia	0.458237	0.00141139	0.024168	0.379825	0.0340247	0.194947	-0.0145221	no change	no change
SMED30022414	ANK1	Ankyrin-1 OS=Homo sapiens OX=9606 GN=ANK1 PE=1 SV=3 P16157 ANK1_HUMAN 0.00000000000000741	Neural;Cathepsin+ cell;Epidermal;Phyarnx;Intestine	0.324805	0.194772	0.50332	-0.161198	0.780362	NA	-0.518329	no change	no change
SMED30000482	0	0	Epidermal	0.457164	0.000497223	0.0112607	0.155056	0.444831	0.72982	-0.2386	no change	no change
SMED30035552	DIEXF	Digestive organ expansion factor homolog OS=Homo sapiens OX=9606 GN=DIEXF PE=1 SV=2 Q68CQ4 DIEXF_HUMAN 4.84E-34	#N/A	0.457149	0.0256281	0.165543	-0.182684	0.479603	0.752645	-0.605016	no change	no change
SMED30014052	MME	Neprilysin OS=Homo sapiens OX=9606 GN=MME PE=1 SV=2 P08473 NEP_HUMAN 2.04E-74	Cathepsin+ cell;Protonephridia	0.457057	0.000358687	0.00903483	0.338148	0.18778	0.48867	0.0132269	no change	no change
SMED30011576	HERC2	E3 ubiquitin-protein ligase HERC2 OS=Homo sapiens OX=9606 GN=HERC2 PE=1 SV=2 O95714 HERC2_HUMAN 0	Neural	0.45685	0.0052478	0.0605221	0.575753	0.0023476	0.0363879	0.171331	no change	no change
SMED30013787	ILK	Integrin-linked protein kinase OS=Homo sapiens OX=9606 GN=ILK PE=1 SV=2 Q13418 ILK_HUMAN 0.000000000697	Epidermal;Intestine	0.514076	0.000414863	0.00985233	0.798525	0.00259642	0.0388145	0.338528	no change	no change
SMED30020343	ITSN1	Intersectin-1 OS=Homo sapiens OX=9606 GN=ITSN1 PE=1 SV=3 Q15811 ITSN1_HUMAN 3.17E-165	Neural;Cathepsin+ cell;Parapharyngeal	0.456629	0.00179074	0.028573	0.423192	0.0122186	0.106252	0.0297776	no change	no change
SMED30028652	APEH	Acylamino-acid-releasing enzyme OS=Homo sapiens OX=9606 GN=APEH PE=1 SV=4 P13798 ACPH_HUMAN 2.23E-17	#N/A	0.456361	0.000867902	0.0168952	0.247237	0.177511	0.474671	-0.125814	no change	no change
SMED30014354	0	0	Neural;Cathepsin+ cell	0.456106	0.0128308	0.107881	0.727374	0.00826133	0.083677	0.346434	no change	no change
SMED30004361	0	0	Epidermal	0.455911	0.0341154	0.194231	0.188212	0.653195	0.859636	-0.0868615	no change	no change
SMED30035281	RNF157	E3 ubiquitin ligase RNF157 OS=Homo sapiens OX=9606 GN=RNF157 PE=1 SV=3 Q96PX1 RN157_HUMAN 0.00000361	#N/A	0.455809	0.518699	NA	-0.0604962	0.931962	NA	-0.449496	no change	no change
SMED30018386	ITPR1	Inositol 1,4,5-trisphosphate receptor type 1 OS=Homo sapiens OX=9606 GN=ITPR1 PE=1 SV=3 Q14643 ITPR1_HUMAN 1.29E-33	Cathepsin+ cell;Phyarnx;Protonephridia;Neural	0.455585	0.00395699	0.0499426	0.589853	0.0149232	0.119534	0.205629	no change	no change
SMED30035493	UBAP2	Ubiquitin-associated protein 2 OS=Homo sapiens OX=9606 GN=UBAP2 PE=1 SV=1 Q5T6F2 UBAP2_HUMAN 0.00000312	Muscle	0.455555	0.0149369	0.118577	0.27231	0.213281	0.521937	-0.0958932	no change	no change
SMED30006062	0	0	Epidermal;Phyarnx	0.455507	0.177265	0.481902	-0.0948431	0.76909	0.920096	-0.499868	no change	no change
SMED30000129	0	0	Neural	0.510633	0.000852368	0.0166516	0.691322	0.000274657	0.00805536	0.273903	no change	no change
SMED30021930	0	0	#N/A	0.45465	0.024055	0.158295	0.343225	0.175951	0.472213	-0.042006	no change	no change
SMED30013387	0	0	#N/A	0.453597	0.50891	NA	#N/A	#N/A	#N/A	0.176976	no change	no change
SMED30005874	0	0	Phyarnx;Neural	0.453346	0.0380604	0.20744	-0.043354	0.929272	0.975324	-0.25736	no change	no change
SMED30001156	0	0	#N/A	0.452087	0.269327	NA	0.524409	0.728338	NA	-0.442442	no change	no change
SMED30014575	TRPM3	Transient receptor potential cation channel subfamily M member 3 OS=Homo sapiens OX=9606 GN=TRPM3 PE=2 SV=4 Q9HCF6 TRPM3_HUMAN 1.54E-31	#N/A	0.321883	0.0199874	0.142226	0.489463	0.045814	0.230805	0.239484	no change	no change
SMED30005926	TRPM3	Transient receptor potential cation channel subfamily M member 3 OS=Homo sapiens OX=9606 GN=TRPM3 PE=2 SV=4 Q9HCF6 TRPM3_HUMAN 1.49E-104	#N/A	0.315166	0.0945348	0.348739	0.31881	0.312182	0.622884	0.108503	no change	no change
SMED30011408	EXOSC5	Exosome complex component RRP46 OS=Homo sapiens OX=9606 GN=EXOSC5 PE=1 SV=1 Q9NQT4 EXOS5_HUMAN 0.0000000574	Neural	0.451813	0.0150342	0.119181	0.153792	0.628913	0.847003	-0.220905	no change	no change
SMED30011204	PIEZO1	Piezo-type mechanosensitive ion channel component 1 OS=Homo sapiens OX=9606 GN=PIEZO1 PE=1 SV=4 Q92508 PIEZ1_HUMAN 1.38E-133	Epidermal;Phyarnx	0.506365	0.000700683	0.0144611	0.825713	0.000229463	0.00711337	0.419509	no change	no change
SMED30030871	DYRK1B	Dual specificity tyrosine-phosphorylation-regulated kinase 1B OS=Homo sapiens OX=9606 GN=DYRK1B PE=1 SV=1 Q9Y463 DYR1B_HUMAN 1E-151	Cathepsin+ cell;Phyarnx	0.451428	0.000947238	0.0180039	0.453659	0.0569541	0.259242	0.0874545	no change	no change
SMED30014138	LHX1	LIM/homeobox protein Lhx1 OS=Homo sapiens OX=9606 GN=LHX1 PE=2 SV=2 P48742 LHX1_HUMAN 3.41E-50	Intestine	0.450964	0.0210079	0.146137	-0.379468	0.489119	NA	-0.548422	no change	no change
SMED30012307	PLAC8	Placenta-specific gene 8 protein OS=Homo sapiens OX=9606 GN=PLAC8 PE=2 SV=1 Q9NZF1 PLAC8_HUMAN 0.000000000493	Neural;Parapharyngeal;Muscle	0.306663	0.102654	0.364447	0.276786	0.0868115	0.324854	0.0106622	no change	no change
SMED30023951	0	0	#N/A	0.461172	0.31877	NA	#N/A	#N/A	#N/A	NA
SMED30021155	ZKSCAN1	Zinc finger protein with KRAB and SCAN domains 1 OS=Homo sapiens OX=9606 GN=ZKSCAN1 PE=1 SV=3 P17029 ZKSC1_HUMAN 0.000000000000000542	#N/A	0.450387	0.0270012	0.170588	-0.229636	0.592341	0.828584	-0.570725	no change	no change
SMED30026583	PAK1	Serine/threonine-protein kinase PAK 1 OS=Homo sapiens OX=9606 GN=PAK1 PE=1 SV=2 Q13153 PAK1_HUMAN 1.04E-175	Cathepsin+ cell;Epidermal	0.450387	0.0369363	0.203985	0.0595471	0.814514	0.935208	-0.307451	no change	no change
SMED30006940	Cbp53E	Calbindin-32 OS=Drosophila melanogaster OX=7227 GN=Cbp53E PE=2 SV=1 E=0.000000719	Parapharyngeal	0.449516	0.0620475	0.273755	0.36005	0.419277	NA	0.0244765	no change	no change
SMED30014205	SETD6	N-lysine methyltransferase SETD6 OS=Homo sapiens OX=9606 GN=SETD6 PE=1 SV=2 Q8TBK2 SETD6_HUMAN 3.16E-50	#N/A	0.449126	0.0467616	0.232525	-0.163677	0.643973	0.854887	-0.600509	no change	no change
SMED30023008	0	0	Epidermal;Protonephridia;Phyarnx	0.448958	0.0122583	0.104554	0.293715	0.219585	0.527742	-0.114603	no change	no change
SMED30034161	0	0	#N/A	0.448548	0.0380345	0.207399	0.43726	0.0540814	0.252995	0.0632534	no change	no change
SMED30005439	RSKR	Ribosomal protein S6 kinase-related protein OS=Homo sapiens OX=9606 GN=RSKR PE=2 SV=2 Q96LW2 KS6R_HUMAN 4.67E-55	#N/A	0.448495	0.0154803	0.12162	0.264259	0.327788	0.638591	-0.139486	no change	no change
SMED30013641	CNOT4	CCR4-NOT transcription complex subunit 4 OS=Homo sapiens OX=9606 GN=CNOT4 PE=1 SV=3 O95628 CNOT4_HUMAN 3.55E-90	#N/A	0.448334	0.0528085	0.247946	0.523021	0.0543093	0.252999	0.154731	no change	no change
SMED30022030	EGR4	Early growth response protein 4 OS=Homo sapiens OX=9606 GN=EGR4 PE=2 SV=3 Q05215 EGR4_HUMAN 3.44E-28	Epidermal;Neural;Cathepsin+ cell;Muscle;Phyarnx	0.44825	0.108602	0.375939	-0.251622	0.505501	NA	-0.574236	no change	no change
SMED30006780	0	0	#N/A	0.44791	0.194929	0.503597	0.35891	0.728873	NA	-0.566587	no change	no change
SMED30016779	JMJD6	Bifunctional arginine demethylase and lysyl-hydroxylase JMJD6 OS=Homo sapiens OX=9606 GN=JMJD6 PE=1 SV=1 Q6NYC1 JMJD6_HUMAN 0.0000000000000153	Neural;Parapharyngeal	0.304367	0.0996581	0.358606	0.110486	0.711677	0.892085	-0.0924487	no change	no change
SMED30022681	DNAH7	Dynein heavy chain 7, axonemal OS=Homo sapiens OX=9606 GN=DNAH7 PE=1 SV=2 Q8WXX0 DYH7_HUMAN 0	Neural;Epidermal;Phyarnx;Protonephridia	0.505692	0.000315827	0.00830578	0.924479	6.70334e-08	8.97334e-06	0.476439	no change	no change
SMED30011653	PPM1L	Protein phosphatase 1L OS=Homo sapiens OX=9606 GN=PPM1L PE=1 SV=1 Q5SGD2 PPM1L_HUMAN 0.000000688	Neural	0.44777	0.0482981	0.23699	0.755043	0.0484442	NA	0.317334	no change	no change
SMED30019836	CCDC151	Coiled-coil domain-containing protein 151 OS=Homo sapiens OX=9606 GN=CCDC151 PE=1 SV=1 A5D8V7 CC151_HUMAN 3.31E-73	Neural;Epidermal;Phyarnx;Protonephridia	0.298022	0.0269206	0.170174	0.717832	0.0189834	0.136777	0.609224	no change	no change
SMED30013590	FAM221B	Protein FAM221B OS=Homo sapiens OX=9606 GN=FAM221B PE=2 SV=2 A6H8Z2 F221B_HUMAN 7.68E-44	Phyarnx	0.447686	0.0635077	0.277911	0.0423012	0.910112	0.967833	-0.266612	no change	no change
SMED30020474	0	0	#N/A	0.447683	0.596913	NA	-0.469937	0.688325	NA	-0.772741	no change	no change
SMED30011757	0	0	Epidermal	0.447422	0.241037	0.55546	-0.244729	0.57265	NA	-0.574762	no change	no change
SMED30000648	0	0	#N/A	0.447271	0.253109	NA	1.40774	0.200692	NA	0.394406	no change	no change
SMED30029492	KANK4	KN motif and ankyrin repeat domain-containing protein 4 OS=Homo sapiens OX=9606 GN=KANK4 PE=1 SV=1 Q5T7N3 KANK4_HUMAN 1.04E-19	Epidermal;Phyarnx	0.504336	0.0027331	0.039136	0.623587	7.04973e-05	0.0028629	0.190054	no change	no change
SMED30014820	0	0	Neural;Epidermal;Phyarnx;Protonephridia	0.446431	0.0074039	0.0773568	-0.0922399	0.725086	0.899359	-0.490813	no change	no change
SMED30029201	0	0	Neural	0.44629	0.0243625	0.159478	0.346454	0.165382	0.460494	-0.0147779	no change	no change
SMED30014543	TSEN54	tRNA-splicing endonuclease subunit Sen54 OS=Homo sapiens OX=9606 GN=TSEN54 PE=1 SV=3 Q7Z6J9 SEN54_HUMAN 0.000000000235	#N/A	0.446215	0.0920628	0.344608	0.0521058	0.897271	NA	-0.303712	no change	no change
SMED30006960	0	0	Parapharyngeal	0.445343	0.0312304	0.184347	0.101748	0.637371	0.851009	-0.263201	no change	no change
SMED30028480	SLC22A7	Solute carrier family 22 member 7 OS=Homo sapiens OX=9606 GN=SLC22A7 PE=1 SV=1 Q9Y694 S22A7_HUMAN 5.05E-50	Cathepsin+ cell	0.445178	0.017638	0.131124	0.654548	0.109309	0.369309	0.400488	no change	no change
SMED30031035	0	0	Neural	0.444604	0.116689	0.389954	-0.245763	0.56665	NA	-0.631325	no change	no change
SMED30023947	0	0	Parapharyngeal	0.444464	0.0478504	0.236369	0.265946	0.452435	NA	-0.128938	no change	no change
SMED30025385	PTPRJ	Receptor-type tyrosine-protein phosphatase eta OS=Homo sapiens OX=9606 GN=PTPRJ PE=1 SV=3 Q12913 PTPRJ_HUMAN 1.19E-34	Cathepsin+ cell	0.4444	0.0052679	0.0606295	0.377613	0.222766	0.531642	0.0124677	no change	no change
SMED30008295	HSPA8	Heat shock cognate 71 kDa protein OS=Homo sapiens OX=9606 GN=HSPA8 PE=1 SV=1 P11142 HSP7C_HUMAN 0	Neoblast;Epidermal;Cathepsin+ cell	0.456051	0.609607	NA	#N/A	#N/A	#N/A	NA
SMED30027110	TRAF6	TNF receptor-associated factor 6 OS=Homo sapiens OX=9606 GN=TRAF6 PE=1 SV=1 Q9Y4K3 TRAF6_HUMAN 4.59E-25	Neural;Muscle	0.297851	0.0631938	0.277073	0.376531	0.131404	0.409508	0.133154	no change	no change
SMED30013200	PSD	PH and SEC7 domain-containing protein 1 OS=Homo sapiens OX=9606 GN=PSD PE=1 SV=2 A5PKW4 PSD1_HUMAN 3.29E-65	#N/A	0.290185	0.0650791	0.281593	0.300949	0.27016	0.584531	0.0792494	no change	no change
SMED30012869	YBX3	Y-box-binding protein 3 OS=Homo sapiens OX=9606 GN=YBX3 PE=1 SV=4 P16989 YBOX3_HUMAN 4.11E-27	Epidermal;Intestine;Parapharyngeal	0.443576	0.00229699	0.0344082	0.0360208	0.863731	0.952236	-0.340474	no change	no change
SMED30006690	SLC46A2	Thymic stromal cotransporter homolog OS=Homo sapiens OX=9606 GN=SLC46A2 PE=2 SV=1 Q9BY10 TSCOT_HUMAN 0.000000000000000111	Neural	0.443056	0.0324152	0.188033	0.378972	0.2553	0.568973	-0.0190318	no change	no change
SMED30006002	CCT3	T-complex protein 1 subunit gamma OS=Homo sapiens OX=9606 GN=CCT3 PE=1 SV=4 P49368 TCPG_HUMAN 0	#N/A	0.44267	0.000846746	0.0165717	0.0805675	0.600356	0.832469	-0.276696	no change	no change
SMED30003939	0	0	#N/A	0.442544	0.026386	0.168486	0.332133	0.239651	0.550573	-0.0913599	no change	no change
SMED30012356	0	0	#N/A	0.442456	0.00493565	0.0578125	0.462304	0.0220131	0.149795	0.0836041	no change	no change
SMED30021468	CXXC1	CXXC-type zinc finger protein 1 OS=Homo sapiens OX=9606 GN=CXXC1 PE=1 SV=2 Q9P0U4 CXXC1_HUMAN 6.24E-36	#N/A	0.442324	0.17817	0.482865	-0.243698	0.657788	NA	-0.449579	no change	no change
SMED30021396	0	0	#N/A	0.442305	0.327147	NA	-0.0528751	0.953379	NA	0.175265	no change	no change
SMED30002319	0	0	Cathepsin+ cell	0.442017	0.000381429	0.00931433	-0.00102923	0.995694	0.998406	-0.342804	no change	no change
SMED30025039	WDR88	WD repeat-containing protein 88 OS=Homo sapiens OX=9606 GN=WDR88 PE=2 SV=2 Q6ZMY6 WDR88_HUMAN 2.37E-75	Cathepsin+ cell	0.441843	0.0437314	0.224174	0.400348	0.382753	NA	0.173261	no change	no change
SMED30025532	PDE1B	Calcium/calmodulin-dependent 3',5'-cyclic nucleotide phosphodiesterase 1B OS=Homo sapiens OX=9606 GN=PDE1B PE=1 SV=2 Q01064 PDE1B_HUMAN 1.28E-125	Neural	0.441716	0.0314289	0.184838	0.0945834	0.847517	NA	-0.0322496	no change	no change
SMED30029746	ZNFX1	NFX1-type zinc finger-containing protein 1 OS=Homo sapiens OX=9606 GN=ZNFX1 PE=2 SV=2 Q9P2E3 ZNFX1_HUMAN 0	Muscle;Neural	0.503208	0.000230375	0.00642056	0.486464	0.000468191	0.0115544	0.0516777	no change	no change
SMED30008756	DNAH6	Dynein heavy chain 6, axonemal OS=Homo sapiens OX=9606 GN=DNAH6 PE=2 SV=3 Q9C0G6 DYH6_HUMAN 0	Neural;Muscle;Epidermal;Phyarnx;Protonephridia	0.441475	0.00403011	0.0503958	0.818925	3.58304e-05	0.00169284	0.439787	no change	no change
SMED30009549	RBCK1	RanBP-type and C3HC4-type zinc finger-containing protein 1 OS=Homo sapiens OX=9606 GN=RBCK1 PE=1 SV=2 Q9BYM8 HOIL1_HUMAN 1.19E-21	#N/A	0.289441	0.222321	0.535448	0.221094	0.480637	NA	-0.0172563	no change	no change
SMED30035939	ACTN2	Alpha-actinin-2 OS=Homo sapiens OX=9606 GN=ACTN2 PE=1 SV=1 P35609 ACTN2_HUMAN 0	Neural;Protonephridia;Cathepsin+ cell	0.441353	0.000680925	0.0142969	0.380349	0.077061	0.306405	0.0377764	no change	no change
SMED30004519	CFAP97D1	Uncharacterized protein CFAP97D1 OS=Homo sapiens OX=9606 GN=CFAP97D1 PE=2 SV=1 B2RV13 CF97D_HUMAN 8.26E-23	Neural;Epidermal;Phyarnx;Protonephridia	0.441309	0.00622998	0.0684749	0.366789	0.029683	0.179869	0.0110463	no change	no change
SMED30031151	MAP3K19	Mitogen-activated protein kinase kinase kinase 19 OS=Homo sapiens OX=9606 GN=MAP3K19 PE=2 SV=1 Q56UN5 M3K19_HUMAN 7.42E-64	#N/A	0.441153	0.0122539	0.104554	0.345734	0.213815	0.522126	-0.00390967	no change	no change
SMED30034618	VWA3A	von Willebrand factor A domain-containing protein 3A OS=Homo sapiens OX=9606 GN=VWA3A PE=2 SV=3 A6NCI4 VWA3A_HUMAN 2.91E-159	Neural;Phyarnx	0.440753	0.00425065	0.0522402	0.403373	0.0484922	0.237354	0.0309928	no change	no change
SMED30022649	0	0	Cathepsin+ cell	0.440481	0.00891978	0.0866191	-0.0811056	0.79016	0.928955	-0.366573	no change	no change
SMED30033117	ANK3	Ankyrin-3 OS=Homo sapiens OX=9606 GN=ANK3 PE=1 SV=3 Q12955 ANK3_HUMAN 4.93E-44	Neoblast;Neural	0.440256	0.0691182	0.29387	0.767693	0.0303817	0.181498	0.327757	no change	no change
SMED30004412	0	0	Epidermal;Protonephridia	0.439941	0.0235836	0.156569	0.473539	0.0859338	0.324178	0.110282	no change	no change
SMED30004972	0	0	Neural;Epidermal;Protonephridia;Phyarnx	0.439904	0.00779514	0.0801857	0.678086	0.00595623	0.068342	0.34291	no change	no change
SMED30003660	DYNC1H1	Cytoplasmic dynein 1 heavy chain 1 OS=Homo sapiens OX=9606 GN=DYNC1H1 PE=1 SV=5 Q14204 DYHC1_HUMAN 0	Cathepsin+ cell;Intestine	0.439353	0.00163882	0.026757	0.422338	0.0659308	0.281316	0.0530167	no change	no change
SMED30032616	CLHC1	Clathrin heavy chain linker domain-containing protein 1 OS=Homo sapiens OX=9606 GN=CLHC1 PE=1 SV=3 Q8NHS4 CLHC1_HUMAN 7.2E-28	Phyarnx;Neural	0.439261	0.048697	0.23757	0.270303	0.425914	0.720514	-0.0337526	no change	no change
SMED30035869	CASC3	Protein CASC3 OS=Homo sapiens OX=9606 GN=CASC3 PE=1 SV=2 O15234 CASC3_HUMAN 0.00000000844	#N/A	0.439057	0.0170083	0.128224	0.0944762	0.579956	0.821236	-0.273406	no change	no change
SMED30031134	SLC13A3	Solute carrier family 13 member 3 OS=Homo sapiens OX=9606 GN=SLC13A3 PE=1 SV=1 Q8WWT9 S13A3_HUMAN 3.03E-61	Intestine	0.502738	0.00046786	0.0108584	0.864158	4.71844e-06	0.000328248	0.435473	no change	no change
SMED30016950	DMD	Dystrophin OS=Homo sapiens OX=9606 GN=DMD PE=1 SV=3 P11532 DMD_HUMAN 7.82E-78	Neural;Cathepsin+ cell;Muscle;Epidermal;Phyarnx;Protonephridia;Parapharyngeal	0.438499	0.0054573	0.0620464	0.468144	0.0187676	0.136302	0.0980884	no change	no change
SMED30009210	MAK	Serine/threonine-protein kinase MAK OS=Homo sapiens OX=9606 GN=MAK PE=1 SV=2 P20794 MAK_HUMAN 2.21E-35	Neural;Phyarnx	0.438279	0.0243831	0.15952	0.471616	0.0716932	0.295158	0.123951	no change	no change
SMED30021404	ALMS1	Alstrom syndrome protein 1 OS=Homo sapiens OX=9606 GN=ALMS1 PE=1 SV=4 Q8TCU4 ALMS1_HUMAN 0.00000000078	Neural;Muscle;Cathepsin+ cell;Epidermal;Phyarnx;Protonephridia;Parapharyngeal	0.438128	0.00355307	0.0466802	0.346281	0.0257426	0.165873	-0.0254814	no change	no change
SMED30028097	PDE2A	cGMP-dependent 3',5'-cyclic phosphodiesterase OS=Homo sapiens OX=9606 GN=PDE2A PE=1 SV=1 O00408 PDE2A_HUMAN 0	Neural;Muscle	0.437994	0.00113001	0.0205728	0.314236	0.199564	0.503191	-0.025847	no change	no change
SMED30001652	0	0	Intestine	0.437918	0.00682937	0.0730613	0.22927	0.236152	0.546037	-0.152915	no change	no change
SMED30028852	0	0	#N/A	0.43791	0.00596539	0.0662029	0.333736	0.655513	NA	0.52735	no change	no change
SMED30025455	CDKL2	Cyclin-dependent kinase-like 2 OS=Homo sapiens OX=9606 GN=CDKL2 PE=1 SV=1 Q92772 CDKL2_HUMAN 1.81E-142	#N/A	0.437682	0.0626157	0.275289	-0.228568	0.416473	0.711781	-0.596092	no change	no change
SMED30022458	ADAM9	Disintegrin and metalloproteinase domain-containing protein 9 OS=Homo sapiens OX=9606 GN=ADAM9 PE=1 SV=1 Q13443 ADAM9_HUMAN 6.36E-74	Cathepsin+ cell;Protonephridia	0.437465	0.000686824	0.0143482	0.431366	0.0206546	0.14437	0.0696379	no change	no change
SMED30008073	MRC1	Macrophage mannose receptor 1 OS=Homo sapiens OX=9606 GN=MRC1 PE=1 SV=1 P22897 MRC1_HUMAN 8.09E-25	#N/A	0.502132	0.000150525	0.0046072	0.776323	0.00160797	0.0282909	0.310494	no change	no change
SMED30008496	UTP14A	U3 small nucleolar RNA-associated protein 14 homolog A OS=Homo sapiens OX=9606 GN=UTP14A PE=1 SV=1 Q9BVJ6 UT14A_HUMAN 5.53E-20	Epidermal	0.43723	0.0152642	0.120409	0.102564	0.580993	0.822115	-0.265341	no change	no change
SMED30002609	PPFIA2	Liprin-alpha-2 OS=Homo sapiens OX=9606 GN=PPFIA2 PE=1 SV=2 O75334 LIPA2_HUMAN 2.43E-114	Neural;Muscle	0.437069	0.00646854	0.0705134	0.216859	0.273519	0.587252	-0.16393	no change	no change
SMED30004731	SCNN1A	Amiloride-sensitive sodium channel subunit alpha OS=Homo sapiens OX=9606 GN=SCNN1A PE=1 SV=1 P37088 SCNNA_HUMAN 0.0000000102	Neural	0.436898	0.0716102	0.299701	-0.214461	0.605688	NA	-0.662331	no change	no change
SMED30025001	ARMC3	Armadillo repeat-containing protein 3 OS=Homo sapiens OX=9606 GN=ARMC3 PE=2 SV=2 Q5W041 ARMC3_HUMAN 3.28E-179	Neural;Epidermal;Phyarnx;Protonephridia	0.436618	0.0118277	0.102993	0.748912	0.000434891	0.0108858	0.394528	no change	no change
SMED30010669	0	0	Cathepsin+ cell	0.436564	0.0313031	0.184371	-0.0734149	0.832301	0.940887	-0.461417	no change	no change
SMED30019172	0	0	Cathepsin+ cell	0.436107	0.00400748	0.0503535	0.562694	0.00848218	0.0843047	0.215784	no change	no change
SMED30035408	ZEB1	Zinc finger E-box-binding homeobox 1 OS=Homo sapiens OX=9606 GN=ZEB1 PE=1 SV=2 P37275 ZEB1_HUMAN 5.44E-40	Neural	0.436097	0.140356	0.427826	0.0967905	0.776397	0.92277	-0.250645	no change	no change
SMED30006402	PIBF1	Progesterone-induced-blocking factor 1 OS=Homo sapiens OX=9606 GN=PIBF1 PE=1 SV=2 Q8WXW3 PIBF1_HUMAN 1.47E-120	Neural;Phyarnx	0.435928	0.0142633	0.115363	0.830402	0.0122751	0.106543	0.523268	no change	no change
SMED30017644	0	0	#N/A	0.435712	0.239236	0.553922	0.567664	0.471733	NA	-0.0823645	no change	no change
SMED30028292	KIAA0556	Protein KIAA0556 OS=Homo sapiens OX=9606 GN=KIAA0556 PE=1 SV=4 O60303 K0556_HUMAN 0	Protonephridia	0.435519	0.0177069	0.131394	-0.0607146	0.826675	0.939476	-0.352342	no change	no change
SMED30001031	TRAF3IP1	TRAF3-interacting protein 1 OS=Homo sapiens OX=9606 GN=TRAF3IP1 PE=1 SV=1 Q8TDR0 MIPT3_HUMAN 1.49E-42	Neural;Epidermal;Protonephridia;Phyarnx	0.435116	0.0330193	0.190403	0.245345	0.283702	0.596219	-0.132723	no change	no change
SMED30000707	SLC9A2	Sodium/hydrogen exchanger 2 OS=Homo sapiens OX=9606 GN=SLC9A2 PE=2 SV=1 Q9UBY0 SL9A2_HUMAN 1.78E-62	Protonephridia	0.435041	0.0160476	0.123977	0.819935	8.47183e-06	0.000538479	0.437467	no change	no change
SMED30019599	0	0	#N/A	0.434635	0.0754247	0.310802	0.498075	0.304043	NA	0.281687	no change	no change
SMED30020662	NPC2	NPC intracellular cholesterol transporter 2 OS=Homo sapiens OX=9606 GN=NPC2 PE=1 SV=1 P61916 NPC2_HUMAN 1.96E-35	Cathepsin+ cell;Intestine	0.434419	0.0120583	0.103685	0.472717	0.0368813	0.201887	0.113804	no change	no change
SMED30011977	0	0	Protonephridia	0.433488	0.383125	NA	-0.23754	0.673539	NA	-0.651543	no change	no change
SMED30020297	MED1	Mediator of RNA polymerase II transcription subunit 1 OS=Homo sapiens OX=9606 GN=MED1 PE=1 SV=4 Q15648 MED1_HUMAN 3.68E-22	Neural	0.433265	0.0124899	0.105806	-0.000655697	0.997088	0.999099	-0.341085	no change	no change
SMED30003473	0	0	#N/A	0.43283	0.329078	NA	0.287132	0.751297	NA	-0.070995	no change	no change
SMED30028273	unc-9	Innexin unc-9 OS=Caenorhabditis elegans OX=6239 GN=unc-9 PE=2 SV=1 E=1.1E-60	#N/A	0.444196	0.694332	NA	#N/A	#N/A	#N/A	NA
SMED30033431	PCDH1	Protocadherin-1 OS=Homo sapiens OX=9606 GN=PCDH1 PE=1 SV=2 Q08174 PCDH1_HUMAN 4.43E-86	Neural	0.432696	0.142685	0.4308	0.147234	0.559347	0.808535	-0.112011	no change	no change
SMED30000681	0	0	Neural;Epidermal	0.432596	0.043293	0.222466	0.489694	0.286841	0.599821	0.240036	no change	no change
SMED30018819	0	0	Cathepsin+ cell;Phyarnx	0.432594	0.0922667	0.344727	0.622351	0.0743937	0.300809	0.391405	no change	no change
SMED30031760	0	0	Cathepsin+ cell;Intestine	0.432462	0.0467359	0.232499	0.702133	0.00059745	0.0136043	0.383094	no change	no change
SMED30002523	RAP1B	Ras-related protein Rap-1b OS=Homo sapiens OX=9606 GN=RAP1B PE=1 SV=1 P61224 RAP1B_HUMAN 1.27E-21	Neural	0.287428	0.2665	0.582979	0.331294	0.449448	NA	0.0951098	no change	no change
SMED30023889	0	0	Intestine;Epidermal;Cathepsin+ cell;Muscle;Neoblast;Phyarnx	0.432016	0.0562705	0.256321	0.518749	0.0309305	0.183526	0.0793949	no change	no change
SMED30020459	0	0	#N/A	0.431928	0.50266	NA	0.191391	0.789792	NA	-0.0132911	no change	no change
SMED30024204	0	0	Intestine	0.431725	0.00120059	0.0214407	0.286721	0.0141359	0.115854	-0.0737798	no change	no change
SMED30004158	TTC25	Tetratricopeptide repeat protein 25 OS=Homo sapiens OX=9606 GN=TTC25 PE=1 SV=2 Q96NG3 TTC25_HUMAN 1.57E-124	Neural;Muscle;Epidermal;Phyarnx;Protonephridia	0.287235	0.0649713	0.281567	0.0100478	0.962672	0.986568	-0.215183	no change	no change
SMED30015866	0	0	#N/A	0.431416	0.00448196	0.0538458	0.240319	0.297637	0.607865	-0.12312	no change	no change
SMED30017722	KIF1A	Kinesin-like protein KIF1A OS=Homo sapiens OX=9606 GN=KIF1A PE=1 SV=2 Q12756 KIF1A_HUMAN 0	Neural	0.431328	0.00607918	0.0670142	0.23197	0.274379	0.587799	-0.113097	no change	no change
SMED30000241	USP8	Ubiquitin carboxyl-terminal hydrolase 8 OS=Homo sapiens OX=9606 GN=USP8 PE=1 SV=1 P40818 UBP8_HUMAN 2E-113	Cathepsin+ cell	0.4312	0.00453957	0.0544244	0.246292	0.329443	0.63983	-0.140081	no change	no change
SMED30009741	0	P/Homo B domain-containing protein [Source:UniProtKB/TrEMBL;Acc:A0A498SG71]	#N/A	0.431034	0.000702365	0.0144611	0.369397	0.0059293	0.0682321	0.010175	no change	no change
SMED30019399	GARNL3	GTPase-activating Rap/Ran-GAP domain-like protein 3 OS=Homo sapiens OX=9606 GN=GARNL3 PE=2 SV=2 Q5VVW2 GARL3_HUMAN 0	Neural	0.431009	0.00190363	0.029907	0.235991	0.283977	0.596241	-0.110677	no change	no change
SMED30019342	SHANK3	SH3 and multiple ankyrin repeat domains protein 3 OS=Homo sapiens OX=9606 GN=SHANK3 PE=1 SV=3 Q9BYB0 SHAN3_HUMAN 2.2E-94	Intestine	0.430775	0.0120243	0.10366	0.115065	0.567233	0.812105	-0.236613	no change	no change
SMED30004695	CACNA1I	Voltage-dependent T-type calcium channel subunit alpha-1I OS=Homo sapiens OX=9606 GN=CACNA1I PE=1 SV=1 Q9P0X4 CAC1I_HUMAN 0	Neural	0.430704	0.0306191	0.182398	0.618803	0.0596711	0.265991	0.26327	no change	no change
SMED30021807	0	0	Neural;Cathepsin+ cell;Epidermal;Phyarnx	0.4304	0.269993	0.586962	0.213797	0.330302	0.640662	-0.248554	no change	no change
SMED30031988	C4orf47	UPF0602 protein C4orf47 OS=Homo sapiens OX=9606 GN=C4orf47 PE=2 SV=1 A7E2U8 CD047_HUMAN 2.74E-80	Neural;Phyarnx	0.430085	0.0151049	0.119432	0.603208	0.0355219	0.199301	0.262527	no change	no change
SMED30030557	TMC5	Transmembrane channel-like protein 5 OS=Homo sapiens OX=9606 GN=TMC5 PE=2 SV=3 Q6UXY8 TMC5_HUMAN 6.07E-20	Intestine	0.429912	0.0303282	0.181791	0.243141	0.380853	0.68241	-0.0709621	no change	no change
SMED30017264	0	0	Neural;Intestine;Protonephridia;Phyarnx	0.429825	0.000709882	0.0145513	-0.200198	0.213812	0.522126	-0.546769	no change	no change
SMED30022437	RPA2	Replication protein A 32 kDa subunit OS=Homo sapiens OX=9606 GN=RPA2 PE=1 SV=1 P15927 RFA2_HUMAN 4.51E-25	Neoblast	0.429742	0.0374364	0.205199	-0.36786	0.0994893	0.349119	-0.732053	no change	no change
SMED30002141	TRAF2	TNF receptor-associated factor 2 OS=Homo sapiens OX=9606 GN=TRAF2 PE=1 SV=2 Q12933 TRAF2_HUMAN 5.77E-24	Parapharyngeal	0.429591	0.075145	0.309989	1.20305	0.274366	NA	0.0877566	no change	no change
SMED30013717	0	0	#N/A	0.429429	0.00433875	0.0530329	0.373569	0.266798	0.581967	0.0280911	no change	no change
SMED30028537	SCNN1B	Amiloride-sensitive sodium channel subunit beta OS=Homo sapiens OX=9606 GN=SCNN1B PE=1 SV=2 P51168 SCNNB_HUMAN 0.000000248	Neural	0.286977	0.151912	0.445894	0.573694	0.113104	0.376233	0.411534	no change	no change
SMED30011543	CEP19	Centrosomal protein of 19 kDa OS=Homo sapiens OX=9606 GN=CEP19 PE=1 SV=2 Q96LK0 CEP19_HUMAN 6.46E-24	#N/A	0.429243	0.0111223	0.0990778	-0.330114	0.527716	NA	-0.757972	no change	no change
SMED30009546	0	0	Phyarnx;Neural	0.499312	0.000720727	0.0146932	0.551632	0.00115012	0.022042	0.110897	no change	no change
SMED30034212	0	0	Neural;Phyarnx	0.428657	0.0561233	0.256309	0.544684	0.117886	0.384908	0.15603	no change	no change
SMED30008728	SLC8B1	Mitochondrial sodium/calcium exchanger protein OS=Homo sapiens OX=9606 GN=SLC8B1 PE=1 SV=2 Q6J4K2 NCLX_HUMAN 1.17E-38	Epidermal;Protonephridia	0.428614	0.0373872	0.205199	0.798729	0.0127056	0.108458	0.463817	no change	no change
SMED30025431	GRIN3A	Glutamate receptor ionotropic, NMDA 3A OS=Homo sapiens OX=9606 GN=GRIN3A PE=1 SV=2 Q8TCU5 NMD3A_HUMAN 4.1E-75	#N/A	0.428604	0.201377	0.509625	0.445913	0.288042	NA	0.153871	no change	no change
SMED30004042	DNAH3	Dynein heavy chain 3, axonemal OS=Homo sapiens OX=9606 GN=DNAH3 PE=2 SV=1 Q8TD57 DYH3_HUMAN 0	Neural;Epidermal;Phyarnx	0.428213	0.0133519	0.11077	0.55121	0.0144339	0.117317	0.203962	no change	no change
SMED30026743	VARS	Valine--tRNA ligase OS=Homo sapiens OX=9606 GN=VARS PE=1 SV=4 P26640 SYVC_HUMAN 0	#N/A	0.428024	0.000426823	0.010115	0.405433	0.00708336	0.0762259	0.0527619	no change	no change
SMED30003990	0	0	#N/A	0.427715	0.000479154	0.0110358	0.451481	0.00591571	0.0682321	0.103454	no change	no change
SMED30001651	0	0	#N/A	0.427601	0.39511	NA	0.666993	0.517236	NA	0.069406	no change	no change
SMED30021059	TRAF6	TNF receptor-associated factor 6 OS=Homo sapiens OX=9606 GN=TRAF6 PE=1 SV=1 Q9Y4K3 TRAF6_HUMAN 0.0000000000857	Epidermal;Phyarnx	0.285354	0.10834	0.375379	-0.177537	0.579291	NA	-0.369168	no change	no change
SMED30022980	ZNF208	Zinc finger protein 208 OS=Homo sapiens OX=9606 GN=ZNF208 PE=2 SV=2 O43345 ZN208_HUMAN 0.000000857	#N/A	0.427334	0.558735	NA	-2.57102	0.118889	NA	-0.407071	no change	no change
SMED30013441	WDR78	WD repeat-containing protein 78 OS=Homo sapiens OX=9606 GN=WDR78 PE=2 SV=1 Q5VTH9 WDR78_HUMAN 5.48E-166	Neural;Epidermal;Phyarnx;Protonephridia	0.427093	0.041315	0.217169	0.408452	0.0426834	0.221437	0.0967248	no change	no change
SMED30007788	TCERG1	Transcription elongation regulator 1 OS=Homo sapiens OX=9606 GN=TCERG1 PE=1 SV=2 O14776 TCRG1_HUMAN 2.03E-125	Neural	0.427041	0.0320652	0.186626	-0.189586	0.326846	0.638021	-0.554445	no change	no change
SMED30000275	UTP20	Small subunit processome component 20 homolog OS=Homo sapiens OX=9606 GN=UTP20 PE=1 SV=3 O75691 UTP20_HUMAN 5.37E-28	#N/A	0.427034	0.0031153	0.0425535	0.378977	0.024132	0.159228	0.0264157	no change	no change
SMED30013228	RYR2	Ryanodine receptor 2 OS=Homo sapiens OX=9606 GN=RYR2 PE=1 SV=3 Q92736 RYR2_HUMAN 0	Muscle;Neural	0.426974	0.0109604	0.0982877	0.552123	0.01082	0.0980862	0.198161	no change	no change
SMED30018642	0	0	#N/A	0.426502	0.581674	NA	0.719312	0.64498	NA	-0.270863	no change	no change
SMED30012233	0	0	#N/A	0.436637	0.824252	NA	#N/A	#N/A	#N/A	NA
SMED30035110	0	0	Cathepsin+ cell;Muscle	0.426233	0.0139234	0.113607	-0.586322	0.19078	0.491555	-0.714052	no change	no change
SMED30024409	0	0	#N/A	0.425641	0.0641228	0.279512	0.391113	0.348987	NA	0.094769	no change	no change
SMED30022187	ESRP1	Epithelial splicing regulatory protein 1 OS=Homo sapiens OX=9606 GN=ESRP1 PE=1 SV=2 Q6NXG1 ESRP1_HUMAN 1.36E-120	Parapharyngeal;Intestine;Neural	0.42555	0.00172592	0.0277817	0.244728	0.178637	0.475501	-0.11063	no change	no change
SMED30028743	RGS22	Regulator of G-protein signaling 22 OS=Homo sapiens OX=9606 GN=RGS22 PE=1 SV=3 Q8NE09 RGS22_HUMAN 0.000000000000662	Neural;Epidermal;Phyarnx;Protonephridia	0.425513	0.00557013	0.0631375	0.55723	0.0109353	0.0985852	0.213584	no change	no change
SMED30019975	WWP1	NEDD4-like E3 ubiquitin-protein ligase WWP1 OS=Homo sapiens OX=9606 GN=WWP1 PE=1 SV=1 Q9H0M0 WWP1_HUMAN 0	Cathepsin+ cell;Neural;Intestine	0.425268	0.000219362	0.00622247	0.186551	0.19309	0.494621	-0.151798	no change	no change
SMED30006810	WFIKKN2	WAP, Kazal, immunoglobulin, Kunitz and NTR domain-containing protein 2 OS=Homo sapiens OX=9606 GN=WFIKKN2 PE=1 SV=1 Q8TEU8 WFKN2_HUMAN 0.00000000349	#N/A	0.284799	0.220916	0.53369	0.88608	0.0104092	0.0955793	0.686785	no change	no change
SMED30034139	PTPRQ	Phosphatidylinositol phosphatase PTPRQ OS=Homo sapiens OX=9606 GN=PTPRQ PE=1 SV=2 Q9UMZ3 PTPRQ_HUMAN 3.17E-54	Cathepsin+ cell;Intestine;Neural;Protonephridia	0.424867	0.00584568	0.0651077	0.415169	0.0483459	0.237166	0.0610086	no change	no change
SMED30013355	GUCY1B1	Guanylate cyclase soluble subunit beta-1 OS=Homo sapiens OX=9606 GN=GUCY1B1 PE=1 SV=1 Q02153 GCYB1_HUMAN 1.27E-114	Neural	0.424602	0.109219	0.37655	1.05875	0.0204227	NA	0.742957	no change	no change
SMED30000370	TNKS	Poly [ADP-ribose] polymerase tankyrase-1 OS=Homo sapiens OX=9606 GN=TNKS PE=1 SV=2 O95271 TNKS1_HUMAN 1.42E-29	Neural	0.424575	0.0202406	0.143175	0.301468	0.228742	0.537195	-0.0662537	no change	no change
SMED30002255	RIMS1	Regulating synaptic membrane exocytosis protein 1 OS=Homo sapiens OX=9606 GN=RIMS1 PE=1 SV=1 Q86UR5 RIMS1_HUMAN 1.1E-56	Neural;Parapharyngeal	0.424306	0.01642	0.125644	0.402359	0.113192	0.376383	0.062841	no change	no change
SMED30025434	DCAF1	DDB1- and CUL4-associated factor 1 OS=Homo sapiens OX=9606 GN=DCAF1 PE=1 SV=3 Q9Y4B6 DCAF1_HUMAN 4.97E-96	#N/A	0.42423	0.00742191	0.0774097	0.384271	0.0949339	0.340675	0.041956	no change	no change
SMED30012718	PWWP2A	PWWP domain-containing protein 2A OS=Homo sapiens OX=9606 GN=PWWP2A PE=1 SV=2 Q96N64 PWP2A_HUMAN 0.0000000000899	#N/A	0.423712	0.0429461	0.221291	-0.357016	0.258827	0.572826	-0.632411	no change	no change
SMED30030835	MARCH1	E3 ubiquitin-protein ligase MARCH1 OS=Homo sapiens OX=9606 GN=MARCH1 PE=1 SV=1 Q8TCQ1 MARH1_HUMAN 7.7E-75	Intestine	0.423112	0.00148298	0.0247892	0.421786	0.158498	0.451582	0.12042	no change	no change
SMED30027446	MTMR12	Myotubularin-related protein 12 OS=Homo sapiens OX=9606 GN=MTMR12 PE=1 SV=2 Q9C0I1 MTMRC_HUMAN 1.41E-23	#N/A	0.423078	0.0132354	0.11021	0.268093	0.255088	0.568854	-0.0679822	no change	no change
SMED30000921	NOVA2	RNA-binding protein Nova-2 OS=Homo sapiens OX=9606 GN=NOVA2 PE=1 SV=1 Q9UNW9 NOVA2_HUMAN 2.06E-41	Neural;Cathepsin+ cell;Phyarnx	0.422928	0.000677958	0.014288	0.316009	0.178737	0.475501	-0.025004	no change	no change
SMED30021839	MED12L	Mediator of RNA polymerase II transcription subunit 12-like protein OS=Homo sapiens OX=9606 GN=MED12L PE=1 SV=2 Q86YW9 MD12L_HUMAN 7.46E-157	Neural	0.42265	0.0276923	0.172528	0.29445	0.116331	0.382459	-0.0853332	no change	no change
SMED30023059	EFCAB6	EF-hand calcium-binding domain-containing protein 6 OS=Homo sapiens OX=9606 GN=EFCAB6 PE=1 SV=1 Q5THR3 EFCB6_HUMAN 6.96E-74	Neural;Epidermal;Phyarnx;Protonephridia	0.422413	0.00107249	0.0197821	0.461312	0.0703837	0.291944	0.137354	no change	no change
SMED30029711	DYDC1	DPY30 domain-containing protein 1 OS=Homo sapiens OX=9606 GN=DYDC1 PE=1 SV=1 Q8WWB3 DYDC1_HUMAN 0.0000000113	Neural;Epidermal;Phyarnx;Protonephridia	0.422288	0.0939599	0.347216	0.102952	0.651125	0.858254	-0.285333	no change	no change
SMED30027076	ALO1	D-arabinono-1,4-lactone oxidase OS=Candida albicans (strain SC5314 / ATCC MYA-2876) OX=237561 GN=ALO1 PE=3 SV=1 E=0.0000000000146	Epidermal;Phyarnx	0.422128	0.0101275	0.0936313	0.378096	0.136981	0.417321	0.062577	no change	no change
SMED30016281	MYH7	Myosin-7 OS=Homo sapiens OX=9606 GN=MYH7 PE=1 SV=5 P12883 MYH7_HUMAN 0	Muscle	0.422011	0.00368155	0.0476951	0.33458	0.0185049	0.13534	-0.000326158	no change	no change
SMED30018178	SYT15	Synaptotagmin-15 OS=Homo sapiens OX=9606 GN=SYT15 PE=2 SV=3 Q9BQS2 SYT15_HUMAN 0.0000000428	Epidermal	0.421635	0.122431	0.400952	-0.0173323	0.976639	NA	-0.447411	no change	no change
SMED30028930	EMX2	Homeobox protein EMX2 OS=Homo sapiens OX=9606 GN=EMX2 PE=1 SV=2 Q04743 EMX2_HUMAN 7.06E-21	#N/A	0.421434	0.565065	NA	#N/A	#N/A	#N/A	-0.729593	no change	no change
SMED30014469	0	0	Epidermal;Intestine;Cathepsin+ cell;Neoblast;Phyarnx;Neural	0.421066	0.00897649	0.0869249	0.138581	0.523642	0.784965	-0.201571	no change	no change
SMED30018972	RAI14	Ankycorbin OS=Homo sapiens OX=9606 GN=RAI14 PE=1 SV=2 Q9P0K7 RAI14_HUMAN 5.97E-22	Neural;Epidermal;Phyarnx;Protonephridia	0.4208	0.0423774	0.21967	0.646557	0.00953372	0.0906679	0.281292	no change	no change
SMED30028122	CAPN7	Calpain-7 OS=Homo sapiens OX=9606 GN=CAPN7 PE=1 SV=1 Q9Y6W3 CAN7_HUMAN 0	#N/A	0.42072	0.00836526	0.083452	0.575135	0.0299055	0.180386	0.279172	no change	no change
SMED30007273	0	0	#N/A	0.420628	0.4138	NA	-0.663984	0.517688	NA	-0.755491	no change	no change
SMED30021564	CMPK1	UMP-CMP kinase OS=Homo sapiens OX=9606 GN=CMPK1 PE=1 SV=3 P30085 KCY_HUMAN 1.47E-31	#N/A	0.42033	0.558861	NA	-0.47219	0.654162	NA	-0.55346	no change	no change
SMED30025521	0	0	#N/A	0.431394	0.826209	NA	#N/A	#N/A	#N/A	NA
SMED30022249	CLINT1	Clathrin interactor 1 OS=Homo sapiens OX=9606 GN=CLINT1 PE=1 SV=1 Q14677 EPN4_HUMAN 2.37E-32	Epidermal;Cathepsin+ cell;Intestine;Phyarnx	0.420184	0.00693571	0.0738544	0.219469	0.31577	0.626927	-0.123622	no change	no change
SMED30003740	0	0	#N/A	0.420177	0.291887	NA	0.550521	0.658037	NA	-0.0902173	no change	no change
SMED30013485	CDK11B	Cyclin-dependent kinase 11B OS=Homo sapiens OX=9606 GN=CDK11B PE=1 SV=4 P21127 CD11B_HUMAN 2.6E-152	#N/A	0.420112	0.0198406	0.141435	0.433056	0.172875	0.468801	0.0311344	no change	no change
SMED30030116	0	0	#N/A	0.419787	0.259932	0.575788	-1.10994	0.262813	NA	-0.630829	no change	no change
SMED30019507	DGAT1	Diacylglycerol O-acyltransferase 1 OS=Homo sapiens OX=9606 GN=DGAT1 PE=1 SV=2 O75907 DGAT1_HUMAN 4.8E-104	#N/A	0.419526	0.0040332	0.0503958	0.47797	0.0208631	0.145597	0.124038	no change	no change
SMED30009873	UBB	Polyubiquitin-B OS=Homo sapiens OX=9606 GN=UBB PE=1 SV=1 P0CG47 UBB_HUMAN 0.00000000224	Neural;Muscle;Epidermal;Phyarnx;Parapharyngeal	0.419279	0.132434	0.416442	0.353997	0.331586	NA	-0.0681017	no change	no change
SMED30035382	0	0	Epidermal;Phyarnx;Protonephridia	0.419125	0.00286521	0.0403898	0.566373	0.0412561	0.216576	0.212356	no change	no change
SMED30033229	0	0	Cathepsin+ cell;Neural;Epidermal;Intestine	0.430255	0.0224034	0.151055	#N/A	#N/A	#N/A	NA
SMED30023292	0	ELM2 domain-containing protein (trembl:I1ZI77:1.02e-170) ; NA (ncbi:JX010488.1)	Phyarnx	0.419098	0.0544588	0.252065	-0.111894	0.797664	NA	-0.361088	no change	no change
SMED30019318	SPAG6	Sperm-associated antigen 6 OS=Homo sapiens OX=9606 GN=SPAG6 PE=2 SV=1 O75602 SPAG6_HUMAN 0	Neural;Epidermal;Phyarnx;Protonephridia	0.419	0.00462434	0.0553197	0.533854	0.00178294	0.0297835	0.184276	no change	no change
SMED30018449	TRAF2	TNF receptor-associated factor 2 OS=Homo sapiens OX=9606 GN=TRAF2 PE=1 SV=2 Q12933 TRAF2_HUMAN 1.69E-35	Neural	0.418854	0.21368	0.527415	-0.320099	0.602525	NA	-0.731256	no change	no change
SMED30023959	PTH2R	Parathyroid hormone 2 receptor OS=Homo sapiens OX=9606 GN=PTH2R PE=1 SV=1 P49190 PTH2R_HUMAN 0.0000000369	#N/A	0.418383	0.270054	NA	0.807898	0.333327	NA	0.373938	no change	no change
SMED30010677	0	0	Protonephridia	0.418224	0.486697	NA	0.781777	0.190284	NA	0.253981	no change	no change
SMED30033718	0	0	Neural;Epidermal;Phyarnx;Protonephridia	0.418181	0.0177009	0.131394	0.4678	0.0490528	0.238384	0.135191	no change	no change
SMED30019326	UPF1	Regulator of nonsense transcripts 1 OS=Homo sapiens OX=9606 GN=UPF1 PE=1 SV=2 Q92900 RENT1_HUMAN 0	#N/A	0.417953	0.0010188	0.0190477	0.300283	0.0334334	0.19281	-0.0467495	no change	no change
SMED30007145	RBCK1	RanBP-type and C3HC4-type zinc finger-containing protein 1 OS=Homo sapiens OX=9606 GN=RBCK1 PE=1 SV=2 Q9BYM8 HOIL1_HUMAN 0.0000000000705	#N/A	0.280605	0.580229	NA	0.350376	0.825828	NA	-0.764096	no change	no change
SMED30035901	AHI1	Jouberin OS=Homo sapiens OX=9606 GN=AHI1 PE=1 SV=1 Q8N157 AHI1_HUMAN 5.74E-128	Neural;Phyarnx	0.417828	0.00376034	0.0480545	0.260005	0.134526	0.41345	-0.0862678	no change	no change
SMED30012143	TNFAIP8L1	Tumor necrosis factor alpha-induced protein 8-like protein 1 OS=Homo sapiens OX=9606 GN=TNFAIP8L1 PE=1 SV=2 Q8WVP5 TP8L1_HUMAN 6.58E-27	Neural;Parapharyngeal	0.417669	0.0374259	0.205199	0.39021	0.0802477	0.313019	0.0660867	no change	no change
SMED30000581	CNTLN	Centlein OS=Homo sapiens OX=9606 GN=CNTLN PE=1 SV=6 Q9NXG0 CNTLN_HUMAN 0.0000000000394	Neural;Epidermal;Phyarnx	0.417242	0.00705445	0.0746868	0.404376	0.0952458	0.341101	0.0505545	no change	no change
SMED30007846	HCN1	Potassium/sodium hyperpolarization-activated cyclic nucleotide-gated channel 1 OS=Homo sapiens OX=9606 GN=HCN1 PE=1 SV=3 O60741 HCN1_HUMAN 0	Neural	0.277734	0.182335	0.487248	0.487089	0.210605	0.519168	0.429803	no change	no change
SMED30001836	0	0	Cathepsin+ cell;Phyarnx;Protonephridia	0.417029	0.0900333	0.339833	-0.0657264	0.88064	NA	-0.271745	no change	no change
SMED30016916	0	0	#N/A	0.41694	0.0806777	0.322328	0.485564	0.189671	0.490338	0.0279358	no change	no change
SMED30023424	SLC47A1	Multidrug and toxin extrusion protein 1 OS=Homo sapiens OX=9606 GN=SLC47A1 PE=1 SV=1 Q96FL8 S47A1_HUMAN 1.32E-53	#N/A	0.416714	0.0100017	0.0930817	0.233698	0.472509	0.748002	-0.0568815	no change	no change
SMED30018525	0	0	#N/A	0.428051	0.614052	NA	#N/A	#N/A	#N/A	NA
SMED30002865	MINDY4B	Inactive ubiquitin carboxyl-terminal hydrolase MINDY-4B OS=Homo sapiens OX=9606 GN=MINDY4B PE=3 SV=3 A8MYZ0 MIY4B_HUMAN 6.1E-41	#N/A	0.416679	0.0544125	0.252065	0.0129961	0.975385	NA	-0.367153	no change	no change
SMED30022311	RGS4	Regulator of G-protein signaling 4 OS=Homo sapiens OX=9606 GN=RGS4 PE=1 SV=1 P49798 RGS4_HUMAN 1.93E-41	#N/A	0.416509	0.0222766	0.150711	0.278119	0.1816	0.479904	-0.091717	no change	no change
SMED30003924	0	0	Parapharyngeal	0.416369	0.0903348	0.340449	0.31814	0.242683	0.554319	0.0124096	no change	no change
SMED30020333	CC2D1A	Coiled-coil and C2 domain-containing protein 1A OS=Homo sapiens OX=9606 GN=CC2D1A PE=1 SV=1 Q6P1N0 C2D1A_HUMAN 1.04E-94	#N/A	0.416185	0.00314143	0.042773	0.0847726	0.566159	0.811643	-0.250143	no change	no change
SMED30020166	CCDC177	Coiled-coil domain-containing protein 177 OS=Homo sapiens OX=9606 GN=CCDC177 PE=2 SV=3 Q9NQR7 CC177_HUMAN 0.000000796	Neural;Epidermal;Phyarnx;Protonephridia	0.416176	0.045341	0.228577	-0.178304	0.563727	0.810756	-0.542141	no change	no change
SMED30007801	0	SANT domain-containing protein (trembl:A0A267E1J6:8.53e-10)	Neural	0.41611	0.119109	0.394632	-0.534208	0.335013	NA	-0.669971	no change	no change
SMED30033823	CA13	Carbonic anhydrase 13 OS=Homo sapiens OX=9606 GN=CA13 PE=1 SV=1 Q8N1Q1 CAH13_HUMAN 5.21E-63	Neural;Protonephridia	0.416059	0.016104	0.124157	0.182508	0.411749	0.708415	-0.187601	no change	no change
SMED30025354	PRPF31	U4/U6 small nuclear ribonucleoprotein Prp31 OS=Homo sapiens OX=9606 GN=PRPF31 PE=1 SV=2 Q8WWY3 PRP31_HUMAN 6.73E-134	Neoblast	0.415569	0.00125376	0.0220997	-0.116068	0.611477	0.837199	-0.485653	no change	no change
SMED30001806	0	Neuropeptide-5 (trembl:E3CTJ0:3.26e-23) ; TPA_inf: neuropeptide precursor-5 (ncbi:BK007015.1)	#N/A	0.415567	0.358608	NA	-0.0807817	0.811046	0.934762	-0.67802	no change	no change
SMED30024179	EPB41	Protein 4.1 OS=Homo sapiens OX=9606 GN=EPB41 PE=1 SV=4 P11171 41_HUMAN 0.000000000002	#N/A	0.275605	0.671571	NA	-0.981283	0.641134	NA	-0.501803	no change	no change
SMED30033249	ALKBH8	Alkylated DNA repair protein alkB homolog 8 OS=Homo sapiens OX=9606 GN=ALKBH8 PE=1 SV=2 Q96BT7 ALKB8_HUMAN 1.97E-121	#N/A	0.415118	0.131844	0.415429	0.342133	0.37776	NA	-0.0586103	no change	no change
SMED30028433	0	0	#N/A	0.414943	0.100033	0.359349	-0.386582	0.385864	NA	-0.626037	no change	no change
SMED30003838	PDE11A	Dual 3',5'-cyclic-AMP and -GMP phosphodiesterase 11A OS=Homo sapiens OX=9606 GN=PDE11A PE=1 SV=2 Q9HCR9 PDE11_HUMAN 0.0000000152	#N/A	0.414831	0.0612183	0.271162	-0.0906204	0.789364	NA	-0.438535	no change	no change
SMED30003374	SPTBN1	Spectrin beta chain, non-erythrocytic 1 OS=Homo sapiens OX=9606 GN=SPTBN1 PE=1 SV=2 Q01082 SPTB2_HUMAN 0	Neural;Parapharyngeal	0.487631	0.00114957	0.0208276	0.660541	5.41382e-07	5.25616e-05	0.230675	no change	no change
SMED30003192	0	0	#N/A	0.414081	0.277654	0.594604	-0.189891	0.635001	0.850119	-0.753223	no change	no change
SMED30001855	GOSR1	Golgi SNAP receptor complex member 1 OS=Homo sapiens OX=9606 GN=GOSR1 PE=1 SV=1 O95249 GOSR1_HUMAN 2.72E-53	#N/A	0.413978	0.00651397	0.070834	-0.133553	0.634675	0.850114	-0.506677	no change	no change
SMED30017399	LMNTD1	Lamin tail domain-containing protein 1 OS=Homo sapiens OX=9606 GN=LMNTD1 PE=2 SV=2 Q8N9Z9 LMTD1_HUMAN 0.00000000000000128	Neural;Epidermal;Phyarnx	0.413652	0.0181693	0.13357	0.369744	0.128646	0.4052	0.035938	no change	no change
SMED30032902	SEPSECS	O-phosphoseryl-tRNA(Sec) selenium transferase OS=Homo sapiens OX=9606 GN=SEPSECS PE=1 SV=2 Q9HD40 SPCS_HUMAN 8.99E-154	#N/A	0.413643	0.225435	0.537989	0.260101	0.645519	NA	0.275402	no change	no change
SMED30034013	DAZAP2	DAZ-associated protein 2 OS=Homo sapiens OX=9606 GN=DAZAP2 PE=1 SV=1 Q15038 DAZP2_HUMAN 0.0000000957	Neural	0.413581	0.179347	0.483832	0.290409	0.419317	0.715324	-0.0225794	no change	no change
SMED30017185	SCNN1B	Amiloride-sensitive sodium channel subunit beta OS=Homo sapiens OX=9606 GN=SCNN1B PE=1 SV=2 P51168 SCNNB_HUMAN 0.0000000232	#N/A	0.275379	0.526773	NA	0.587464	0.541139	NA	0.626587	no change	no change
SMED30024930	SLC15A2	Solute carrier family 15 member 2 OS=Homo sapiens OX=9606 GN=SLC15A2 PE=1 SV=2 Q16348 S15A2_HUMAN 6.24E-60	Protonephridia	0.486585	0.00379601	0.0482905	0.719828	0.003758	0.0490427	0.311614	no change	no change
SMED30023691	STPG2	Sperm-tail PG-rich repeat-containing protein 2 OS=Homo sapiens OX=9606 GN=STPG2 PE=2 SV=1 Q8N412 STPG2_HUMAN 9.74E-49	Neural;Epidermal;Phyarnx	0.412678	0.0540592	0.25124	0.534472	0.0824917	0.317566	0.25477	no change	no change
SMED30004555	0	0	Intestine	0.412575	0.0274856	0.172263	0.16653	0.544256	0.797864	-0.218559	no change	no change
SMED30019007	WASF3	Wiskott-Aldrich syndrome protein family member 3 OS=Homo sapiens OX=9606 GN=WASF3 PE=1 SV=2 Q9UPY6 WASF3_HUMAN 5.91E-35	Cathepsin+ cell	0.412566	0.00971735	0.0912256	0.0581952	0.751917	0.91375	-0.27432	no change	no change
SMED30014309	B3GNT2	N-acetyllactosaminide beta-1,3-N-acetylglucosaminyltransferase 2 OS=Homo sapiens OX=9606 GN=B3GNT2 PE=1 SV=2 Q9NY97 B3GN2_HUMAN 4.3E-18	#N/A	0.412401	0.277422	NA	-0.127116	0.768179	NA	-0.510893	no change	no change
SMED30006823	0	0	#N/A	0.412385	0.0655731	0.282649	0.410339	0.158603	0.451582	0.0820548	no change	no change
SMED30005571	ALDH18A1	Delta-1-pyrroline-5-carboxylate synthase OS=Homo sapiens OX=9606 GN=ALDH18A1 PE=1 SV=2 P54886 P5CS_HUMAN 0	Parapharyngeal;Intestine	0.412223	0.000653505	0.0139031	0.125237	0.547527	0.799571	-0.195165	no change	no change
SMED30015122	DHX8	ATP-dependent RNA helicase DHX8 OS=Homo sapiens OX=9606 GN=DHX8 PE=1 SV=1 Q14562 DHX8_HUMAN 2.39E-166	Muscle	0.412116	0.00311774	0.0425535	0.491094	0.0473762	0.23423	0.185585	no change	no change
SMED30018807	0	0	#N/A	0.412068	0.115923	0.388822	0.313198	0.532182	NA	-0.0463486	no change	no change
SMED30001251	GPR183	G-protein coupled receptor 183 OS=Homo sapiens OX=9606 GN=GPR183 PE=1 SV=3 P32249 GP183_HUMAN 0.00000175	#N/A	0.411951	0.115769	0.388674	-0.0450484	0.930987	NA	-0.324866	no change	no change
SMED30032733	DCAF13	DDB1- and CUL4-associated factor 13 OS=Homo sapiens OX=9606 GN=DCAF13 PE=1 SV=2 Q9NV06 DCA13_HUMAN 3.62E-99	#N/A	0.411801	0.0298652	0.180068	0.126091	0.604804	0.834502	-0.210057	no change	no change
SMED30019373	ERC1	ELKS/Rab6-interacting/CAST family member 1 OS=Homo sapiens OX=9606 GN=ERC1 PE=1 SV=1 Q8IUD2 RB6I2_HUMAN 3.77E-88	Neural	0.411652	0.0443683	0.225822	0.329077	0.132076	0.410582	-0.0351839	no change	no change
SMED30015061	GPRIN1	G protein-regulated inducer of neurite outgrowth 1 OS=Homo sapiens OX=9606 GN=GPRIN1 PE=1 SV=2 Q7Z2K8 GRIN1_HUMAN 0.00000287	Neural;Muscle;Phyarnx;Protonephridia	0.411266	0.0201883	0.142986	-0.150954	0.59308	0.82883	-0.492605	no change	no change
SMED30019094	FLII	Protein flightless-1 homolog OS=Homo sapiens OX=9606 GN=FLII PE=1 SV=2 Q13045 FLII_HUMAN 0	Cathepsin+ cell;Epidermal;Phyarnx;Protonephridia;Intestine	0.411186	0.00203647	0.0314227	0.408017	0.0307302	0.182583	0.0609515	no change	no change
SMED30021605	0	0	#N/A	0.41103	0.116358	0.389363	0.35057	0.355784	NA	0.0365717	no change	no change
SMED30022209	ATAD3B	ATPase family AAA domain-containing protein 3B OS=Homo sapiens OX=9606 GN=ATAD3B PE=1 SV=1 Q5T9A4 ATD3B_HUMAN 0	Neoblast;Epidermal;Cathepsin+ cell;Intestine	0.410692	0.00306367	0.0420198	-0.352667	0.0168031	0.128422	-0.677561	no change	no change
SMED30029761	LHX5	LIM/homeobox protein Lhx5 OS=Homo sapiens OX=9606 GN=LHX5 PE=2 SV=1 Q9H2C1 LHX5_HUMAN 3.52E-42	Phyarnx;Neural	0.41064	0.0809764	0.322831	0.147751	0.559548	0.808535	-0.219439	no change	no change
SMED30022443	ANKRA2	Ankyrin repeat family A protein 2 OS=Homo sapiens OX=9606 GN=ANKRA2 PE=1 SV=1 Q9H9E1 ANRA2_HUMAN 0.000000278	Phyarnx	0.410589	0.0112866	0.0998013	0.162426	0.6004	0.832469	-0.170068	no change	no change
SMED30011048	0	0	Cathepsin+ cell	0.410348	0.0168857	0.127557	-0.355975	0.293269	0.604524	-0.628642	no change	no change
SMED30009729	SPR	Sex peptide receptor OS=Drosophila melanogaster OX=7227 GN=SPR PE=1 SV=1 E=0.000000011	#N/A	0.410328	0.394192	NA	1.5414	0.142288	NA	0.765703	no change	no change
SMED30017605	PPP1CB	Serine/threonine-protein phosphatase PP1-beta catalytic subunit OS=Homo sapiens OX=9606 GN=PPP1CB PE=1 SV=3 P62140 PP1B_HUMAN 7.03E-100	#N/A	0.274728	0.857676	NA	#N/A	#N/A	#N/A	0.175996	no change	no change
SMED30032498	RPGRIP1L	Protein fantom OS=Homo sapiens OX=9606 GN=RPGRIP1L PE=1 SV=2 Q68CZ1 FTM_HUMAN 0	Neural;Epidermal;Phyarnx;Protonephridia	0.410199	0.0306553	0.182486	0.891496	0.0155583	0.122435	0.526501	no change	no change
SMED30004705	0	Junctophilin [Source:UniProtKB/TrEMBL;Acc:A0A498S4U5]	Muscle	0.409679	0.00416329	0.0514165	0.0714237	0.794664	0.930552	-0.205434	no change	no change
SMED30023355	HMBS	Porphobilinogen deaminase OS=Homo sapiens OX=9606 GN=HMBS PE=1 SV=2 P08397 HEM3_HUMAN 8.32E-97	Cathepsin+ cell	0.40934	0.0024847	0.0364958	-0.0519501	0.821256	0.937139	-0.39379	no change	no change
SMED30017321	C2orf73	Uncharacterized protein C2orf73 OS=Homo sapiens OX=9606 GN=C2orf73 PE=2 SV=3 Q8N5S3 CB073_HUMAN 0.00000000000192	Neural;Epidermal;Phyarnx	0.409227	0.0967991	0.353155	0.784508	0.00297254	0.0416863	0.434088	no change	no change
SMED30034555	CHRNA6	Neuronal acetylcholine receptor subunit alpha-6 OS=Homo sapiens OX=9606 GN=CHRNA6 PE=1 SV=1 Q15825 ACHA6_HUMAN 8.56E-78	#N/A	0.265415	0.208388	0.521194	0.471154	0.206765	0.513281	0.276904	no change	no change
SMED30026629	RRP12	RRP12-like protein OS=Homo sapiens OX=9606 GN=RRP12 PE=1 SV=2 Q5JTH9 RRP12_HUMAN 5.05E-27	Neoblast	0.419699	0.00574477	0.064418	#N/A	#N/A	#N/A	NA
SMED30028581	KCNA3	Potassium voltage-gated channel subfamily A member 3 OS=Homo sapiens OX=9606 GN=KCNA3 PE=1 SV=3 P22001 KCNA3_HUMAN 0	#N/A	0.409196	0.241266	0.55546	0.98829	0.152596	NA	0.721929	no change	no change
SMED30027082	0	0	#N/A	0.419468	0.83074	NA	#N/A	#N/A	#N/A	NA
SMED30017508	MYCBPAP	MYCBP-associated protein OS=Homo sapiens OX=9606 GN=MYCBPAP PE=1 SV=2 Q8TBZ2 MYBPP_HUMAN 1.66E-32	Neural;Epidermal;Protonephridia	0.408428	0.0762915	0.312366	0.219618	0.439114	0.727329	-0.116387	no change	no change
SMED30030428	CAMK1	Calcium/calmodulin-dependent protein kinase type 1 OS=Homo sapiens OX=9606 GN=CAMK1 PE=1 SV=1 Q14012 KCC1A_HUMAN 3.28E-58	#N/A	0.419261	0.767478	NA	#N/A	#N/A	#N/A	NA
SMED30029463	ODF3	Outer dense fiber protein 3 OS=Homo sapiens OX=9606 GN=ODF3 PE=2 SV=1 Q96PU9 ODF3A_HUMAN 1.3E-42	Epidermal;Protonephridia	0.408145	0.0608731	0.270165	0.527837	0.0458997	0.230805	0.19751	no change	no change
SMED30020321	CFAP126	Protein Flattop OS=Homo sapiens OX=9606 GN=CFAP126 PE=2 SV=1 Q5VTH2 FLTOP_HUMAN 3.76E-17	Neural;Epidermal;Phyarnx;Protonephridia	0.407872	0.0287376	0.175824	-0.258899	0.37099	0.67679	-0.580091	no change	no change
SMED30006941	0	0	#N/A	0.40724	0.638828	NA	0.0197483	0.992972	NA	-0.0414535	no change	no change
SMED30023073	PLAC8	Placenta-specific gene 8 protein OS=Homo sapiens OX=9606 GN=PLAC8 PE=2 SV=1 Q9NZF1 PLAC8_HUMAN 0.0000000000327	Epidermal	0.264232	0.214237	0.527748	0.124721	0.753224	0.913986	-0.026052	no change	no change
SMED30004363	PRKACA	cAMP-dependent protein kinase catalytic subunit alpha OS=Homo sapiens OX=9606 GN=PRKACA PE=1 SV=2 P17612 KAPCA_HUMAN 2.01E-174	Cathepsin+ cell;Phyarnx	0.407013	0.00669098	0.0719114	0.702508	0.0184183	0.134839	0.430391	no change	no change
SMED30008301	SYT14	Synaptotagmin-14 OS=Homo sapiens OX=9606 GN=SYT14 PE=1 SV=2 Q8NB59 SYT14_HUMAN 3.46E-43	Epidermal;Neural	0.40654	0.0137997	0.113106	0.270018	0.2158	0.523307	-0.0695105	no change	no change
SMED30022348	PSMD1	26S proteasome non-ATPase regulatory subunit 1 OS=Homo sapiens OX=9606 GN=PSMD1 PE=1 SV=2 Q99460 PSMD1_HUMAN 0	Neoblast	0.406362	0.00196841	0.0304981	0.115119	0.367109	0.673046	-0.216205	no change	no change
SMED30028945	GRIN2A	Glutamate receptor ionotropic, NMDA 2A OS=Homo sapiens OX=9606 GN=GRIN2A PE=1 SV=1 Q12879 NMDE1_HUMAN 9.18E-99	#N/A	0.406216	0.0868531	0.334638	0.274622	0.425638	0.720465	-0.0318273	no change	no change
SMED30016104	GUCY1B2	Guanylate cyclase soluble subunit beta-2 OS=Homo sapiens OX=9606 GN=GUCY1B2 PE=5 SV=2 O75343 GCYB2_HUMAN 6.14E-99	#N/A	0.40616	0.0261939	0.168039	0.559448	0.0175304	0.13159	0.230159	no change	no change
SMED30016264	cbs-1	Trimethyllysine dioxygenase OS=Neurospora crassa (strain ATCC 24698 / 74-OR23-1A / CBS 708.71 / DSM 1257 / FGSC 987) OX=367110 GN=cbs-1 PE=2 SV=2 E=0.00000000000862	#N/A	0.41808	0.831082	NA	#N/A	#N/A	#N/A	NA
SMED30020436	NDE1	Nuclear distribution protein nudE homolog 1 OS=Homo sapiens OX=9606 GN=NDE1 PE=1 SV=3 Q9NXR1 NDE1_HUMAN 2E-68	Cathepsin+ cell	0.406075	0.00361831	0.0472061	-0.107476	0.684484	0.877964	-0.414544	no change	no change
SMED30023929	0	0	#N/A	0.406041	0.298267	NA	-0.941692	0.377103	NA	-0.478439	no change	no change
SMED30015887	0	0	Neural;Epidermal;Phyarnx;Protonephridia	0.405361	0.0330928	0.190632	0.676951	0.0023918	0.0367506	0.340769	no change	no change
SMED30024730	0	0	Epidermal	0.405359	0.0935188	0.346356	-0.267465	0.400669	0.697945	-0.548796	no change	no change
SMED30016430	0	0	Neural;Cathepsin+ cell;Muscle;Epidermal;Phyarnx;Protonephridia;Intestine	0.405323	0.0110702	0.0988086	0.301072	0.266828	0.581967	0.0103978	no change	no change
SMED30032686	TRAF3	TNF receptor-associated factor 3 OS=Homo sapiens OX=9606 GN=TRAF3 PE=1 SV=2 Q13114 TRAF3_HUMAN 1.57E-32	#N/A	0.263932	0.185417	0.491471	0.27075	0.373823	0.677762	0.107602	no change	no change
SMED30002108	MOCS3	Adenylyltransferase and sulfurtransferase MOCS3 OS=Homo sapiens OX=9606 GN=MOCS3 PE=1 SV=1 O95396 MOCS3_HUMAN 2.52E-76	#N/A	0.40499	0.108874	0.376126	0.193156	0.576625	NA	-0.141352	no change	no change
SMED30022531	0	0	Epidermal;Phyarnx	0.404935	0.129377	0.412164	0.340334	0.214858	0.522513	0.0126829	no change	no change
SMED30011858	GLIPR1L1	GLIPR1-like protein 1 OS=Homo sapiens OX=9606 GN=GLIPR1L1 PE=1 SV=2 Q6UWM5 GPRL1_HUMAN 3.93E-18	#N/A	0.404873	0.0934705	0.346356	-0.086785	0.80766	0.933962	-0.442822	no change	no change
SMED30028826	0	0	Parapharyngeal	0.416889	0.822524	NA	#N/A	#N/A	#N/A	NA
SMED30000732	LRRC45	Leucine-rich repeat-containing protein 45 OS=Homo sapiens OX=9606 GN=LRRC45 PE=1 SV=1 Q96CN5 LRC45_HUMAN 2.04E-90	Neural;Epidermal;Phyarnx;Protonephridia	0.404794	0.0451257	0.228229	0.181292	0.570566	0.814463	-0.0796489	no change	no change
SMED30003899	TEX2	Testis-expressed protein 2 OS=Homo sapiens OX=9606 GN=TEX2 PE=1 SV=2 Q8IWB9 TEX2_HUMAN 9.03E-93	Neural;Cathepsin+ cell;Epidermal;Intestine	0.262847	0.0447031	0.226704	0.406343	0.00279445	0.0405301	0.218308	no change	no change
SMED30007740	HERC3	Probable E3 ubiquitin-protein ligase HERC3 OS=Homo sapiens OX=9606 GN=HERC3 PE=1 SV=1 Q15034 HERC3_HUMAN 5.03E-93	#N/A	0.404484	0.484999	NA	#N/A	#N/A	#N/A	0.630571	no change	no change
SMED30027376	0	0	Neural;Muscle;Epidermal;Phyarnx;Protonephridia;Parapharyngeal	0.404466	0.057915	0.261056	0.475046	0.145921	0.432767	0.252349	no change	no change
SMED30005945	FMNL3	Formin-like protein 3 OS=Homo sapiens OX=9606 GN=FMNL3 PE=1 SV=3 Q8IVF7 FMNL3_HUMAN 1.54E-152	Cathepsin+ cell;Muscle;Protonephridia	0.404434	0.00813788	0.0820581	0.399442	0.00473796	0.0578175	0.0651407	no change	no change
SMED30013682	0	0	#N/A	0.404282	0.0253079	0.164042	0.616462	0.0104277	0.0955793	0.23151	no change	no change
SMED30006022	0	0	Cathepsin+ cell;Intestine	0.403958	0.0128209	0.107878	0.201809	0.366411	0.672044	-0.139066	no change	no change
SMED30031576	DDX46	Probable ATP-dependent RNA helicase DDX46 OS=Homo sapiens OX=9606 GN=DDX46 PE=1 SV=2 Q7L014 DDX46_HUMAN 0	#N/A	0.403735	0.00844348	0.0838599	0.0355572	0.797366	0.93135	-0.290877	no change	no change
SMED30020834	STXBP2	Syntaxin-binding protein 2 OS=Homo sapiens OX=9606 GN=STXBP2 PE=1 SV=2 Q15833 STXB2_HUMAN 1.75E-23	Neural;Intestine	0.403517	0.0902331	0.340337	-0.298316	0.389095	0.689012	-0.571995	no change	no change
SMED30002834	0	0	Epidermal	0.403475	0.112953	0.383354	-0.208771	0.37884	0.681125	-0.650709	no change	no change
SMED30013825	ACOT13	Acyl-coenzyme A thioesterase 13 OS=Homo sapiens OX=9606 GN=ACOT13 PE=1 SV=1 Q9NPJ3 ACO13_HUMAN 5.94E-25	Phyarnx	0.403259	0.0648958	0.281428	0.26777	0.594679	0.829358	0.168469	no change	no change
SMED30027244	0	0	Epidermal;Phyarnx	0.403148	0.0285691	0.17546	0.515363	0.0490299	0.238384	0.200876	no change	no change
SMED30007496	FREM1	FRAS1-related extracellular matrix protein 1 OS=Homo sapiens OX=9606 GN=FREM1 PE=1 SV=3 Q5H8C1 FREM1_HUMAN 1.53E-98	Neural;Muscle;Epidermal;Phyarnx;Intestine	0.403044	0.00582998	0.0651077	0.518144	0.000405729	0.0104813	0.189205	no change	no change
SMED30030906	0	0	#N/A	0.415484	0.760597	NA	#N/A	#N/A	#N/A	NA
SMED30032051	0	0	Neural;Epidermal;Phyarnx	0.482985	0.00211395	0.032281	0.851342	0.00319265	0.0436642	0.44424	no change	no change
SMED30012377	0	G_PROTEIN_RECEP_F1_2 domain-containing protein (trembl:A0A3P7LLH4:3.97e-15)	#N/A	0.402856	0.495193	NA	-1.21275	0.628433	NA	-0.444531	no change	no change
SMED30017759	CCDC154	Coiled-coil domain-containing protein 154 OS=Homo sapiens OX=9606 GN=CCDC154 PE=2 SV=5 A6NI56 CC154_HUMAN 8.84E-17	Neural	0.402585	0.0337216	0.192967	0.697029	0.0183308	0.134512	0.355452	no change	no change
SMED30007679	LATS1	Serine/threonine-protein kinase LATS1 OS=Homo sapiens OX=9606 GN=LATS1 PE=1 SV=1 O95835 LATS1_HUMAN 3.06E-165	Neural;Cathepsin+ cell	0.402443	0.00258837	0.0376267	0.383427	0.039186	0.209577	0.0509907	no change	no change
SMED30015353	TTN	Titin OS=Homo sapiens OX=9606 GN=TTN PE=1 SV=4 Q8WZ42 TITIN_HUMAN 0	Muscle	0.402295	0.0103866	0.0950107	0.466168	0.0156689	0.122919	0.134601	no change	no change
SMED30015479	CLIP1	CAP-Gly domain-containing linker protein 1 OS=Homo sapiens OX=9606 GN=CLIP1 PE=1 SV=2 P30622 CLIP1_HUMAN 7.59E-64	Neural	0.402127	0.00191541	0.030008	0.227035	0.16894	0.464206	-0.0850014	no change	no change
SMED30009199	0	0	Cathepsin+ cell;Intestine	0.402044	0.00868837	0.0853386	0.703802	0.0618181	0.271588	0.533278	no change	no change
SMED30023296	0	0	Neural	0.402027	0.131893	0.415467	0.152569	0.536363	0.791701	-0.162274	no change	no change
SMED30017937	WAS	Wiskott-Aldrich syndrome protein OS=Homo sapiens OX=9606 GN=WAS PE=1 SV=4 P42768 WASP_HUMAN 4.14E-25	Cathepsin+ cell;Epidermal;Protonephridia	0.401964	0.0110745	0.0988086	0.18113	0.188156	0.488784	-0.153219	no change	no change
SMED30029571	CD180	CD180 antigen OS=Homo sapiens OX=9606 GN=CD180 PE=1 SV=2 Q99467 CD180_HUMAN 0.000000000292	Cathepsin+ cell	0.401725	0.00409095	0.0508914	0.295766	0.252259	0.565409	0.0171087	no change	no change
SMED30012495	0	0	Intestine	0.401711	0.278581	NA	-0.0812195	0.805903	0.933367	-0.388512	no change	no change
SMED30027965	ACP2	Lysosomal acid phosphatase OS=Homo sapiens OX=9606 GN=ACP2 PE=1 SV=3 P11117 PPAL_HUMAN 2.22E-62	Cathepsin+ cell;Intestine	0.401552	0.00793861	0.0812314	0.448764	0.110159	0.37133	0.0802883	no change	no change
SMED30015134	TTBK1	Tau-tubulin kinase 1 OS=Homo sapiens OX=9606 GN=TTBK1 PE=1 SV=2 Q5TCY1 TTBK1_HUMAN 7.25E-140	Neural	0.401385	0.00300393	0.0415312	0.49996	0.0268331	0.169457	0.157198	no change	no change
SMED30002882	0	0	Neural;Intestine;Epidermal;Phyarnx	0.412996	0.833465	NA	#N/A	#N/A	#N/A	NA
SMED30010562	0	0	Cathepsin+ cell	0.401064	0.00322956	0.0436029	0.187551	0.2889	0.600614	-0.120498	no change	no change
SMED30004256	HSPD1	60 kDa heat shock protein, mitochondrial OS=Homo sapiens OX=9606 GN=HSPD1 PE=1 SV=2 P10809 CH60_HUMAN 0	#N/A	0.400583	0.0160022	0.123797	0.464052	0.173652	0.46918	0.045657	no change	no change
SMED30035104	0	0	#N/A	0.40048	0.0281668	0.174132	-0.0115067	0.974306	0.991476	-0.207127	no change	no change
SMED30006806	0	0	#N/A	0.400448	0.112644	0.383164	0.0806685	0.881169	NA	-0.299609	no change	no change
SMED30003117	CAMSAP2	Calmodulin-regulated spectrin-associated protein 2 OS=Homo sapiens OX=9606 GN=CAMSAP2 PE=1 SV=3 Q08AD1 CAMP2_HUMAN 1.2E-34	Neural;Parapharyngeal	0.400369	0.0466677	0.232366	0.395678	0.07092	0.293479	0.0980406	no change	no change
SMED30033303	csd	Probable cysteine desulfurase OS=Staphylococcus aureus (strain N315) OX=158879 GN=csd PE=1 SV=1 E=7.54E-29	Epidermal	0.260223	0.33046	0.642275	0.557986	0.0687403	0.287421	0.326571	no change	no change
SMED30014436	0	Peptidase_M13 domain-containing protein [Source:UniProtKB/TrEMBL;Acc:A0A368FP82]	#N/A	0.399919	0.00574618	0.064418	0.239255	0.472944	0.748002	-0.103976	no change	no change
SMED30025961	ABHD4	(Lyso)-N-acylphosphatidylethanolamine lipase OS=Homo sapiens OX=9606 GN=ABHD4 PE=2 SV=1 Q8TB40 ABHD4_HUMAN 3.12E-93	Intestine	0.399645	0.105233	0.369861	-0.281675	0.488851	0.76007	-0.575932	no change	no change
SMED30030971	CFP	Properdin OS=Homo sapiens OX=9606 GN=CFP PE=1 SV=2 P27918 PROP_HUMAN 0.0000000000000029	Phyarnx	0.399622	0.363203	NA	-0.101971	0.881669	NA	-0.412506	no change	no change
SMED30033108	RHPN2	Rhophilin-2 OS=Homo sapiens OX=9606 GN=RHPN2 PE=1 SV=1 Q8IUC4 RHPN2_HUMAN 8.8E-77	Epidermal;Phyarnx;Protonephridia	0.399273	0.00423457	0.0521218	0.273073	0.10365	0.357157	-0.0525913	no change	no change
SMED30014519	CASP14	Caspase-14 OS=Homo sapiens OX=9606 GN=CASP14 PE=1 SV=2 P31944 CASPE_HUMAN 0.000000000000275	Neural	0.411839	0.479218	NA	#N/A	#N/A	#N/A	NA
SMED30004357	0	dual-specificity kinase [Source:UniProtKB/TrEMBL;Acc:A0A498SYD1]	#N/A	0.399259	0.00740994	0.0773568	0.291538	0.135169	0.414303	-0.028453	no change	no change
SMED30001577	ISCA2	Iron-sulfur cluster assembly 2 homolog, mitochondrial OS=Homo sapiens OX=9606 GN=ISCA2 PE=1 SV=2 Q86U28 ISCA2_HUMAN 9.83E-35	#N/A	0.39908	0.019167	0.138192	0.190899	0.352085	0.660721	-0.13592	no change	no change
SMED30013227	WDR63	WD repeat-containing protein 63 OS=Homo sapiens OX=9606 GN=WDR63 PE=2 SV=1 Q8IWG1 WDR63_HUMAN 0	Neural;Epidermal;Phyarnx;Protonephridia	0.39899	0.00531936	0.0608703	0.454538	0.0148337	0.119033	0.148626	no change	no change
SMED30007517	IQCE	IQ domain-containing protein E OS=Homo sapiens OX=9606 GN=IQCE PE=1 SV=2 Q6IPM2 IQCE_HUMAN 0.00000000166	Neural;Epidermal;Phyarnx;Protonephridia	0.398508	0.116919	0.390182	0.421227	0.1702	0.46569	0.129178	no change	no change
SMED30016988	0	0	Epidermal	0.398271	0.22388	0.536245	0.671507	0.0516173	0.245446	0.392864	no change	no change
SMED30006295	0	0	Neural	0.398067	0.0164865	0.125725	-0.198181	0.528007	0.78773	-0.438119	no change	no change
SMED30030095	CCDC87	Coiled-coil domain-containing protein 87 OS=Homo sapiens OX=9606 GN=CCDC87 PE=1 SV=2 Q9NVE4 CCD87_HUMAN 3.73E-28	Neural;Phyarnx;Parapharyngeal	0.398044	0.026063	0.167295	0.592294	0.047884	0.235817	0.282588	no change	no change
SMED30002417	ZC3H4	Zinc finger CCCH domain-containing protein 4 OS=Homo sapiens OX=9606 GN=ZC3H4 PE=1 SV=3 Q9UPT8 ZC3H4_HUMAN 6.02E-20	#N/A	0.398017	0.0593006	0.264966	0.167249	0.596556	NA	-0.129933	no change	no change
SMED30020266	0	0	#N/A	0.3977	0.0388824	0.210085	0.703858	0.0016474	0.028624	0.372422	no change	no change
SMED30024498	0	0	#N/A	0.397453	0.158296	0.454909	0.789586	0.0216682	0.148748	0.441741	no change	no change
SMED30014219	CFAP99	Cilia- and flagella-associated protein 99 OS=Homo sapiens OX=9606 GN=CFAP99 PE=3 SV=1 D6REC4 CFA99_HUMAN 1.4E-38	Neural;Epidermal;Phyarnx;Protonephridia	0.397426	0.0103714	0.0949486	0.218249	0.288635	0.600614	-0.107874	no change	no change
SMED30004016	PPIL4	Peptidyl-prolyl cis-trans isomerase-like 4 OS=Homo sapiens OX=9606 GN=PPIL4 PE=1 SV=1 Q8WUA2 PPIL4_HUMAN 4.21E-137	#N/A	0.397414	0.034275	0.194942	-0.195872	0.449713	0.733725	-0.499034	no change	no change
SMED30013245	0	0	#N/A	0.397364	0.0420949	0.219421	0.749229	0.0542906	NA	0.411837	no change	no change
SMED30032833	TTN	Titin OS=Homo sapiens OX=9606 GN=TTN PE=1 SV=4 Q8WZ42 TITIN_HUMAN 8.13E-25	Muscle	0.397321	0.00105761	0.019669	0.238556	0.160105	0.45381	-0.0870742	no change	no change
SMED30028782	YARS	Tyrosine--tRNA ligase, cytoplasmic OS=Homo sapiens OX=9606 GN=YARS PE=1 SV=4 P54577 SYYC_HUMAN 6.16E-117	#N/A	0.397295	0.0122375	0.104554	0.25337	0.109132	0.368902	-0.0721062	no change	no change
SMED30024873	PCDH1	Protocadherin-1 OS=Homo sapiens OX=9606 GN=PCDH1 PE=1 SV=2 Q08174 PCDH1_HUMAN 3.98E-72	#N/A	0.39696	0.24605	0.558518	0.451005	0.3121	NA	0.176149	no change	no change
SMED30016053	TRAF6	TNF receptor-associated factor 6 OS=Homo sapiens OX=9606 GN=TRAF6 PE=1 SV=1 Q9Y4K3 TRAF6_HUMAN 1.53E-23	#N/A	0.25917	0.345335	0.656646	-0.759011	0.290692	NA	-0.688355	no change	no change
SMED30017369	DAB2IP	Disabled homolog 2-interacting protein OS=Homo sapiens OX=9606 GN=DAB2IP PE=1 SV=2 Q5VWQ8 DAB2P_HUMAN 9.89E-87	Cathepsin+ cell;Phyarnx;Protonephridia	0.396254	0.00106579	0.0197232	0.287111	0.120991	0.390271	-0.0293492	no change	no change
SMED30022829	DHX8	ATP-dependent RNA helicase DHX8 OS=Homo sapiens OX=9606 GN=DHX8 PE=1 SV=1 Q14562 DHX8_HUMAN 3.35E-140	#N/A	0.39607	0.00241197	0.0357908	0.496695	0.0582606	0.262619	0.18721	no change	no change
SMED30005374	TBP	TATA-box-binding protein OS=Homo sapiens OX=9606 GN=TBP PE=1 SV=2 P20226 TBP_HUMAN 0.000000277	#N/A	0.257866	0.368906	0.677304	-0.345776	0.533431	NA	-0.514629	no change	no change
SMED30022812	PTPRS	Receptor-type tyrosine-protein phosphatase S OS=Homo sapiens OX=9606 GN=PTPRS PE=1 SV=3 Q13332 PTPRS_HUMAN 0	Neural;Muscle	0.395555	0.0264477	0.168608	0.376425	0.0648947	0.278712	0.0159674	no change	no change
SMED30018559	KIF3B	Kinesin-like protein KIF3B OS=Homo sapiens OX=9606 GN=KIF3B PE=1 SV=1 O15066 KIF3B_HUMAN 4.47E-79	#N/A	0.395552	0.0275939	0.172397	0.517641	0.0133002	0.111474	0.223653	no change	no change
SMED30025135	UNC13B	Protein unc-13 homolog B OS=Homo sapiens OX=9606 GN=UNC13B PE=1 SV=2 O14795 UN13B_HUMAN 0.00000000969	Neural	0.395451	0.0183918	0.134502	0.207236	0.481572	0.754386	-0.15385	no change	no change
SMED30009690	SLC6A5	Sodium- and chloride-dependent glycine transporter 2 OS=Homo sapiens OX=9606 GN=SLC6A5 PE=1 SV=3 Q9Y345 SC6A5_HUMAN 0	Protonephridia	0.256971	0.0692496	0.29388	-0.0315616	0.918096	0.970493	-0.129495	no change	no change
SMED30023497	0	0	#N/A	0.395388	0.546016	NA	-0.235161	0.769931	NA	-0.492217	no change	no change
SMED30000458	CREBBP	CREB-binding protein OS=Homo sapiens OX=9606 GN=CREBBP PE=1 SV=3 Q92793 CBP_HUMAN 0	#N/A	0.395219	0.0126542	0.106888	0.217667	0.287897	0.600549	-0.117606	no change	no change
SMED30012618	0	0	Neural	0.394845	0.124172	0.403381	0.0748009	0.775868	0.922532	-0.204672	no change	no change
SMED30014356	CALML3	Calmodulin-like protein 3 OS=Homo sapiens OX=9606 GN=CALML3 PE=1 SV=2 P27482 CALL3_HUMAN 4.47E-41	#N/A	0.394621	0.242833	0.556568	-0.321275	0.553211	NA	-0.540866	no change	no change
SMED30008913	SPAC3H1.10	Glutathione gamma-glutamylcysteinyltransferase OS=Schizosaccharomyces pombe (strain 972 / ATCC 24843) OX=284812 GN=SPAC3H1.10 PE=2 SV=1 E=0.000000000783	Cathepsin+ cell	0.394522	0.073826	0.306349	-0.0232128	0.947503	0.981201	-0.291764	no change	no change
SMED30018339	0	0	Epidermal	0.39452	0.050778	0.242203	0.0707036	0.855064	0.948818	-0.141397	no change	no change
SMED30022942	SLC30A1	Zinc transporter 1 OS=Homo sapiens OX=9606 GN=SLC30A1 PE=1 SV=3 Q9Y6M5 ZNT1_HUMAN 1.26E-75	#N/A	0.394147	0.00428411	0.0525263	0.354683	0.150678	0.441246	0.0084454	no change	no change
SMED30021220	0	0	#N/A	0.393888	0.12425	0.403381	0.374405	0.563774	NA	0.700157	no change	no change
SMED30031435	0	0	Neural;Cathepsin+ cell;Muscle	0.393808	0.0679245	0.290665	-0.119677	0.621605	0.842144	-0.346266	no change	no change
SMED30001807	MYH7	Myosin-7 OS=Homo sapiens OX=9606 GN=MYH7 PE=1 SV=5 P12883 MYH7_HUMAN 2.98E-121	Muscle	0.393721	0.00906597	0.087526	0.142322	0.397047	0.694676	-0.165018	no change	no change
SMED30011420	CELF5	CUGBP Elav-like family member 5 OS=Homo sapiens OX=9606 GN=CELF5 PE=1 SV=1 Q8N6W0 CELF5_HUMAN 1.75E-95	Neural	0.393648	0.0367004	0.203237	-0.0982668	0.719517	0.896858	-0.434492	no change	no change
SMED30007869	ANKRD28	Serine/threonine-protein phosphatase 6 regulatory ankyrin repeat subunit A OS=Homo sapiens OX=9606 GN=ANKRD28 PE=1 SV=5 O15084 ANR28_HUMAN 2.34E-26	Neural	0.393543	0.019681	0.140903	0.690232	0.0103672	0.0955793	0.339332	no change	no change
SMED30034750	NANOS1	Nanos homolog 1 OS=Homo sapiens OX=9606 GN=NANOS1 PE=1 SV=2 Q8WY41 NANO1_HUMAN 5.33E-22	#N/A	0.393532	0.359716	NA	0.355017	0.727374	NA	-0.774883	no change	no change
SMED30013197	PRKG2	cGMP-dependent protein kinase 2 OS=Homo sapiens OX=9606 GN=PRKG2 PE=1 SV=1 Q13237 KGP2_HUMAN 0	#N/A	0.393427	0.0847378	0.330402	0.498976	0.259372	NA	0.356779	no change	no change
SMED30015179	DDX43	Probable ATP-dependent RNA helicase DDX43 OS=Homo sapiens OX=9606 GN=DDX43 PE=2 SV=2 Q9NXZ2 DDX43_HUMAN 1.97E-38	#N/A	0.393348	0.00464227	0.0554162	-0.0388817	0.846815	0.945407	-0.350874	no change	no change
SMED30003073	Ccdc162	Coiled-coil domain-containing protein 162 OS=Mus musculus OX=10090 GN=Ccdc162 PE=1 SV=4 E=4.29E-23	#N/A	0.39303	0.489496	NA	0.911999	0.402664	NA	0.546618	no change	no change
SMED30030379	POU3F2	POU domain, class 3, transcription factor 2 OS=Homo sapiens OX=9606 GN=POU3F2 PE=1 SV=4 P20265 PO3F2_HUMAN 1.32E-81	Protonephridia	0.39288	0.224738	0.537239	-0.511789	0.0882088	0.328275	-0.787969	no change	no change
SMED30014094	KIF6	Kinesin-like protein KIF6 OS=Homo sapiens OX=9606 GN=KIF6 PE=1 SV=3 Q6ZMV9 KIF6_HUMAN 0	Neural;Phyarnx;Protonephridia	0.392774	0.0651649	0.281593	0.349673	0.217997	0.525084	0.0112347	no change	no change
SMED30004112	DNAH8	Dynein heavy chain 8, axonemal OS=Homo sapiens OX=9606 GN=DNAH8 PE=1 SV=2 Q96JB1 DYH8_HUMAN 1.53E-180	Neural;Epidermal;Phyarnx;Protonephridia	0.481958	0.000559908	0.0122841	0.972672	5.19769e-07	5.21836e-05	0.551319	no change	no change
SMED30021994	RNF10	RING finger protein 10 OS=Homo sapiens OX=9606 GN=RNF10 PE=1 SV=2 Q8N5U6 RNF10_HUMAN 0.0000000000000502	#N/A	0.392659	0.000962354	0.0182295	0.285516	0.231465	0.541032	-0.0027504	no change	no change
SMED30013225	0	0	Neural	0.392582	0.24572	0.558506	0.0600522	0.92728	NA	-0.309433	no change	no change
SMED30022426	0	0	Parapharyngeal	0.391802	0.0051551	0.0598215	0.341944	0.086444	0.324573	0.0401868	no change	no change
SMED30028766	NR2E1	Nuclear receptor subfamily 2 group E member 1 OS=Homo sapiens OX=9606 GN=NR2E1 PE=1 SV=1 Q9Y466 NR2E1_HUMAN 6.99E-38	#N/A	0.391788	0.599227	NA	0.740583	0.505609	NA	0.726374	no change	no change
SMED30010695	CCDC170	Coiled-coil domain-containing protein 170 OS=Homo sapiens OX=9606 GN=CCDC170 PE=1 SV=3 Q8IYT3 CC170_HUMAN 7.31E-49	Neural;Epidermal;Phyarnx;Protonephridia	0.391666	0.0128498	0.10796	0.488277	0.00800143	0.0822964	0.174786	no change	no change
SMED30020291	CEP104	Centrosomal protein of 104 kDa OS=Homo sapiens OX=9606 GN=CEP104 PE=1 SV=1 O60308 CE104_HUMAN 0	Neural;Phyarnx	0.391605	0.0289931	0.17652	0.11146	0.605135	0.834502	-0.210597	no change	no change
SMED30001229	THBS1	Thrombospondin-1 OS=Homo sapiens OX=9606 GN=THBS1 PE=1 SV=2 P07996 TSP1_HUMAN 1.63E-30	Neural	0.391481	0.04625	0.230695	0.896397	2.98296e-05	0.00146413	0.590981	no change	no change
SMED30023409	ERICH3	Glutamate-rich protein 3 OS=Homo sapiens OX=9606 GN=ERICH3 PE=2 SV=1 Q5RHP9 ERIC3_HUMAN 6.99E-27	Neural;Epidermal;Phyarnx;Protonephridia	0.39148	0.027671	0.172528	0.318395	0.0552524	0.255044	0.0211767	no change	no change
SMED30035947	RAB9B	Ras-related protein Rab-9B OS=Homo sapiens OX=9606 GN=RAB9B PE=1 SV=1 Q9NP90 RAB9B_HUMAN 6.7E-53	Intestine	0.391426	0.0388625	0.210078	0.171467	0.54065	0.79541	-0.158314	no change	no change
SMED30035914	RNF31	E3 ubiquitin-protein ligase RNF31 OS=Homo sapiens OX=9606 GN=RNF31 PE=1 SV=1 Q96EP0 RNF31_HUMAN 4.18E-53	#N/A	0.391347	0.0156025	0.12222	0.340386	0.0924531	0.336418	0.0553349	no change	no change
SMED30025787	CHRNA6	Neuronal acetylcholine receptor subunit alpha-6 OS=Homo sapiens OX=9606 GN=CHRNA6 PE=1 SV=1 Q15825 ACHA6_HUMAN 1.04E-123	#N/A	0.254861	0.393969	0.696085	0.268117	0.525208	0.786211	-0.0318893	no change	no change
SMED30002269	0	0	#N/A	0.390989	0.73581	NA	0.421401	0.480535	NA	-0.418722	no change	no change
SMED30022645	0	0	#N/A	0.390585	0.336797	0.648697	0.215308	0.535999	0.791633	-0.254371	no change	no change
SMED30011294	NEK7	Serine/threonine-protein kinase Nek7 OS=Homo sapiens OX=9606 GN=NEK7 PE=1 SV=1 Q8TDX7 NEK7_HUMAN 6.48E-152	Neural;Epidermal;Phyarnx;Protonephridia	0.390286	0.0102033	0.0941003	0.426175	0.0703306	0.291944	0.107836	no change	no change
SMED30023006	CELSR1	Cadherin EGF LAG seven-pass G-type receptor 1 OS=Homo sapiens OX=9606 GN=CELSR1 PE=1 SV=1 Q9NYQ6 CELR1_HUMAN 2.81E-21	Intestine	0.390122	0.020229	0.143175	0.50651	0.0821012	0.316891	0.242575	no change	no change
SMED30010977	TUBB4B	Tubulin beta-4B chain OS=Homo sapiens OX=9606 GN=TUBB4B PE=1 SV=1 P68371 TBB4B_HUMAN 1.18E-74	#N/A	0.251428	0.0283351	0.174787	0.449971	0.00228778	0.0358377	0.268446	no change	no change
SMED30022344	MSN	Moesin OS=Homo sapiens OX=9606 GN=MSN PE=1 SV=3 P26038 MOES_HUMAN 2.03E-180	Epidermal;Phyarnx;Protonephridia	0.390074	0.000529326	0.0118227	0.1577	0.325845	0.637009	-0.16335	no change	no change
SMED30026845	CTTN	Src substrate cortactin OS=Homo sapiens OX=9606 GN=CTTN PE=1 SV=2 Q14247 SRC8_HUMAN 1.28E-131	Cathepsin+ cell;Epidermal;Intestine	0.390012	0.00469466	0.055769	0.0372057	0.821919	0.93723	-0.282876	no change	no change
SMED30019923	ARVCF	Armadillo repeat protein deleted in velo-cardio-facial syndrome OS=Homo sapiens OX=9606 GN=ARVCF PE=1 SV=1 O00192 ARVC_HUMAN 1.47E-45	Neural;Parapharyngeal	0.38983	0.0310607	0.183931	0.390172	0.105777	0.361105	0.105546	no change	no change
SMED30031031	STOM	Erythrocyte band 7 integral membrane protein OS=Homo sapiens OX=9606 GN=STOM PE=1 SV=3 P27105 STOM_HUMAN 1.72E-99	#N/A	0.38978	0.493984	NA	-0.306159	0.782684	NA	0.0563625	no change	no change
SMED30014471	0	0	#N/A	0.389702	0.0669066	0.287028	0.0302065	0.933403	0.976259	-0.243422	no change	no change
SMED30024428	CALM3	Calmodulin-3 OS=Homo sapiens OX=9606 GN=CALM3 PE=1 SV=1 P0DP25 CALM3_HUMAN 2.34E-29	Neural;Epidermal;Protonephridia	0.250182	0.203522	0.513398	-0.240544	0.314766	0.62606	-0.460564	no change	no change
SMED30003935	NWD2	NACHT and WD repeat domain-containing protein 2 OS=Homo sapiens OX=9606 GN=NWD2 PE=2 SV=3 Q9ULI1 NWD2_HUMAN 3.83E-36	#N/A	0.481756	0.00165805	0.0269283	0.60355	0.000307158	0.00883955	0.196942	no change	no change
SMED30011009	KCNK18	Potassium channel subfamily K member 18 OS=Homo sapiens OX=9606 GN=KCNK18 PE=1 SV=1 Q7Z418 KCNKI_HUMAN 0.00000000000000261	#N/A	0.388754	0.286731	0.603943	0.285524	0.615542	NA	-0.0698474	no change	no change
SMED30018330	0	0	#N/A	0.388683	0.165713	0.464434	-0.0285546	0.957339	NA	-0.221943	no change	no change
SMED30011221	HSPA8	Heat shock cognate 71 kDa protein OS=Homo sapiens OX=9606 GN=HSPA8 PE=1 SV=1 P11142 HSP7C_HUMAN 2.01E-153	Neoblast;Epidermal	0.388573	0.0467851	0.232539	-0.112219	0.614182	0.838102	-0.417093	no change	no change
SMED30004741	VAV1	Proto-oncogene vav OS=Homo sapiens OX=9606 GN=VAV1 PE=1 SV=4 P15498 VAV_HUMAN 0.00000271	Cathepsin+ cell	0.388459	0.00607304	0.0670123	0.705398	1.39128e-05	0.000787944	0.391062	no change	no change
SMED30024198	PCDH9	Protocadherin-9 OS=Homo sapiens OX=9606 GN=PCDH9 PE=1 SV=2 Q9HC56 PCDH9_HUMAN 1.3E-80	Neural;Phyarnx	0.388414	0.191077	0.497997	0.649746	0.0330767	0.191517	0.313254	no change	no change
SMED30003242	WDR3	WD repeat-containing protein 3 OS=Homo sapiens OX=9606 GN=WDR3 PE=1 SV=1 Q9UNX4 WDR3_HUMAN 7.19E-47	Neoblast	0.388309	0.0268473	0.169998	0.145399	0.497247	0.765057	-0.186456	no change	no change
SMED30034930	ZAN	Zonadhesin OS=Homo sapiens OX=9606 GN=ZAN PE=2 SV=5 Q9Y493 ZAN_HUMAN 8.77E-34	Parapharyngeal	0.388109	0.0408435	0.215941	-0.3985	0.162353	0.456548	-0.746943	no change	no change
SMED30002858	A1CF	APOBEC1 complementation factor OS=Homo sapiens OX=9606 GN=A1CF PE=1 SV=1 Q9NQ94 A1CF_HUMAN 7.63E-103	Cathepsin+ cell;Intestine	0.388068	0.00673667	0.072207	0.360345	0.0950012	0.340778	0.0508804	no change	no change
SMED30014979	BICD2	Protein bicaudal D homolog 2 OS=Homo sapiens OX=9606 GN=BICD2 PE=1 SV=1 Q8TD16 BICD2_HUMAN 2.25E-93	Neural;Cathepsin+ cell;Protonephridia	0.387898	0.00508604	0.059294	0.179605	0.308608	0.619277	-0.125226	no change	no change
SMED30000192	ANKAR	Ankyrin and armadillo repeat-containing protein OS=Homo sapiens OX=9606 GN=ANKAR PE=2 SV=3 Q7Z5J8 ANKAR_HUMAN 1.58E-54	Epidermal	0.387661	0.012057	0.103685	0.659118	0.0017833	0.0297835	0.33322	no change	no change
SMED30033098	WDR97	WD repeat-containing protein 97 OS=Homo sapiens OX=9606 GN=WDR97 PE=2 SV=2 A6NE52 WDR97_HUMAN 3.24E-41	Epidermal;Phyarnx;Neural	0.387373	0.025522	0.164953	1.00448	8.0563e-05	0.00316344	0.642563	no change	no change
SMED30005216	LRCH4	Leucine-rich repeat and calponin homology domain-containing protein 4 OS=Homo sapiens OX=9606 GN=LRCH4 PE=1 SV=2 O75427 LRCH4_HUMAN 4.75E-35	#N/A	0.387344	0.0734096	0.305072	0.378511	0.186266	0.486738	0.030813	no change	no change
SMED30001972	0	0	#N/A	0.386901	0.0158549	0.123492	0.237334	0.332758	0.642496	-0.027478	no change	no change
SMED30024329	0	Nipped-B protein [Source:UniProtKB/TrEMBL;Acc:A0A498SG99]	Neural	0.386596	0.0350453	0.197523	0.0673903	0.779349	0.923524	-0.235434	no change	no change
SMED30010045	0	0	Intestine	0.386572	0.0230436	0.153802	0.61977	0.0132492	0.111377	0.355968	no change	no change
SMED30022163	TTLL7	Tubulin polyglutamylase TTLL7 OS=Homo sapiens OX=9606 GN=TTLL7 PE=1 SV=2 Q6ZT98 TTLL7_HUMAN 2.48E-173	Neural;Phyarnx	0.386559	0.0234183	0.15584	0.537782	0.0650081	0.278712	0.265119	no change	no change
SMED30014036	PCDH11X	Protocadherin-11 X-linked OS=Homo sapiens OX=9606 GN=PCDH11X PE=2 SV=1 Q9BZA7 PC11X_HUMAN 4.43E-55	Cathepsin+ cell;Parapharyngeal	0.386423	0.00240504	0.0357352	0.528723	0.0136431	0.113287	0.201608	no change	no change
SMED30003175	0	0	Cathepsin+ cell	0.386222	0.113425	0.384229	0.466628	0.133722	0.412501	0.196474	no change	no change
SMED30025382	ANO7	Anoctamin-7 OS=Homo sapiens OX=9606 GN=ANO7 PE=1 SV=2 Q6IWH7 ANO7_HUMAN 0	Parapharyngeal;Neural	0.386175	0.00795704	0.0812314	0.430762	0.0493428	0.238747	0.107659	no change	no change
SMED30026889	RAB10	Ras-related protein Rab-10 OS=Homo sapiens OX=9606 GN=RAB10 PE=1 SV=1 P61026 RAB10_HUMAN 6.02E-67	Cathepsin+ cell;Intestine	0.386164	0.0361201	0.201258	0.232573	0.498132	0.765524	-0.0681098	no change	no change
SMED30012136	RSPH9	Radial spoke head protein 9 homolog OS=Homo sapiens OX=9606 GN=RSPH9 PE=1 SV=1 Q9H1X1 RSPH9_HUMAN 8.16E-99	Neural;Epidermal;Phyarnx;Protonephridia	0.386131	0.0166487	0.126532	0.199756	0.287355	0.600476	-0.113525	no change	no change
SMED30002600	NWD2	NACHT and WD repeat domain-containing protein 2 OS=Homo sapiens OX=9606 GN=NWD2 PE=2 SV=3 Q9ULI1 NWD2_HUMAN 1.44E-27	Cathepsin+ cell;Intestine;Epidermal	0.386098	0.0119125	0.103251	1.08187	2.8409e-07	3.07517e-05	0.734768	no change	no change
SMED30003685	0	0	#N/A	0.386009	0.342821	NA	0.874858	0.100649	NA	0.591236	no change	no change
SMED30029442	EGFR	Epidermal growth factor receptor OS=Homo sapiens OX=9606 GN=EGFR PE=1 SV=2 P00533 EGFR_HUMAN 5.05E-69	Intestine	0.385963	0.00795304	0.0812314	0.356694	0.0935977	0.339252	0.0660906	no change	no change
SMED30003962	GRN	Progranulin OS=Homo sapiens OX=9606 GN=GRN PE=1 SV=2 P28799 GRN_HUMAN 2.89E-41	Cathepsin+ cell;Neural	0.385884	0.00428796	0.0525263	0.0899168	0.764821	0.91778	-0.189239	no change	no change
SMED30020991	CCDC63	Coiled-coil domain-containing protein 63 OS=Homo sapiens OX=9606 GN=CCDC63 PE=2 SV=1 Q8NA47 CCD63_HUMAN 2.18E-49	Neural;Epidermal;Phyarnx;Protonephridia	0.385797	0.00600266	0.066366	0.583396	0.000390572	0.0103006	0.275813	no change	no change
SMED30017130	0	0	Neural;Parapharyngeal	0.385672	0.16424	0.462614	0.433927	0.385714	NA	0.23569	no change	no change
SMED30025664	C6orf118	Uncharacterized protein C6orf118 OS=Homo sapiens OX=9606 GN=C6orf118 PE=2 SV=1 Q5T5N4 CF118_HUMAN 0.0000000297	Neural;Phyarnx	0.385563	0.0966038	0.353009	-0.255335	0.488958	NA	-0.586277	no change	no change
SMED30034660	SPTBN1	Spectrin beta chain, non-erythrocytic 1 OS=Homo sapiens OX=9606 GN=SPTBN1 PE=1 SV=2 Q01082 SPTB2_HUMAN 2.26E-177	Epidermal;Intestine;Phyarnx;Protonephridia	0.385548	0.00437513	0.0531822	0.596585	6.12316e-05	0.00256389	0.280499	no change	no change
SMED30005345	0	Neuroblast differentiation-associated protein AHNAK (trembl:A0A834VB18:0.000705)	Epidermal;Phyarnx	0.385531	0.0044173	0.0533401	0.718089	1.33496e-05	0.000773291	0.409927	no change	no change
SMED30028494	0	0	Cathepsin+ cell	0.385456	0.142131	0.430222	-0.333056	0.342086	NA	-0.722545	no change	no change
SMED30012288	POL	Retrovirus-related Pol polyprotein from transposon 412 OS=Drosophila melanogaster OX=7227 GN=POL PE=4 SV=1 E=0.00000000589	Cathepsin+ cell	0.385455	0.00434861	0.0530955	0.476137	0.0442292	0.226793	0.131016	no change	no change
SMED30030381	ZNHIT6	Box C/D snoRNA protein 1 OS=Homo sapiens OX=9606 GN=ZNHIT6 PE=1 SV=1 Q9NWK9 BCD1_HUMAN 0.00000000000341	#N/A	0.385391	0.159822	0.456587	0.675169	0.279144	NA	0.697084	no change	no change
SMED30012225	UTP11	Probable U3 small nucleolar RNA-associated protein 11 OS=Homo sapiens OX=9606 GN=UTP11 PE=1 SV=2 Q9Y3A2 UTP11_HUMAN 0.0000000000000101	#N/A	0.385266	0.137234	0.423619	-0.389853	0.25943	0.573734	-0.675985	no change	no change
SMED30019779	DCST1	E3 ubiquitin-protein ligase DCST1 OS=Homo sapiens OX=9606 GN=DCST1 PE=1 SV=1 Q5T197 DCST1_HUMAN 5.2E-37	#N/A	0.385058	0.706137	NA	0.739391	0.783123	NA	0.734615	no change	no change
SMED30031131	ARHGAP22	Rho GTPase-activating protein 22 OS=Homo sapiens OX=9606 GN=ARHGAP22 PE=1 SV=1 Q7Z5H3 RHG22_HUMAN 0.00000000115	Neural;Cathepsin+ cell	0.38493	0.00340599	0.0451706	0.379928	0.0774322	0.306777	0.0765883	no change	no change
SMED30018509	GRIP1	Glutamate receptor-interacting protein 1 OS=Homo sapiens OX=9606 GN=GRIP1 PE=1 SV=3 Q9Y3R0 GRIP1_HUMAN 2.97E-99	Neural;Muscle;Parapharyngeal	0.384925	0.0213232	0.146956	0.667553	0.0027081	0.0396225	0.336386	no change	no change
SMED30012902	SLC9A3R1	Na(+)/H(+) exchange regulatory cofactor NHE-RF1 OS=Homo sapiens OX=9606 GN=SLC9A3R1 PE=1 SV=4 O14745 NHRF1_HUMAN 1.42E-22	#N/A	0.384803	0.0179951	0.132637	-0.208822	0.358552	0.665711	-0.538385	no change	no change
SMED30031784	HMCN1	Hemicentin-1 OS=Homo sapiens OX=9606 GN=HMCN1 PE=1 SV=2 Q96RW7 HMCN1_HUMAN 1.82E-32	Cathepsin+ cell;Protonephridia	0.247687	0.157907	0.454695	-0.109617	0.600489	0.832469	-0.26676	no change	no change
SMED30002421	MFN2	Mitofusin-2 OS=Homo sapiens OX=9606 GN=MFN2 PE=1 SV=3 O95140 MFN2_HUMAN 0.00000000000000103	Parapharyngeal;Neural;Epidermal	0.384423	0.00375765	0.0480545	0.0629013	0.766801	0.918976	-0.22913	no change	no change
SMED30030809	KCNN2	Small conductance calcium-activated potassium channel protein 2 OS=Homo sapiens OX=9606 GN=KCNN2 PE=1 SV=2 Q9H2S1 KCNN2_HUMAN 1.92E-119	#N/A	0.38427	0.076932	0.313562	0.403425	0.209287	0.517003	0.120742	no change	no change
SMED30002908	CDK12	Cyclin-dependent kinase 12 OS=Homo sapiens OX=9606 GN=CDK12 PE=1 SV=2 Q9NYV4 CDK12_HUMAN 8.38E-153	Neural;Epidermal	0.384249	0.0198896	0.141674	-0.0134983	0.946925	0.981167	-0.329396	no change	no change
SMED30018571	SCAPER	S phase cyclin A-associated protein in the endoplasmic reticulum OS=Homo sapiens OX=9606 GN=SCAPER PE=1 SV=2 Q9BY12 SCAPE_HUMAN 8.3E-129	Neural	0.384213	0.0305022	0.182332	0.206595	0.396964	0.694676	-0.132441	no change	no change
SMED30003729	DYNLL2	Dynein light chain 2, cytoplasmic OS=Homo sapiens OX=9606 GN=DYNLL2 PE=1 SV=1 Q96FJ2 DYL2_HUMAN 0.00000483	Epidermal;Muscle;Phyarnx	0.245858	0.100705	0.36072	0.31875	0.139724	0.42247	0.150757	no change	no change
SMED30033909	LRRC43	Leucine-rich repeat-containing protein 43 OS=Homo sapiens OX=9606 GN=LRRC43 PE=2 SV=2 Q8N309 LRC43_HUMAN 6.89E-31	Neural;Cathepsin+ cell;Epidermal;Protonephridia;Phyarnx	0.383888	0.0452789	0.228577	0.263187	0.365985	0.672003	-0.0369903	no change	no change
SMED30001113	FARP2	FERM, ARHGEF and pleckstrin domain-containing protein 2 OS=Homo sapiens OX=9606 GN=FARP2 PE=1 SV=3 O94887 FARP2_HUMAN 7.58E-91	Phyarnx	0.38378	0.0115694	0.101372	0.434392	0.0820691	0.316891	0.0988016	no change	no change
SMED30012557	WDR48	WD repeat-containing protein 48 OS=Homo sapiens OX=9606 GN=WDR48 PE=1 SV=1 Q8TAF3 WDR48_HUMAN 0	#N/A	0.383523	0.0122395	0.104554	0.365387	0.175363	0.471496	0.0164292	no change	no change
SMED30020209	SYT1	Synaptotagmin-1 OS=Homo sapiens OX=9606 GN=SYT1 PE=1 SV=1 P21579 SYT1_HUMAN 1.04E-144	Neural	0.383473	0.0112061	0.0995082	0.182921	0.384612	0.685617	-0.131692	no change	no change
SMED30006198	HS6ST1	Heparan-sulfate 6-O-sulfotransferase 1 OS=Homo sapiens OX=9606 GN=HS6ST1 PE=1 SV=5 O60243 H6ST1_HUMAN 2.44E-74	#N/A	0.382601	0.0843968	0.330094	0.401156	0.250388	0.563919	0.0630037	no change	no change
SMED30023139	OGFOD1	Prolyl 3-hydroxylase OGFOD1 OS=Homo sapiens OX=9606 GN=OGFOD1 PE=1 SV=1 Q8N543 OGFD1_HUMAN 4.39E-72	Neoblast	0.382285	0.0376671	0.205795	0.192655	0.528792	0.788234	-0.107217	no change	no change
SMED30014095	nuc	Micrococcal nuclease OS=Shigella flexneri OX=623 GN=nuc PE=3 SV=1 E=1.09E-17	Neural	0.382185	0.0343875	0.195285	0.242397	0.42315	0.717627	-0.133068	no change	no change
SMED30007561	PCDH1	Protocadherin-1 OS=Homo sapiens OX=9606 GN=PCDH1 PE=1 SV=2 Q08174 PCDH1_HUMAN 2.02E-76	Neural;Cathepsin+ cell;Muscle	0.38192	0.0789282	0.317437	0.272966	0.166068	0.461373	-0.000560745	no change	no change
SMED30012876	TBC1D5	TBC1 domain family member 5 OS=Homo sapiens OX=9606 GN=TBC1D5 PE=1 SV=1 Q92609 TBCD5_HUMAN 4.08E-63	Cathepsin+ cell	0.381816	0.00564063	0.0636796	0.255745	0.184154	0.483384	-0.0493951	no change	no change
SMED30012553	0	0	Neural	0.381685	0.28284	0.600481	1.21922	0.225898	NA	0.540454	no change	no change
SMED30007242	ZNF586	Zinc finger protein 586 OS=Homo sapiens OX=9606 GN=ZNF586 PE=2 SV=2 Q9NXT0 ZN586_HUMAN 0.0000000812	#N/A	0.381669	0.608144	NA	-3.52665	0.0275867	NA	-0.572825	no change	no change
SMED30015223	0	0	#N/A	0.381429	0.494146	NA	-1.61312	0.195292	NA	-0.261855	no change	no change
SMED30007634	0	0	#N/A	0.381321	0.331549	NA	0.0573213	0.890972	NA	-0.287521	no change	no change
SMED30031126	FOXRED2	FAD-dependent oxidoreductase domain-containing protein 2 OS=Homo sapiens OX=9606 GN=FOXRED2 PE=1 SV=1 Q8IWF2 FXRD2_HUMAN 0	#N/A	0.380975	0.0528208	0.247946	0.0987819	0.737939	0.906714	-0.227146	no change	no change
SMED30010061	A1CF	APOBEC1 complementation factor OS=Homo sapiens OX=9606 GN=A1CF PE=1 SV=1 Q9NQ94 A1CF_HUMAN 4.91E-121	Cathepsin+ cell;Protonephridia;Intestine	0.380858	0.00232514	0.0347103	0.193764	0.252472	0.565565	-0.123305	no change	no change
SMED30013810	TSHZ2	Teashirt homolog 2 OS=Homo sapiens OX=9606 GN=TSHZ2 PE=1 SV=3 Q9NRE2 TSH2_HUMAN 0.0000000944	Neural	0.380765	0.436118	0.724654	-0.17917	0.511784	0.777418	-0.437194	no change	no change
SMED30015168	CNN1	Calponin-1 OS=Homo sapiens OX=9606 GN=CNN1 PE=1 SV=2 P51911 CNN1_HUMAN 2.51E-18	Muscle	0.380606	0.00147579	0.0247058	0.0687989	0.725596	0.899613	-0.23607	no change	no change
SMED30035902	PPP2CA	Serine/threonine-protein phosphatase 2A catalytic subunit alpha isoform OS=Homo sapiens OX=9606 GN=PPP2CA PE=1 SV=1 P67775 PP2AA_HUMAN 0	Neural	0.380527	0.368849	NA	0.483639	0.236967	NA	0.061368	no change	no change
SMED30007162	0	0	Neural;Epidermal	0.380277	0.122168	0.40036	0.448422	0.287985	0.600549	0.268383	no change	no change
SMED30007097	ARHGEF28	Rho guanine nucleotide exchange factor 28 (trembl:A0A4E0RMX9:4.17e-52) ; NA (ncbi:AY066781.1)	Cathepsin+ cell;Epidermal;Muscle;Phyarnx;Protonephridia	0.380211	0.00532134	0.0608703	0.438455	0.019011	0.136777	0.139507	no change	no change
SMED30011903	RUBCN	Run domain Beclin-1-interacting and cysteine-rich domain-containing protein OS=Homo sapiens OX=9606 GN=RUBCN PE=1 SV=4 Q92622 RUBIC_HUMAN 8.5E-43	Parapharyngeal	0.379864	0.0146314	0.117145	0.298813	0.277079	0.590589	-0.060925	no change	no change
SMED30024675	SUR1	Mannosyl phosphorylinositol ceramide synthase SUR1 OS=Saccharomyces cerevisiae (strain ATCC 204508 / S288c) OX=559292 GN=SUR1 PE=1 SV=1 E=1.76E-20	Epidermal	0.245549	0.472683	0.749795	-0.205944	0.804003	NA	0.0596299	no change	no change
SMED30034243	DYRK2	Dual specificity tyrosine-phosphorylation-regulated kinase 2 OS=Homo sapiens OX=9606 GN=DYRK2 PE=1 SV=3 Q92630 DYRK2_HUMAN 0	#N/A	0.379361	0.0222652	0.150711	0.343467	0.143413	0.427625	0.0509166	no change	no change
SMED30028172	SPTLC2	Serine palmitoyltransferase 2 OS=Homo sapiens OX=9606 GN=SPTLC2 PE=1 SV=1 O15270 SPTC2_HUMAN 0	Epidermal;Intestine;Neural;Phyarnx	0.378561	0.00195007	0.030328	0.239537	0.305873	0.616984	-0.0433623	no change	no change
SMED30019006	TUBB4B	Tubulin beta-4B chain OS=Homo sapiens OX=9606 GN=TUBB4B PE=1 SV=1 P68371 TBB4B_HUMAN 0	Neural;Parapharyngeal;Cathepsin+ cell;Protonephridia	0.244752	0.0238745	0.157476	-0.0523332	0.695555	0.884078	-0.216641	no change	no change
SMED30018843	TCTN2	Tectonic-2 OS=Homo sapiens OX=9606 GN=TCTN2 PE=2 SV=1 Q96GX1 TECT2_HUMAN 0.000000000000367	#N/A	0.377663	0.163173	0.461046	0.215693	0.578356	0.820235	-0.22097	no change	no change
SMED30017160	SLC6A4	Sodium-dependent serotonin transporter OS=Homo sapiens OX=9606 GN=SLC6A4 PE=1 SV=1 P31645 SC6A4_HUMAN 0	#N/A	0.377411	0.0819494	0.324934	0.782471	0.00858522	0.0849389	0.529776	no change	no change
SMED30021661	CA7	Carbonic anhydrase 7 OS=Homo sapiens OX=9606 GN=CA7 PE=1 SV=1 P43166 CAH7_HUMAN 2.25E-43	Protonephridia	0.376924	0.0222988	0.150711	0.510337	0.120263	0.389231	0.134085	no change	no change
SMED30024063	RALBP1	RalA-binding protein 1 OS=Homo sapiens OX=9606 GN=RALBP1 PE=1 SV=3 Q15311 RBP1_HUMAN 1.08E-36	Neural	0.376826	0.0115839	0.10142	0.242938	0.112241	0.374773	-0.0577509	no change	no change
SMED30025313	TXNRD3	Thioredoxin reductase 3 OS=Homo sapiens OX=9606 GN=TXNRD3 PE=1 SV=4 Q86VQ6 TRXR3_HUMAN 0	Epidermal;Neural;Cathepsin+ cell;Intestine	0.376333	0.00369945	0.0477099	0.000399235	0.9975	0.999102	-0.292135	no change	no change
SMED30013516	BAZ1B	Tyrosine-protein kinase BAZ1B OS=Homo sapiens OX=9606 GN=BAZ1B PE=1 SV=2 Q9UIG0 BAZ1B_HUMAN 2.59E-78	Neoblast	0.375886	0.0174465	0.130044	-0.0185549	0.924521	0.973325	-0.297011	no change	no change
SMED30004389	SCN9A	Sodium channel protein type 9 subunit alpha OS=Homo sapiens OX=9606 GN=SCN9A PE=1 SV=3 Q15858 SCN9A_HUMAN 0	Neural	0.375873	0.0139265	0.113607	0.588648	0.000581969	0.0134248	0.28199	no change	no change
SMED30003047	LRRC71	Leucine-rich repeat-containing protein 71 OS=Homo sapiens OX=9606 GN=LRRC71 PE=2 SV=1 Q8N4P6 LRC71_HUMAN 0.00000112	Phyarnx	0.37586	0.217906	0.531692	0.547865	0.322239	NA	0.318518	no change	no change
SMED30023422	NSUN5	Probable 28S rRNA (cytosine-C(5))-methyltransferase OS=Homo sapiens OX=9606 GN=NSUN5 PE=1 SV=2 Q96P11 NSUN5_HUMAN 2.74E-63	#N/A	0.375577	0.102209	0.363557	-0.0242802	0.917876	0.970492	-0.318585	no change	no change
SMED30030540	0	0	#N/A	0.37545	0.0142651	0.115363	0.6748	0.0216886	0.148773	0.305168	no change	no change
SMED30014737	TRAF3	TNF receptor-associated factor 3 OS=Homo sapiens OX=9606 GN=TRAF3 PE=1 SV=2 Q13114 TRAF3_HUMAN 1.1E-27	Neural	0.243971	0.0555424	0.254804	0.188911	0.28898	0.600614	0.0244305	no change	no change
SMED30000771	AHNAK	Neuroblast differentiation-associated protein AHNAK OS=Homo sapiens OX=9606 GN=AHNAK PE=1 SV=2 Q09666 AHNK_HUMAN 0.00000000116	Neural;Epidermal;Muscle;Phyarnx	0.375208	0.0226795	0.152009	0.718916	0.000609992	0.0137833	0.403717	no change	no change
SMED30016938	0	0	Cathepsin+ cell	0.375078	0.112066	0.382393	0.261289	0.809973	NA	-0.778346	no change	no change
SMED30007205	0	0	#N/A	0.374979	0.0896845	0.338972	0.199088	0.462142	0.741698	-0.126083	no change	no change
SMED30023493	0	0	#N/A	0.374817	0.696981	NA	2.17901	0.376336	NA	0.045909	no change	no change
SMED30008339	0	Neurabin-1 [Source:UniProtKB/TrEMBL;Acc:A0A498S9P8]	#N/A	0.374626	0.0026079	0.0377057	0.178607	0.19222	0.494074	-0.115963	no change	no change
SMED30031378	RIOK2	Serine/threonine-protein kinase RIO2 OS=Homo sapiens OX=9606 GN=RIOK2 PE=1 SV=2 Q9BVS4 RIOK2_HUMAN 2.51E-51	Intestine;Neoblast	0.374574	0.021123	0.146478	-0.120356	0.623123	0.842849	-0.409998	no change	no change
SMED30009853	ZNF232	Zinc finger protein 232 OS=Homo sapiens OX=9606 GN=ZNF232 PE=1 SV=1 Q9UNY5 ZN232_HUMAN 8.82E-20	#N/A	0.374558	0.0318123	0.185828	-0.155299	0.427607	0.720675	-0.47862	no change	no change
SMED30002790	0	0	#N/A	0.374538	0.361235	NA	0.378761	0.217789	0.524725	0.0637439	no change	no change
SMED30033478	DIS3L	DIS3-like exonuclease 1 OS=Homo sapiens OX=9606 GN=DIS3L PE=1 SV=2 Q8TF46 DI3L1_HUMAN 0	Neoblast	0.374441	0.012802	0.1078	0.396058	0.455389	NA	0.389267	no change	no change
SMED30001975	VASH2	Tubulinyl-Tyr carboxypeptidase 2 OS=Homo sapiens OX=9606 GN=VASH2 PE=1 SV=2 Q86V25 VASH2_HUMAN 2.53E-70	Phyarnx	0.37429	0.291907	NA	0.0406599	0.944911	NA	-0.115919	no change	no change
SMED30021832	ALPL	Alkaline phosphatase, tissue-nonspecific isozyme OS=Homo sapiens OX=9606 GN=ALPL PE=1 SV=4 P05186 PPBT_HUMAN 1.09E-107	Protonephridia	0.374212	0.0974804	0.35458	0.687621	0.075864	0.304801	0.379561	no change	no change
SMED30022776	ARHGEF12	Rho guanine nucleotide exchange factor 12 OS=Homo sapiens OX=9606 GN=ARHGEF12 PE=1 SV=1 Q9NZN5 ARHGC_HUMAN 0.00000000000417	Cathepsin+ cell;Muscle	0.37414	0.00870757	0.0854255	0.473459	0.0102926	0.0952883	0.168515	no change	no change
SMED30035139	TOGARAM1	TOG array regulator of axonemal microtubules protein 1 OS=Homo sapiens OX=9606 GN=TOGARAM1 PE=1 SV=4 Q9Y4F4 TGRM1_HUMAN 3.56E-45	Neural;Protonephridia	0.373835	0.0295183	0.179224	0.606878	0.0349904	0.197874	0.330164	no change	no change
SMED30028984	IDH3B	Isocitrate dehydrogenase [NAD] subunit beta, mitochondrial OS=Homo sapiens OX=9606 GN=IDH3B PE=1 SV=2 O43837 IDH3B_HUMAN 1.01E-132	Neural	0.373584	0.0419806	0.2192	0.0206246	0.947481	0.981201	-0.248119	no change	no change
SMED30021469	IFT22	Intraflagellar transport protein 22 homolog OS=Homo sapiens OX=9606 GN=IFT22 PE=1 SV=1 Q9H7X7 IFT22_HUMAN 4.2E-49	#N/A	0.373515	0.373482	0.680913	0.716078	0.164364	NA	0.595041	no change	no change
SMED30012825	CYP2A6	Cytochrome P450 2A6 OS=Homo sapiens OX=9606 GN=CYP2A6 PE=1 SV=4 P11509 CP2A6_HUMAN 3.35E-81	Intestine	0.373436	0.0179732	0.132585	0.252691	0.263517	0.578141	-0.0555985	no change	no change
SMED30031564	ARHGAP5	Rho GTPase-activating protein 5 OS=Homo sapiens OX=9606 GN=ARHGAP5 PE=1 SV=2 Q13017 RHG05_HUMAN 4.7E-35	Neural;Protonephridia	0.373394	0.0146159	0.117104	0.397845	0.12461	0.396303	0.122876	no change	no change
SMED30018552	0	0	#N/A	0.373046	0.364284	NA	0.458492	0.458563	NA	0.0810237	no change	no change
SMED30019445	SCYL2	SCY1-like protein 2 OS=Homo sapiens OX=9606 GN=SCYL2 PE=1 SV=1 Q6P3W7 SCYL2_HUMAN 1.8E-69	#N/A	0.24128	0.285707	0.603261	0.241905	0.551552	NA	0.132647	no change	no change
SMED30009670	CCR7	C-C chemokine receptor type 7 OS=Homo sapiens OX=9606 GN=CCR7 PE=2 SV=2 P32248 CCR7_HUMAN 0.00000524	Cathepsin+ cell	0.372878	0.0651777	0.281593	0.611615	0.0318242	0.186698	0.34905	no change	no change
SMED30005648	0	0	Cathepsin+ cell;Epidermal;Phyarnx	0.372827	0.0188656	0.136524	0.183999	0.7197	NA	0.102113	no change	no change
SMED30031148	EIF5	Eukaryotic translation initiation factor 5 OS=Homo sapiens OX=9606 GN=EIF5 PE=1 SV=2 P55010 IF5_HUMAN 7.6E-75	#N/A	0.468698	3.43e-05	0.00140593	0.464663	0.00238883	0.0367506	0.0757071	no change	no change
SMED30026654	CCDC148	Coiled-coil domain-containing protein 148 OS=Homo sapiens OX=9606 GN=CCDC148 PE=1 SV=2 Q8NFR7 CC148_HUMAN 1.68E-43	Neural	0.372711	0.0958765	0.35161	0.201187	0.690029	NA	-0.113376	no change	no change
SMED30011069	AGO2	Protein argonaute-2 OS=Homo sapiens OX=9606 GN=AGO2 PE=1 SV=3 Q9UKV8 AGO2_HUMAN 0	Neural	0.372652	0.00543793	0.0618889	0.114015	0.567078	0.812092	-0.167349	no change	no change
SMED30003523	THNSL2	Threonine synthase-like 2 OS=Homo sapiens OX=9606 GN=THNSL2 PE=2 SV=3 Q86YJ6 THNS2_HUMAN 9.63E-80	Cathepsin+ cell	0.372591	0.0038076	0.0483833	0.142774	0.403381	0.700859	-0.150351	no change	no change
SMED30012878	POLR2A	DNA-directed RNA polymerase II subunit RPB1 OS=Homo sapiens OX=9606 GN=POLR2A PE=1 SV=2 P24928 RPB1_HUMAN 0	#N/A	0.372403	0.121925	0.399996	0.231693	0.53359	0.789924	-0.207448	no change	no change
SMED30011600	ZFAND4	AN1-type zinc finger protein 4 OS=Homo sapiens OX=9606 GN=ZFAND4 PE=2 SV=2 Q86XD8 ZFAN4_HUMAN 9.57E-37	Neural	0.372055	0.00865288	0.0851865	0.450071	0.0621976	0.272442	0.134984	no change	no change
SMED30019508	0	0	Neoblast	0.372006	0.101588	0.362277	-0.0788409	0.645674	0.855523	-0.328354	no change	no change
SMED30002701	0	C2H2-type domain-containing protein [Source:UniProtKB/TrEMBL;Acc:A0A498S3Y9]	#N/A	0.371801	0.0123411	0.104942	0.407329	0.0525152	0.248751	0.104435	no change	no change
SMED30022310	0	0	#N/A	0.371387	0.027363	0.172003	0.556773	0.16507	0.460351	0.167963	no change	no change
SMED30015979	STOML3	Stomatin-like protein 3 OS=Homo sapiens OX=9606 GN=STOML3 PE=2 SV=1 Q8TAV4 STML3_HUMAN 3.83E-91	Neural	0.371225	0.413873	NA	0.70095	0.404805	NA	0.616733	no change	no change
SMED30024489	CTU2	Cytoplasmic tRNA 2-thiolation protein 2 OS=Homo sapiens OX=9606 GN=CTU2 PE=1 SV=1 Q2VPK5 CTU2_HUMAN 7.18E-21	#N/A	0.371185	0.133704	0.417775	0.134985	0.699928	NA	-0.166575	no change	no change
SMED30030847	0	0	Neural;Epidermal;Intestine	0.371153	0.0399015	0.213269	0.405773	0.0860383	0.324296	0.148041	no change	no change
SMED30034847	0	0	#N/A	0.371063	0.277897	0.594754	0.303755	0.350298	0.658973	0.0269378	no change	no change
SMED30025598	0	0	Cathepsin+ cell	0.370689	0.0181187	0.133373	0.322819	0.091683	0.334719	0.0117556	no change	no change
SMED30005670	0	0	#N/A	0.370501	0.000964112	0.0182321	0.471608	0.00892297	0.0874377	0.174709	no change	no change
SMED30006148	KIDINS220	Kinase D-interacting substrate of 220 kDa OS=Homo sapiens OX=9606 GN=KIDINS220 PE=1 SV=3 Q9ULH0 KDIS_HUMAN 1.8E-30	#N/A	0.37036	0.0479339	0.23647	0.625167	0.0293348	0.178544	0.284984	no change	no change
SMED30001453	ARHGAP15	Rho GTPase-activating protein 15 OS=Homo sapiens OX=9606 GN=ARHGAP15 PE=1 SV=2 Q53QZ3 RHG15_HUMAN 0.000000242	#N/A	0.370084	0.583727	NA	1.1052	0.543846	NA	-0.00456478	no change	no change
SMED30010802	0	0	#N/A	0.370014	0.255648	0.56962	-0.518064	0.398354	NA	-0.728446	no change	no change
SMED30006805	0	0	Muscle;Neural	0.369746	0.0789749	0.317511	0.166612	0.649219	0.857248	-0.146014	no change	no change
SMED30023243	0	0	Neural;Cathepsin+ cell;Protonephridia	0.369729	0.000716436	0.0146322	0.280155	0.0416988	0.217864	-0.0165522	no change	no change
SMED30003872	0	0	#N/A	0.36934	0.32681	NA	0.196748	0.912544	NA	-0.19761	no change	no change
SMED30013935	EIF5B	Eukaryotic translation initiation factor 5B OS=Homo sapiens OX=9606 GN=EIF5B PE=1 SV=4 O60841 IF2P_HUMAN 0	#N/A	0.369321	0.0057861	0.0648008	0.0963008	0.466488	0.745197	-0.19315	no change	no change
SMED30002698	0	0	#N/A	0.369043	0.586664	NA	-0.3551	0.614692	NA	-0.693776	no change	no change
SMED30026065	NMUR2	Neuromedin-U receptor 2 OS=Homo sapiens OX=9606 GN=NMUR2 PE=1 SV=2 Q9GZQ4 NMUR2_HUMAN 0.0000000926	#N/A	0.240855	0.659667	NA	1.35853	0.241313	NA	0.308541	no change	no change
SMED30021366	GRIA3	Glutamate receptor 3 OS=Homo sapiens OX=9606 GN=GRIA3 PE=1 SV=2 P42263 GRIA3_HUMAN 6.96E-127	Neural	0.368601	0.0439431	0.224676	0.313389	0.152472	0.444011	0.0155873	no change	no change
SMED30001987	EIF2S1	Eukaryotic translation initiation factor 2 subunit 1 OS=Homo sapiens OX=9606 GN=EIF2S1 PE=1 SV=3 P05198 IF2A_HUMAN 1.02E-120	#N/A	0.368586	0.0132757	0.110382	0.0434481	0.827904	0.939962	-0.23111	no change	no change
SMED30020218	USP2	Ubiquitin carboxyl-terminal hydrolase 2 OS=Homo sapiens OX=9606 GN=USP2 PE=1 SV=2 O75604 UBP2_HUMAN 0.000000000000012	Epidermal;Neural	0.368458	0.184309	0.48979	1.45004	0.35562	NA	0.484557	no change	no change
SMED30000089	amt-3	Putative ammonium transporter 3 OS=Caenorhabditis elegans OX=6239 GN=amt-3 PE=3 SV=2 E=1.78E-27	#N/A	0.368434	0.294723	NA	-0.839548	0.350465	NA	-0.407375	no change	no change
SMED30035407	ANKRD29	Ankyrin repeat domain-containing protein 29 OS=Homo sapiens OX=9606 GN=ANKRD29 PE=2 SV=2 Q8N6D5 ANR29_HUMAN 6.69E-60	Muscle	0.368408	0.163024	0.461046	0.48925	0.115463	0.380357	0.290634	no change	no change
SMED30005737	DAPK1	Death-associated protein kinase 1 OS=Homo sapiens OX=9606 GN=DAPK1 PE=1 SV=6 P53355 DAPK1_HUMAN 2.05E-119	Neural	0.367976	0.013668	0.112395	0.331449	0.0678795	0.285579	0.0384074	no change	no change
SMED30021820	NPR2	Atrial natriuretic peptide receptor 2 OS=Homo sapiens OX=9606 GN=NPR2 PE=1 SV=1 P20594 ANPRB_HUMAN 0	Neural;Phyarnx	0.36735	0.00437254	0.0531822	0.387344	0.0670638	0.284271	0.100657	no change	no change
SMED30011406	USP10	Ubiquitin carboxyl-terminal hydrolase 10 OS=Homo sapiens OX=9606 GN=USP10 PE=1 SV=2 Q14694 UBP10_HUMAN 2.68E-19	#N/A	0.36719	0.0631791	0.277073	0.103487	0.719246	0.896709	-0.210254	no change	no change
SMED30015069	ANKRD6	Ankyrin repeat domain-containing protein 6 OS=Homo sapiens OX=9606 GN=ANKRD6 PE=2 SV=3 Q9Y2G4 ANKR6_HUMAN 6.62E-47	Muscle;Phyarnx	0.367069	0.0480558	0.236655	0.570559	0.0809211	0.314583	0.213157	no change	no change
SMED30014009	TTLL4	Tubulin polyglutamylase TTLL4 OS=Homo sapiens OX=9606 GN=TTLL4 PE=1 SV=2 Q14679 TTLL4_HUMAN 3.67E-133	Phyarnx	0.367007	0.0626075	0.275289	0.54031	0.120984	0.390271	0.239901	no change	no change
SMED30013975	RASSF1	Ras association domain-containing protein 1 OS=Homo sapiens OX=9606 GN=RASSF1 PE=1 SV=1 Q9NS23 RASF1_HUMAN 9.64E-23	Neural;Phyarnx	0.36698	0.016475	0.125725	0.0949994	0.733307	0.903972	-0.246823	no change	no change
SMED30021618	SLC12A8	Solute carrier family 12 member 8 OS=Homo sapiens OX=9606 GN=SLC12A8 PE=2 SV=4 A0AV02 S12A8_HUMAN 9.75E-129	Intestine;Parapharyngeal	0.366942	0.0186382	0.135264	0.348433	0.223438	0.532527	0.0510229	no change	no change
SMED30011980	SSTR5	Somatostatin receptor type 5 OS=Homo sapiens OX=9606 GN=SSTR5 PE=1 SV=3 P35346 SSR5_HUMAN 0.0000000419	Neural	0.366866	0.14236	0.430542	0.047099	0.868186	0.953343	-0.239568	no change	no change
SMED30013706	CASP3	Caspase-3 OS=Homo sapiens OX=9606 GN=CASP3 PE=1 SV=2 P42574 CASP3_HUMAN 4.52E-67	Epidermal	0.366838	0.0957433	0.35126	0.0522273	0.8663	0.952691	-0.185441	no change	no change
SMED30033087	0	0	#N/A	0.366545	0.691585	NA	0.0614476	0.881082	0.956427	-0.59286	no change	no change
SMED30018142	0	0	Neural;Muscle;Cathepsin+ cell	0.366444	0.00807059	0.0818984	0.503453	0.0123351	0.106699	0.219562	no change	no change
SMED30032897	SRPRA	Signal recognition particle receptor subunit alpha OS=Homo sapiens OX=9606 GN=SRPRA PE=1 SV=2 P08240 SRPRA_HUMAN 1.78E-113	Epidermal;Neural;Parapharyngeal	0.366402	0.000664988	0.0140674	0.269578	0.0743706	0.300809	-0.0152301	no change	no change
SMED30012059	NCSTN	Nicastrin OS=Homo sapiens OX=9606 GN=NCSTN PE=1 SV=2 Q92542 NICA_HUMAN 0.00000000000075	#N/A	0.383508	0.61195	NA	#N/A	#N/A	#N/A	NA
SMED30019890	0	0	#N/A	0.366182	0.00846896	0.0840387	0.705494	0.00133641	0.0247575	0.39022	no change	no change
SMED30021753	TRAF6	TNF receptor-associated factor 6 OS=Homo sapiens OX=9606 GN=TRAF6 PE=1 SV=1 Q9Y4K3 TRAF6_HUMAN 0.0000000992	Epidermal;Phyarnx	0.237458	0.185756	0.491857	0.461401	0.0649366	0.278712	0.312118	no change	no change
SMED30008992	DDX1	ATP-dependent RNA helicase DDX1 OS=Homo sapiens OX=9606 GN=DDX1 PE=1 SV=2 Q92499 DDX1_HUMAN 0	#N/A	0.365487	0.0149336	0.118577	-0.0830303	0.661493	0.864879	-0.349632	no change	no change
SMED30005889	0	0	#N/A	0.365335	0.0304248	0.182176	0.274569	0.261407	0.575656	-0.0204571	no change	no change
SMED30005072	MSRB3	Methionine-R-sulfoxide reductase B3 OS=Homo sapiens OX=9606 GN=MSRB3 PE=1 SV=2 Q8IXL7 MSRB3_HUMAN 1.76E-46	#N/A	0.3651	0.0798139	0.319968	0.318223	0.395437	NA	0.065622	no change	no change
SMED30010783	HCN4	Potassium/sodium hyperpolarization-activated cyclic nucleotide-gated channel 4 OS=Homo sapiens OX=9606 GN=HCN4 PE=1 SV=1 Q9Y3Q4 HCN4_HUMAN 0	#N/A	0.364861	0.302605	0.618065	-0.261134	0.671975	NA	-0.19029	no change	no change
SMED30017219	NPR1	Atrial natriuretic peptide receptor 1 OS=Homo sapiens OX=9606 GN=NPR1 PE=1 SV=1 P16066 ANPRA_HUMAN 0	Neural;Epidermal;Protonephridia	0.364567	0.00864517	0.0851865	0.401613	0.016117	0.125236	0.110484	no change	no change
SMED30017953	0	0	Intestine;Cathepsin+ cell;Protonephridia	0.364433	0.0108344	0.0975965	0.0355476	0.824921	0.938963	-0.235087	no change	no change
SMED30033955	GGCT	Gamma-glutamylcyclotransferase OS=Homo sapiens OX=9606 GN=GGCT PE=1 SV=1 O75223 GGCT_HUMAN 1.51E-38	#N/A	0.364146	0.66401	NA	0.339665	0.816663	NA	-0.542723	no change	no change
SMED30025530	0	0	#N/A	0.363944	0.297344	0.612734	-0.270839	0.517131	0.780963	-0.593916	no change	no change
SMED30030905	NCK2	Cytoplasmic protein NCK2 OS=Homo sapiens OX=9606 GN=NCK2 PE=1 SV=2 O43639 NCK2_HUMAN 1.56E-56	#N/A	0.363774	0.00565247	0.0637492	0.205981	0.302447	0.613011	-0.0866092	no change	no change
SMED30035413	KCNN3	Small conductance calcium-activated potassium channel protein 3 OS=Homo sapiens OX=9606 GN=KCNN3 PE=2 SV=2 Q9UGI6 KCNN3_HUMAN 3.87E-163	Neural;Muscle	0.363539	0.0648575	0.2814	0.398879	0.264545	NA	0.120191	no change	no change
SMED30007535	0	0	#N/A	0.363303	0.0351228	0.197762	0.247956	0.328813	0.639459	-0.0661572	no change	no change
SMED30035715	SCN4A	Sodium channel protein type 4 subunit alpha OS=Homo sapiens OX=9606 GN=SCN4A PE=1 SV=4 P35499 SCN4A_HUMAN 0	Neural	0.363001	0.0823656	0.325885	0.272575	0.416503	0.711781	0.0128994	no change	no change
SMED30009776	COL4A6	Collagen alpha-6(IV) chain OS=Homo sapiens OX=9606 GN=COL4A6 PE=1 SV=3 Q14031 CO4A6_HUMAN 5.58E-169	Muscle;Protonephridia	0.362636	0.0812578	0.323382	0.241298	0.14527	0.431379	-0.0247205	no change	no change
SMED30031707	0	0	Cathepsin+ cell	0.362532	0.235305	0.549414	-0.0191317	0.974321	NA	-0.258729	no change	no change
SMED30000048	TEX43	Testis-expressed protein 43 OS=Homo sapiens OX=9606 GN=TEX43 PE=2 SV=1 Q6ZNM6 TEX43_HUMAN 0.00000073	Phyarnx	0.362475	0.474722	NA	-0.13429	0.793734	NA	-0.297733	no change	no change
SMED30013035	RNF31	E3 ubiquitin-protein ligase RNF31 OS=Homo sapiens OX=9606 GN=RNF31 PE=1 SV=1 Q96EP0 RNF31_HUMAN 1.7E-59	Neural	0.362419	0.199721	0.508465	0.886484	0.0668501	NA	0.705682	no change	no change
SMED30007163	CNOT2	CCR4-NOT transcription complex subunit 2 OS=Homo sapiens OX=9606 GN=CNOT2 PE=1 SV=1 Q9NZN8 CNOT2_HUMAN 1.19E-38	#N/A	0.362261	0.0145845	0.117103	-0.180605	0.761653	NA	-0.141445	no change	no change
SMED30028626	FAM221A	Protein FAM221A OS=Homo sapiens OX=9606 GN=FAM221A PE=1 SV=1 A4D161 F221A_HUMAN 3.04E-109	Neural;Phyarnx	0.362111	0.0807183	0.322328	0.103071	0.821034	NA	-0.219222	no change	no change
SMED30010993	0	0	Epidermal;Neural	0.362042	0.401166	NA	-0.196872	0.762162	NA	-0.585924	no change	no change
SMED30000256	GOLGA2	Golgin subfamily A member 2 OS=Homo sapiens OX=9606 GN=GOLGA2 PE=1 SV=3 Q08379 GOGA2_HUMAN 3.35E-24	Neural	0.360662	0.0185988	0.135136	0.166139	0.442074	0.728096	-0.119168	no change	no change
SMED30005773	0	0	Neural	0.3603	0.244517	0.557837	0.189305	0.670942	NA	-0.0802127	no change	no change
SMED30033835	SYT14	Synaptotagmin-14 OS=Homo sapiens OX=9606 GN=SYT14 PE=1 SV=2 Q8NB59 SYT14_HUMAN 2.11E-47	Neural	0.360192	0.0381931	0.207942	0.427046	0.111871	0.374572	0.138092	no change	no change
SMED30023859	PPP2R5D	Serine/threonine-protein phosphatase 2A 56 kDa regulatory subunit delta isoform OS=Homo sapiens OX=9606 GN=PPP2R5D PE=1 SV=1 Q14738 2A5D_HUMAN 1.32E-180	Neural;Epidermal;Phyarnx	0.360127	0.0263007	0.168486	0.410858	0.0286803	0.175871	0.134282	no change	no change
SMED30018245	HUNK	Hormonally up-regulated neu tumor-associated kinase OS=Homo sapiens OX=9606 GN=HUNK PE=1 SV=1 P57058 HUNK_HUMAN 2.39E-27	Cathepsin+ cell;Intestine	0.360003	0.0112003	0.0995082	0.106401	0.581203	0.822115	-0.174488	no change	no change
SMED30002228	ISLR2	Immunoglobulin superfamily containing leucine-rich repeat protein 2 OS=Homo sapiens OX=9606 GN=ISLR2 PE=2 SV=1 Q6UXK2 ISLR2_HUMAN 0.00000000000301	Cathepsin+ cell;Protonephridia;Phyarnx	0.359686	0.0313104	0.184371	-0.222318	0.243803	0.555218	-0.517644	no change	no change
SMED30020751	0	0	#N/A	0.359516	0.377764	NA	-0.0574136	0.939437	NA	-0.516558	no change	no change
SMED30010042	NPFFR2	Neuropeptide FF receptor 2 OS=Homo sapiens OX=9606 GN=NPFFR2 PE=1 SV=2 Q9Y5X5 NPFF2_HUMAN 6.48E-37	#N/A	0.234971	0.62777	NA	-0.3544	0.551761	NA	-0.100305	no change	no change
SMED30012229	CFAP20	Cilia- and flagella-associated protein 20 OS=Homo sapiens OX=9606 GN=CFAP20 PE=1 SV=1 Q9Y6A4 CFA20_HUMAN 9.56E-130	Neural;Epidermal;Phyarnx;Protonephridia	0.229965	0.2162	0.529678	-0.0172249	0.940601	0.978593	-0.163804	no change	no change
SMED30011907	TRAF6	TNF receptor-associated factor 6 OS=Homo sapiens OX=9606 GN=TRAF6 PE=1 SV=1 Q9Y4K3 TRAF6_HUMAN 0.000000000212	#N/A	0.22873	0.206421	0.517457	-0.29582	0.434899	0.725194	-0.43029	no change	no change
SMED30007115	0	0	Cathepsin+ cell;Protonephridia	0.359153	0.0514392	0.244734	-0.0752225	0.745302	0.91025	-0.335962	no change	no change
SMED30015735	0	0	Epidermal	0.358616	0.0396724	0.213021	0.424085	0.191097	0.492227	0.191961	no change	no change
SMED30016143	0	0	#N/A	0.358484	0.171404	0.473417	0.257405	0.675336	NA	0.25757	no change	no change
SMED30008018	BEST3	Bestrophin-3 OS=Homo sapiens OX=9606 GN=BEST3 PE=2 SV=1 Q8N1M1 BEST3_HUMAN 6.57E-100	#N/A	0.358473	0.219338	0.532119	0.226081	0.504748	0.77074	0.00633949	no change	no change
SMED30014310	ANKRD53	Ankyrin repeat domain-containing protein 53 OS=Homo sapiens OX=9606 GN=ANKRD53 PE=1 SV=3 Q8N9V6 ANR53_HUMAN 9.05E-34	Phyarnx	0.358304	0.151474	0.444956	0.223856	0.548294	NA	0.0147872	no change	no change
SMED30005600	DNAJA1	DnaJ homolog subfamily A member 1 OS=Homo sapiens OX=9606 GN=DNAJA1 PE=1 SV=2 P31689 DNJA1_HUMAN 4.62E-148	#N/A	0.358236	0.0032421	0.0436963	0.0583213	0.734405	0.904851	-0.217848	no change	no change
SMED30004633	MAP2K6	Dual specificity mitogen-activated protein kinase kinase 6 OS=Homo sapiens OX=9606 GN=MAP2K6 PE=1 SV=1 P52564 MP2K6_HUMAN 3.38E-105	Cathepsin+ cell	0.357837	0.00247885	0.036494	0.194422	0.227579	0.536176	-0.0771593	no change	no change
SMED30015563	MEIG1	Meiosis expressed gene 1 protein homolog OS=Homo sapiens OX=9606 GN=MEIG1 PE=1 SV=1 Q5JSS6 MEIG1_HUMAN 2.38E-25	Neural;Epidermal;Phyarnx;Protonephridia	0.357837	0.278855	0.59585	0.0573168	0.909236	NA	-0.202432	no change	no change
SMED30010044	DLC1	Rho GTPase-activating protein 7 OS=Homo sapiens OX=9606 GN=DLC1 PE=1 SV=4 Q96QB1 RHG07_HUMAN 2.05E-78	Muscle;Phyarnx;Neural;Protonephridia	0.357631	0.0296245	0.179392	0.0581937	0.844411	0.945221	-0.182001	no change	no change
SMED30007039	0	0	Epidermal	0.35756	0.0453693	0.228577	0.483461	0.0455949	0.230452	0.19338	no change	no change
SMED30014648	ATAT1	Alpha-tubulin N-acetyltransferase 1 OS=Homo sapiens OX=9606 GN=ATAT1 PE=1 SV=1 Q5SQI0 ATAT_HUMAN 1.44E-54	#N/A	0.357555	0.0458267	0.229695	-0.125007	0.750138	NA	-0.470768	no change	no change
SMED30025232	DNM1	Dynamin-1 OS=Homo sapiens OX=9606 GN=DNM1 PE=1 SV=2 Q05193 DYN1_HUMAN 0	Neural;Cathepsin+ cell	0.357448	0.0124001	0.105202	-0.0486448	0.791891	0.929748	-0.338116	no change	no change
SMED30017957	PLCG1	1-phosphatidylinositol 4,5-bisphosphate phosphodiesterase gamma-1 OS=Homo sapiens OX=9606 GN=PLCG1 PE=1 SV=1 P19174 PLCG1_HUMAN 8.97E-129	Cathepsin+ cell	0.357249	0.0237062	0.157197	0.0353711	0.90059	0.964408	-0.24248	no change	no change
SMED30005938	0	0	Parapharyngeal	0.357128	0.114188	0.385985	0.820103	0.0129017	0.109483	0.546077	no change	no change
SMED30019972	KIF19	Kinesin-like protein KIF19 OS=Homo sapiens OX=9606 GN=KIF19 PE=2 SV=2 Q2TAC6 KIF19_HUMAN 2.16E-173	Neural;Cathepsin+ cell;Phyarnx	0.356936	0.0458654	0.229695	0.311591	0.196296	0.497927	-0.00860537	no change	no change
SMED30001489	0	0	#N/A	0.356702	0.562381	NA	0.26991	0.535191	NA	-0.150909	no change	no change
SMED30031282	CNBD2	Cyclic nucleotide-binding domain-containing protein 2 OS=Homo sapiens OX=9606 GN=CNBD2 PE=2 SV=2 Q96M20 CNBD2_HUMAN 0.00000000175	Neural;Phyarnx	0.228431	0.166512	0.46505	0.610764	0.00961824	0.0910795	0.467113	no change	no change
SMED30034337	CAPN3	Calpain-3 OS=Homo sapiens OX=9606 GN=CAPN3 PE=1 SV=2 P20807 CAN3_HUMAN 3.07E-96	Neural;Cathepsin+ cell	0.356402	0.00888396	0.0865512	-0.0269571	0.867769	0.953101	-0.306112	no change	no change
SMED30030281	CCDC169	Coiled-coil domain-containing protein 169 OS=Homo sapiens OX=9606 GN=CCDC169 PE=2 SV=4 A6NNP5 CC169_HUMAN 0.0000000000000649	Protonephridia;Intestine	0.356352	0.19234	0.499425	0.87736	0.190331	NA	0.439512	no change	no change
SMED30035576	LRRC56	Leucine-rich repeat-containing protein 56 OS=Homo sapiens OX=9606 GN=LRRC56 PE=1 SV=1 Q8IYG6 LRC56_HUMAN 1.82E-54	Neural;Epidermal;Phyarnx	0.356205	0.0903625	0.340449	0.711724	0.057706	0.26065	0.564112	no change	no change
SMED30000567	0	DH domain-containing protein [Source:UniProtKB/TrEMBL;Acc:A0A498SQJ2]	#N/A	0.356058	0.0213388	0.146965	0.301993	0.165714	0.461128	0.00710791	no change	no change
SMED30001796	UBB	Polyubiquitin-B OS=Homo sapiens OX=9606 GN=UBB PE=1 SV=1 P0CG47 UBB_HUMAN 1.27E-19	#N/A	0.355977	0.0322913	0.187555	0.209846	0.327063	0.638164	-0.0883412	no change	no change
SMED30008425	PLCXD3	PI-PLC X domain-containing protein 3 OS=Homo sapiens OX=9606 GN=PLCXD3 PE=2 SV=2 Q63HM9 PLCX3_HUMAN 7.67E-76	Epidermal;Intestine	0.35596	0.0267609	0.169546	0.0393186	0.869802	0.95338	-0.241934	no change	no change
SMED30004855	0	0	Neural;Epidermal;Phyarnx	0.355869	0.137851	0.424824	0.533438	0.731292	NA	-0.339544	no change	no change
SMED30016829	ABCC1	Multidrug resistance-associated protein 1 OS=Homo sapiens OX=9606 GN=ABCC1 PE=1 SV=3 P33527 MRP1_HUMAN 0	Intestine	0.355673	0.0123935	0.105202	0.577309	2.79023e-05	0.00139275	0.308469	no change	no change
SMED30023026	0	0	Epidermal	0.355634	0.138137	0.425004	0.191604	0.643947	NA	-0.0636381	no change	no change
SMED30028727	0	0	#N/A	0.355595	0.0252496	0.163893	0.402574	0.0576331	0.260588	0.130307	no change	no change
SMED30009876	DRD2	D(2) dopamine receptor OS=Homo sapiens OX=9606 GN=DRD2 PE=1 SV=2 P14416 DRD2_HUMAN 8.9E-66	#N/A	0.355577	0.213105	0.52687	-1.32795	0.284498	NA	-0.0878292	no change	no change
SMED30017410	PGLYRP2	N-acetylmuramoyl-L-alanine amidase OS=Homo sapiens OX=9606 GN=PGLYRP2 PE=1 SV=1 Q96PD5 PGRP2_HUMAN 1.15E-45	Cathepsin+ cell;Epidermal;Phyarnx;Intestine;Protonephridia	0.355483	0.0114338	0.100478	0.10803	0.63968	0.85281	-0.203757	no change	no change
SMED30000065	0	0	Neural;Cathepsin+ cell;Epidermal;Phyarnx;Protonephridia	0.355477	0.0052118	0.0602926	0.17719	0.40795	0.704366	-0.114913	no change	no change
SMED30012843	0	0	Cathepsin+ cell;Epidermal;Phyarnx	0.355464	0.00438835	0.0531822	0.118092	0.534434	0.790247	-0.1638	no change	no change
SMED30020002	0	BEN domain-containing protein (trembl:A0A654H9M2:1.73e-43)	Neural;Epidermal	0.355276	0.0230729	0.153815	0.630859	0.0130316	0.109966	0.293417	no change	no change
SMED30032581	ELAVL3	ELAV-like protein 3 OS=Homo sapiens OX=9606 GN=ELAVL3 PE=2 SV=3 Q14576 ELAV3_HUMAN 2.62E-57	Phyarnx	0.355275	0.0339804	0.193954	-0.196712	0.582433	0.822932	-0.408839	no change	no change
SMED30001223	POLR1B	DNA-directed RNA polymerase I subunit RPA2 OS=Homo sapiens OX=9606 GN=POLR1B PE=1 SV=2 Q9H9Y6 RPA2_HUMAN 0	#N/A	0.355097	0.0371701	0.204773	0.112983	0.57707	0.819921	-0.143295	no change	no change
SMED30024396	CEP295	Centrosomal protein of 295 kDa OS=Homo sapiens OX=9606 GN=CEP295 PE=1 SV=4 Q9C0D2 CE295_HUMAN 0.000000000000176	Neural;Epidermal;Phyarnx	0.355051	0.043654	0.223916	0.210835	0.416535	0.711781	-0.00766711	no change	no change
SMED30027667	TLL2	Tolloid-like protein 2 OS=Homo sapiens OX=9606 GN=TLL2 PE=1 SV=1 Q9Y6L7 TLL2_HUMAN 1.23E-21	Cathepsin+ cell	0.355011	0.00485183	0.0569494	0.503389	0.0165115	0.127405	0.212503	no change	no change
SMED30012182	0	0	#N/A	0.354941	0.654668	NA	1.28912	0.170341	NA	0.604239	no change	no change
SMED30005692	DYNC2H1	Cytoplasmic dynein 2 heavy chain 1 OS=Homo sapiens OX=9606 GN=DYNC2H1 PE=1 SV=4 Q8NCM8 DYHC2_HUMAN 0	Neural;Epidermal;Phyarnx;Protonephridia	0.354903	0.0100615	0.0934055	0.747123	0.000147307	0.0051851	0.467176	no change	no change
SMED30015448	RFC1	Replication factor C subunit 1 OS=Homo sapiens OX=9606 GN=RFC1 PE=1 SV=4 P35251 RFC1_HUMAN 0	#N/A	0.35464	0.0340365	0.193991	0.0569552	0.75394	0.914263	-0.209183	no change	no change
SMED30002906	0	0	Protonephridia;Neural	0.354426	0.0652619	0.281848	-0.297533	0.437325	0.726228	-0.474619	no change	no change
SMED30034594	RNF8	E3 ubiquitin-protein ligase RNF8 OS=Homo sapiens OX=9606 GN=RNF8 PE=1 SV=1 O76064 RNF8_HUMAN 0.00000362	#N/A	0.354359	0.00801586	0.0816338	0.430632	0.00338358	0.0453626	0.139885	no change	no change
SMED30020260	LRFN4	Leucine-rich repeat and fibronectin type-III domain-containing protein 4 OS=Homo sapiens OX=9606 GN=LRFN4 PE=1 SV=1 Q6PJG9 LRFN4_HUMAN 0.000000436	Neural;Epidermal;Phyarnx;Protonephridia	0.354346	0.0207969	0.145587	0.280249	0.239953	0.550573	-0.0130377	no change	no change
SMED30013159	0	0	Neural;Epidermal;Phyarnx;Protonephridia	0.354203	0.00906973	0.087526	0.439215	0.0605353	0.268759	0.196622	no change	no change
SMED30010392	ACBD3	Golgi resident protein GCP60 OS=Homo sapiens OX=9606 GN=ACBD3 PE=1 SV=4 Q9H3P7 GCP60_HUMAN 1.37E-40	Neural	0.353929	0.184238	0.48979	0.0160988	0.971409	NA	-0.23355	no change	no change
SMED30007399	RRP1B	Ribosomal RNA processing protein 1 homolog B OS=Homo sapiens OX=9606 GN=RRP1B PE=1 SV=3 Q14684 RRP1B_HUMAN 7.07E-31	Neoblast	0.353322	0.115149	0.387731	0.0770349	0.789483	0.928649	-0.178475	no change	no change
SMED30028726	FEZF2	Fez family zinc finger protein 2 OS=Homo sapiens OX=9606 GN=FEZF2 PE=2 SV=2 Q8TBJ5 FEZF2_HUMAN 4.48E-88	#N/A	0.227378	0.755031	NA	-1.31811	0.371318	NA	-0.0837091	no change	no change
SMED30032182	KLK13	Kallikrein-13 OS=Homo sapiens OX=9606 GN=KLK13 PE=2 SV=1 Q9UKR3 KLK13_HUMAN 1.75E-37	#N/A	0.353097	0.0052585	0.0605833	0.526306	0.012848	0.109146	0.248964	no change	no change
SMED30020386	TPX2	Targeting protein for Xklp2 OS=Homo sapiens OX=9606 GN=TPX2 PE=1 SV=2 Q9ULW0 TPX2_HUMAN 0.000000283	#N/A	0.35283	0.201304	0.509625	-0.351292	0.408011	NA	-0.629239	no change	no change
SMED30011454	0	0	Muscle	0.352572	0.588174	NA	-0.0299653	0.961661	NA	-0.147356	no change	no change
SMED30005039	SPEG	Striated muscle preferentially expressed protein kinase OS=Homo sapiens OX=9606 GN=SPEG PE=1 SV=4 Q15772 SPEG_HUMAN 1.15E-29	Muscle;Neural	0.352375	0.0383331	0.208118	0.461204	0.0219652	0.149739	0.179517	no change	no change
SMED30010519	CELSR1	Cadherin EGF LAG seven-pass G-type receptor 1 OS=Homo sapiens OX=9606 GN=CELSR1 PE=1 SV=1 Q9NYQ6 CELR1_HUMAN 2.5E-43	Neural	0.352107	0.0226931	0.152009	0.67023	0.000641389	0.014346	0.373011	no change	no change
SMED30015785	TENT2	Poly(A) RNA polymerase GLD2 OS=Homo sapiens OX=9606 GN=TENT2 PE=1 SV=1 Q6PIY7 GLD2_HUMAN 1.06E-53	#N/A	0.351695	0.223247	0.536245	0.500615	0.202944	NA	0.180553	no change	no change
[truncated: 12,640 more rows]

## Sheet: GO term of TE down
Gene ID	symbol	blastp	cell type	logFC_RNA	pvalue_RNA	FDR_RNA	logFC_Ribo	pvalue_Ribo	FDR_Ribo	limma_Log2_TE	limma_TE	0.8
SMED30025494	TEX14	Inactive serine/threonine-protein kinase TEX14 OS=Homo sapiens OX=9606 GN=TEX14 PE=1 SV=2 Q8IWB6 TEX14_HUMAN 5.74E-25	#N/A	0.73937	0.0114916	0.100848	-0.376951	0.368859	NA	-0.992391	no change	TE_down
SMED30019533	TMEM26	Transmembrane protein 26 OS=Homo sapiens OX=9606 GN=TMEM26 PE=1 SV=1 Q6ZUK4 TMM26_HUMAN 0.0000000000415	#N/A	0.67262	0.109425	NA	-0.555937	0.405651	NA	-0.868716	no change	TE_down
SMED30019392	GNB4	Guanine nucleotide-binding protein subunit beta-4 OS=Homo sapiens OX=9606 GN=GNB4 PE=1 SV=3 Q9HAV0 GBB4_HUMAN 1.46E-170	Neural	0.666824	0.158219	NA	-0.485053	0.530955	NA	-0.960274	no change	TE_down
SMED30012881	TEX47	Testis-expressed protein 47 OS=Homo sapiens OX=9606 GN=TEX47 PE=2 SV=1 Q8TBZ9 TEX47_HUMAN 0.000000000000000144	Phyarnx	0.660615	0.0115598	0.101367	-0.352774	0.231784	0.541032	-0.906709	no change	TE_down
SMED30013647	SLC16A7	Monocarboxylate transporter 2 OS=Homo sapiens OX=9606 GN=SLC16A7 PE=1 SV=2 O60669 MOT2_HUMAN 0.00000319	#N/A	0.605431	0.0135077	0.111485	-0.3013	0.498723	NA	-0.88461	no change	TE_down
SMED30007081	GPI	Glucose-6-phosphate isomerase OS=Homo sapiens OX=9606 GN=GPI PE=1 SV=4 P06744 G6PI_HUMAN 1.56E-23	#N/A	0.604673	0.204486	NA	-0.341159	0.37137	NA	-0.901584	no change	TE_down
SMED30021982	TNNI2	Troponin I, fast skeletal muscle OS=Homo sapiens OX=9606 GN=TNNI2 PE=1 SV=2 P48788 TNNI2_HUMAN 0.00000000000125	Muscle	0.598356	0.00329449	0.044056	-0.319192	0.406567	0.703506	-0.972585	no change	TE_down
SMED30024734	SCNN1G	Amiloride-sensitive sodium channel subunit gamma OS=Homo sapiens OX=9606 GN=SCNN1G PE=1 SV=4 P51170 SCNNG_HUMAN 3.05E-19	#N/A	0.597332	0.296742	NA	-0.523779	0.592911	NA	-0.823321	no change	TE_down
SMED30002606	CFAP74	Cilia- and flagella-associated protein 74 OS=Homo sapiens OX=9606 GN=CFAP74 PE=2 SV=3 Q9C0B2 CFA74_HUMAN 2.4E-130	Neural;Epidermal;Phyarnx;Protonephridia	0.58578	0.0476765	0.235925	0.526435	0.678153	NA	-0.872713	no change	TE_down
SMED30023766	DYNLL2	Dynein light chain 2, cytoplasmic OS=Homo sapiens OX=9606 GN=DYNLL2 PE=1 SV=1 Q96FJ2 DYL2_HUMAN 1.79E-57	Epidermal;Phyarnx	0.585634	0.00165995	0.0269283	-0.294886	0.13258	0.410582	-0.826859	no change	TE_down
SMED30008550	IFT20	Intraflagellar transport protein 20 homolog OS=Homo sapiens OX=9606 GN=IFT20 PE=1 SV=1 Q8IY31 IFT20_HUMAN 1.48E-34	Neural;Phyarnx;Protonephridia	0.584425	0.0229825	0.153563	-0.370641	0.343735	NA	-0.917601	no change	TE_down
SMED30016171	TRAF6	TNF receptor-associated factor 6 OS=Homo sapiens OX=9606 GN=TRAF6 PE=1 SV=1 Q9Y4K3 TRAF6_HUMAN 0.000000904	#N/A	0.570408	0.176959	NA	#N/A	#N/A	#N/A	-0.8377	no change	TE_down
SMED30015671	BIRC3	Baculoviral IAP repeat-containing protein 3 OS=Homo sapiens OX=9606 GN=BIRC3 PE=1 SV=2 Q13489 BIRC3_HUMAN 0.00000147	Cathepsin+ cell	0.567638	0.0134007	0.110864	-0.292564	0.569812	NA	-0.942268	no change	TE_down
SMED30008555	WDR27	WD repeat-containing protein 27 OS=Homo sapiens OX=9606 GN=WDR27 PE=1 SV=3 A2RRH5 WDR27_HUMAN 2.04E-42	#N/A	0.538153	0.226826	NA	-0.480716	0.478137	NA	-0.886114	no change	TE_down
SMED30005130	GPR50	Melatonin-related receptor OS=Homo sapiens OX=9606 GN=GPR50 PE=1 SV=3 Q13585 MTR1L_HUMAN 5.6E-31	#N/A	0.52891	0.507772	NA	0.188063	0.930525	NA	-0.842897	no change	TE_down
SMED30022787	GSK3A	Glycogen synthase kinase-3 alpha OS=Homo sapiens OX=9606 GN=GSK3A PE=1 SV=2 P49840 GSK3A_HUMAN 4.31E-22	Cathepsin+ cell	0.498756	0.626328	NA	#N/A	#N/A	#N/A	-0.884451	no change	TE_down
SMED30035870	UTP15	U3 small nucleolar RNA-associated protein 15 homolog OS=Homo sapiens OX=9606 GN=UTP15 PE=1 SV=3 Q8TED0 UTP15_HUMAN 3.22E-17	#N/A	0.491254	0.00358124	0.0468859	-0.405942	0.148702	0.437223	-0.823928	no change	TE_down
SMED30024514	MRAS	Ras-related protein M-Ras OS=Homo sapiens OX=9606 GN=MRAS PE=1 SV=2 O14807 RASM_HUMAN 1.47E-38	Cathepsin+ cell;Phyarnx	0.490684	0.628272	NA	0.914252	0.421252	NA	-0.965364	no change	TE_down
SMED30008769	RPS10	40S ribosomal protein S10 OS=Homo sapiens OX=9606 GN=RPS10 PE=1 SV=1 P46783 RS10_HUMAN 7.58E-38	Cathepsin+ cell;Neoblast;Intestine	0.471778	0.369984	0.678203	-0.363988	0.189359	0.490338	-0.966284	no change	TE_down
SMED30028553	ZBED4	Zinc finger BED domain-containing protein 4 OS=Homo sapiens OX=9606 GN=ZBED4 PE=1 SV=2 O75132 ZBED4_HUMAN 5.14E-67	#N/A	0.471244	0.209973	0.52321	-0.360735	0.806464	NA	-0.885166	no change	TE_down
SMED30012295	ZNF142	Zinc finger protein 142 OS=Homo sapiens OX=9606 GN=ZNF142 PE=1 SV=4 P52746 ZN142_HUMAN 3.07E-17	Cathepsin+ cell;Protonephridia;Neural	0.447814	0.133613	0.417654	-0.565058	0.00907117	0.088459	-0.872408	no change	TE_down
SMED30021874	CAV1	Caveolin-1 OS=Homo sapiens OX=9606 GN=CAV1 PE=1 SV=4 Q03135 CAV1_HUMAN 1.3E-28	Epidermal;Phyarnx	0.432146	0.363083	NA	-0.187477	0.70096	0.88649	-0.876989	no change	TE_down
SMED30014763	CSNK1A1	Casein kinase I isoform alpha OS=Homo sapiens OX=9606 GN=CSNK1A1 PE=1 SV=2 P48729 KC1A_HUMAN 7.5E-116	#N/A	0.429323	0.819001	NA	#N/A	#N/A	#N/A	-0.80322	no change	TE_down
SMED30014529	APLP2	Amyloid-like protein 2 OS=Homo sapiens OX=9606 GN=APLP2 PE=1 SV=2 Q06481 APLP2_HUMAN 0.000000000000387	Neural	0.417045	0.285	0.602567	-0.485424	0.186367	NA	-0.952491	no change	TE_down
SMED30034507	NMUR2	Neuromedin-U receptor 2 OS=Homo sapiens OX=9606 GN=NMUR2 PE=1 SV=2 Q9GZQ4 NMUR2_HUMAN 3.29E-41	#N/A	0.384632	0.600943	NA	-0.249752	0.908991	NA	-0.940251	no change	TE_down
SMED30015487	JMJD6	Bifunctional arginine demethylase and lysyl-hydroxylase JMJD6 OS=Homo sapiens OX=9606 GN=JMJD6 PE=1 SV=1 Q6NYC1 JMJD6_HUMAN 1.31E-157	#N/A	0.378074	0.0736867	0.305884	-0.616935	0.0646057	0.278435	-0.882681	no change	TE_down
SMED30008287	AAR2	Protein AAR2 homolog OS=Homo sapiens OX=9606 GN=AAR2 PE=1 SV=2 Q9Y312 AAR2_HUMAN 2.37E-50	#N/A	0.375408	0.0508648	0.242515	-0.489251	0.220885	0.529442	-0.866375	no change	TE_down
SMED30009756	TRAF4	TNF receptor-associated factor 4 OS=Homo sapiens OX=9606 GN=TRAF4 PE=1 SV=1 Q9BUZ4 TRAF4_HUMAN 4.61E-68	Neural	0.372959	0.116362	0.389363	-0.617308	0.113011	0.376206	-0.948372	no change	TE_down
SMED30012784	SEC14L4	SEC14-like protein 4 OS=Homo sapiens OX=9606 GN=SEC14L4 PE=1 SV=1 Q9UDX3 S14L4_HUMAN 1.06E-83	#N/A	0.359306	0.134732	0.419354	-0.56416	0.0873589	NA	-0.812025	no change	TE_down
SMED30017814	ADGRL3	Adhesion G protein-coupled receptor L3 OS=Homo sapiens OX=9606 GN=ADGRL3 PE=1 SV=2 Q9HAR2 AGRL3_HUMAN 5.33E-26	#N/A	0.356412	0.622046	NA	#N/A	#N/A	#N/A	-0.818618	no change	TE_down
SMED30005227	TUBB4B	Tubulin beta-4B chain OS=Homo sapiens OX=9606 GN=TUBB4B PE=1 SV=1 P68371 TBB4B_HUMAN 0	#N/A	0.337039	0.851653	NA	0.59468	0.513399	NA	-0.946743	no change	TE_down
SMED30005099	TMEM234	Transmembrane protein 234 OS=Homo sapiens OX=9606 GN=TMEM234 PE=1 SV=1 Q8WY98 TM234_HUMAN 0.000000113	#N/A	0.32981	0.158007	0.454868	-0.589876	0.167642	NA	-0.891765	no change	TE_down
SMED30009303	C8orf82	UPF0598 protein C8orf82 OS=Homo sapiens OX=9606 GN=C8orf82 PE=1 SV=2 Q6P1X6 CH082_HUMAN 1.07E-40	#N/A	0.323164	0.267128	0.583329	-0.612301	0.306469	NA	-0.925489	no change	TE_down
SMED30001958	POU1	POU domain protein 1 OS=Dugesia japonica OX=6161 GN=POU1 PE=2 SV=1 E=1.56E-148	#N/A	0.321087	0.400584	NA	-0.618518	0.128003	NA	-0.881954	no change	TE_down
SMED30016021	CHAF1A	Chromatin assembly factor 1 subunit A OS=Homo sapiens OX=9606 GN=CHAF1A PE=1 SV=3 Q13111 CAF1A_HUMAN 0.00000000784	Neoblast	0.311768	0.218071	0.531715	-0.528178	0.128943	0.405794	-0.843252	no change	TE_down
SMED30001071	TMPRSS15	Enteropeptidase OS=Homo sapiens OX=9606 GN=TMPRSS15 PE=1 SV=3 P98073 ENTK_HUMAN 0.00000057	Phyarnx	0.305709	0.306796	0.621801	-0.61243	0.101658	NA	-0.833627	no change	TE_down
SMED30034582	FOXA3	Hepatocyte nuclear factor 3-gamma OS=Homo sapiens OX=9606 GN=FOXA3 PE=1 SV=2 P55318 FOXA3_HUMAN 3.09E-31	#N/A	0.304388	0.749423	NA	0.021797	0.991406	NA	-0.822575	no change	TE_down
SMED30019139	CALM3	Calmodulin-3 OS=Homo sapiens OX=9606 GN=CALM3 PE=1 SV=1 P0DP25 CALM3_HUMAN 1.37E-37	Neural;Phyarnx	0.30132	0.364192	0.673631	-0.828448	0.0341964	NA	-0.998746	no change	TE_down
SMED30028923	HTRA1	Serine protease HTRA1 OS=Homo sapiens OX=9606 GN=HTRA1 PE=1 SV=1 Q92743 HTRA1_HUMAN 0.000000811	Neural	0.290147	0.607611	NA	-0.604086	0.305624	NA	-0.833375	no change	TE_down
SMED30006276	PPIE	Peptidyl-prolyl cis-trans isomerase E OS=Homo sapiens OX=9606 GN=PPIE PE=1 SV=1 Q9UNP9 PPIE_HUMAN 1.23E-134	#N/A	0.286874	0.221775	0.534591	-0.61234	0.0472442	0.233839	-0.863802	no change	TE_down
SMED30015939	IQCG	Dynein regulatory complex protein 9 OS=Homo sapiens OX=9606 GN=IQCG PE=1 SV=1 Q9H095 DRC9_HUMAN 0.0000000000000763	Intestine	0.243604	0.277418	0.594291	-0.814526	0.114481	NA	-0.818363	no change	TE_down
SMED30025729	LRP2BP	LRP2-binding protein OS=Homo sapiens OX=9606 GN=LRP2BP PE=1 SV=2 Q9P2M1 LR2BP_HUMAN 7E-75	#N/A	0.23801	0.633846	NA	-0.671246	0.452163	NA	-0.841305	no change	TE_down
SMED30014089	PPCS	Phosphopantothenate--cysteine ligase OS=Homo sapiens OX=9606 GN=PPCS PE=1 SV=2 Q9HAB8 PPCS_HUMAN 1.09E-49	#N/A	0.230868	0.17346	0.476813	-0.631129	0.16018	NA	-0.841847	no change	TE_down
SMED30021304	TUBB8	Tubulin beta-8 chain OS=Homo sapiens OX=9606 GN=TUBB8 PE=1 SV=2 Q3ZCM7 TBB8_HUMAN 1.53E-163	#N/A	0.2267	0.883148	NA	#N/A	#N/A	#N/A	-0.872575	no change	TE_down
SMED30007957	IRX1	Iroquois-class homeodomain protein IRX-1 OS=Homo sapiens OX=9606 GN=IRX1 PE=2 SV=3 P78414 IRX1_HUMAN 6.44E-31	#N/A	0.222939	0.62518	NA	-0.687119	0.286832	NA	-0.874963	no change	TE_down
SMED30024230	RBCK1	RanBP-type and C3HC4-type zinc finger-containing protein 1 OS=Homo sapiens OX=9606 GN=RBCK1 PE=1 SV=2 Q9BYM8 HOIL1_HUMAN 0.00000000000101	#N/A	0.222516	0.249674	0.562774	-0.653576	0.0821956	NA	-0.82447	no change	TE_down
SMED30025974	SAP30BP	SAP30-binding protein OS=Homo sapiens OX=9606 GN=SAP30BP PE=1 SV=1 Q9UHR5 S30BP_HUMAN 6.83E-22	#N/A	0.216529	0.257321	0.572525	-0.714688	0.0138889	0.114896	-0.875605	no change	TE_down
SMED30010576	SCOC	Short coiled-coil protein OS=Homo sapiens OX=9606 GN=SCOC PE=1 SV=2 Q9UIL1 SCOC_HUMAN 1.54E-27	#N/A	0.202068	0.353791	0.663371	-0.769866	0.0170799	0.129569	-0.884983	no change	TE_down
SMED30008922	CISD3	CDGSH iron-sulfur domain-containing protein 3, mitochondrial OS=Homo sapiens OX=9606 GN=CISD3 PE=1 SV=1 P0C7P0 CISD3_HUMAN 6.97E-20	#N/A	0.197862	0.636391	NA	-0.84647	0.0575294	NA	-0.95515	no change	TE_down
SMED30018775	YY1	Transcriptional repressor protein YY1 OS=Homo sapiens OX=9606 GN=YY1 PE=1 SV=2 P25490 TYY1_HUMAN 2.68E-51	#N/A	0.189152	0.449586	0.733149	-1.06936	0.0718571	NA	-0.985878	no change	TE_down
SMED30027355	SORD	Sorbitol dehydrogenase OS=Homo sapiens OX=9606 GN=SORD PE=1 SV=4 Q00796 DHSO_HUMAN 1.15E-121	Intestine;Cathepsin+ cell	0.172214	0.569575	0.810802	-0.924284	0.265581	NA	-0.87738	no change	TE_down
SMED30018272	VAMP1	Vesicle-associated membrane protein 1 OS=Homo sapiens OX=9606 GN=VAMP1 PE=1 SV=1 P23763 VAMP1_HUMAN 4.34E-43	Neural	0.15616	0.571631	0.812184	-0.918268	0.109255	NA	-0.827242	no change	TE_down
SMED30034211	CRHR2	Corticotropin-releasing factor receptor 2 OS=Homo sapiens OX=9606 GN=CRHR2 PE=1 SV=2 Q13324 CRFR2_HUMAN 1.55E-50	#N/A	0.144956	0.803901	NA	-0.144618	0.906342	NA	-0.953049	no change	TE_down
SMED30010086	BARHL2	BarH-like 2 homeobox protein OS=Homo sapiens OX=9606 GN=BARHL2 PE=1 SV=2 Q9NY43 BARH2_HUMAN 2.09E-45	Neural	0.119505	0.814338	NA	-0.862537	0.594993	NA	-0.988983	no change	TE_down
SMED30015265	SSR4	Translocon-associated protein subunit delta OS=Homo sapiens OX=9606 GN=SSR4 PE=1 SV=1 P51571 SSRD_HUMAN 6.11E-34	Epidermal	0.111921	0.460415	0.741537	-0.735806	0.00329157	0.0446713	-0.833254	no change	TE_down
SMED30032950	INTS3	Integrator complex subunit 3 OS=Homo sapiens OX=9606 GN=INTS3 PE=1 SV=1 Q68E01 INT3_HUMAN 3.28E-37	#N/A	0.0928929	0.692122	0.878784	-1.10816	0.0188486	0.136302	-0.875125	no change	TE_down
SMED30018171	DGCR6L	Protein DGCR6L OS=Homo sapiens OX=9606 GN=DGCR6L PE=1 SV=2 Q9BY27 DGC6L_HUMAN 1.91E-18	#N/A	0.0903997	0.772515	0.91469	-0.877044	0.0372593	NA	-0.829005	no change	TE_down
SMED30008677	IQCD	Dynein regulatory complex protein 10 OS=Homo sapiens OX=9606 GN=IQCD PE=2 SV=2 Q96DY2 DRC10_HUMAN 6.5E-29	#N/A	0.0902635	0.878689	NA	-0.193206	0.875262	NA	-0.961143	no change	TE_down
SMED30009566	TSFM	Elongation factor Ts, mitochondrial OS=Homo sapiens OX=9606 GN=TSFM PE=1 SV=2 P43897 EFTS_HUMAN 0.0000000000182	Neoblast;Epidermal;Intestine	0.0884877	0.614424	0.836547	-0.136283	0.924082	NA	-0.846662	no change	TE_down
SMED30011246	RNMT	mRNA cap guanine-N7 methyltransferase OS=Homo sapiens OX=9606 GN=RNMT PE=1 SV=1 O43148 MCES_HUMAN 2.14E-81	#N/A	0.0524002	0.804754	0.929917	-0.793398	0.0103393	0.0955516	-0.816535	no change	TE_down
SMED30034705	LSM8	U6 snRNA-associated Sm-like protein LSm8 OS=Homo sapiens OX=9606 GN=LSM8 PE=1 SV=3 O95777 LSM8_HUMAN 7.17E-31	#N/A	0.0503577	0.8564	0.948615	-0.835291	0.0573062	NA	-0.996429	no change	TE_down
SMED30020892	CCDC151	Coiled-coil domain-containing protein 151 OS=Homo sapiens OX=9606 GN=CCDC151 PE=1 SV=1 A5D8V7 CC151_HUMAN 8.87E-34	#N/A	0.0472414	0.934181	NA	-0.765447	0.624454	NA	-0.855988	no change	TE_down
SMED30028588	PHYHD1	Phytanoyl-CoA dioxygenase domain-containing protein 1 OS=Homo sapiens OX=9606 GN=PHYHD1 PE=1 SV=2 Q5SRE7 PHYD1_HUMAN 5.37E-78	#N/A	0.0448201	0.914108	NA	-1.39637	0.0829258	NA	-0.998592	no change	TE_down
SMED30019616	DMRTC2	Doublesex- and mab-3-related transcription factor C2 OS=Homo sapiens OX=9606 GN=DMRTC2 PE=2 SV=2 Q8IXT2 DMRTD_HUMAN 0.000000000275	Neural	0.032036	0.921778	0.973426	-0.968771	0.0725659	NA	-0.973534	no change	TE_down
SMED30012476	CHMP5	Charged multivesicular body protein 5 OS=Homo sapiens OX=9606 GN=CHMP5 PE=1 SV=1 Q9NZZ3 CHMP5_HUMAN 7.3E-77	#N/A	0.0274211	0.959309	NA	-1.08687	0.202133	NA	-0.85689	no change	TE_down
SMED30035202	MEPCE	7SK snRNA methylphosphate capping enzyme OS=Homo sapiens OX=9606 GN=MEPCE PE=1 SV=1 Q7L2J0 MEPCE_HUMAN 1.39E-17	#N/A	0.0182784	0.935987	0.97967	-0.892709	0.0439605	NA	-0.881341	no change	TE_down
SMED30008182	SNRPG	Small nuclear ribonucleoprotein G OS=Homo sapiens OX=9606 GN=SNRPG PE=1 SV=1 P62308 RUXG_HUMAN 3.35E-33	Neoblast	0.0182188	0.967953	0.990908	-0.70626	0.00204698	0.0328989	-0.806524	no change	TE_down
SMED30021221	NET1	Neuroepithelial cell-transforming gene 1 protein OS=Homo sapiens OX=9606 GN=NET1 PE=1 SV=1 Q7Z628 ARHG8_HUMAN 0.0000000000123	#N/A	0.0106933	0.989275	NA	-2.50501	0.129575	NA	-0.894632	no change	TE_down
SMED30002769	LIPM	Lipase member M OS=Homo sapiens OX=9606 GN=LIPM PE=2 SV=2 Q5VYY2 LIPM_HUMAN 8.72E-42	#N/A	0.00825258	0.994019	NA	-2.09223	0.135998	NA	-0.915525	no change	TE_down
SMED30018760	EFHC2	EF-hand domain-containing family member C2 OS=Homo sapiens OX=9606 GN=EFHC2 PE=1 SV=2 Q5JST6 EFHC2_HUMAN 5.87E-126	#N/A	0.00723885	0.996017	NA	#N/A	#N/A	#N/A	-0.993938	no change	TE_down
SMED30035785	PPP1R3C	Protein phosphatase 1 regulatory subunit 3C OS=Homo sapiens OX=9606 GN=PPP1R3C PE=1 SV=2 Q9UQK1 PPR3C_HUMAN 1.11E-19	#N/A	0.0061831	0.980504	0.994582	-0.966044	0.0699648	NA	-0.84523	no change	TE_down
SMED30013492	YAF2	YY1-associated factor 2 OS=Homo sapiens OX=9606 GN=YAF2 PE=1 SV=3 Q8IY57 YAF2_HUMAN 0.000000000000000407	#N/A	0.00263699	0.992045	0.998234	-1.17754	0.0151334	NA	-0.936292	no change	TE_down
SMED30004550	CENPE	Centromere-associated protein E OS=Homo sapiens OX=9606 GN=CENPE PE=1 SV=2 Q02224 CENPE_HUMAN 0.00000000000000125	#N/A	-0.00342952	0.986124	0.99663	-0.927056	0.0118374	NA	-0.833634	no change	TE_down
SMED30012308	POLR2E	DNA-directed RNA polymerases I, II, and III subunit RPABC1 OS=Homo sapiens OX=9606 GN=POLR2E PE=1 SV=4 P19388 RPAB1_HUMAN 7.97E-65	#N/A	-0.00583216	0.977162	0.993884	-0.794971	0.0507187	0.243268	-0.939754	no change	TE_down
SMED30019888	ALX4	Homeobox protein aristaless-like 4 OS=Homo sapiens OX=9606 GN=ALX4 PE=1 SV=2 Q9H161 ALX4_HUMAN 1.48E-33	Muscle	-0.0094551	0.984141	NA	-0.971026	0.0410604	NA	-0.940785	no change	TE_down
SMED30010508	FAM50A	Protein FAM50A OS=Homo sapiens OX=9606 GN=FAM50A PE=1 SV=2 Q14320 FA50A_HUMAN 1.43E-100	#N/A	-0.0131145	0.939732	0.980883	-1.00608	0.000135472	0.00488529	-0.883445	no change	TE_down
SMED30000450	CALCR	Calcitonin receptor OS=Homo sapiens OX=9606 GN=CALCR PE=1 SV=3 P30988 CALCR_HUMAN 3.7E-57	Phyarnx	-0.0207585	0.954449	NA	-0.837728	0.169626	NA	-0.812147	no change	TE_down
SMED30028022	HIVEP2	Transcription factor HIVEP2 OS=Homo sapiens OX=9606 GN=HIVEP2 PE=1 SV=2 P31629 ZEP2_HUMAN 0.000000107	Neural	-0.0346536	0.955515	NA	-1.44491	0.0432634	NA	-0.957457	no change	TE_down
SMED30011650	C22orf39	UPF0545 protein C22orf39 OS=Homo sapiens OX=9606 GN=C22orf39 PE=1 SV=2 Q6P5X5 CV039_HUMAN 0.00000000000029	#N/A	-0.0358828	0.905205	0.966832	-0.978138	0.0114844	NA	-0.824347	no change	TE_down
SMED30017184	SYTL5	Synaptotagmin-like protein 5 OS=Homo sapiens OX=9606 GN=SYTL5 PE=1 SV=1 Q8TDW5 SYTL5_HUMAN 3.55E-24	Neural	-0.0484158	0.886669	0.960886	-0.658783	0.386008	NA	-0.800075	no change	TE_down
SMED30023369	DDX6	Probable ATP-dependent RNA helicase DDX6 OS=Homo sapiens OX=9606 GN=DDX6 PE=1 SV=2 P26196 DDX6_HUMAN 0	Intestine	-0.0558593	0.873164	NA	-0.786589	0.416612	NA	-0.951298	no change	TE_down
SMED30029943	ARX	Homeobox protein ARX OS=Homo sapiens OX=9606 GN=ARX PE=1 SV=1 Q96QS3 ARX_HUMAN 9.26E-26	#N/A	-0.0583052	0.940795	NA	-0.850081	0.331648	NA	-0.835059	no change	TE_down
SMED30010058	ANK1	Ankyrin-1 OS=Homo sapiens OX=9606 GN=ANK1 PE=1 SV=3 P16157 ANK1_HUMAN 0.000000000000003	Cathepsin+ cell	-0.062405	0.841939	0.940951	-0.0484854	0.969283	NA	-0.963831	no change	TE_down
SMED30032345	C12orf65	Probable peptide chain release factor C12orf65, mitochondrial OS=Homo sapiens OX=9606 GN=C12orf65 PE=2 SV=1 Q9H3J6 CL065_HUMAN 3.01E-29	Neoblast	-0.0688782	0.780397	0.918191	-0.89605	0.00183988	0.0304978	-0.838337	no change	TE_down
SMED30032342	CNBD2	Cyclic nucleotide-binding domain-containing protein 2 OS=Homo sapiens OX=9606 GN=CNBD2 PE=2 SV=2 Q96M20 CNBD2_HUMAN 0.000000000000000901	Phyarnx;Cathepsin+ cell	-0.0770933	0.878758	NA	#N/A	#N/A	#N/A	-0.800508	no change	TE_down
SMED30004941	FLVCR1	Feline leukemia virus subgroup C receptor-related protein 1 OS=Homo sapiens OX=9606 GN=FLVCR1 PE=1 SV=1 Q9Y5Y0 FLVC1_HUMAN 0.0000000000012	#N/A	-0.0853183	0.815307	NA	-0.830103	0.167536	NA	-0.886738	no change	TE_down
SMED30036024	PRIM2	DNA primase large subunit OS=Homo sapiens OX=9606 GN=PRIM2 PE=1 SV=2 P49643 PRI2_HUMAN 1.3E-120	Neoblast	-0.0853607	0.70987	0.887673	-1.03546	0.0202764	NA	-0.852139	no change	TE_down
SMED30005898	TBP	TATA-box-binding protein OS=Homo sapiens OX=9606 GN=TBP PE=1 SV=2 P20226 TBP_HUMAN 7.76E-46	#N/A	-0.0880715	0.77098	0.91402	-0.912973	0.0973066	NA	-0.926795	no change	TE_down
SMED30024632	DNAJB7	DnaJ homolog subfamily B member 7 OS=Homo sapiens OX=9606 GN=DNAJB7 PE=2 SV=2 Q7Z6W7 DNJB7_HUMAN 0.00000000000552	#N/A	-0.094584	0.751917	0.90693	-0.98628	0.00942814	NA	-0.81132	no change	TE_down
SMED30028786	COMMD7	COMM domain-containing protein 7 OS=Homo sapiens OX=9606 GN=COMMD7 PE=1 SV=2 Q86VX2 COMD7_HUMAN 0.0000000000000108	Cathepsin+ cell	-0.0999787	0.730819	0.896038	-1.04089	0.00167228	0.0286885	-0.845446	no change	TE_down
SMED30019116	ATP5MD	ATP synthase membrane subunit DAPIT, mitochondrial OS=Homo sapiens OX=9606 GN=ATP5MD PE=1 SV=1 Q96IX5 ATPMD_HUMAN 0.000000123	#N/A	-0.106026	0.748192	0.905066	-1.11766	3.97566e-05	0.00179209	-0.96574	no change	TE_down
SMED30025731	SF3B5	Splicing factor 3B subunit 5 OS=Homo sapiens OX=9606 GN=SF3B5 PE=1 SV=1 Q9BWJ5 SF3B5_HUMAN 8.07E-42	Neoblast	-0.119886	0.670843	0.868818	-0.939883	0.00140106	0.0255225	-0.830115	no change	TE_down
SMED30031663	POLE2	DNA polymerase epsilon subunit 2 OS=Homo sapiens OX=9606 GN=POLE2 PE=1 SV=2 P56282 DPOE2_HUMAN 3.92E-96	#N/A	-0.128947	0.695005	0.879806	-1.02375	0.109852	NA	-0.834305	no change	TE_down
SMED30028531	inx-19	Innexin-19 OS=Caenorhabditis briggsae OX=6238 GN=inx-19 PE=3 SV=3 E=6.6E-61	Intestine	-0.153186	0.859722	NA	-1.58578	0.191027	NA	-0.831005	no change	TE_down
SMED30004940	MRPS25	28S ribosomal protein S25, mitochondrial OS=Homo sapiens OX=9606 GN=MRPS25 PE=1 SV=1 P82663 RT25_HUMAN 1E-38	Epidermal;Intestine	-0.154813	0.502302	0.770625	-1.03634	0.0215344	NA	-0.833669	no change	TE_down
SMED30004920	GSPT1	Eukaryotic peptide chain release factor GTP-binding subunit ERF3A OS=Homo sapiens OX=9606 GN=GSPT1 PE=1 SV=1 P15170 ERF3A_HUMAN 0	Neoblast	-0.173767	0.538522	0.793028	0.040796	0.973357	NA	-0.932432	no change	TE_down
SMED30015259	Nct	Nicastrin OS=Drosophila melanogaster OX=7227 GN=Nct PE=1 SV=3 E=0.00000000147	#N/A	-0.184595	0.670094	NA	-0.120778	0.95365	NA	-0.861725	no change	TE_down
SMED30035403	ING3	Inhibitor of growth protein 3 OS=Homo sapiens OX=9606 GN=ING3 PE=1 SV=2 Q9NXR8 ING3_HUMAN 0.00000000000000103	#N/A	-0.196442	0.393127	0.695871	-1.34583	0.0236762	NA	-0.907725	no change	TE_down
SMED30005805	NKX1-1	NK1 transcription factor-related protein 1 OS=Homo sapiens OX=9606 GN=NKX1-1 PE=2 SV=2 Q15270 NKX11_HUMAN 3.02E-35	#N/A	-0.210363	0.613196	NA	-1.20175	0.10281	NA	-0.88569	no change	TE_down
SMED30021243	POLR2I	DNA-directed RNA polymerase II subunit RPB9 OS=Homo sapiens OX=9606 GN=POLR2I PE=1 SV=1 P36954 RPB9_HUMAN 5.98E-55	Neoblast	-0.213368	0.418351	0.71507	-1.10126	0.000214797	0.00685381	-0.824537	no change	TE_down
SMED30035128	SCLY	Selenocysteine lyase OS=Homo sapiens OX=9606 GN=SCLY PE=1 SV=4 Q96I15 SCLY_HUMAN 6.53E-124	#N/A	-0.21598	0.336994	0.648697	-1.41697	0.00876528	0.0863336	-0.842119	no change	TE_down
SMED30032688	CDK1	Cyclin-dependent kinase 1 OS=Homo sapiens OX=9606 GN=CDK1 PE=1 SV=3 P06493 CDK1_HUMAN 3.14E-119	Neoblast	-0.222785	0.3442	0.655766	-1.15794	9.18415e-06	0.000571422	-0.869203	no change	TE_down
SMED30029980	DUT	Deoxyuridine 5'-triphosphate nucleotidohydrolase, mitochondrial OS=Homo sapiens OX=9606 GN=DUT PE=1 SV=4 P33316 DUT_HUMAN 5.94E-70	Neoblast	-0.240144	0.348765	0.65904	-1.07767	0.000395915	0.0103796	-0.809896	no change	TE_down
SMED30011896	GLIPR2	Golgi-associated plant pathogenesis-related protein 1 OS=Homo sapiens OX=9606 GN=GLIPR2 PE=1 SV=3 Q9H4G4 GAPR1_HUMAN 2.55E-31	Phyarnx	-0.241289	0.532831	NA	-1.29621	0.0661527	NA	-0.91417	no change	TE_down
SMED30034109	BRI3	Brain protein I3 OS=Homo sapiens OX=9606 GN=BRI3 PE=1 SV=1 O95415 BRI3_HUMAN 0.00000000000711	#N/A	-0.260325	0.496433	NA	-0.958415	0.189538	NA	-0.902129	no change	TE_down
SMED30016266	INSM2	Insulinoma-associated protein 2 OS=Homo sapiens OX=9606 GN=INSM2 PE=1 SV=3 Q96T92 INSM2_HUMAN 2.53E-25	#N/A	-0.264373	0.664078	NA	-1.71517	0.401313	NA	-0.822574	no change	TE_down
SMED30018286	MOCS2	Molybdopterin synthase sulfur carrier subunit OS=Homo sapiens OX=9606 GN=MOCS2 PE=1 SV=1 O96033 MOC2A_HUMAN 0.000000000991	Neoblast	-0.331395	0.373042	0.680913	-1.12602	0.0596549	NA	-0.867352	no change	TE_down
SMED30035347	SURF2	Surfeit locus protein 2 OS=Homo sapiens OX=9606 GN=SURF2 PE=1 SV=3 Q15527 SURF2_HUMAN 0.000000000164	Neoblast	-0.353317	0.136498	0.422393	-1.32893	0.00013538	NA	-0.902593	no change	TE_down
SMED30035984	MRPL27	39S ribosomal protein L27, mitochondrial OS=Homo sapiens OX=9606 GN=MRPL27 PE=1 SV=1 Q9P0M9 RM27_HUMAN 0.00000102	Epidermal;Neoblast;Intestine	-0.363916	0.0519918	0.246008	-1.21641	0.000215885	0.00685381	-0.842673	no change	TE_down
SMED30005790	HES5	Transcription factor HES-5 OS=Homo sapiens OX=9606 GN=HES5 PE=2 SV=1 Q5TA89 HES5_HUMAN 0.0000000000000015	#N/A	-0.369674	0.42696	NA	-0.79266	0.45194	NA	-0.850431	no change	TE_down
SMED30032708	CLNS1A	Methylosome subunit pICln OS=Homo sapiens OX=9606 GN=CLNS1A PE=1 SV=1 P54105 ICLN_HUMAN 0.0000000289	Neoblast	-0.370623	0.232648	0.547514	-1.01882	0.0205186	0.14387	-0.801236	no change	TE_down
SMED30018581	unc-7	Innexin unc-7 OS=Caenorhabditis elegans OX=6239 GN=unc-7 PE=2 SV=1 E=2.45E-38	#N/A	-0.383439	0.305483	NA	-0.823935	0.420958	NA	-0.991363	no change	TE_down
SMED30015594	UBA52	Ubiquitin-60S ribosomal protein L40 OS=Homo sapiens OX=9606 GN=UBA52 PE=1 SV=2 P62987 RL40_HUMAN 0.00000000369	#N/A	-0.43425	0.323053	NA	-1.48502	0.00743759	NA	-0.978828	no change	TE_down
SMED30014832	ENDOG	Endonuclease G, mitochondrial OS=Homo sapiens OX=9606 GN=ENDOG PE=1 SV=4 Q14249 NUCG_HUMAN 4.4E-50	#N/A	-0.438338	0.437963	NA	-2.06568	0.0733684	NA	-0.916115	no change	TE_down
SMED30006953	CHRNA2	Neuronal acetylcholine receptor subunit alpha-2 OS=Homo sapiens OX=9606 GN=CHRNA2 PE=1 SV=2 Q15822 ACHA2_HUMAN 3.56E-18	#N/A	-0.449394	0.425519	NA	-1.13078	0.257916	NA	-0.830036	no change	TE_down
SMED30021387	C1GALT1	Glycoprotein-N-acetylgalactosamine 3-beta-galactosyltransferase 1 OS=Homo sapiens OX=9606 GN=C1GALT1 PE=1 SV=1 Q9NS00 C1GLT_HUMAN 1.85E-62	Muscle	-0.452008	0.0347662	0.196585	-1.4266	0.00189964	NA	-0.918001	no change	TE_down
SMED30035602	HSP90AA1	Heat shock protein HSP 90-alpha OS=Homo sapiens OX=9606 GN=HSP90AA1 PE=1 SV=5 P07900 HS90A_HUMAN 0.000000249	#N/A	-0.482548	0.156671	0.453578	-1.89004	0.139109	NA	-0.898047	no change	TE_down
SMED30008541	SYT2	Synaptotagmin-2 OS=Homo sapiens OX=9606 GN=SYT2 PE=1 SV=2 Q8N9I0 SYT2_HUMAN 8.85E-28	Epidermal	-0.509919	0.550551	NA	-3.02953	0.0217847	NA	-0.829458	no change	TE_down
SMED30028865	GINS3	DNA replication complex GINS protein PSF3 OS=Homo sapiens OX=9606 GN=GINS3 PE=1 SV=1 Q9BRX5 PSF3_HUMAN 2.16E-19	Neoblast	-0.531011	0.183029	NA	-0.839564	0.435431	NA	-0.887517	no change	TE_down
SMED30023346	PRKAG1	5'-AMP-activated protein kinase subunit gamma-1 OS=Homo sapiens OX=9606 GN=PRKAG1 PE=1 SV=1 P54619 AAKG1_HUMAN 1.25E-45	#N/A	-0.634953	0.235993	NA	-2.99555	0.0451618	NA	-0.922066	no change	TE_down
SMED30006325	TRDMT1	tRNA (cytosine(38)-C(5))-methyltransferase OS=Homo sapiens OX=9606 GN=TRDMT1 PE=1 SV=1 O14717 TRDMT_HUMAN 7.79E-74	#N/A	0.795739	0.49667	NA	-0.811621	0.742531	NA	-1.64679	TE_down	TE_down
SMED30026106	HTR1A	5-hydroxytryptamine receptor 1A OS=Homo sapiens OX=9606 GN=HTR1A PE=1 SV=3 P08908 5HT1A_HUMAN 1.18E-49	#N/A	0.793196	0.18963	NA	-0.0247932	0.975418	NA	-1.01997	TE_down	TE_down
SMED30031724	KLHL10	Kelch-like protein 10 OS=Homo sapiens OX=9606 GN=KLHL10 PE=1 SV=1 Q6JEL2 KLH10_HUMAN 4.26E-85	#N/A	0.788883	0.49263	NA	#N/A	#N/A	#N/A	-1.24853	TE_down	TE_down
SMED30023971	HOXA1	Homeobox protein Hox-A1 OS=Homo sapiens OX=9606 GN=HOXA1 PE=1 SV=2 P49639 HXA1_HUMAN 3.69E-30	#N/A	0.779387	0.252124	NA	-0.496371	0.722427	NA	-2.18794	TE_down	TE_down
SMED30018710	TAF1L	Transcription initiation factor TFIID subunit 1-like OS=Homo sapiens OX=9606 GN=TAF1L PE=1 SV=1 Q8IZX4 TAF1L_HUMAN 0.000000000671	#N/A	0.772399	0.00260815	0.0377057	-0.324861	0.393103	0.69157	-1.04062	TE_down	TE_down
SMED30033928	HMCN1	Hemicentin-1 OS=Homo sapiens OX=9606 GN=HMCN1 PE=1 SV=2 Q96RW7 HMCN1_HUMAN 1.15E-18	#N/A	0.745359	0.482218	NA	#N/A	#N/A	#N/A	-1.1522	TE_down	TE_down
SMED30024253	PI16	Peptidase inhibitor 16 OS=Homo sapiens OX=9606 GN=PI16 PE=1 SV=1 Q6UXB8 PI16_HUMAN 1.7E-30	#N/A	0.738987	0.681937	NA	#N/A	#N/A	#N/A	-4.28404	TE_down	TE_down
SMED30000419	BOK	Bcl-2-related ovarian killer protein OS=Homo sapiens OX=9606 GN=BOK PE=1 SV=1 Q9UMX3 BOK_HUMAN 0.00000000000000162	Phyarnx;Intestine	0.734909	0.201091	NA	-1.14575	0.380519	NA	-1.28695	TE_down	TE_down
SMED30023897	SAMHD1	Deoxynucleoside triphosphate triphosphohydrolase SAMHD1 OS=Homo sapiens OX=9606 GN=SAMHD1 PE=1 SV=2 Q9Y3Z3 SAMH1_HUMAN 3.57E-56	Neural	0.728855	0.372043	NA	#N/A	#N/A	#N/A	-2.9627	TE_down	TE_down
SMED30014196	POU5F2	POU domain, class 5, transcription factor 2 OS=Homo sapiens OX=9606 GN=POU5F2 PE=2 SV=1 Q8N7G0 PO5F2_HUMAN 0.00000119	#N/A	0.724299	0.456147	NA	#N/A	#N/A	#N/A	-1.24278	TE_down	TE_down
SMED30013086	DYNLRB2	Dynein light chain roadblock-type 2 OS=Homo sapiens OX=9606 GN=DYNLRB2 PE=1 SV=1 Q8TF09 DLRB2_HUMAN 6.05E-34	#N/A	0.716638	0.0288475	0.176111	-0.827995	0.0987983	NA	-1.48708	TE_down	TE_down
SMED30003835	ADRA1A	Alpha-1A adrenergic receptor OS=Homo sapiens OX=9606 GN=ADRA1A PE=1 SV=2 P35348 ADA1A_HUMAN 1.77E-21	#N/A	0.702667	0.483196	NA	0.277812	0.830155	NA	-1.59461	TE_down	TE_down
SMED30014326	OVOL1	Putative transcription factor Ovo-like 1 OS=Homo sapiens OX=9606 GN=OVOL1 PE=2 SV=3 O14753 OVOL1_HUMAN 5.35E-52	Epidermal	0.696407	0.0573732	0.259033	-0.462705	0.408074	NA	-1.02687	TE_down	TE_down
SMED30019169	CHRNA6	Neuronal acetylcholine receptor subunit alpha-6 OS=Homo sapiens OX=9606 GN=CHRNA6 PE=1 SV=1 Q15825 ACHA6_HUMAN 1.12E-34	Epidermal;Phyarnx	0.691031	0.0931887	NA	-1.41937	0.0303624	NA	-1.86743	TE_down	TE_down
SMED30030991	SLC13A1	Solute carrier family 13 member 1 OS=Homo sapiens OX=9606 GN=SLC13A1 PE=1 SV=1 Q9BZW2 S13A1_HUMAN 2.08E-65	#N/A	0.690181	0.358863	NA	-1.1192	0.437914	NA	-1.22048	TE_down	TE_down
SMED30026936	MC5R	Melanocortin receptor 5 OS=Homo sapiens OX=9606 GN=MC5R PE=1 SV=3 P33032 MC5R_HUMAN 0.000000000355	#N/A	0.676048	0.207598	NA	0.152988	0.927499	NA	-1.25806	TE_down	TE_down
SMED30031237	ZBTB41	Zinc finger and BTB domain-containing protein 41 OS=Homo sapiens OX=9606 GN=ZBTB41 PE=1 SV=1 Q5SVQ8 ZBT41_HUMAN 0.0000000000000536	#N/A	0.668142	0.246833	NA	0.00492064	0.997985	NA	-1.77352	TE_down	TE_down
SMED30022438	GAB1	GRB2-associated-binding protein 1 OS=Homo sapiens OX=9606 GN=GAB1 PE=1 SV=2 Q13480 GAB1_HUMAN 0.00000104	Cathepsin+ cell	0.662073	0.370642	NA	-0.364603	0.597567	NA	-1.50651	TE_down	TE_down
SMED30002500	ASCL3	Achaete-scute homolog 3 OS=Homo sapiens OX=9606 GN=ASCL3 PE=2 SV=2 Q9NQ33 ASCL3_HUMAN 9.97E-21	Parapharyngeal	0.65573	0.236877	NA	-0.476721	0.42027	NA	-1.20611	TE_down	TE_down
SMED30020606	SLC35A1	CMP-sialic acid transporter OS=Homo sapiens OX=9606 GN=SLC35A1 PE=1 SV=1 P78382 S35A1_HUMAN 0.00000000000243	#N/A	0.625711	0.113281	NA	-0.475568	0.194116	NA	-1.06236	TE_down	TE_down
SMED30003581	GHSR	Growth hormone secretagogue receptor type 1 OS=Homo sapiens OX=9606 GN=GHSR PE=1 SV=1 Q92847 GHSR_HUMAN 0.0000066	#N/A	0.619078	0.402745	NA	0.594411	0.693515	NA	-1.06488	TE_down	TE_down
SMED30015185	ACTG1	Actin, cytoplasmic 2 OS=Homo sapiens OX=9606 GN=ACTG1 PE=1 SV=1 P63261 ACTG_HUMAN 4.88E-84	#N/A	0.601668	0.558625	NA	-0.552599	0.359618	NA	-1.4546	TE_down	TE_down
SMED30020397	WFIKKN2	WAP, Kazal, immunoglobulin, Kunitz and NTR domain-containing protein 2 OS=Homo sapiens OX=9606 GN=WFIKKN2 PE=1 SV=1 Q8TEU8 WFKN2_HUMAN 4.25E-19	Epidermal	0.587255	0.557971	NA	-1.20831	0.0364592	NA	-1.84893	TE_down	TE_down
SMED30011956	RNF148	RING finger protein 148 OS=Homo sapiens OX=9606 GN=RNF148 PE=2 SV=2 Q8N7C7 RN148_HUMAN 0.00000181	#N/A	0.566912	0.54092	NA	#N/A	#N/A	#N/A	-5.50643	TE_down	TE_down
SMED30021096	RASD1	Dexamethasone-induced Ras-related protein 1 OS=Homo sapiens OX=9606 GN=RASD1 PE=1 SV=1 Q9Y272 RASD1_HUMAN 5.39E-25	#N/A	0.560699	0.331381	NA	-1.98955	0.249153	NA	-2.40001	TE_down	TE_down
SMED30030787	GNRHR	Gonadotropin-releasing hormone receptor OS=Homo sapiens OX=9606 GN=GNRHR PE=1 SV=1 P30968 GNRHR_HUMAN 1.13E-25	#N/A	0.550183	0.571156	NA	-1.78971	0.496517	NA	-2.48033	TE_down	TE_down
SMED30029622	FLNC	Filamin-C OS=Homo sapiens OX=9606 GN=FLNC PE=1 SV=3 Q14315 FLNC_HUMAN 1.82E-89	Epidermal	0.548392	0.00928289	0.088669	-0.534348	0.212223	NA	-1.01703	TE_down	TE_down
SMED30035290	SF1	Splicing factor 1 OS=Homo sapiens OX=9606 GN=SF1 PE=1 SV=4 Q15637 SF01_HUMAN 1.66E-71	#N/A	0.540847	0.306965	NA	-1.45337	0.0415082	NA	-1.44645	TE_down	TE_down
SMED30020507	TUBA1C	Tubulin alpha-1C chain OS=Homo sapiens OX=9606 GN=TUBA1C PE=1 SV=1 Q9BQE3 TBA1C_HUMAN 9.38E-165	#N/A	0.538123	0.51558	NA	-3.88661	0.0744832	NA	-1.6355	TE_down	TE_down
SMED30003520	FMRFaR	FMRFamide receptor OS=Drosophila melanogaster OX=7227 GN=FMRFaR PE=2 SV=1 E=6.27E-21	#N/A	0.537833	0.39446	NA	0.106723	0.94326	NA	-1.27391	TE_down	TE_down
SMED30006842	GRID1	Glutamate receptor ionotropic, delta-1 OS=Homo sapiens OX=9606 GN=GRID1 PE=2 SV=2 Q9ULK0 GRID1_HUMAN 0.0000000000927	#N/A	0.534404	0.573824	NA	0.0136438	0.992136	NA	-1.75891	TE_down	TE_down
SMED30027035	RPUSD2	RNA pseudouridylate synthase domain-containing protein 2 OS=Homo sapiens OX=9606 GN=RPUSD2 PE=1 SV=2 Q8IZ73 RUSD2_HUMAN 9.91E-82	Phyarnx	0.528375	0.227318	NA	-1.52661	0.1374	NA	-2.09898	TE_down	TE_down
SMED30033353	KIAA0895L	Uncharacterized protein KIAA0895-like OS=Homo sapiens OX=9606 GN=KIAA0895L PE=2 SV=1 Q68EN5 K895L_HUMAN 1.67E-41	#N/A	0.528139	0.568298	NA	-0.112937	0.936923	NA	-1.12613	TE_down	TE_down
SMED30008131	OTX1	Homeobox protein OTX1 OS=Homo sapiens OX=9606 GN=OTX1 PE=1 SV=1 P32242 OTX1_HUMAN 1.66E-25	#N/A	0.527985	0.318525	NA	-0.915394	0.114346	NA	-1.47396	TE_down	TE_down
SMED30033367	DHCR24	Delta(24)-sterol reductase OS=Homo sapiens OX=9606 GN=DHCR24 PE=1 SV=2 Q15392 DHC24_HUMAN 1.84E-17	#N/A	0.527412	0.36563	NA	-0.893072	0.148864	NA	-1.31163	TE_down	TE_down
SMED30006600	GIN1	Gypsy retrotransposon integrase-like protein 1 OS=Homo sapiens OX=9606 GN=GIN1 PE=1 SV=3 Q9NXP7 GIN1_HUMAN 0.000000000559	Epidermal	0.514312	0.624053	NA	-1.655	0.398288	NA	-2.98738	TE_down	TE_down
SMED30008772	GLIPR2	Golgi-associated plant pathogenesis-related protein 1 OS=Homo sapiens OX=9606 GN=GLIPR2 PE=1 SV=3 Q9H4G4 GAPR1_HUMAN 0.000000000000052	Phyarnx	0.510474	0.460821	NA	#N/A	#N/A	#N/A	-1.14594	TE_down	TE_down
SMED30030651	AQP3	Aquaporin-3 OS=Homo sapiens OX=9606 GN=AQP3 PE=2 SV=2 Q92482 AQP3_HUMAN 7.78E-63	#N/A	0.504127	0.756352	NA	1.47306	0.315634	NA	-1.31942	TE_down	TE_down
SMED30028714	SCNN1B	Amiloride-sensitive sodium channel subunit beta OS=Homo sapiens OX=9606 GN=SCNN1B PE=1 SV=2 P51168 SCNNB_HUMAN 8.36E-43	Neural	0.499538	0.0544929	0.252108	-1.0714	0.0454028	NA	-1.29529	TE_down	TE_down
SMED30032280	KAT6B	Histone acetyltransferase KAT6B OS=Homo sapiens OX=9606 GN=KAT6B PE=1 SV=3 Q8WYB5 KAT6B_HUMAN 5.61E-89	Neural	0.496315	0.00223109	0.0335949	-0.563722	0.78813	NA	-1.47353	TE_down	TE_down
SMED30013527	RSPH3	Radial spoke head protein 3 homolog OS=Homo sapiens OX=9606 GN=RSPH3 PE=1 SV=1 Q86UC2 RSPH3_HUMAN 1.08E-41	#N/A	0.495068	0.546025	NA	-3.32505	0.0884296	NA	-2.61176	TE_down	TE_down
SMED30013701	SBNO1	Protein strawberry notch homolog 1 OS=Homo sapiens OX=9606 GN=SBNO1 PE=1 SV=1 A3KN83 SBNO1_HUMAN 1.89E-140	#N/A	0.493435	0.0923103	0.344727	-1.06728	0.00755115	NA	-1.47148	TE_down	TE_down
SMED30005902	TUBB2A	Tubulin beta-2A chain OS=Homo sapiens OX=9606 GN=TUBB2A PE=1 SV=1 Q13885 TBB2A_HUMAN 1.41E-159	#N/A	0.4909	0.657061	NA	-0.472143	0.741305	NA	-1.26363	TE_down	TE_down
SMED30019741	CD151	CD151 antigen OS=Homo sapiens OX=9606 GN=CD151 PE=1 SV=3 P48509 CD151_HUMAN 5.87E-19	Neoblast	0.481409	0.074853	0.309013	-0.926596	0.222772	NA	-1.26768	TE_down	TE_down
SMED30006111	FAM78A	Protein FAM78A OS=Homo sapiens OX=9606 GN=FAM78A PE=2 SV=1 Q5JUQ0 FA78A_HUMAN 3.07E-23	#N/A	0.472443	0.551921	NA	-2.51472	0.00957842	NA	-2.23059	TE_down	TE_down
SMED30014816	NT5DC3	5'-nucleotidase domain-containing protein 3 OS=Homo sapiens OX=9606 GN=NT5DC3 PE=1 SV=1 Q86UY8 NT5D3_HUMAN 7.61E-136	#N/A	0.463545	0.264634	0.581161	-2.70893	0.00414176	NA	-1.99189	TE_down	TE_down
SMED30005900	CCKBR	Gastrin/cholecystokinin type B receptor OS=Homo sapiens OX=9606 GN=CCKBR PE=1 SV=1 P32239 GASR_HUMAN 4.36E-54	#N/A	0.459628	0.591545	NA	-2.88992	0.172142	NA	-2.04227	TE_down	TE_down
SMED30025235	CD22	B-cell receptor CD22 OS=Homo sapiens OX=9606 GN=CD22 PE=1 SV=2 P20273 CD22_HUMAN 0.000000619	Neural	0.457316	0.263433	NA	-0.718937	0.390597	NA	-1.28017	TE_down	TE_down
SMED30005548	TUBA1C	Tubulin alpha-1C chain OS=Homo sapiens OX=9606 GN=TUBA1C PE=1 SV=1 Q9BQE3 TBA1C_HUMAN 4.53E-143	#N/A	0.455498	0.685149	NA	#N/A	#N/A	#N/A	-1.64329	TE_down	TE_down
SMED30008446	ACTBL2	Beta-actin-like protein 2 OS=Homo sapiens OX=9606 GN=ACTBL2 PE=1 SV=2 Q562R1 ACTBL_HUMAN 0.00000017	#N/A	0.451091	0.677547	NA	-2.13209	0.0279986	NA	-2.31265	TE_down	TE_down
SMED30004505	STARD10	START domain-containing protein 10 OS=Homo sapiens OX=9606 GN=STARD10 PE=1 SV=2 Q9Y365 STA10_HUMAN 2.07E-76	Cathepsin+ cell;Parapharyngeal;Protonephridia;Intestine	0.429445	0.27595	NA	-0.786696	0.047106	0.233548	-1.05114	TE_down	TE_down
SMED30010406	TYR	Tyrosinase OS=Homo sapiens OX=9606 GN=TYR PE=1 SV=3 P14679 TYRO_HUMAN 1.62E-50	#N/A	0.425511	0.0920652	0.344608	-0.698072	0.1607	NA	-1.01258	TE_down	TE_down
SMED30015458	CCT4	T-complex protein 1 subunit delta OS=Homo sapiens OX=9606 GN=CCT4 PE=1 SV=4 P50991 TCPD_HUMAN 0	#N/A	0.422396	0.751298	NA	-1.40415	0.5655	NA	-1.72434	TE_down	TE_down
SMED30031321	WNT4	Protein Wnt-4 OS=Homo sapiens OX=9606 GN=WNT4 PE=1 SV=4 P56705 WNT4_HUMAN 7.76E-61	#N/A	0.416601	0.752127	NA	-2.53387	0.0114635	NA	-2.73169	TE_down	TE_down
SMED30015553	TRPM3	Transient receptor potential cation channel subfamily M member 3 OS=Homo sapiens OX=9606 GN=TRPM3 PE=2 SV=4 Q9HCF6 TRPM3_HUMAN 1.28E-26	Epidermal	0.41573	0.267499	NA	-1.47261	0.0570105	NA	-1.17456	TE_down	TE_down
SMED30014188	TBP	TATA-box-binding protein OS=Homo sapiens OX=9606 GN=TBP PE=1 SV=2 P20226 TBP_HUMAN 1.07E-51	#N/A	0.415342	0.0980476	0.355166	-0.83509	0.132363	NA	-1.0683	TE_down	TE_down
SMED30002351	PLAC8	Placenta-specific gene 8 protein OS=Homo sapiens OX=9606 GN=PLAC8 PE=2 SV=1 Q9NZF1 PLAC8_HUMAN 0.0000000000000034	Neural;Parapharyngeal	0.414171	0.835502	NA	-0.988815	0.385497	NA	-1.71985	TE_down	TE_down
SMED30023876	DYNLL2	Dynein light chain 2, cytoplasmic OS=Homo sapiens OX=9606 GN=DYNLL2 PE=1 SV=1 Q96FJ2 DYL2_HUMAN 0.00000348	Phyarnx	0.400051	0.497242	NA	0.0169122	0.990512	NA	-1.59179	TE_down	TE_down
SMED30032786	RAX	Retinal homeobox protein Rx OS=Homo sapiens OX=9606 GN=RAX PE=1 SV=2 Q9Y2V3 RX_HUMAN 7.05E-41	#N/A	0.395863	0.566444	NA	-1.72525	0.152557	NA	-1.31515	TE_down	TE_down
SMED30018061	RPIA	Ribose-5-phosphate isomerase OS=Homo sapiens OX=9606 GN=RPIA PE=1 SV=3 P49247 RPIA_HUMAN 1.01E-89	Cathepsin+ cell;Muscle;Epidermal	0.395132	0.196588	0.504975	-0.709618	0.0770087	NA	-1.04334	TE_down	TE_down
SMED30005572	RRH	Visual pigment-like receptor peropsin OS=Homo sapiens OX=9606 GN=RRH PE=1 SV=1 O14718 OPSX_HUMAN 1.1E-30	#N/A	0.390915	0.661649	NA	#N/A	#N/A	#N/A	-4.31587	TE_down	TE_down
SMED30008462	ADRA1B	Alpha-1B adrenergic receptor OS=Homo sapiens OX=9606 GN=ADRA1B PE=1 SV=3 P35368 ADA1B_HUMAN 3.27E-21	#N/A	0.388758	0.420984	NA	-0.726077	0.233195	NA	-1.09654	TE_down	TE_down
SMED30035457	STX5	Syntaxin-5 OS=Homo sapiens OX=9606 GN=STX5 PE=1 SV=2 Q13190 STX5_HUMAN 5.81E-18	#N/A	0.380066	0.150111	0.442688	-0.95578	0.0253286	NA	-1.221	TE_down	TE_down
SMED30021036	HOXC12	Homeobox protein Hox-C12 OS=Homo sapiens OX=9606 GN=HOXC12 PE=3 SV=2 P31275 HXC12_HUMAN 1.12E-19	Epidermal	0.379768	0.417909	NA	-0.49098	0.555079	NA	-1.11935	TE_down	TE_down
SMED30014684	CD53	Leukocyte surface antigen CD53 OS=Homo sapiens OX=9606 GN=CD53 PE=1 SV=1 P19397 CD53_HUMAN 0.000000000000427	#N/A	0.379716	0.778649	NA	-3.21006	0.078167	NA	-4.37412	TE_down	TE_down
SMED30032707	TUBB4B	Tubulin beta-4B chain OS=Homo sapiens OX=9606 GN=TUBB4B PE=1 SV=1 P68371 TBB4B_HUMAN 0	#N/A	0.379061	0.784709	NA	#N/A	#N/A	#N/A	-3.87361	TE_down	TE_down
SMED30015715	PPP1CB	Serine/threonine-protein phosphatase PP1-beta catalytic subunit OS=Homo sapiens OX=9606 GN=PPP1CB PE=1 SV=3 P62140 PP1B_HUMAN 1.78E-100	#N/A	0.37496	0.699543	NA	-1.24695	0.572975	NA	-1.03009	TE_down	TE_down
SMED30004778	GRIA2	Glutamate receptor 2 OS=Homo sapiens OX=9606 GN=GRIA2 PE=1 SV=3 P42262 GRIA2_HUMAN 0.000000000188	#N/A	0.370223	0.789809	NA	-0.620927	0.759706	NA	-1.19106	TE_down	TE_down
SMED30013649	KIF2A	Kinesin-like protein KIF2A OS=Homo sapiens OX=9606 GN=KIF2A PE=1 SV=3 O00139 KIF2A_HUMAN 0	#N/A	0.365193	0.667673	NA	-1.20814	0.457155	NA	-1.93261	TE_down	TE_down
SMED30026405	LGSN	Lengsin OS=Homo sapiens OX=9606 GN=LGSN PE=1 SV=1 Q5TDP6 LGSN_HUMAN 1.96E-39	Neural	0.35981	0.288577	0.605492	-0.940592	0.171932	NA	-1.12923	TE_down	TE_down
SMED30016686	NKX6-1	Homeobox protein Nkx-6.1 OS=Homo sapiens OX=9606 GN=NKX6-1 PE=1 SV=2 P78426 NKX61_HUMAN 5.87E-40	#N/A	0.354577	0.404967	NA	-0.935634	0.0975176	NA	-1.02285	TE_down	TE_down
SMED30005935	TRAF3	TNF receptor-associated factor 3 OS=Homo sapiens OX=9606 GN=TRAF3 PE=1 SV=2 Q13114 TRAF3_HUMAN 1.5E-20	Cathepsin+ cell	0.353223	0.181403	0.486672	#N/A	#N/A	#N/A	-3.1613	TE_down	TE_down
SMED30022340	DTD2	D-aminoacyl-tRNA deacylase 2 OS=Homo sapiens OX=9606 GN=DTD2 PE=1 SV=1 Q96FN9 DTD2_HUMAN 1.99E-29	#N/A	0.352213	0.186504	0.492362	-0.919161	0.0737535	NA	-1.2082	TE_down	TE_down
SMED30031305	CAV3	Caveolin-3 OS=Homo sapiens OX=9606 GN=CAV3 PE=1 SV=1 P56539 CAV3_HUMAN 7.43E-27	#N/A	0.347454	0.412025	NA	-2.03825	0.0110534	NA	-2.0094	TE_down	TE_down
SMED30029729	NUBP1	Cytosolic Fe-S cluster assembly factor NUBP1 OS=Homo sapiens OX=9606 GN=NUBP1 PE=1 SV=2 P53384 NUBP1_HUMAN 6.98E-115	Neoblast	0.343212	0.0195666	0.140283	-0.818635	0.0111445	0.0999613	-1.12509	TE_down	TE_down
SMED30030952	LITAF	Lipopolysaccharide-induced tumor necrosis factor-alpha factor OS=Homo sapiens OX=9606 GN=LITAF PE=1 SV=2 Q99732 LITAF_HUMAN 0.0000000000188	Epidermal	0.340404	0.438853	NA	-1.08138	0.0296683	NA	-1.29157	TE_down	TE_down
SMED30007310	SCYL2	SCY1-like protein 2 OS=Homo sapiens OX=9606 GN=SCYL2 PE=1 SV=1 Q6P3W7 SCYL2_HUMAN 3.97E-83	#N/A	0.337498	0.238573	0.553126	-0.897501	0.127632	NA	-1.02607	TE_down	TE_down
SMED30014375	NOG	Noggin OS=Homo sapiens OX=9606 GN=NOG PE=1 SV=1 Q13253 NOGG_HUMAN 3.06E-21	#N/A	0.336187	0.781526	NA	#N/A	#N/A	#N/A	-2.77258	TE_down	TE_down
SMED30029103	GLUL	Glutamine synthetase OS=Homo sapiens OX=9606 GN=GLUL PE=1 SV=4 P15104 GLNA_HUMAN 0	Epidermal;Intestine	0.321947	0.0616462	0.272519	-0.987089	0.229646	NA	-1.98491	TE_down	TE_down
SMED30012285	TSPAN3	Tetraspanin-3 OS=Homo sapiens OX=9606 GN=TSPAN3 PE=2 SV=1 O60637 TSN3_HUMAN 0.0000013	Neural	0.319765	0.592768	NA	-1.23259	0.112459	NA	-1.43963	TE_down	TE_down
SMED30017662	POLK	DNA polymerase kappa OS=Homo sapiens OX=9606 GN=POLK PE=1 SV=1 Q9UBT6 POLK_HUMAN 1.06E-123	#N/A	0.316076	0.463892	NA	-0.0305835	0.982138	NA	-1.02321	TE_down	TE_down
SMED30023651	GPR139	Probable G-protein coupled receptor 139 OS=Homo sapiens OX=9606 GN=GPR139 PE=2 SV=1 Q6DWJ6 GP139_HUMAN 0.000000000954	#N/A	0.302674	0.530312	NA	-0.596387	0.5938	NA	-1.2965	TE_down	TE_down
SMED30035323	ORC2	Origin recognition complex subunit 2 OS=Homo sapiens OX=9606 GN=ORC2 PE=1 SV=2 Q13416 ORC2_HUMAN 6.75E-33	#N/A	0.298438	0.265141	0.581591	-1.05322	0.0346825	NA	-1.09544	TE_down	TE_down
SMED30015297	FEZF2	Fez family zinc finger protein 2 OS=Homo sapiens OX=9606 GN=FEZF2 PE=2 SV=2 Q8TBJ5 FEZF2_HUMAN 4.91E-100	#N/A	0.296173	0.794275	NA	-1.27528	0.462664	NA	-1.31023	TE_down	TE_down
[truncated: 142 more rows]

## Sheet: GO term of TE up
Gene ID	blastp		cell type	logFC_RNA	pvalue_RNA	FDR_RNA	logFC_Ribo	pvalue_Ribo	FDR_Ribo	limma_Log2_TE	limma_TE	0.8
[truncated: 178 more rows]

[truncated: 1 more sheets: GO term of TE down in neoblasts]
