# Supplementary material for: Fibrillarin homologs regulate translation in divergent cell lineages during planarian homeostasis and regeneration
Source: EMBO J. 2024 Nov 20;43(24):6591–625. doi: 10.1038/s44318-024-00315-x (PMC11649923; doi:10.1038/s44318-024-00315-x)
Supplement: Supplementary file 5 — Dataset EV4 [file 44318_2024_315_MOESM5_ESM.xlsx]

## Sheet: Information
Dataset EV4	Ribo-seq and RNA-seq analysis of fbl-2 KD group at 48 hpa
Sheets
Differential expression genes	Ribo-seq, RNA-seq dataset, and detal TE output of fbl-2 KD group at 48 hpa with Log2 foldchange and FDR
GO term of TE down	The inputdata were filtered for transcripts with a "log2 Fold Change" < -0.8 of Ribo-seq dataset.
GO term of TE up	The inputdata were filtered for transcripts with a "log2 Fold Change" > 0.8 of Ribo-seq dataset.
GO term of TE down in epidermis	The inputdata were filtered for transcripts expressed in epidermis with a "log2 Fold Change" < -0.8 of Ribo-seq dataset.

## Sheet: Differential expression genes
Gene ID	symbol	blastp	cell type	logFC_rna	pvalue_rna	FDR_rna	logFC_RIBO	pvalue_RIBO	FDR_RIBO	limma_Log2_TE	limma_TE	0.8
SMED30032823	PRSS12	Neurotrypsin OS=Homo sapiens OX=9606 GN=PRSS12 PE=2 SV=2 P56730 NETR_HUMAN 9.73E-97	Intestine;Neural;Neoblast	-1.66948	8.57e-28	5.23e-24	-1.67181	7.41956e-63	7.41956e-63	0.176493	mRNA_down	mRNA_down
SMED30005872	PRSS12	Neurotrypsin OS=Homo sapiens OX=9606 GN=PRSS12 PE=2 SV=2 P56730 NETR_HUMAN 6.98E-91	Intestine	-1.80865	3.86e-22	1.18e-18	-1.64864	3.19839e-34	3.19839e-34	0.377011	mRNA_down	mRNA_down
SMED30000258	ABCC1	Multidrug resistance-associated protein 1 OS=Homo sapiens OX=9606 GN=ABCC1 PE=1 SV=3 P33527 MRP1_HUMAN 0	Intestine	-1.42202	5.64e-18	1.38e-14	-1.5696	3.01536e-12	3.01536e-12	-0.00990936	mRNA_down	mRNA_down
SMED30003809	KCP	Kielin/chordin-like protein OS=Homo sapiens OX=9606 GN=KCP PE=2 SV=3 Q6ZWJ8 KCP_HUMAN 0.000000000993	Intestine	-1.60494	1.45e-17	2.95e-14	-1.37899	8.97939e-82	8.97939e-82	0.435139	mRNA_down	mRNA_down
SMED30004081	TNXB	Tenascin-X OS=Homo sapiens OX=9606 GN=TNXB PE=1 SV=5 P22105 TENX_HUMAN 0.0000000425	Intestine;Neoblast	-1.35992	4e-17	6.97e-14	-1.68377	7.04835e-27	7.04835e-27	-0.148242	mRNA_down	mRNA_down
SMED30005508	ACSL5	Long-chain-fatty-acid--CoA ligase 5 OS=Homo sapiens OX=9606 GN=ACSL5 PE=1 SV=1 Q9ULC5 ACSL5_HUMAN 1.32E-167	Cathepsin+ cell;Intestine	-1.13351	2.35e-14	2.61e-11	-1.35614	1.96471e-24	1.96471e-24	-0.0453638	mRNA_down	mRNA_down
SMED30034597	POSTN	Periostin OS=Homo sapiens OX=9606 GN=POSTN PE=1 SV=2 Q15063 POSTN_HUMAN 2.28E-26	Intestine	-1.33723	6.33e-14	6.43e-11	-1.18889	1.33534e-29	1.33534e-29	0.345001	mRNA_down	mRNA_down
SMED30024429	0	0	Intestine	-1.39409	1.4e-12	1.22e-09	-1.23274	1.30621e-05	1.30621e-05	0.309096	mRNA_down	mRNA_down
SMED30015218	MTTP	Microsomal triglyceride transfer protein large subunit OS=Homo sapiens OX=9606 GN=MTTP PE=1 SV=1 P55157 MTP_HUMAN 0.000000000676	Intestine	-1.14754	3.79e-10	2.72e-07	-0.94319	2.55138e-06	2.55138e-06	0.368541	mRNA_down	mRNA_down
SMED30000013	TGFBI	Transforming growth factor-beta-induced protein ig-h3 OS=Homo sapiens OX=9606 GN=TGFBI PE=1 SV=1 Q15582 BGH3_HUMAN 4.71E-24	Intestine	-1.28482	1.33e-09	8.51e-07	-1.09858	2.93581e-25	2.93581e-25	0.401741	mRNA_down	mRNA_down
SMED30024938	HMCN1	Hemicentin-1 OS=Homo sapiens OX=9606 GN=HMCN1 PE=1 SV=2 Q96RW7 HMCN1_HUMAN 0.0000075	Intestine	-1.11493	4.08e-09	2.37e-06	-1.14451	3.67741e-11	3.67741e-11	0.175316	mRNA_down	mRNA_down
SMED30000684	0	0	#N/A	-1.19422	9.23e-09	4.9e-06	-1.46881	0.0012274	0.0012274	-0.0767801	mRNA_down	mRNA_down
SMED30017554	FTMT	Ferritin, mitochondrial OS=Homo sapiens OX=9606 GN=FTMT PE=1 SV=1 Q8N4E7 FTMT_HUMAN 0.0000000000000122	Intestine	-1.32545	3.24e-08	1.52e-05	-1.43174	2.05145e-10	2.05145e-10	0.113354	mRNA_down	mRNA_down
SMED30022665	MOGAT2	2-acylglycerol O-acyltransferase 2 OS=Homo sapiens OX=9606 GN=MOGAT2 PE=1 SV=2 Q3SYC2 MOGT2_HUMAN 7.71E-124	Intestine	-1.01024	9.88e-08	4.02e-05	-0.686206	0.019731	0.019731	0.561652	mRNA_down	mRNA_down
SMED30017153	TLCD4	TLC domain-containing protein 4 OS=Homo sapiens OX=9606 GN=TLCD4 PE=1 SV=1 Q96MV1 TLCD4_HUMAN 4.79E-21	#N/A	-1.50568	3.02e-07	0.000111675	-1.12942	0.0077523	0.0077523	0.576544	mRNA_down	mRNA_down
SMED30001514	0	0	#N/A	-1.29328	1.22e-06	0.000353766	-0.641217	0.261824	0.261824	0.671367	mRNA_down	mRNA_down
SMED30021877	SLC47A1	Multidrug and toxin extrusion protein 1 OS=Homo sapiens OX=9606 GN=SLC47A1 PE=1 SV=1 Q96FL8 S47A1_HUMAN 1.95E-67	#N/A	-1.13096	8.31e-05	0.010563	-1.66519	0.00652656	0.00652656	-0.285941	mRNA_down	mRNA_down
SMED30011232	PGBD4	PiggyBac transposable element-derived protein 4 OS=Homo sapiens OX=9606 GN=PGBD4 PE=2 SV=3 Q96DM1 PGBD4_HUMAN 0.0000000000000186	#N/A	-1.08757	0.000172096	0.0172953	-0.749522	0.157383	0.157383	0.723618	mRNA_down	mRNA_down
SMED30024160	0	0	Intestine;Cathepsin+ cell;Neoblast	-1.02185	0.00110814	0.0649967	-1.58349	0.000135521	0.000135521	-0.269704	mRNA_down	mRNA_down
SMED30024994	CTBP2	C-terminal-binding protein 2 OS=Homo sapiens OX=9606 GN=CTBP2 PE=1 SV=1 P56545 CTBP2_HUMAN 1.06E-42	#N/A	-1.13846	0.00198373	0.094908	-1.23075	0.118333	0.118333	-0.282966	mRNA_down	mRNA_down
SMED30019413	DMRT2	Doublesex- and mab-3-related transcription factor 2 OS=Homo sapiens OX=9606 GN=DMRT2 PE=2 SV=2 Q9Y5R5 DMRT2_HUMAN 0.00000000000000016	Muscle	-1.29128	0.00275049	0.11692	-0.853573	0.201092	0.201092	0.51349	mRNA_down	mRNA_down
SMED30025302	0	0	#N/A	-1.0111	0.0057842	0.190722	-0.765149	0.229595	0.229595	0.480199	mRNA_down	mRNA_down
SMED30035142	0	0	#N/A	-1.09525	0.00639095	0.204205	-2.07551	0.0408385	0.0408385	-0.565191	mRNA_down	mRNA_down
SMED30009811	SLC16A4	Monocarboxylate transporter 5 OS=Homo sapiens OX=9606 GN=SLC16A4 PE=2 SV=1 O15374 MOT5_HUMAN 4.02E-30	#N/A	-1.0839	0.0205224	0.387576	-1.12304	0.098386	0.098386	0.0481727	mRNA_down	mRNA_down
SMED30007250	0	0	#N/A	-1.0193	0.0238574	0.410523	#N/A	#N/A	#N/A	-0.508518	mRNA_down	mRNA_down
SMED30013691	0	0	#N/A	-1.11669	0.0276129	0.434981	#N/A	#N/A	#N/A	-0.715104	mRNA_down	mRNA_down
SMED30029533	SPCC4F11.04c	Inositol phosphoceramide mannosyltransferase 2 OS=Schizosaccharomyces pombe (strain 972 / ATCC 24843) OX=284812 GN=SPCC4F11.04c PE=3 SV=1 E=1.5E-26	Epidermal;Cathepsin+ cell	-1.00372	0.433117	NA	-1.38943	0.450673	0.450673	-0.0155333	mRNA_down	mRNA_down
SMED30013074	0	0	#N/A	-1.00428	0.622169	NA	#N/A	#N/A	#N/A	-0.617881	mRNA_down	mRNA_down
SMED30003706	0	0	Neoblast;Epidermal	-1.01336	0.344792	NA	-1.7545	0.54465	0.54465	-0.101685	mRNA_down	mRNA_down
SMED30019379	0	0	#N/A	-1.01996	0.133452	NA	#N/A	#N/A	#N/A	-0.413391	mRNA_down	mRNA_down
SMED30023505	0	0	#N/A	-1.05101	0.0962453	NA	-1.13961	0.524527	0.524527	-0.541631	mRNA_down	mRNA_down
SMED30031084	0	0	#N/A	-1.07492	0.27059	NA	-2.1798	0.327823	0.327823	-0.617325	mRNA_down	mRNA_down
SMED30035885	DMRTA1	Doublesex- and mab-3-related transcription factor A1 OS=Homo sapiens OX=9606 GN=DMRTA1 PE=2 SV=1 Q5VZB9 DMRTA_HUMAN 1.42E-27	#N/A	-1.07719	0.121487	NA	-1.36091	0.226945	0.226945	0.462994	mRNA_down	mRNA_down
SMED30001653	0	0	#N/A	-1.0881	0.0568736	NA	-2.35726	0.150125	0.150125	0.178273	mRNA_down	mRNA_down
SMED30031954	0	0	#N/A	-1.09931	0.155728	NA	#N/A	#N/A	#N/A	-0.468723	mRNA_down	mRNA_down
SMED30027224	0	0	#N/A	-1.15969	0.253785	NA	-0.708883	0.638309	0.638309	0.788968	mRNA_down	mRNA_down
SMED30027720	0	0	#N/A	-1.16017	0.236987	NA	#N/A	#N/A	#N/A	-0.703551	mRNA_down	mRNA_down
SMED30034093	IRX1	Iroquois-class homeodomain protein IRX-1 OS=Homo sapiens OX=9606 GN=IRX1 PE=2 SV=3 P78414 IRX1_HUMAN 3.7E-40	#N/A	-1.18989	0.0373873	NA	-0.617147	0.347371	0.347371	0.753225	mRNA_down	mRNA_down
SMED30017613	0	0	#N/A	-1.20663	0.200261	NA	#N/A	#N/A	#N/A	-0.0818897	mRNA_down	mRNA_down
SMED30022854	ABCA10	ATP-binding cassette sub-family A member 10 OS=Homo sapiens OX=9606 GN=ABCA10 PE=2 SV=3 Q8WWZ4 ABCAA_HUMAN 6.61E-22	#N/A	-1.21705	0.18196	NA	0.456495	0.783904	0.783904	0.525037	mRNA_down	mRNA_down
SMED30020129	BARHL2	BarH-like 2 homeobox protein OS=Homo sapiens OX=9606 GN=BARHL2 PE=1 SV=2 Q9NY43 BARH2_HUMAN 5.69E-20	#N/A	-1.2235	0.283457	NA	#N/A	#N/A	#N/A	0.657165	mRNA_down	mRNA_down
SMED30020718	0	0	#N/A	-1.24252	0.0696952	NA	-1.80589	0.118082	0.118082	-0.03923	mRNA_down	mRNA_down
SMED30035508	0	0	#N/A	-1.26703	0.213408	NA	#N/A	#N/A	#N/A	0.522475	mRNA_down	mRNA_down
SMED30029379	GABARAPL2	Gamma-aminobutyric acid receptor-associated protein-like 2 OS=Homo sapiens OX=9606 GN=GABARAPL2 PE=1 SV=1 P60520 GBRL2_HUMAN 5.08E-56	Epidermal;Phyarnx;Intestine	-1.32271	0.470296	NA	-0.82073	0.307148	0.307148	0.100299	mRNA_down	mRNA_down
SMED30028930	EMX2	Homeobox protein EMX2 OS=Homo sapiens OX=9606 GN=EMX2 PE=1 SV=2 Q04743 EMX2_HUMAN 7.06E-21	#N/A	-1.35822	0.172442	NA	#N/A	#N/A	#N/A	0.285167	mRNA_down	mRNA_down
SMED30026469	NOVA1	RNA-binding protein Nova-1 OS=Homo sapiens OX=9606 GN=NOVA1 PE=1 SV=2 P51513 NOVA1_HUMAN 7.43E-64	#N/A	-1.36013	0.0755595	NA	#N/A	#N/A	#N/A	-0.785244	mRNA_down	mRNA_down
SMED30020782	0	0	#N/A	-1.38278	0.0109148	NA	-1.33311	0.270768	0.270768	0.384695	mRNA_down	mRNA_down
SMED30007319	JRK	Jerky protein homolog OS=Homo sapiens OX=9606 GN=JRK PE=1 SV=3 O75564 JERKY_HUMAN 2.25E-17	#N/A	-1.38504	0.119677	NA	0.324384	0.825423	0.825423	0.627782	mRNA_down	mRNA_down
SMED30002197	PUDP	Pseudouridine-5'-phosphatase OS=Homo sapiens OX=9606 GN=PUDP PE=1 SV=3 Q08623 HDHD1_HUMAN 2.94E-45	#N/A	-1.45397	0.129138	NA	#N/A	#N/A	#N/A	0.758595	mRNA_down	mRNA_down
SMED30018788	0	0	#N/A	-1.52602	0.11315	NA	#N/A	#N/A	#N/A	-0.508999	mRNA_down	mRNA_down
SMED30019757	0	0	#N/A	-1.54623	0.0352251	NA	0.206993	0.910249	0.910249	0.448669	mRNA_down	mRNA_down
SMED30035279	PGAP2	Post-GPI attachment to proteins factor 2 OS=Homo sapiens OX=9606 GN=PGAP2 PE=1 SV=2 Q9UHJ9 PGAP2_HUMAN 4.86E-38	#N/A	-1.55166	0.0115787	NA	-1.32576	0.412238	0.412238	0.222932	mRNA_down	mRNA_down
SMED30005583	FMRFaR	FMRFamide receptor OS=Drosophila melanogaster OX=7227 GN=FMRFaR PE=2 SV=1 E=0.00000000000000171	#N/A	-1.57629	0.0723521	NA	-1.5388	0.290508	0.290508	0.675086	mRNA_down	mRNA_down
SMED30034915	0	0	#N/A	-1.57911	0.176802	NA	-1.2329	0.704647	0.704647	0.370127	mRNA_down	mRNA_down
SMED30015009	0	0	#N/A	-1.58186	0.368602	NA	#N/A	#N/A	#N/A	0.189467	mRNA_down	mRNA_down
SMED30005432	0	0	#N/A	-1.64979	0.00466648	NA	-1.43391	0.49257	0.49257	0.538637	mRNA_down	mRNA_down
SMED30027423	0	0	#N/A	-1.99016	0.0789118	NA	#N/A	#N/A	#N/A	-0.0825587	mRNA_down	mRNA_down
SMED30002484	0	0	#N/A	-1.99399	0.149742	NA	-2.37292	0.152073	0.152073	0.596131	mRNA_down	mRNA_down
SMED30001913	HMX3	Homeobox protein HMX3 OS=Homo sapiens OX=9606 GN=HMX3 PE=1 SV=1 A6NHT5 HMX3_HUMAN 3.86E-36	#N/A	-2.07857	0.0639079	NA	#N/A	#N/A	#N/A	-0.400783	mRNA_down	mRNA_down
SMED30035572	PI15	Peptidase inhibitor 15 OS=Homo sapiens OX=9606 GN=PI15 PE=1 SV=1 O43692 PI15_HUMAN 7.41E-19	#N/A	-2.45365	0.118187	NA	#N/A	#N/A	#N/A	-0.707456	mRNA_down	mRNA_down
SMED30003058	CA13	Carbonic anhydrase 13 OS=Homo sapiens OX=9606 GN=CA13 PE=1 SV=1 Q8N1Q1 CAH13_HUMAN 4.52E-33	#N/A	-2.45474	0.108045	NA	-1.88124	0.511709	0.511709	0.357822	mRNA_down	mRNA_down
SMED30020025	0	0	#N/A	-2.99355	0.00321729	NA	#N/A	#N/A	#N/A	0.470079	mRNA_down	mRNA_down
SMED30001212	TUBA3D	Tubulin alpha-3D chain OS=Homo sapiens OX=9606 GN=TUBA3D PE=1 SV=1 P0DPH8 TBA3D_HUMAN 0	Neural;Muscle	-0.869906	4.32e-09	2.4e-06	-0.710746	3.43183e-08	3.43183e-08	0.343316	no change	mRNA_down
SMED30002925	DLL4	Delta-like protein 4 OS=Homo sapiens OX=9606 GN=DLL4 PE=1 SV=1 Q9NR61 DLL4_HUMAN 0.000000000000000813	Cathepsin+ cell;Muscle	-0.816292	4.61e-07	0.000158279	-0.59446	2.74344e-05	2.74344e-05	0.405962	no change	mRNA_down
SMED30008318	TEP1	Telomerase protein component 1 OS=Homo sapiens OX=9606 GN=TEP1 PE=1 SV=2 Q99973 TEP1_HUMAN 5.6E-31	Intestine	-0.800277	1.78e-06	0.000494859	-0.896637	5.1594e-06	5.1594e-06	0.0731887	no change	mRNA_down
SMED30027034	Os01g0290100	Putative L-cysteine desulfhydrase 1 OS=Oryza sativa subsp. japonica OX=39947 GN=Os01g0290100 PE=2 SV=1 E=2.8E-37	Intestine	-0.896757	2.53e-06	0.000655509	-0.943111	0.000812488	0.000812488	0.139767	no change	mRNA_down
SMED30034127	TMPRSS15	Enteropeptidase OS=Homo sapiens OX=9606 GN=TMPRSS15 PE=1 SV=3 P98073 ENTK_HUMAN 1.89E-22	Intestine	-0.876489	3.3e-05	0.00592923	-0.80607	0.0139432	0.0139432	0.268811	no change	mRNA_down
SMED30023483	unc-9	Innexin unc-9 OS=Caenorhabditis elegans OX=6239 GN=unc-9 PE=2 SV=1 E=9.02E-52	Neural;Phyarnx	-0.821646	3.42e-05	0.0059684	-0.475802	0.0796306	0.0796306	0.511859	no change	mRNA_down
SMED30014224	0	0	Intestine;Cathepsin+ cell	-0.817658	3.83e-05	0.00649045	-0.388085	0.191146	0.191146	0.606957	no change	mRNA_down
SMED30017445	MVB12B	Multivesicular body subunit 12B OS=Homo sapiens OX=9606 GN=MVB12B PE=1 SV=2 Q9H7P6 MB12B_HUMAN 0.00000127	#N/A	-0.891721	0.000135586	0.0145101	-1.22397	1.6451e-05	1.6451e-05	-0.124454	no change	mRNA_down
SMED30028154	STK33	Serine/threonine-protein kinase 33 OS=Homo sapiens OX=9606 GN=STK33 PE=1 SV=1 Q9BYT3 STK33_HUMAN 1.29E-64	Neoblast	-0.844305	0.000197288	0.0189521	-1.16849	0.0174668	0.0174668	-0.281805	no change	mRNA_down
SMED30014251	0	0	#N/A	-0.881085	0.00023092	0.0210241	-0.900146	0.0692391	0.0692391	0.236572	no change	mRNA_down
SMED30015925	SLC49A3	Solute carrier family 49 member A3 OS=Homo sapiens OX=9606 GN=SLC49A3 PE=2 SV=1 Q6UXD7 S49A3_HUMAN 5.38E-63	#N/A	-0.812074	0.000519303	0.0379371	-0.525776	0.128061	0.128061	0.491039	no change	mRNA_down
SMED30013342	0	0	Neural;Muscle;Parapharyngeal	-0.862416	0.000609145	0.0419863	-0.408124	0.379932	0.379932	0.691978	no change	mRNA_down
SMED30027942	0	0	#N/A	-0.970707	0.000759861	0.0485968	-1.39799	1.6349e-08	1.6349e-08	-0.161833	no change	mRNA_down
SMED30003098	FBXW7	F-box/WD repeat-containing protein 7 OS=Homo sapiens OX=9606 GN=FBXW7 PE=1 SV=1 Q969H0 FBXW7_HUMAN 5.4E-103	#N/A	-0.932176	0.00144605	0.0776596	-1.05329	0.157951	0.157951	0.0934883	no change	mRNA_down
SMED30022210	0	0	#N/A	-0.890298	0.00215547	0.0993655	-1.54788	0.019983	0.019983	-0.583156	no change	mRNA_down
SMED30028353	DAD1	Dolichyl-diphosphooligosaccharide--protein glycosyltransferase subunit DAD1 OS=Homo sapiens OX=9606 GN=DAD1 PE=1 SV=3 P61803 DAD1_HUMAN 2.06E-58	Epidermal;Cathepsin+ cell;Muscle	-0.895786	0.00341977	0.1359	-0.719623	0.00423105	0.00423105	0.319852	no change	mRNA_down
SMED30007913	0	0	#N/A	-0.959991	0.00365599	0.141597	-1.5236	0.140135	0.140135	0.673365	no change	mRNA_down
SMED30034079	INAFM2	Putative transmembrane protein INAFM2 OS=Homo sapiens OX=9606 GN=INAFM2 PE=2 SV=1 P0DMQ5 INAM2_HUMAN 0.00000000000000393	Neural	-0.845901	0.00378962	0.144029	-0.48536	0.342688	0.342688	0.551216	no change	mRNA_down
SMED30032377	0	0	Muscle;Intestine	-0.832292	0.0091314	0.256689	-0.525742	0.488916	0.488916	0.23826	no change	mRNA_down
SMED30027297	FOXD4	Forkhead box protein D4 OS=Homo sapiens OX=9606 GN=FOXD4 PE=2 SV=4 Q12950 FOXD4_HUMAN 3.7E-55	#N/A	-0.816267	0.0181934	0.365065	-0.557766	0.347109	0.347109	0.403481	no change	mRNA_down
SMED30013155	0	0	Intestine	-0.889601	0.0271738	0.432273	-3.71297	0.0608216	0.0608216	-0.00410619	no change	mRNA_down
SMED30027864	PCBP4	Poly(rC)-binding protein 4 OS=Homo sapiens OX=9606 GN=PCBP4 PE=2 SV=1 P57723 PCBP4_HUMAN 7.94E-18	#N/A	-0.940556	0.0308914	0.451742	#N/A	#N/A	#N/A	0.742279	no change	mRNA_down
SMED30029860	0	0	#N/A	-0.837921	0.0315022	0.456899	-1.14921	0.0458294	0.0458294	-0.250697	no change	mRNA_down
SMED30009894	0	0	#N/A	-0.872981	0.0421375	0.508812	-0.713146	0.715682	0.715682	0.179161	no change	mRNA_down
SMED30018286	MOCS2	Molybdopterin synthase sulfur carrier subunit OS=Homo sapiens OX=9606 GN=MOCS2 PE=1 SV=1 O96033 MOC2A_HUMAN 0.000000000991	Neoblast	-0.828505	0.0501986	0.537071	-0.660219	0.161858	0.161858	0.562953	no change	mRNA_down
SMED30024013	MECOM	Histone-lysine N-methyltransferase MECOM OS=Homo sapiens OX=9606 GN=MECOM PE=1 SV=3 Q03112 MECOM_HUMAN 1.76E-32	#N/A	-0.932861	0.0529618	0.551452	-1.89031	0.0894661	0.0894661	-0.169003	no change	mRNA_down
SMED30011828	MTNR1A	Melatonin receptor type 1A OS=Homo sapiens OX=9606 GN=MTNR1A PE=1 SV=1 P48039 MTR1A_HUMAN 5.35E-20	Neural	-0.937369	0.0556385	0.56142	-1.04855	0.477412	0.477412	0.180875	no change	mRNA_down
SMED30012990	0	0	#N/A	-0.909191	0.105097	0.698461	-1.48806	0.0709043	0.0709043	-0.316728	no change	mRNA_down
SMED30028458	GGPS1	Geranylgeranyl pyrophosphate synthase OS=Homo sapiens OX=9606 GN=GGPS1 PE=1 SV=1 O95749 GGPPS_HUMAN 1.58E-87	#N/A	-0.802016	0.172662	NA	-1.2955	0.185727	0.185727	-0.332244	no change	mRNA_down
SMED30034336	At2g47680	DExH-box ATP-dependent RNA helicase DExH8 OS=Arabidopsis thaliana OX=3702 GN=At2g47680 PE=2 SV=2 E=0.000000682	#N/A	-0.816083	0.325844	NA	0.92149	0.682541	0.682541	-0.317146	no change	mRNA_down
SMED30022100	0	0	#N/A	-0.83256	0.088299	NA	-1.62983	0.259671	0.259671	0.414596	no change	mRNA_down
SMED30002048	0	0	#N/A	-0.833117	0.530933	NA	1.99905	0.348807	0.348807	0.428838	no change	mRNA_down
SMED30001484	0	0	#N/A	-0.84356	0.136791	NA	-0.199136	0.900493	0.900493	-0.220555	no change	mRNA_down
SMED30011143	wi-2	Piwi-like protein 2 OS=Schmidtea mediterranea OX=79327 GN=wi-2 PE=2 SV=1 E=5.17E-76	#N/A	-0.846927	0.516422	NA	0.0359895	0.963968	0.963968	0.775702	no change	mRNA_down
SMED30020028	0	0	#N/A	-0.860262	0.282652	NA	#N/A	#N/A	#N/A	0.178319	no change	mRNA_down
SMED30029310	0	0	#N/A	-0.870155	0.234992	NA	-0.797986	0.718979	0.718979	0.660841	no change	mRNA_down
SMED30007227	HOXA4	Homeobox protein Hox-A4 OS=Homo sapiens OX=9606 GN=HOXA4 PE=2 SV=3 Q00056 HXA4_HUMAN 1.69E-34	#N/A	-0.874145	0.104398	NA	-0.862555	0.354885	0.354885	0.411599	no change	mRNA_down
SMED30006355	ATL2	Atlastin-2 OS=Homo sapiens OX=9606 GN=ATL2 PE=1 SV=2 Q8NHH9 ATLA2_HUMAN 7.65E-125	#N/A	-0.91447	0.352706	NA	#N/A	#N/A	#N/A	0.721387	no change	mRNA_down
SMED30004212	XIAP	E3 ubiquitin-protein ligase XIAP OS=Homo sapiens OX=9606 GN=XIAP PE=1 SV=2 P98170 XIAP_HUMAN 1.78E-17	#N/A	-0.921046	0.373513	NA	0.721897	0.736231	0.736231	0.629475	no change	mRNA_down
SMED30020620	BSX	Brain-specific homeobox protein homolog OS=Homo sapiens OX=9606 GN=BSX PE=2 SV=2 Q3C1V8 BSH_HUMAN 8.95E-35	#N/A	-0.931373	0.121063	NA	#N/A	#N/A	#N/A	0.274254	no change	mRNA_down
SMED30034998	CTBP1	C-terminal-binding protein 1 OS=Homo sapiens OX=9606 GN=CTBP1 PE=1 SV=2 Q13363 CTBP1_HUMAN 6.84E-18	Neural	-0.936617	0.0961122	NA	-2.5052	0.114634	0.114634	-0.422548	no change	mRNA_down
SMED30003148	0	0	#N/A	-0.9399	0.101743	NA	#N/A	#N/A	#N/A	-0.337281	no change	mRNA_down
SMED30030167	TSPAN5	Tetraspanin-5 OS=Homo sapiens OX=9606 GN=TSPAN5 PE=1 SV=1 P62079 TSN5_HUMAN 0.00000532	#N/A	-0.949195	0.052733	NA	0.514569	0.714336	0.714336	-0.0882492	no change	mRNA_down
SMED30004819	TRHR	Thyrotropin-releasing hormone receptor OS=Homo sapiens OX=9606 GN=TRHR PE=1 SV=1 P34981 TRFR_HUMAN 0.0000000478	#N/A	-0.950604	0.0881884	NA	-0.965539	0.334788	0.334788	-0.372999	no change	mRNA_down
SMED30014189	PROX1	Prospero homeobox protein 1 OS=Homo sapiens OX=9606 GN=PROX1 PE=1 SV=2 Q92786 PROX1_HUMAN 9.51E-53	#N/A	-0.954604	0.147201	NA	0.67631	0.72965	0.72965	0.0973619	no change	mRNA_down
SMED30031550	PLXDC1	Plexin domain-containing protein 1 OS=Homo sapiens OX=9606 GN=PLXDC1 PE=1 SV=2 Q8IUK5 PLDX1_HUMAN 1.95E-34	#N/A	-0.988477	0.192236	NA	0.725646	0.581692	0.581692	0.343494	no change	mRNA_down
SMED30022720	MGAT1	Alpha-1,3-mannosyl-glycoprotein 2-beta-N-acetylglucosaminyltransferase OS=Homo sapiens OX=9606 GN=MGAT1 PE=1 SV=2 P26572 MGAT1_HUMAN 1.98E-76	#N/A	-0.992838	0.432014	NA	2.67135	0.180538	0.180538	0.452687	no change	mRNA_down
SMED30019142	JMJD6	Bifunctional arginine demethylase and lysyl-hydroxylase JMJD6 OS=Homo sapiens OX=9606 GN=JMJD6 PE=1 SV=1 Q6NYC1 JMJD6_HUMAN 2.48E-94	#N/A	-0.993096	0.037937	NA	-0.823828	0.435997	0.435997	-0.390021	no change	mRNA_down
SMED30029905	0	0	#N/A	-0.994272	0.315733	NA	-1.23108	0.707462	0.707462	0.0216136	no change	mRNA_down
SMED30000406	0	0	#N/A	-0.99494	0.260767	NA	#N/A	#N/A	#N/A	0.389053	no change	mRNA_down
SMED30006077	HCRTR2	Orexin receptor type 2 OS=Homo sapiens OX=9606 GN=HCRTR2 PE=1 SV=2 O43614 OX2R_HUMAN 0.000000000026	#N/A	-0.995437	0.119841	NA	-0.65942	0.623622	0.623622	-0.10476	no change	mRNA_down
SMED30027259	TFPI	Tissue factor pathway inhibitor OS=Homo sapiens OX=9606 GN=TFPI PE=1 SV=1 P10646 TFPI1_HUMAN 0.000000000000081	#N/A	-0.995556	0.405762	NA	0.466427	0.875994	0.875994	0.116241	no change	mRNA_down
SMED30023497	0	0	#N/A	-0.998186	0.163171	NA	-3.79275	0.0268899	0.0268899	-0.401172	no change	mRNA_down
SMED30023111	0	0	Neural;Cathepsin+ cell;Epidermal;Phyarnx;Parapharyngeal	1.62363	1.65e-34	2.02e-30	1.38336	3.06428e-28	3.06428e-28	-0.0470751	mRNA_up	mRNA_up
SMED30010468	ARIH1	E3 ubiquitin-protein ligase ARIH1 OS=Homo sapiens OX=9606 GN=ARIH1 PE=1 SV=2 Q9Y4X5 ARI1_HUMAN 0.00000000000000928	Neural;Muscle;Epidermal;Phyarnx;Intestine	1.11549	1.38e-15	2.11e-12	1.11574	2.35269e-25	2.35269e-25	0.185427	mRNA_up	mRNA_up
SMED30020726	FCGBP	IgGFc-binding protein OS=Homo sapiens OX=9606 GN=FCGBP PE=1 SV=3 Q9Y6R7 FCGBP_HUMAN 0.0000000000000289	Parapharyngeal	1.29277	6.85e-12	5.57e-09	1.05937	3.40204e-08	3.40204e-08	-0.0852877	mRNA_up	mRNA_up
SMED30013580	0	0	#N/A	1.23888	3.75e-10	2.72e-07	0.819813	0.00142419	0.00142419	-0.231571	mRNA_up	mRNA_up
SMED30007906	GM2A	Ganglioside GM2 activator OS=Homo sapiens OX=9606 GN=GM2A PE=1 SV=4 P17900 SAP3_HUMAN 6.65E-19	#N/A	1.00595	7.43e-10	5.04e-07	0.409515	1.74567e-05	1.74567e-05	-0.434505	mRNA_up	mRNA_up
SMED30006821	0	0	#N/A	1.00745	3.53e-09	2.16e-06	0.213429	0.0494793	0.0494793	-0.611947	mRNA_up	mRNA_up
SMED30022147	0	0	#N/A	1.09871	2.25e-08	1.15e-05	0.56731	0.0314081	0.0314081	-0.370569	mRNA_up	mRNA_up
SMED30011668	0	0	Neural	1.18071	2.92e-08	1.42e-05	0.332419	0.150098	0.150098	-0.60394	mRNA_up	mRNA_up
SMED30018720	COL6A3	Collagen alpha-3(VI) chain OS=Homo sapiens OX=9606 GN=COL6A3 PE=1 SV=5 P12111 CO6A3_HUMAN 0.00000000000135	#N/A	1.17352	4.15e-08	1.81e-05	0.387278	0.308517	0.308517	-0.485103	mRNA_up	mRNA_up
SMED30025126	ADPRM	Manganese-dependent ADP-ribose/CDP-alcohol diphosphatase OS=Homo sapiens OX=9606 GN=ADPRM PE=1 SV=1 Q3LIE5 ADPRM_HUMAN 0.00000000000000118	#N/A	1.16989	5.79e-08	2.44e-05	1.36849	0.0180618	0.0180618	0.698219	mRNA_up	mRNA_up
SMED30019554	0	0	Cathepsin+ cell	1.11016	9.58e-07	0.000284922	0.256609	0.56987	0.56987	-0.628286	mRNA_up	mRNA_up
SMED30019829	0	0	#N/A	1.09652	2.18e-06	0.000577262	0.65037	0.129969	0.129969	-0.197309	mRNA_up	mRNA_up
SMED30014715	0	0	#N/A	1.12193	4.73e-06	0.00113128	0.367965	0.168854	0.168854	-0.559086	mRNA_up	mRNA_up
SMED30004187	0	0	#N/A	1.2139	6.98e-06	0.00163513	1.34173	0.0168238	0.0168238	0.344025	mRNA_up	mRNA_up
SMED30011034	0	0	Intestine	1.05133	1.03e-05	0.00226096	0.505455	0.131453	0.131453	-0.434262	mRNA_up	mRNA_up
SMED30004921	0	0	#N/A	1.07509	1.46e-05	0.00307237	0.416172	0.0208441	0.0208441	-0.413407	mRNA_up	mRNA_up
SMED30032211	0	0	#N/A	1.05465	1.62e-05	0.00329986	0.173418	0.609851	0.609851	-0.56473	mRNA_up	mRNA_up
SMED30020420	0	0	#N/A	1.05848	1.84e-05	0.00367629	0.485569	0.0554698	0.0554698	-0.387056	mRNA_up	mRNA_up
SMED30026916	0	0	#N/A	1.05733	5.47e-05	0.00833912	0.692873	2.67666e-05	2.67666e-05	-0.0770189	mRNA_up	mRNA_up
SMED30029247	0	0	#N/A	1.16541	5.72e-05	0.00850541	0.61295	0.105931	0.105931	-0.387167	mRNA_up	mRNA_up
SMED30022656	0	0	#N/A	1.41937	8.81e-05	0.0110821	0.657514	0.0330405	0.0330405	-0.425502	mRNA_up	mRNA_up
SMED30022734	0	0	#N/A	1.07079	9.72e-05	0.0119818	0.425714	0.458674	0.458674	-0.725756	mRNA_up	mRNA_up
SMED30019524	0	0	#N/A	1.03004	0.000176635	0.0175199	0.434767	0.0611156	0.0611156	-0.355747	mRNA_up	mRNA_up
SMED30036028	0	0	Parapharyngeal	1.37583	0.000309002	0.0254718	0.49664	0.629572	0.629572	-0.584342	mRNA_up	mRNA_up
SMED30006810	WFIKKN2	WAP, Kazal, immunoglobulin, Kunitz and NTR domain-containing protein 2 OS=Homo sapiens OX=9606 GN=WFIKKN2 PE=1 SV=1 Q8TEU8 WFKN2_HUMAN 0.00000000349	#N/A	1.07662	0.000429333	0.0329425	0.315427	0.33198	0.33198	-0.503017	mRNA_up	mRNA_up
SMED30032114	0	0	#N/A	1.01617	0.000474318	0.0361667	0.311952	0.276339	0.276339	-0.494856	mRNA_up	mRNA_up
SMED30002088	0	0	#N/A	1.25399	0.000931724	0.0574093	0.462596	0.321208	0.321208	-0.741158	mRNA_up	mRNA_up
SMED30034771	0	0	#N/A	1.08542	0.000994074	0.0600381	0.142197	0.643888	0.643888	-0.786605	mRNA_up	mRNA_up
SMED30002911	LIPA	Lysosomal acid lipase/cholesteryl ester hydrolase OS=Homo sapiens OX=9606 GN=LIPA PE=1 SV=2 P38571 LICH_HUMAN 5.96E-107	#N/A	1.05654	0.00228032	0.102657	0.795437	0.0818216	0.0818216	0.00736523	mRNA_up	mRNA_up
SMED30013803	0	0	Neoblast	1.00449	0.00495581	0.171867	-0.0695267	0.954484	0.954484	-0.449837	mRNA_up	mRNA_up
SMED30018979	TUBB2B	Tubulin beta-2B chain OS=Homo sapiens OX=9606 GN=TUBB2B PE=1 SV=1 Q9BVA1 TBB2B_HUMAN 2.87E-77	#N/A	1.01892	0.00673749	0.211208	0.61848	0.402143	0.402143	-0.169586	mRNA_up	mRNA_up
SMED30034062	0	0	#N/A	1.10492	0.0279273	0.435695	0.465921	0.567384	0.567384	-0.322317	mRNA_up	mRNA_up
SMED30006549	0	0	Neural;Intestine;Epidermal;Phyarnx	1.05332	0.034422	0.470447	1.02551	0.426647	0.426647	0.510871	mRNA_up	mRNA_up
SMED30005053	0	0	Phyarnx	1.01622	0.0368031	0.48111	0.648417	0.0616555	0.0616555	-0.0209362	mRNA_up	mRNA_up
SMED30007375	0	0	#N/A	1.05685	0.0541128	0.555704	-0.485205	0.719732	0.719732	-0.577832	mRNA_up	mRNA_up
SMED30005324	0	TSP1_spondin domain-containing protein [Source:UniProtKB/TrEMBL;Acc:A0A3S5C592]	#N/A	1.15278	0.10233	0.690881	0.883698	0.0306294	0.0306294	0.0134014	mRNA_up	mRNA_up
SMED30027315	DST	Dystonin OS=Homo sapiens OX=9606 GN=DST PE=1 SV=4 Q03001 DYST_HUMAN 0.00000000401	Epidermal;Phyarnx;Protonephridia	1.03417	0.115617	0.721865	0.263562	0.00134715	0.00134715	-0.437041	mRNA_up	mRNA_up
SMED30000423	0	0	#N/A	2.8125	0.0504699	NA	3.76899	0.0441103	0.0441103	-0.249374	mRNA_up	mRNA_up
SMED30016016	0	0	#N/A	2.70589	0.153355	NA	1.03794	0.491828	0.491828	0.162156	mRNA_up	mRNA_up
SMED30035823	CSNK1G1	Casein kinase I isoform gamma-1 OS=Homo sapiens OX=9606 GN=CSNK1G1 PE=1 SV=1 Q9HCP0 KC1G1_HUMAN 4.15E-64	#N/A	1.70526	0.184084	NA	#N/A	#N/A	#N/A	-0.607547	mRNA_up	mRNA_up
SMED30023837	CNNM4	Metal transporter CNNM4 OS=Homo sapiens OX=9606 GN=CNNM4 PE=1 SV=3 Q6P4Q7 CNNM4_HUMAN 2.26E-86	#N/A	1.66891	0.105356	NA	#N/A	#N/A	#N/A	-0.782823	mRNA_up	mRNA_up
SMED30027655	NLGN4Y	Neuroligin-4, Y-linked OS=Homo sapiens OX=9606 GN=NLGN4Y PE=2 SV=1 Q8NFZ3 NLGNY_HUMAN 4.77E-54	#N/A	1.66705	0.01669	NA	#N/A	#N/A	#N/A	0.7951	mRNA_up	mRNA_up
SMED30007164	0	0	#N/A	1.59357	0.391654	NA	#N/A	#N/A	#N/A	0.769644	mRNA_up	mRNA_up
SMED30013627	0	0	#N/A	1.59263	0.31348	NA	0.442709	0.681753	0.681753	0.366811	mRNA_up	mRNA_up
SMED30007049	0	0	#N/A	1.59111	0.218578	NA	#N/A	#N/A	#N/A	0.181145	mRNA_up	mRNA_up
SMED30022981	TUBA1C	Tubulin alpha-1C chain OS=Homo sapiens OX=9606 GN=TUBA1C PE=1 SV=1 Q9BQE3 TBA1C_HUMAN 1.39E-47	#N/A	1.54967	0.0430524	NA	0.0515894	0.966304	0.966304	-0.190092	mRNA_up	mRNA_up
SMED30033383	TTBK1	Tau-tubulin kinase 1 OS=Homo sapiens OX=9606 GN=TTBK1 PE=1 SV=2 Q5TCY1 TTBK1_HUMAN 3.81E-135	#N/A	1.4981	0.200446	NA	#N/A	#N/A	#N/A	-0.625616	mRNA_up	mRNA_up
SMED30004829	HTR1A	5-hydroxytryptamine receptor 1A OS=Homo sapiens OX=9606 GN=HTR1A PE=1 SV=3 P08908 5HT1A_HUMAN 1.06E-46	#N/A	1.40532	0.136495	NA	1.20013	0.493506	0.493506	-0.525168	mRNA_up	mRNA_up
SMED30001398	0	0	#N/A	1.35249	0.0314968	NA	0.0932024	0.759406	0.759406	-0.798717	mRNA_up	mRNA_up
SMED30023284	0	0	#N/A	1.33043	0.489247	NA	#N/A	#N/A	#N/A	-0.259348	mRNA_up	mRNA_up
SMED30013203	0	0	#N/A	1.32191	0.474628	NA	#N/A	#N/A	#N/A	-0.610953	mRNA_up	mRNA_up
SMED30003119	UBB	Polyubiquitin-B OS=Homo sapiens OX=9606 GN=UBB PE=1 SV=1 P0CG47 UBB_HUMAN 0.00000000177	#N/A	1.32074	0.400597	NA	3.26337	0.0772608	0.0772608	0.598307	mRNA_up	mRNA_up
SMED30015458	CCT4	T-complex protein 1 subunit delta OS=Homo sapiens OX=9606 GN=CCT4 PE=1 SV=4 P50991 TCPD_HUMAN 0	#N/A	1.29518	0.213601	NA	1.94982	0.251161	0.251161	0.389509	mRNA_up	mRNA_up
SMED30012182	0	0	#N/A	1.27962	0.211614	NA	0.291659	0.868653	0.868653	-0.23371	mRNA_up	mRNA_up
SMED30024691	COL4A6	Collagen alpha-6(IV) chain OS=Homo sapiens OX=9606 GN=COL4A6 PE=1 SV=3 Q14031 CO4A6_HUMAN 2.28E-147	#N/A	1.24214	0.14209	NA	0.607667	0.435397	0.435397	-0.335869	mRNA_up	mRNA_up
SMED30023743	TUBA4A	Tubulin alpha-4A chain OS=Homo sapiens OX=9606 GN=TUBA4A PE=1 SV=1 P68366 TBA4A_HUMAN 1.44E-143	#N/A	1.23317	0.103354	NA	-1.29723	0.502937	0.502937	-0.356087	mRNA_up	mRNA_up
SMED30015083	TUBA3D	Tubulin alpha-3D chain OS=Homo sapiens OX=9606 GN=TUBA3D PE=1 SV=1 P0DPH8 TBA3D_HUMAN 1.95E-148	#N/A	1.21096	0.455458	NA	-0.34167	0.919253	0.919253	0.236317	mRNA_up	mRNA_up
SMED30002013	0	0	Epidermal;Phyarnx	1.20214	0.0732782	NA	0.759351	0.43988	0.43988	0.322043	mRNA_up	mRNA_up
SMED30033364	camA	Calmodulin OS=Emericella nidulans (strain FGSC A4 / ATCC 38163 / CBS 112.46 / NRRL 194 / M139) OX=227321 GN=camA PE=3 SV=2 E=0.00000363	#N/A	1.20174	0.0334712	NA	1.83727	0.0594726	0.0594726	0.72708	mRNA_up	mRNA_up
SMED30012026	0	0	#N/A	1.17111	0.1382	NA	0.565096	0.395888	0.395888	-0.400914	mRNA_up	mRNA_up
SMED30008955	PRKACB	cAMP-dependent protein kinase catalytic subunit beta OS=Homo sapiens OX=9606 GN=PRKACB PE=1 SV=2 P22694 KAPCB_HUMAN 9.8E-111	#N/A	1.15445	0.172449	NA	-0.0204878	0.994203	0.994203	0.0836283	mRNA_up	mRNA_up
SMED30027053	TUBAL3	Tubulin alpha chain-like 3 OS=Homo sapiens OX=9606 GN=TUBAL3 PE=1 SV=2 A6NHL2 TBAL3_HUMAN 0.00000000000000275	#N/A	1.14499	0.184541	NA	#N/A	#N/A	#N/A	0.353896	mRNA_up	mRNA_up
SMED30027505	SVOPL	Putative transporter SVOPL OS=Homo sapiens OX=9606 GN=SVOPL PE=2 SV=2 Q8N434 SVOPL_HUMAN 2.36E-60	#N/A	1.13859	0.130744	NA	0.234209	0.901729	0.901729	0.319487	mRNA_up	mRNA_up
SMED30034582	FOXA3	Hepatocyte nuclear factor 3-gamma OS=Homo sapiens OX=9606 GN=FOXA3 PE=1 SV=2 P55318 FOXA3_HUMAN 3.09E-31	#N/A	1.13515	0.214337	NA	#N/A	#N/A	#N/A	-0.269485	mRNA_up	mRNA_up
SMED30021384	0	0	#N/A	1.1054	0.0609755	NA	0.809744	0.664326	0.664326	-0.451344	mRNA_up	mRNA_up
SMED30034586	0	GCR108 (trembl:A0A193KUM7:5.01e-255) ; GCR108 (gcr108) (ncbi:KX018910.1)	#N/A	1.09285	0.247049	NA	#N/A	#N/A	#N/A	-0.19856	mRNA_up	mRNA_up
SMED30002396	0	0	#N/A	1.08429	0.249287	NA	#N/A	#N/A	#N/A	-0.493392	mRNA_up	mRNA_up
SMED30033239	0	0	#N/A	1.08357	0.116592	NA	-0.858029	0.598944	0.598944	-0.521026	mRNA_up	mRNA_up
SMED30003221	0	0	#N/A	1.0832	0.189832	NA	0.127162	0.913881	0.913881	-0.486725	mRNA_up	mRNA_up
SMED30004533	0	0	#N/A	1.07114	0.245917	NA	0.958553	0.586288	0.586288	-0.454356	mRNA_up	mRNA_up
SMED30017469	CCDC40	Coiled-coil domain-containing protein 40 OS=Homo sapiens OX=9606 GN=CCDC40 PE=2 SV=2 Q4G0X9 CCD40_HUMAN 1.39E-119	#N/A	1.07094	0.0739918	NA	0.760879	0.764423	0.764423	-0.618218	mRNA_up	mRNA_up
SMED30019646	0	0	#N/A	1.05874	0.196089	NA	-0.212225	0.870308	0.870308	-0.545247	mRNA_up	mRNA_up
SMED30004223	KLF4	Krueppel-like factor 4 OS=Homo sapiens OX=9606 GN=KLF4 PE=1 SV=3 O43474 KLF4_HUMAN 1.02E-25	#N/A	1.05244	0.0822769	NA	1.56224	0.0685408	0.0685408	0.353369	mRNA_up	mRNA_up
SMED30006443	0	0	#N/A	1.0178	0.382997	NA	#N/A	#N/A	#N/A	-0.468907	mRNA_up	mRNA_up
SMED30022682	KIFC3	Kinesin-like protein KIFC3 OS=Homo sapiens OX=9606 GN=KIFC3 PE=1 SV=4 Q9BVG8 KIFC3_HUMAN 2.18E-30	#N/A	1.0114	0.404174	NA	#N/A	#N/A	#N/A	-0.276992	mRNA_up	mRNA_up
SMED30007518	PIH1D1	PIH1 domain-containing protein 1 OS=Homo sapiens OX=9606 GN=PIH1D1 PE=1 SV=1 Q9NWS0 PIHD1_HUMAN 1.32E-45	Neural;Cathepsin+ cell	1.01097	0.450139	NA	#N/A	#N/A	#N/A	0.766118	mRNA_up	mRNA_up
SMED30016864	MFSD8	Major facilitator superfamily domain-containing protein 8 OS=Homo sapiens OX=9606 GN=MFSD8 PE=1 SV=1 Q8NHS3 MFSD8_HUMAN 2.08E-32	#N/A	1.00885	0.192868	NA	1.63294	0.367616	0.367616	0.0100139	mRNA_up	mRNA_up
SMED30031148	EIF5	Eukaryotic translation initiation factor 5 OS=Homo sapiens OX=9606 GN=EIF5 PE=1 SV=2 P55010 IF5_HUMAN 7.6E-75	#N/A	0.999536	1.8e-14	2.2e-11	0.894398	4.42778e-18	4.42778e-18	0.0728525	no change	mRNA_up
SMED30003335	LIPF	Gastric triacylglycerol lipase OS=Homo sapiens OX=9606 GN=LIPF PE=1 SV=1 P07098 LIPG_HUMAN 3.53E-118	Cathepsin+ cell	0.806679	3.74e-08	1.69e-05	0.308867	0.0015257	0.0015257	-0.330536	no change	mRNA_up
SMED30013183	RTP3	Receptor-transporting protein 3 OS=Homo sapiens OX=9606 GN=RTP3 PE=1 SV=1 Q9BQQ7 RTP3_HUMAN 0.00000129	Epidermal;Phyarnx	0.937286	3.6e-07	0.000129253	0.960999	0.000301576	0.000301576	0.209385	no change	mRNA_up
SMED30020266	0	0	#N/A	0.9287	5.46e-07	0.000177647	0.439302	0.0283938	0.0283938	-0.329614	no change	mRNA_up
SMED30019513	ANKZF1	Ankyrin repeat and zinc finger domain-containing protein 1 OS=Homo sapiens OX=9606 GN=ANKZF1 PE=1 SV=1 Q9H8Y5 ANKZ1_HUMAN 1.48E-37	Neural	0.831354	6.59e-07	0.000206249	0.738845	6.59062e-06	6.59062e-06	0.0918168	no change	mRNA_up
SMED30021344	0	0	Epidermal	0.811457	1.51e-06	0.00042812	0.253578	0.146025	0.146025	-0.388112	no change	mRNA_up
SMED30013241	DYNLL1	Dynein light chain 1, cytoplasmic OS=Homo sapiens OX=9606 GN=DYNLL1 PE=1 SV=1 P63167 DYL1_HUMAN 0.000000000171	Epidermal;Phyarnx;Protonephridia	0.834428	3.3e-06	0.000822018	0.141561	0.267846	0.267846	-0.502573	no change	mRNA_up
SMED30005874	0	0	Phyarnx;Neural	0.952603	1.51e-05	0.0031173	0.61366	0.142845	0.142845	-0.234011	no change	mRNA_up
SMED30009731	0	0	Epidermal	0.936847	2.63e-05	0.005093	0.962269	1.0017e-05	1.0017e-05	0.176241	no change	mRNA_up
SMED30023241	WFIKKN2	WAP, Kazal, immunoglobulin, Kunitz and NTR domain-containing protein 2 OS=Homo sapiens OX=9606 GN=WFIKKN2 PE=1 SV=1 Q8TEU8 WFKN2_HUMAN 0.000000000379	#N/A	0.984875	3.42e-05	0.0059684	0.176066	0.38517	0.38517	-0.603803	no change	mRNA_up
SMED30016916	0	0	#N/A	0.894557	6.38e-05	0.0089613	0.986035	0.0248761	0.0248761	0.470892	no change	mRNA_up
SMED30002834	0	0	Epidermal	0.968247	7.53e-05	0.00977132	-0.0450828	0.897251	0.897251	-0.791632	no change	mRNA_up
SMED30026063	TRAF2	TNF receptor-associated factor 2 OS=Homo sapiens OX=9606 GN=TRAF2 PE=1 SV=2 Q12933 TRAF2_HUMAN 5.37E-19	Phyarnx	0.929362	0.000104396	0.0126605	0.415549	0.521691	0.521691	0.151355	no change	mRNA_up
SMED30034647	WFIKKN2	WAP, Kazal, immunoglobulin, Kunitz and NTR domain-containing protein 2 OS=Homo sapiens OX=9606 GN=WFIKKN2 PE=1 SV=1 Q8TEU8 WFKN2_HUMAN 0.000000000000303	#N/A	0.943453	0.000110501	0.012718	1.35605	4.96561e-05	4.96561e-05	0.746303	no change	mRNA_up
SMED30033452	0	0	#N/A	0.888582	0.00013275	0.0143323	0.391628	0.00521443	0.00521443	-0.279308	no change	mRNA_up
SMED30015947	0	0	#N/A	0.871501	0.000160516	0.0165957	0.259629	0.544847	0.544847	-0.28057	no change	mRNA_up
SMED30004922	0	0	#N/A	0.954932	0.000171756	0.0172953	0.44354	0.0140678	0.0140678	-0.301045	no change	mRNA_up
SMED30011233	0	0	#N/A	0.877009	0.000170479	0.0172953	0.246302	0.317803	0.317803	-0.412804	no change	mRNA_up
SMED30001660	RASEF	Ras and EF-hand domain-containing protein OS=Homo sapiens OX=9606 GN=RASEF PE=1 SV=1 Q8IZ41 RASEF_HUMAN 1.08E-56	Parapharyngeal	0.802179	0.000274659	0.0234324	0.534543	0.00038993	0.00038993	-0.0979932	no change	mRNA_up
SMED30006230	SPA17	Sperm surface protein Sp17 OS=Homo sapiens OX=9606 GN=SPA17 PE=1 SV=1 Q15506 SP17_HUMAN 8.28E-30	Neural;Epidermal;Phyarnx;Protonephridia	0.809068	0.000302962	0.0251438	0.0494015	0.810221	0.810221	-0.586349	no change	mRNA_up
SMED30027739	0	0	Parapharyngeal	0.904332	0.000325268	0.0266327	0.00450329	0.99002	0.99002	-0.692031	no change	mRNA_up
SMED30026537	0	0	Cathepsin+ cell	0.966732	0.000495404	0.0372265	0.446106	0.303304	0.303304	-0.427359	no change	mRNA_up
SMED30004306	0	0	#N/A	0.933193	0.000509842	0.037594	0.870657	0.0155999	0.0155999	0.030664	no change	mRNA_up
SMED30024919	0	0	#N/A	0.991709	0.000634755	0.0432626	0.885829	0.0323862	0.0323862	0.0434649	no change	mRNA_up
SMED30000802	0	0	#N/A	0.98851	0.000670402	0.044939	0.589057	0.207113	0.207113	-0.0853915	no change	mRNA_up
SMED30001140	RRP15	RRP15-like protein OS=Homo sapiens OX=9606 GN=RRP15 PE=1 SV=2 Q9Y3B9 RRP15_HUMAN 0.0000000000307	Neoblast	0.855895	0.000760818	0.0485968	0.708535	0.305912	0.305912	0.180752	no change	mRNA_up
SMED30009978	0	0	#N/A	0.921336	0.000775232	0.0492595	0.139763	0.39142	0.39142	-0.474442	no change	mRNA_up
SMED30020786	0	0	#N/A	0.929116	0.000914531	0.0569249	0.50589	0.0305314	0.0305314	-0.17402	no change	mRNA_up
SMED30034126	0	0	#N/A	0.898612	0.000955749	0.0585937	0.294841	0.156783	0.156783	-0.33881	no change	mRNA_up
SMED30007867	OTOF	Otoferlin OS=Homo sapiens OX=9606 GN=OTOF PE=1 SV=3 Q9HC10 OTOF_HUMAN 0	Phyarnx;Protonephridia	0.804871	0.00125414	0.0714855	0.357528	0.0731929	0.0731929	-0.216307	no change	mRNA_up
SMED30026393	WFIKKN2	WAP, Kazal, immunoglobulin, Kunitz and NTR domain-containing protein 2 OS=Homo sapiens OX=9606 GN=WFIKKN2 PE=1 SV=1 Q8TEU8 WFKN2_HUMAN 0.00000000000000274	#N/A	0.838416	0.00149664	0.0787029	0.542677	1.53577e-05	1.53577e-05	-0.0338265	no change	mRNA_up
SMED30019745	MPEG1	Macrophage-expressed gene 1 protein OS=Homo sapiens OX=9606 GN=MPEG1 PE=2 SV=1 Q2M385 MPEG1_HUMAN 3.76E-117	Intestine	0.80538	0.00258194	0.11287	0.0906571	0.864205	0.864205	-0.477744	no change	mRNA_up
SMED30013562	0	0	#N/A	0.833877	0.00344852	0.136473	0.418517	0.297071	0.297071	-0.090774	no change	mRNA_up
SMED30034941	0	0	Neural;Cathepsin+ cell	0.948987	0.00358281	0.140097	0.271887	0.396801	0.396801	-0.494966	no change	mRNA_up
SMED30015955	GAS8	Dynein regulatory complex subunit 4 OS=Homo sapiens OX=9606 GN=GAS8 PE=1 SV=1 O95995 DRC4_HUMAN 0	Neural;Epidermal;Phyarnx;Protonephridia	0.817883	0.0036779	0.141622	0.14553	0.390989	0.390989	-0.469504	no change	mRNA_up
SMED30010483	UBB	Polyubiquitin-B OS=Homo sapiens OX=9606 GN=UBB PE=1 SV=1 P0CG47 UBB_HUMAN 6.84E-31	#N/A	0.931211	0.00414746	0.151949	0.454524	0.240139	0.240139	-0.382617	no change	mRNA_up
SMED30006806	0	0	#N/A	0.820177	0.00445656	0.159912	0.126378	0.810795	0.810795	-0.230953	no change	mRNA_up
SMED30029006	LITAFD	LITAF domain-containing protein OS=Homo sapiens OX=9606 GN=LITAFD PE=5 SV=1 A0A1B0GVX0 LITAD_HUMAN 0.00000000000199	Epidermal	0.813225	0.00488429	0.170397	-0.0533715	0.889031	0.889031	-0.715324	no change	mRNA_up
SMED30009462	0	0	#N/A	0.891605	0.00495879	0.171867	0.213038	0.738724	0.738724	-0.453936	no change	mRNA_up
SMED30028217	0	0	#N/A	0.852789	0.00764184	0.22574	0.305804	0.343335	0.343335	-0.31502	no change	mRNA_up
SMED30012973	0	0	Phyarnx	0.85117	0.00854879	0.245401	0.31992	0.519467	0.519467	-0.479328	no change	mRNA_up
SMED30029430	0	0	#N/A	0.871914	0.00984124	0.271023	0.414621	0.214965	0.214965	-0.226034	no change	mRNA_up
SMED30014081	UBE2D4	Ubiquitin-conjugating enzyme E2 D4 OS=Homo sapiens OX=9606 GN=UBE2D4 PE=1 SV=1 Q9Y2X8 UB2D4_HUMAN 0.00000000000000426	Cathepsin+ cell	0.920971	0.0103597	0.276463	-0.554533	0.589595	0.589595	-0.746898	no change	mRNA_up
SMED30003603	0	0	Protonephridia	0.961303	0.0106783	0.281607	0.0455234	0.944498	0.944498	-0.268759	no change	mRNA_up
SMED30006188	ANKRD16	Ankyrin repeat domain-containing protein 16 OS=Homo sapiens OX=9606 GN=ANKRD16 PE=1 SV=1 Q6P6B7 ANR16_HUMAN 1.98E-33	#N/A	0.964711	0.0177388	0.363356	0.616281	0.564769	0.564769	0.183568	no change	mRNA_up
SMED30035908	0	0	Neural;Epidermal;Phyarnx	0.906905	0.0181756	0.365065	0.695402	0.241222	0.241222	-0.015422	no change	mRNA_up
SMED30024325	0	0	#N/A	0.857084	0.0217876	0.399057	-0.137473	0.731326	0.731326	-0.689337	no change	mRNA_up
SMED30014142	HSPB11	Intraflagellar transport protein 25 homolog OS=Homo sapiens OX=9606 GN=HSPB11 PE=1 SV=1 Q9Y547 IFT25_HUMAN 7.36E-37	#N/A	0.942217	0.0229032	0.406299	0.398466	0.682337	0.682337	-0.417598	no change	mRNA_up
SMED30014046	0	0	Epidermal	0.856268	0.031571	0.456899	0.0611628	0.907277	0.907277	-0.267922	no change	mRNA_up
SMED30030952	LITAF	Lipopolysaccharide-induced tumor necrosis factor-alpha factor OS=Homo sapiens OX=9606 GN=LITAF PE=1 SV=2 Q99732 LITAF_HUMAN 0.0000000000188	Epidermal	0.901672	0.032173	0.459077	-0.599176	0.591653	0.591653	-0.789266	no change	mRNA_up
SMED30035032	PLA2G2A	Phospholipase A2, membrane associated OS=Homo sapiens OX=9606 GN=PLA2G2A PE=1 SV=2 P14555 PA2GA_HUMAN 0.00000000000000558	Parapharyngeal	0.808221	0.0343187	0.470447	0.013575	0.989258	0.989258	-0.219785	no change	mRNA_up
SMED30021202	COL7A1	Collagen alpha-1(VII) chain OS=Homo sapiens OX=9606 GN=COL7A1 PE=1 SV=2 Q02388 CO7A1_HUMAN 0.000000000000201	Neural	0.948557	0.0480998	0.526766	0.668326	0.157438	0.157438	-0.031257	no change	mRNA_up
SMED30014535	0	0	#N/A	0.861796	0.0579613	0.566846	0.250481	0.610826	0.610826	-0.378269	no change	mRNA_up
SMED30020397	WFIKKN2	WAP, Kazal, immunoglobulin, Kunitz and NTR domain-containing protein 2 OS=Homo sapiens OX=9606 GN=WFIKKN2 PE=1 SV=1 Q8TEU8 WFKN2_HUMAN 4.25E-19	Epidermal	0.945942	0.0602554	0.575658	0.0155994	0.985976	0.985976	-0.125126	no change	mRNA_up
SMED30015704	HOXA9	Homeobox protein Hox-A9 OS=Homo sapiens OX=9606 GN=HOXA9 PE=1 SV=4 P31269 HXA9_HUMAN 3.63E-19	Muscle;Neural;Epidermal	0.891854	0.0623104	0.586564	0.684356	0.131276	0.131276	0.224579	no change	mRNA_up
SMED30010552	0	0	#N/A	0.859108	0.0631395	0.58779	0.144768	0.931111	0.931111	-0.610725	no change	mRNA_up
SMED30009277	0	0	Neural;Cathepsin+ cell;Epidermal;Protonephridia;Phyarnx	0.811265	0.0636979	0.58779	0.27048	0.000601849	0.000601849	-0.308572	no change	mRNA_up
SMED30026197	DHRS11	Dehydrogenase/reductase SDR family member 11 OS=Homo sapiens OX=9606 GN=DHRS11 PE=1 SV=1 Q6UWP2 DHR11_HUMAN 1.76E-77	#N/A	0.827196	0.0701539	0.606575	0.966613	0.397658	0.397658	0.0182779	no change	mRNA_up
SMED30027621	0	0	#N/A	0.886443	0.0767695	0.621154	-0.420886	0.709281	0.709281	-0.22187	no change	mRNA_up
SMED30001870	0	0	Neural;Epidermal;Protonephridia	0.967277	0.182902	0.802989	0.575896	0.00192489	0.00192489	0.109223	no change	mRNA_up
SMED30019895	TUBA1B	Tubulin alpha-1B chain OS=Homo sapiens OX=9606 GN=TUBA1B PE=1 SV=1 P68363 TBA1B_HUMAN 0	#N/A	0.992861	0.384665	NA	0.855178	0.70012	0.70012	-0.548377	no change	mRNA_up
SMED30002377	MEOX1	Homeobox protein MOX-1 OS=Homo sapiens OX=9606 GN=MEOX1 PE=1 SV=1 P50221 MEOX1_HUMAN 1.37E-27	Muscle;Neural;Epidermal	0.96208	0.0617609	NA	0.889771	0.253073	0.253073	0.345654	no change	mRNA_up
SMED30008665	ADORA2A	Adenosine receptor A2a OS=Homo sapiens OX=9606 GN=ADORA2A PE=1 SV=2 P29274 AA2AR_HUMAN 0.000000399	#N/A	0.957788	0.0630742	NA	0.451908	0.795263	0.795263	-0.777254	no change	mRNA_up
SMED30006602	0	0	#N/A	0.954877	0.18505	NA	2.50204	0.162457	0.162457	0.569179	no change	mRNA_up
SMED30031949	0	0	#N/A	0.922981	0.325687	NA	#N/A	#N/A	#N/A	0.52453	no change	mRNA_up
SMED30024796	0	0	#N/A	0.910855	0.416569	NA	1.46901	0.234807	0.234807	0.523362	no change	mRNA_up
SMED30008141	GUCY1B2	Guanylate cyclase soluble subunit beta-2 OS=Homo sapiens OX=9606 GN=GUCY1B2 PE=5 SV=2 O75343 GCYB2_HUMAN 0.000000000000199	#N/A	0.910414	0.234913	NA	#N/A	#N/A	#N/A	-0.273072	no change	mRNA_up
SMED30024237	0	0	#N/A	0.894707	0.277924	NA	#N/A	#N/A	#N/A	-0.187085	no change	mRNA_up
SMED30000939	0	0	#N/A	0.893056	0.191638	NA	-0.280981	0.897247	0.897247	-0.400288	no change	mRNA_up
SMED30024573	0	0	#N/A	0.866882	0.262811	NA	1.03972	0.601617	0.601617	-0.193004	no change	mRNA_up
SMED30003614	SPCC4F11.04c	Inositol phosphoceramide mannosyltransferase 2 OS=Schizosaccharomyces pombe (strain 972 / ATCC 24843) OX=284812 GN=SPCC4F11.04c PE=3 SV=1 E=3.93E-23	#N/A	0.863132	0.228625	NA	0.726184	0.758215	0.758215	0.0750868	no change	mRNA_up
SMED30019372	0	0	#N/A	0.856091	0.264835	NA	#N/A	#N/A	#N/A	-0.0412472	no change	mRNA_up
SMED30000184	NME5	Nucleoside diphosphate kinase homolog 5 OS=Homo sapiens OX=9606 GN=NME5 PE=1 SV=1 P56597 NDK5_HUMAN 1.7E-90	Neural;Epidermal;Phyarnx	0.823523	0.465832	NA	0.392791	0.785712	0.785712	-0.653996	no change	mRNA_up
SMED30005727	KCNC4	Potassium voltage-gated channel subfamily C member 4 OS=Homo sapiens OX=9606 GN=KCNC4 PE=1 SV=2 Q03721 KCNC4_HUMAN 0.0000000000759	#N/A	0.813948	0.579949	NA	#N/A	#N/A	#N/A	-0.120286	no change	mRNA_up
SMED30035684	0	0	Neural	0.813424	0.222675	NA	0.991603	0.221443	0.221443	0.035354	no change	mRNA_up
SMED30014495	GHITM	Growth hormone-inducible transmembrane protein OS=Homo sapiens OX=9606 GN=GHITM PE=1 SV=2 Q9H3K2 GHITM_HUMAN 0.0000000000000194	#N/A	0.810298	0.351461	NA	0.605632	0.657945	0.657945	-0.59594	no change	mRNA_up
SMED30008502	0	0	#N/A	0.80342	0.29895	NA	#N/A	#N/A	#N/A	-0.448607	no change	mRNA_up
SMED30009787	LAMA1	Laminin subunit alpha-1 OS=Homo sapiens OX=9606 GN=LAMA1 PE=1 SV=2 P25391 LAMA1_HUMAN 0	Neural;Muscle;Phyarnx;Intestine	-0.737384	5.53e-07	0.000177647	-0.601955	2.21632e-06	2.21632e-06	0.304917	no change	no change
SMED30021960	ENPEP	Glutamyl aminopeptidase OS=Homo sapiens OX=9606 GN=ENPEP PE=1 SV=3 Q07075 AMPE_HUMAN 2.79E-80	Intestine;Protonephridia;Phyarnx	-0.652771	8.16e-07	0.000248787	-0.567383	2.26367e-07	2.26367e-07	0.266254	no change	no change
SMED30019930	MMP13	Collagenase 3 OS=Homo sapiens OX=9606 GN=MMP13 PE=1 SV=1 P45452 MMP13_HUMAN 2.65E-35	#N/A	0.610411	2.03e-06	0.000550368	0.291426	1.70118e-05	1.70118e-05	-0.140474	no change	no change
SMED30032299	ABCG2	ATP-binding cassette sub-family G member 2 OS=Homo sapiens OX=9606 GN=ABCG2 PE=1 SV=3 Q9UNQ0 ABCG2_HUMAN 9.29E-77	Intestine	-0.785906	3.14e-06	0.000797822	-1.58753	3.67203e-08	3.67203e-08	-0.712185	no change	no change
SMED30003191	0	0	#N/A	0.64779	3.61e-06	0.000881568	0.214531	0.00307771	0.00307771	-0.251592	no change	no change
SMED30008655	TUBA3D	Tubulin alpha-3D chain OS=Homo sapiens OX=9606 GN=TUBA3D PE=1 SV=1 P0DPH8 TBA3D_HUMAN 0	Neural;Muscle	-0.656844	8.36e-06	0.00188924	-0.751153	8.93106e-10	8.93106e-10	0.0736513	no change	no change
SMED30021235	TUBA1A	Tubulin alpha-1A chain OS=Homo sapiens OX=9606 GN=TUBA1A PE=1 SV=1 Q71U36 TBA1A_HUMAN 0	Intestine;Cathepsin+ cell	-0.682524	1.04e-05	0.00226096	-0.838659	4.7366e-19	4.7366e-19	0.0314922	no change	no change
SMED30005126	ASTL	Astacin-like metalloendopeptidase OS=Homo sapiens OX=9606 GN=ASTL PE=1 SV=4 Q6HA08 ASTL_HUMAN 1.47E-18	#N/A	0.687214	1.45e-05	0.00307237	0.407088	0.00317676	0.00317676	-0.0887586	no change	no change
SMED30021380	0	0	#N/A	0.670123	2.29e-05	0.00450544	0.360618	0.000561705	0.000561705	-0.130707	no change	no change
SMED30023096	0	0	#N/A	0.755271	2.79e-05	0.00531912	0.387824	0.000117272	0.000117272	-0.167946	no change	no change
SMED30009565	0	Ig-like domain-containing protein (trembl:A0A5K4F3I6:3.06e-30) ; NA (ncbi:AY068864.1)	Muscle	-0.576012	3.03e-05	0.00568811	-0.20029	0.00112597	0.00112597	0.556347	no change	no change
SMED30014546	HPD	4-hydroxyphenylpyruvate dioxygenase OS=Homo sapiens OX=9606 GN=HPD PE=1 SV=2 P32754 HPPD_HUMAN 1.09E-175	Cathepsin+ cell	0.613685	3.16e-05	0.00584993	0.258518	0.0211639	0.0211639	-0.171406	no change	no change
SMED30009546	0	0	Phyarnx;Neural	0.682495	3.52e-05	0.00604208	0.321615	0.0115072	0.0115072	-0.167933	no change	no change
SMED30003470	0	0	#N/A	0.628077	3.88e-05	0.00649045	0.104231	0.302295	0.302295	-0.338702	no change	no change
SMED30018052	COL6A6	Collagen alpha-6(VI) chain OS=Homo sapiens OX=9606 GN=COL6A6 PE=1 SV=2 A6NMZ7 CO6A6_HUMAN 2.95E-64	#N/A	0.557576	4.05e-05	0.00668059	0.335329	0.000221745	0.000221745	-0.0451344	no change	no change
SMED30026933	0	0	#N/A	0.758496	4.81e-05	0.0074321	0.0133818	0.936857	0.936857	-0.589206	no change	no change
SMED30020480	0	0	#N/A	0.643965	4.78e-05	0.0074321	0.200533	0.0233889	0.0233889	-0.254527	no change	no change
SMED30004216	DPYD	Dihydropyrimidine dehydrogenase [NADP(+)] OS=Homo sapiens OX=9606 GN=DPYD PE=1 SV=2 Q12882 DPYD_HUMAN 0	Intestine;Cathepsin+ cell	-0.610707	5.55e-05	0.00835218	-0.548757	3.20756e-06	3.20756e-06	0.250301	no change	no change
SMED30024716	0	Fucolectin-6 (sprot:Q9I926:7.29e-11)	#N/A	0.639181	6.09e-05	0.00884521	0.55713	3.46993e-05	3.46993e-05	0.0931315	no change	no change
SMED30030948	THRA	Thyroid hormone receptor alpha OS=Homo sapiens OX=9606 GN=THRA PE=1 SV=1 P10827 THA_HUMAN 2.67E-37	Muscle;Phyarnx;Protonephridia	-0.723009	6.38e-05	0.0089613	-0.568459	0.0370846	0.0370846	0.380536	no change	no change
SMED30010528	0	0	Cathepsin+ cell;Epidermal;Intestine	-0.588217	6.71e-05	0.00919653	-0.733998	2.36435e-07	2.36435e-07	0.0326658	no change	no change
SMED30013245	0	0	#N/A	0.782223	7.04e-05	0.0093082	0.000216325	0.999549	0.999549	-0.576168	no change	no change
SMED30014570	0	0	#N/A	0.707328	6.91e-05	0.0093082	0.17578	0.337959	0.337959	-0.361829	no change	no change
SMED30026378	CPA2	Carboxypeptidase A2 OS=Homo sapiens OX=9606 GN=CPA2 PE=1 SV=3 P48052 CBPA2_HUMAN 2.15E-73	#N/A	0.610501	7.01e-05	0.0093082	0.0839644	0.453006	0.453006	-0.332883	no change	no change
SMED30030027	BMP1	Bone morphogenetic protein 1 OS=Homo sapiens OX=9606 GN=BMP1 PE=1 SV=2 P13497 BMP1_HUMAN 1.15E-22	Intestine	0.606244	7.1e-05	0.0093082	0.270697	0.0150168	0.0150168	-0.159332	no change	no change
SMED30010228	ASTL	Astacin-like metalloendopeptidase OS=Homo sapiens OX=9606 GN=ASTL PE=1 SV=4 Q6HA08 ASTL_HUMAN 2.22E-20	#N/A	0.624033	7.74e-05	0.00994265	0.274211	0.00569751	0.00569751	-0.158569	no change	no change
SMED30019227	HPN	Serine protease hepsin OS=Homo sapiens OX=9606 GN=HPN PE=1 SV=1 P05981 HEPS_HUMAN 1.49E-52	#N/A	0.593342	9.41e-05	0.0117086	0.365314	0.00323177	0.00323177	-0.0475358	no change	no change
SMED30008893	FBN2	Fibrillin-2 OS=Homo sapiens OX=9606 GN=FBN2 PE=1 SV=3 P35556 FBN2_HUMAN 5.64E-35	Cathepsin+ cell	0.527478	0.00010688	0.0126605	0.274288	0.000166416	0.000166416	-0.0810314	no change	no change
SMED30003102	DENND3	DENN domain-containing protein 3 OS=Homo sapiens OX=9606 GN=DENND3 PE=1 SV=2 A2RUS2 DEND3_HUMAN 7.81E-20	Intestine	-0.607262	0.000106888	0.0126605	-0.675615	3.81245e-05	3.81245e-05	0.118595	no change	no change
SMED30022639	0	0	#N/A	0.601255	0.000108944	0.012718	0.137657	0.134501	0.134501	-0.274928	no change	no change
SMED30035592	MIB1	E3 ubiquitin-protein ligase MIB1 OS=Homo sapiens OX=9606 GN=MIB1 PE=1 SV=1 Q86YT6 MIB1_HUMAN 6.6E-76	Epidermal;Phyarnx	0.531103	0.000109713	0.012718	0.301062	0.0112475	0.0112475	-0.0500524	no change	no change
SMED30002916	SQSTM1	Sequestosome-1 OS=Homo sapiens OX=9606 GN=SQSTM1 PE=1 SV=1 Q13501 SQSTM_HUMAN 0.0000000847	Cathepsin+ cell	0.692599	0.000114337	0.0130365	0.454391	0.0568197	0.0568197	-0.0734177	no change	no change
SMED30012591	0	0	#N/A	0.532833	0.000118407	0.0133756	0.249523	0.00304079	0.00304079	-0.105782	no change	no change
SMED30028144	PFAS	Phosphoribosylformylglycinamidine synthase OS=Homo sapiens OX=9606 GN=PFAS PE=1 SV=4 O15067 PUR4_HUMAN 0	Muscle	-0.540876	0.000128465	0.0142479	-0.196129	0.198358	0.198358	0.524847	no change	no change
SMED30030446	0	0	#N/A	0.667805	0.000145267	0.0154109	0.485045	0.00567137	0.00567137	0.0064448	no change	no change
SMED30002510	UROC1	Urocanate hydratase OS=Homo sapiens OX=9606 GN=UROC1 PE=1 SV=1 Q96N76 HUTU_HUMAN 0	Intestine	-0.599169	0.000156586	0.0164685	-0.833054	1.39104e-09	1.39104e-09	-0.0418433	no change	no change
SMED30012932	0	0	Muscle	0.501001	0.000159988	0.0165957	0.236238	0.00938806	0.00938806	-0.0829867	no change	no change
SMED30017487	ABCG2	ATP-binding cassette sub-family G member 2 OS=Homo sapiens OX=9606 GN=ABCG2 PE=1 SV=3 Q9UNQ0 ABCG2_HUMAN 9.83E-79	Intestine	-0.755436	0.000172953	0.0172953	-1.0481	9.33351e-06	9.33351e-06	-0.0783867	no change	no change
SMED30033050	0	0	#N/A	0.754605	0.000181177	0.0178255	0.461337	0.210465	0.210465	-0.0881915	no change	no change
SMED30032098	GRWD1	Glutamate-rich WD repeat-containing protein 1 OS=Homo sapiens OX=9606 GN=GRWD1 PE=1 SV=1 Q9BQ67 GRWD1_HUMAN 1.82E-103	#N/A	0.655185	0.000188548	0.0184023	1.0844	0.00138279	0.00138279	0.665045	no change	no change
SMED30026271	MRC1	Macrophage mannose receptor 1 OS=Homo sapiens OX=9606 GN=MRC1 PE=1 SV=1 P22897 MRC1_HUMAN 1.57E-17	#N/A	0.560734	0.000191205	0.0185135	0.377927	8.90841e-05	8.90841e-05	-0.0114373	no change	no change
SMED30015703	IQCD	Dynein regulatory complex protein 10 OS=Homo sapiens OX=9606 GN=IQCD PE=2 SV=2 Q96DY2 DRC10_HUMAN 7.45E-45	Neural;Epidermal;Phyarnx;Protonephridia	0.70242	0.000208319	0.0197015	0.00950911	0.974988	0.974988	-0.470844	no change	no change
SMED30028789	LMNA	Prelamin-A/C OS=Homo sapiens OX=9606 GN=LMNA PE=1 SV=1 P02545 LMNA_HUMAN 1.74E-43	Epidermal	0.683124	0.000211957	0.0197395	0.521019	0.0509359	0.0509359	-0.0761835	no change	no change
SMED30014263	MMP25	Matrix metalloproteinase-25 OS=Homo sapiens OX=9606 GN=MMP25 PE=1 SV=1 Q9NPA2 MMP25_HUMAN 1.72E-70	Cathepsin+ cell	0.543749	0.000210391	0.0197395	0.0800422	0.515746	0.515746	-0.287303	no change	no change
SMED30035725	BHMT	Betaine--homocysteine S-methyltransferase 1 OS=Homo sapiens OX=9606 GN=BHMT PE=1 SV=2 Q93088 BHMT1_HUMAN 2.39E-95	Cathepsin+ cell;Intestine	0.587979	0.000226195	0.0207487	0.402596	0.00956331	0.00956331	-0.031177	no change	no change
SMED30026646	DYNLL2	Dynein light chain 2, cytoplasmic OS=Homo sapiens OX=9606 GN=DYNLL2 PE=1 SV=1 Q96FJ2 DYL2_HUMAN 0.0000000000065	Epidermal;Phyarnx;Protonephridia	0.70641	0.000238641	0.0214082	-0.225491	0.07961	0.07961	-0.762366	no change	no change
SMED30031044	PCSK1	Neuroendocrine convertase 1 OS=Homo sapiens OX=9606 GN=PCSK1 PE=1 SV=2 P29120 NEC1_HUMAN 5.43E-177	#N/A	0.6695	0.000238648	0.0214082	0.269663	0.278395	0.278395	-0.261002	no change	no change
SMED30004124	YWHAZ	14-3-3 protein zeta/delta OS=Homo sapiens OX=9606 GN=YWHAZ PE=1 SV=1 P63104 1433Z_HUMAN 1.07E-116	Neural;Muscle;Parapharyngeal;Cathepsin+ cell;Protonephridia	0.588034	0.000244559	0.0217782	0.322271	1.17972e-07	1.17972e-07	-0.0760634	no change	no change
SMED30029873	EGR1	Early growth response protein 1 OS=Homo sapiens OX=9606 GN=EGR1 PE=1 SV=1 P18146 EGR1_HUMAN 2.55E-31	Epidermal	0.739083	0.000247798	0.0219068	0.813978	4.94416e-06	4.94416e-06	0.256929	no change	no change
SMED30022058	0	0	#N/A	0.682582	0.000262497	0.0229977	0.590622	0.026151	0.026151	0.097821	no change	no change
SMED30035870	UTP15	U3 small nucleolar RNA-associated protein 15 homolog OS=Homo sapiens OX=9606 GN=UTP15 PE=1 SV=3 Q8TED0 UTP15_HUMAN 3.22E-17	#N/A	0.712371	0.000271664	0.0233402	1.0906	0.0128527	0.0128527	0.721962	no change	no change
SMED30016312	LDLR	Low-density lipoprotein receptor OS=Homo sapiens OX=9606 GN=LDLR PE=1 SV=1 P01130 LDLR_HUMAN 9.52E-115	#N/A	-0.60051	0.000291937	0.024563	-0.0841386	0.751881	0.751881	0.702454	no change	no change
SMED30032182	KLK13	Kallikrein-13 OS=Homo sapiens OX=9606 GN=KLK13 PE=2 SV=1 Q9UKR3 KLK13_HUMAN 1.75E-37	#N/A	0.620318	0.000300083	0.0250754	-0.0305952	0.819217	0.819217	-0.4701	no change	no change
SMED30022437	RPA2	Replication protein A 32 kDa subunit OS=Homo sapiens OX=9606 GN=RPA2 PE=1 SV=1 P15927 RFA2_HUMAN 4.51E-25	Neoblast	0.680106	0.000334319	0.0271913	0.43885	0.115173	0.115173	-0.0534977	no change	no change
SMED30016975	HIST1H2AA	Histone H2A type 1-A OS=Homo sapiens OX=9606 GN=HIST1H2AA PE=1 SV=3 Q96QV6 H2A1A_HUMAN 1.5E-77	Neoblast;Parapharyngeal	0.60152	0.000337412	0.0272611	-0.217459	0.320253	0.320253	-0.64823	no change	no change
SMED30004057	0	0	Epidermal	0.743329	0.00036414	0.0292271	0.18104	0.552878	0.552878	-0.349288	no change	no change
SMED30034731	0	0	#N/A	0.590062	0.000367666	0.0293171	0.415019	0.00185012	0.00185012	0.0113935	no change	no change
SMED30025489	CNNM2	Metal transporter CNNM2 OS=Homo sapiens OX=9606 GN=CNNM2 PE=1 SV=2 Q9H8M5 CNNM2_HUMAN 1.16E-59	Intestine;Cathepsin+ cell	-0.607671	0.00037557	0.029753	-0.837485	0.0136517	0.0136517	-0.107436	no change	no change
SMED30013682	0	0	#N/A	0.733775	0.000378283	0.0297745	0.65372	0.00108584	0.00108584	0.0856615	no change	no change
SMED30027223	Cpa2	Carboxypeptidase A2 OS=Mus musculus OX=10090 GN=Cpa2 PE=1 SV=1 E=0.00000172	Intestine	0.664854	0.000394073	0.0306222	0.0506767	0.764239	0.764239	-0.433902	no change	no change
SMED30001767	IFRD1	Interferon-related developmental regulator 1 OS=Homo sapiens OX=9606 GN=IFRD1 PE=1 SV=4 O00458 IFRD1_HUMAN 4.09E-48	#N/A	0.548907	0.000415901	0.0321138	0.540958	0.062216	0.062216	0.237307	no change	no change
SMED30028611	ALDH8A1	2-aminomuconic semialdehyde dehydrogenase OS=Homo sapiens OX=9606 GN=ALDH8A1 PE=1 SV=1 Q9H2A2 AL8A1_HUMAN 4.82E-177	Intestine	-0.586595	0.00049737	0.0372265	-0.920254	4.20513e-08	4.20513e-08	-0.139843	no change	no change
SMED30031804	KLK13	Kallikrein-13 OS=Homo sapiens OX=9606 GN=KLK13 PE=2 SV=1 Q9UKR3 KLK13_HUMAN 1.22E-37	#N/A	0.706745	0.000511525	0.037594	0.267123	0.0283268	0.0283268	-0.256425	no change	no change
SMED30020602	CPA2	Carboxypeptidase A2 OS=Homo sapiens OX=9606 GN=CPA2 PE=1 SV=3 P48052 CBPA2_HUMAN 1.27E-73	#N/A	0.686968	0.000509289	0.037594	0.153389	0.298924	0.298924	-0.359142	no change	no change
SMED30036007	ADD3	Gamma-adducin OS=Homo sapiens OX=9606 GN=ADD3 PE=1 SV=1 Q9UEY8 ADDG_HUMAN 0.0000000000253	#N/A	-0.604588	0.000529624	0.0384608	-0.252594	0.4001	0.4001	0.557654	no change	no change
SMED30008017	MSMEG_3950	Universal stress protein MSMEG_3950/MSMEI_3859 OS=Mycobacterium smegmatis (strain ATCC 700084 / mc(2)155) OX=246196 GN=MSMEG_3950 PE=1 SV=1 E=0.000000824	Intestine	-0.703796	0.000535679	0.0386703	-0.698333	0.0534937	0.0534937	0.0846313	no change	no change
SMED30019175	NPC2	NPC intracellular cholesterol transporter 2 OS=Homo sapiens OX=9606 GN=NPC2 PE=1 SV=1 P61916 NPC2_HUMAN 1.44E-29	#N/A	0.617696	0.000566587	0.0405372	-0.109807	0.428573	0.428573	-0.545748	no change	no change
SMED30011862	0	HMG box domain-containing protein [Source:UniProtKB/TrEMBL;Acc:A0A3P7P8C9]	#N/A	-0.635676	0.000571508	0.0405372	-0.787125	3.83721e-05	3.83721e-05	0.0274477	no change	no change
SMED30025780	PLK1	Serine/threonine-protein kinase PLK1 OS=Homo sapiens OX=9606 GN=PLK1 PE=1 SV=1 P53350 PLK1_HUMAN 0	Neoblast	-0.492163	0.000606682	0.0419863	-0.411216	0.030238	0.030238	0.266476	no change	no change
SMED30035840	PLAC8L1	PLAC8-like protein 1 OS=Homo sapiens OX=9606 GN=PLAC8L1 PE=2 SV=1 A1L4L8 PL8L1_HUMAN 0.000000000149	Intestine	-0.635343	0.000606989	0.0419863	-1.04572	1.96379e-07	1.96379e-07	-0.248759	no change	no change
SMED30028565	0	0	#N/A	0.781978	0.0006262	0.0429193	0.325189	0.0658393	0.0658393	-0.223117	no change	no change
SMED30006074	0	0	Epidermal;Phyarnx;Protonephridia	0.686515	0.000646343	0.0438077	0.485024	0.00414813	0.00414813	0.00602389	no change	no change
SMED30005863	0	0	Cathepsin+ cell;Intestine	-0.590211	0.000653009	0.044015	-0.865797	1.17935e-17	1.17935e-17	-0.0930417	no change	no change
SMED30030797	0	0	Cathepsin+ cell;Intestine	-0.548667	0.000674644	0.0449763	-0.342481	0.00514785	0.00514785	0.387653	no change	no change
SMED30009805	MRC2	C-type mannose receptor 2 OS=Homo sapiens OX=9606 GN=MRC2 PE=1 SV=2 Q9UBG0 MRC2_HUMAN 3.95E-19	#N/A	0.43398	0.000695522	0.0461161	0.385447	1.73016e-06	1.73016e-06	0.133982	no change	no change
SMED30002513	HAL	Histidine ammonia-lyase OS=Homo sapiens OX=9606 GN=HAL PE=1 SV=1 P42357 HUTH_HUMAN 0	Intestine	-0.560973	0.000720823	0.0475354	-0.946553	7.11662e-12	7.11662e-12	-0.184865	no change	no change
SMED30022278	MFN2	Mitofusin-2 OS=Homo sapiens OX=9606 GN=MFN2 PE=1 SV=3 O95140 MFN2_HUMAN 7.07E-25	Epidermal;Cathepsin+ cell;Neural	0.762356	0.000740442	0.0483069	0.1337	0.622976	0.622976	-0.458561	no change	no change
SMED30010458	ZNF91	Zinc finger protein 91 OS=Homo sapiens OX=9606 GN=ZNF91 PE=2 SV=2 Q05481 ZNF91_HUMAN 3.64E-21	Neural	-0.526398	0.00074001	0.0483069	-0.293766	0.0801463	0.0801463	0.42532	no change	no change
SMED30023396	CLCA4	Calcium-activated chloride channel regulator 4 OS=Homo sapiens OX=9606 GN=CLCA4 PE=1 SV=2 Q14CN2 CLCA4_HUMAN 7.78E-28	Cathepsin+ cell	0.454178	0.000748163	0.048551	0.110232	0.160126	0.160126	-0.15913	no change	no change
SMED30030477	FKBP4	Peptidyl-prolyl cis-trans isomerase FKBP4 OS=Homo sapiens OX=9606 GN=FKBP4 PE=1 SV=3 Q02790 FKBP4_HUMAN 2.77E-122	Epidermal;Cathepsin+ cell;Neoblast	-0.532667	0.000757051	0.0485968	-0.747576	2.52658e-06	2.52658e-06	-0.0374109	no change	no change
SMED30023889	0	0	Intestine;Epidermal;Cathepsin+ cell;Muscle;Neoblast;Phyarnx	0.674114	0.000786581	0.0497217	0.394532	0.0606051	0.0606051	-0.0866	no change	no change
SMED30021042	pigC	Prodigiosin synthesizing transferase PigC OS=Serratia marcescens OX=615 GN=pigC PE=1 SV=1 E=4.51E-50	Intestine;Phyarnx	-0.458413	0.000904444	0.0565857	-0.706118	4.58585e-16	4.58585e-16	-0.0688677	no change	no change
SMED30021131	0	0	Intestine	-0.619943	0.000900364	0.0565857	-0.744057	0.0213252	0.0213252	0.0832065	no change	no change
SMED30002136	0	0	Intestine	-0.586066	0.000925202	0.0572968	-0.474031	0.003861	0.003861	0.291039	no change	no change
SMED30030540	0	0	#N/A	0.584008	0.000963438	0.0587697	0.0610528	0.59756	0.59756	-0.331763	no change	no change
SMED30009453	MUC6	Mucin-6 OS=Homo sapiens OX=9606 GN=MUC6 PE=1 SV=3 Q6W4X9 MUC6_HUMAN 0.0000000000619	#N/A	0.567755	0.000990491	0.0600381	0.565021	3.00033e-07	3.00033e-07	0.177422	no change	no change
SMED30012356	0	0	#N/A	0.492148	0.00102448	0.0613497	0.0618447	0.596166	0.596166	-0.253647	no change	no change
SMED30003353	PSMD2	26S proteasome non-ATPase regulatory subunit 2 OS=Homo sapiens OX=9606 GN=PSMD2 PE=1 SV=3 Q13200 PSMD2_HUMAN 0	#N/A	-0.460217	0.00103088	0.0613497	-0.472911	0.000463406	0.000463406	0.171813	no change	no change
SMED30020522	TFAP2D	Transcription factor AP-2-delta OS=Homo sapiens OX=9606 GN=TFAP2D PE=2 SV=1 Q7Z6R9 AP2D_HUMAN 4.65E-92	#N/A	-0.74316	0.00102797	0.0613497	-0.305408	0.486069	0.486069	0.660401	no change	no change
SMED30015406	TRAF1	TNF receptor-associated factor 1 OS=Homo sapiens OX=9606 GN=TRAF1 PE=1 SV=1 Q13077 TRAF1_HUMAN 0.0000000000165	Cathepsin+ cell	0.450337	0.00105951	0.0626613	0.273933	0.034881	0.034881	0.00617683	no change	no change
SMED30023158	FZD4	Frizzled-4 OS=Homo sapiens OX=9606 GN=FZD4 PE=1 SV=2 Q9ULV1 FZD4_HUMAN 1.42E-110	Neural	-0.611123	0.00106319	0.0626613	-0.723891	0.0646214	0.0646214	0.00575116	no change	no change
SMED30033738	0	0	Neural	0.780455	0.00112374	0.0655964	0.353789	0.38674	0.38674	-0.327858	no change	no change
SMED30004267	ACTG1	Actin, cytoplasmic 2 OS=Homo sapiens OX=9606 GN=ACTG1 PE=1 SV=1 P63261 ACTG_HUMAN 4.88E-177	Epidermal	0.412138	0.00116283	0.067555	0.177882	0.0363609	0.0363609	-0.056075	no change	no change
SMED30026578	PGLYRP2	N-acetylmuramoyl-L-alanine amidase OS=Homo sapiens OX=9606 GN=PGLYRP2 PE=1 SV=1 Q96PD5 PGRP2_HUMAN 1.2E-42	Epidermal;Phyarnx;Protonephridia;Intestine	0.689761	0.00118403	0.0681375	-0.0131766	0.952032	0.952032	-0.518951	no change	no change
SMED30020058	HSPG2	Basement membrane-specific heparan sulfate proteoglycan core protein OS=Homo sapiens OX=9606 GN=HSPG2 PE=1 SV=4 P98160 PGBM_HUMAN 5.55E-31	Cathepsin+ cell	-0.499255	0.00121128	0.0693786	-0.573733	4.85649e-14	4.85649e-14	0.111959	no change	no change
SMED30035146	ECE1	Endothelin-converting enzyme 1 OS=Homo sapiens OX=9606 GN=ECE1 PE=1 SV=2 P42892 ECE1_HUMAN 6.5E-101	#N/A	0.423809	0.00126564	0.0714855	0.360735	0.00277306	0.00277306	0.120917	no change	no change
SMED30013084	0	0	#N/A	-0.732553	0.00126016	0.0714855	-0.777286	0.00758848	0.00758848	0.0881636	no change	no change
SMED30001237	TPPP3	Tubulin polymerization-promoting protein family member 3 OS=Homo sapiens OX=9606 GN=TPPP3 PE=1 SV=1 Q9BW30 TPPP3_HUMAN 4.89E-19	Neural;Epidermal;Phyarnx	0.602878	0.00132575	0.0745137	0.0979756	0.521364	0.521364	-0.328838	no change	no change
SMED30002246	0	0	Parapharyngeal	0.53895	0.00133147	0.0745137	0.128966	0.388011	0.388011	-0.228132	no change	no change
SMED30020848	PCK1	Phosphoenolpyruvate carboxykinase, cytosolic [GTP] OS=Homo sapiens OX=9606 GN=PCK1 PE=1 SV=3 P35558 PCKGC_HUMAN 0	Cathepsin+ cell	0.633176	0.00135419	0.0754387	0.156211	0.322584	0.322584	-0.305558	no change	no change
SMED30021386	YBX2	Y-box-binding protein 2 OS=Homo sapiens OX=9606 GN=YBX2 PE=1 SV=2 Q9Y2T7 YBOX2_HUMAN 1.98E-20	Neoblast;Epidermal;Intestine	0.497279	0.00138289	0.0766874	-0.0323094	0.719134	0.719134	-0.354196	no change	no change
SMED30015821	0	0	Neural	0.637451	0.00140384	0.0774972	0.144659	0.597126	0.597126	-0.299706	no change	no change
SMED30003084	CFAP45	Cilia- and flagella-associated protein 45 OS=Homo sapiens OX=9606 GN=CFAP45 PE=2 SV=2 Q9UL16 CFA45_HUMAN 7.37E-99	Neural;Epidermal;Phyarnx;Protonephridia	0.666557	0.0014393	0.0776596	0.389654	0.0426085	0.0426085	-0.071128	no change	no change
SMED30005670	0	0	#N/A	0.512538	0.00145771	0.0776596	0.307138	0.00248677	0.00248677	-0.0055514	no change	no change
SMED30008087	COL6A5	Collagen alpha-5(VI) chain OS=Homo sapiens OX=9606 GN=COL6A5 PE=1 SV=1 A8TX70 CO6A5_HUMAN 9.31E-36	#N/A	0.501122	0.00144677	0.0776596	0.220261	0.021074	0.021074	-0.101617	no change	no change
SMED30025272	LAMC1	Laminin subunit gamma-1 OS=Homo sapiens OX=9606 GN=LAMC1 PE=1 SV=3 P11047 LAMC1_HUMAN 0	Muscle;Phyarnx;Intestine	-0.480153	0.00141846	0.0776596	-0.240664	0.0976459	0.0976459	0.41177	no change	no change
SMED30034068	NRXN3	Neurexin-3 OS=Homo sapiens OX=9606 GN=NRXN3 PE=1 SV=4 Q9Y4C0 NRX3A_HUMAN 0.00000814	Cathepsin+ cell	-0.579552	0.00145429	0.0776596	-0.75671	0.0117711	0.0117711	0.00941426	no change	no change
SMED30001319	SLC24A5	Sodium/potassium/calcium exchanger 5 OS=Homo sapiens OX=9606 GN=SLC24A5 PE=1 SV=1 Q71RS6 NCKX5_HUMAN 3.48E-132	Intestine	-0.656642	0.00143318	0.0776596	-0.597337	0.0876019	0.0876019	0.341674	no change	no change
SMED30033622	PCDH1	Protocadherin-1 OS=Homo sapiens OX=9606 GN=PCDH1 PE=1 SV=2 Q08174 PCDH1_HUMAN 8.91E-77	Muscle;Intestine;Protonephridia;Cathepsin+ cell	-0.480743	0.00149654	0.0787029	-0.591682	4.05438e-05	4.05438e-05	0.0741008	no change	no change
SMED30004098	PAH	Phenylalanine-4-hydroxylase OS=Homo sapiens OX=9606 GN=PAH PE=1 SV=1 P00439 PH4H_HUMAN 0	Cathepsin+ cell	0.469248	0.00153884	0.0805746	0.397275	0.0227868	0.0227868	0.093266	no change	no change
SMED30005488	0	0	Cathepsin+ cell;Neural;Muscle;Phyarnx;Intestine	0.597163	0.00155859	0.0812597	0.128175	0.589927	0.589927	-0.27139	no change	no change
SMED30003939	0	0	#N/A	0.622332	0.0015699	0.081501	-0.22553	0.13878	0.13878	-0.631657	no change	no change
SMED30035193	HSP90AA1	Heat shock protein HSP 90-alpha OS=Homo sapiens OX=9606 GN=HSP90AA1 PE=1 SV=5 P07900 HS90A_HUMAN 0	Neoblast;Epidermal;Intestine	-0.398911	0.00158764	0.0820184	-0.708707	1.02518e-34	1.02518e-34	-0.128509	no change	no change
SMED30000639	DST	Dystonin OS=Homo sapiens OX=9606 GN=DST PE=1 SV=4 Q03001 DYST_HUMAN 1.41E-76	Intestine;Neural;Neoblast	-0.540186	0.00159331	0.0820184	-0.469883	2.71501e-05	2.71501e-05	0.256496	no change	no change
SMED30013787	ILK	Integrin-linked protein kinase OS=Homo sapiens OX=9606 GN=ILK PE=1 SV=2 Q13418 ILK_HUMAN 0.000000000697	Epidermal;Intestine	0.638807	0.00161947	0.0826674	0.0967652	0.52681	0.52681	-0.366712	no change	no change
SMED30019899	MIOX	Inositol oxygenase OS=Homo sapiens OX=9606 GN=MIOX PE=1 SV=1 Q9UGB7 MIOX_HUMAN 2.35E-106	Cathepsin+ cell	-0.661202	0.00161382	0.0826674	-1.04219	0.00108691	0.00108691	-0.214318	no change	no change
SMED30002567	0	0	#N/A	0.632504	0.0016816	0.0854523	0.58922	0.00508281	0.00508281	0.111815	no change	no change
SMED30017880	ITGA8	Integrin alpha-8 OS=Homo sapiens OX=9606 GN=ITGA8 PE=1 SV=3 P53708 ITA8_HUMAN 7.92E-45	Muscle;Neural	-0.512437	0.00168803	0.0854523	-0.0833276	0.689469	0.689469	0.612617	no change	no change
SMED30004108	0	0	Epidermal	0.759635	0.00170601	0.0860057	-0.0857169	0.80768	0.80768	-0.571355	no change	no change
SMED30025181	DNALI1	Axonemal dynein light intermediate polypeptide 1 OS=Homo sapiens OX=9606 GN=DNALI1 PE=1 SV=2 O14645 IDLC_HUMAN 2.5E-135	Neural;Epidermal;Protonephridia;Phyarnx	0.587456	0.00172765	0.0865682	-0.336327	0.263315	0.263315	-0.722448	no change	no change
SMED30035521	ASTL	Astacin-like metalloendopeptidase OS=Homo sapiens OX=9606 GN=ASTL PE=1 SV=4 Q6HA08 ASTL_HUMAN 9.92E-20	#N/A	0.549981	0.00173136	0.0865682	0.31697	0.0108932	0.0108932	-0.0585216	no change	no change
SMED30014427	PLOD1	Procollagen-lysine,2-oxoglutarate 5-dioxygenase 1 OS=Homo sapiens OX=9606 GN=PLOD1 PE=1 SV=2 Q02809 PLOD1_HUMAN 1.8E-155	Muscle	-0.492769	0.00173894	0.0865752	-0.03837	0.855728	0.855728	0.612479	no change	no change
SMED30018722	ARID3C	AT-rich interactive domain-containing protein 3C OS=Homo sapiens OX=9606 GN=ARID3C PE=3 SV=1 A6NKF2 ARI3C_HUMAN 2.62E-71	Muscle	-0.707081	0.00176975	0.0870602	-0.673312	0.0264667	0.0264667	0.225461	no change	no change
SMED30029487	FGFRL1	Fibroblast growth factor receptor-like 1 OS=Homo sapiens OX=9606 GN=FGFRL1 PE=1 SV=1 Q8N441 FGRL1_HUMAN 0.000000000000000603	Muscle;Neural	-0.511819	0.00180161	0.0882718	-0.144962	0.407297	0.407297	0.553983	no change	no change
SMED30012307	PLAC8	Placenta-specific gene 8 protein OS=Homo sapiens OX=9606 GN=PLAC8 PE=2 SV=1 Q9NZF1 PLAC8_HUMAN 0.000000000493	Neural;Parapharyngeal;Muscle	0.612121	0.00195325	0.0947739	0.282256	0.0322153	0.0322153	-0.134808	no change	no change
SMED30024428	CALM3	Calmodulin-3 OS=Homo sapiens OX=9606 GN=CALM3 PE=1 SV=1 P0DP25 CALM3_HUMAN 2.34E-29	Neural;Epidermal;Protonephridia	0.589783	0.00196914	0.0947739	0.0810414	0.829289	0.829289	-0.319982	no change	no change
SMED30026031	TRAF6	TNF receptor-associated factor 6 OS=Homo sapiens OX=9606 GN=TRAF6 PE=1 SV=1 Q9Y4K3 TRAF6_HUMAN 0.0000000534	#N/A	0.573903	0.00197316	0.0947739	0.373937	0.275916	0.275916	-0.0952373	no change	no change
SMED30029203	0	0	Neoblast	-0.652606	0.00197195	0.0947739	-0.129976	0.491611	0.491611	0.718473	no change	no change
SMED30028549	ARMC1	Armadillo repeat-containing protein 1 OS=Homo sapiens OX=9606 GN=ARMC1 PE=1 SV=1 Q9NVT9 ARMC1_HUMAN 0.0000000000000256	Neoblast	0.66082	0.00200067	0.0949735	0.154365	0.699717	0.699717	-0.351143	no change	no change
SMED30000827	0	0	Epidermal	0.656566	0.00199911	0.0949735	-0.304136	0.0292594	0.0292594	-0.776338	no change	no change
SMED30002881	0	0	#N/A	0.64105	0.0020584	0.0972683	0.727918	0.000256176	0.000256176	0.282801	no change	no change
SMED30000293	0	0	#N/A	-0.603356	0.00206496	0.0972683	-1.15026	1.49285e-08	1.49285e-08	-0.357635	no change	no change
SMED30018339	0	0	Epidermal	0.55961	0.00215394	0.0993655	0.351216	0.440108	0.440108	-0.0127219	no change	no change
SMED30003777	0	0	#N/A	0.523185	0.00215835	0.0993655	0.70984	6.41628e-13	6.41628e-13	0.382199	no change	no change
SMED30035101	MAP3K19	Mitogen-activated protein kinase kinase kinase 19 OS=Homo sapiens OX=9606 GN=MAP3K19 PE=2 SV=1 Q56UN5 M3K19_HUMAN 1.32E-32	Epidermal	0.490174	0.00215469	0.0993655	-0.0334002	0.869235	0.869235	-0.349324	no change	no change
SMED30018770	0	0	Parapharyngeal	0.448257	0.00214837	0.0993655	0.514084	0.000172724	0.000172724	0.260973	no change	no change
SMED30029262	UGDH	UDP-glucose 6-dehydrogenase OS=Homo sapiens OX=9606 GN=UGDH PE=1 SV=1 O60701 UGDH_HUMAN 0	#N/A	-0.501253	0.00217867	0.0999237	-0.397823	0.0879169	0.0879169	0.270955	no change	no change
SMED30012850	SPON1	Spondin-1 OS=Homo sapiens OX=9606 GN=SPON1 PE=1 SV=2 Q9HCB6 SPON1_HUMAN 8.82E-61	Cathepsin+ cell	-0.582521	0.00221172	0.100683	-1.03525	2.1518e-14	2.1518e-14	-0.251398	no change	no change
SMED30022337	0	0	Neural;Epidermal;Phyarnx	0.741403	0.00225929	0.102328	-0.167748	0.732171	0.732171	-0.637351	no change	no change
SMED30020224	IMPA1	Inositol monophosphatase 1 OS=Homo sapiens OX=9606 GN=IMPA1 PE=1 SV=1 P29218 IMPA1_HUMAN 3.94E-79	Neural	-0.583603	0.00226463	0.102328	-1.05558	0.000647469	0.000647469	-0.253912	no change	no change
SMED30034161	0	0	#N/A	0.680176	0.00231982	0.104051	0.138819	0.636327	0.636327	-0.400393	no change	no change
SMED30012709	0	0	Neural	0.729384	0.00240996	0.107698	0.773387	0.0169701	0.0169701	0.169579	no change	no change
SMED30028898	0	0	Neural;Cathepsin+ cell;Epidermal;Phyarnx;Intestine	0.493923	0.0024334	0.108348	0.773043	5.33385e-07	5.33385e-07	0.48341	no change	no change
SMED30005578	SLC8A2	Sodium/calcium exchanger 2 OS=Homo sapiens OX=9606 GN=SLC8A2 PE=2 SV=2 Q9UPR5 NAC2_HUMAN 0	Intestine	-0.55806	0.00244437	0.108441	-0.411213	0.0179563	0.0179563	0.34425	no change	no change
SMED30015566	PLB1	Phospholipase B1, membrane-associated OS=Homo sapiens OX=9606 GN=PLB1 PE=1 SV=3 Q6P1J6 PLB1_HUMAN 2.93E-65	Intestine	0.568098	0.00251817	0.110996	0.39103	0.0197032	0.0197032	0.00821688	no change	no change
SMED30032008	PDE4D	cAMP-specific 3',5'-cyclic phosphodiesterase 4D OS=Homo sapiens OX=9606 GN=PDE4D PE=1 SV=2 Q08499 PDE4D_HUMAN 2.82E-173	Intestine	-0.433492	0.00252014	0.110996	-0.474757	0.0278979	0.0278979	0.134719	no change	no change
SMED30000823	COX18	Cytochrome c oxidase assembly protein COX18, mitochondrial OS=Homo sapiens OX=9606 GN=COX18 PE=1 SV=1 Q8N8Q8 COX18_HUMAN 2.63E-27	#N/A	-0.63036	0.00259045	0.11287	-0.439263	0.367745	0.367745	0.286988	no change	no change
SMED30033630	0	0	#N/A	0.760465	0.00262805	0.11406	0.26658	0.422992	0.422992	-0.299666	no change	no change
SMED30001681	0	0	Neural;Epidermal;Phyarnx	0.697523	0.00263647	0.11406	0.0717266	0.861436	0.861436	-0.143291	no change	no change
SMED30034437	TRMT112	Multifunctional methyltransferase subunit TRM112-like protein OS=Homo sapiens OX=9606 GN=TRMT112 PE=1 SV=1 Q9UI30 TR112_HUMAN 5.31E-32	#N/A	0.641991	0.00265614	0.114102	0.344328	0.552848	0.552848	-0.00360103	no change	no change
SMED30019915	KCNA2	Potassium voltage-gated channel subfamily A member 2 OS=Homo sapiens OX=9606 GN=KCNA2 PE=1 SV=2 P16389 KCNA2_HUMAN 3.48E-129	Parapharyngeal;Neural	-0.676275	0.0026534	0.114102	-0.271521	0.572983	0.572983	0.707925	no change	no change
SMED30024104	ACAN	Aggrecan core protein OS=Homo sapiens OX=9606 GN=ACAN PE=1 SV=3 P16112 PGCA_HUMAN 0.000000000000000303	#N/A	0.487027	0.00270392	0.115747	0.374473	0.000205082	0.000205082	0.0595177	no change	no change
SMED30002985	PLOD3	Multifunctional procollagen lysine hydroxylase and glycosyltransferase LH3 OS=Homo sapiens OX=9606 GN=PLOD3 PE=1 SV=1 O60568 PLOD3_HUMAN 0	#N/A	-0.540459	0.00273659	0.116736	-0.683232	1.06722e-05	1.06722e-05	0.0607118	no change	no change
SMED30012544	TSPAN5	Tetraspanin-5 OS=Homo sapiens OX=9606 GN=TSPAN5 PE=1 SV=1 P62079 TSN5_HUMAN 6.76E-23	#N/A	0.472549	0.00285104	0.120773	0.230332	0.0360965	0.0360965	-0.0776512	no change	no change
SMED30014504	DYSF	Dysferlin OS=Homo sapiens OX=9606 GN=DYSF PE=1 SV=1 O75923 DYSF_HUMAN 0	Neural;Parapharyngeal	0.643982	0.00290113	0.12247	0.356757	0.00328226	0.00328226	-0.110171	no change	no change
SMED30029216	ATP2A2	Sarcoplasmic/endoplasmic reticulum calcium ATPase 2 OS=Homo sapiens OX=9606 GN=ATP2A2 PE=1 SV=1 P16615 AT2A2_HUMAN 0	#N/A	-0.405513	0.00292239	0.122942	-0.118744	0.225799	0.225799	0.472099	no change	no change
SMED30010939	0	0	#N/A	0.632927	0.00294676	0.123028	0.161909	0.368779	0.368779	-0.223638	no change	no change
SMED30015889	NPC2	NPC intracellular cholesterol transporter 2 OS=Homo sapiens OX=9606 GN=NPC2 PE=1 SV=1 P61916 NPC2_HUMAN 0.000000324	#N/A	0.619337	0.00295509	0.123028	0.165783	0.540364	0.540364	-0.264309	no change	no change
SMED30031524	0	0	#N/A	0.557322	0.00296477	0.123028	0.106351	0.674359	0.674359	-0.265518	no change	no change
SMED30027540	CTSF	Cathepsin F OS=Homo sapiens OX=9606 GN=CTSF PE=1 SV=1 Q9UBX1 CATF_HUMAN 3.14E-95	Cathepsin+ cell;Intestine	0.49507	0.00294873	0.123028	-0.00275497	0.977216	0.977216	-0.31068	no change	no change
SMED30023766	DYNLL2	Dynein light chain 2, cytoplasmic OS=Homo sapiens OX=9606 GN=DYNLL2 PE=1 SV=1 Q96FJ2 DYL2_HUMAN 1.79E-57	Epidermal;Phyarnx	0.695931	0.00297877	0.12319	0.488742	0.00141891	0.00141891	0.0320567	no change	no change
SMED30030073	TBATA	Protein TBATA OS=Homo sapiens OX=9606 GN=TBATA PE=2 SV=3 Q96M53 TBATA_HUMAN 0.00000144	Neural;Epidermal;Phyarnx;Protonephridia	0.51599	0.00303925	0.125267	0.58494	0.0296354	0.0296354	0.211514	no change	no change
SMED30027373	0	0	#N/A	0.735308	0.00311858	0.127246	-0.140619	0.618618	0.618618	-0.696238	no change	no change
SMED30005974	0	0	#N/A	-0.470002	0.00317592	0.129154	-0.376642	0.0238145	0.0238145	0.277721	no change	no change
SMED30014958	ATP1A2	Sodium/potassium-transporting ATPase subunit alpha-2 OS=Homo sapiens OX=9606 GN=ATP1A2 PE=1 SV=1 P50993 AT1A2_HUMAN 3.66E-70	#N/A	-0.48453	0.00321839	0.130447	-0.379687	0.188834	0.188834	0.345557	no change	no change
SMED30030234	TUBA3D	Tubulin alpha-3D chain OS=Homo sapiens OX=9606 GN=TUBA3D PE=1 SV=1 P0DPH8 TBA3D_HUMAN 0	Epidermal;Cathepsin+ cell;Parapharyngeal	-0.406749	0.00326747	0.131562	-0.838106	2.03828e-14	2.03828e-14	-0.255137	no change	no change
SMED30005998	RPL3	60S ribosomal protein L3 OS=Homo sapiens OX=9606 GN=RPL3 PE=1 SV=2 P39023 RL3_HUMAN 1.94E-125	Neoblast;Intestine;Protonephridia	-0.777108	0.00326611	0.131562	-1.33689	0.0017772	0.0017772	-0.350685	no change	no change
SMED30020447	PDCD7	Programmed cell death protein 7 OS=Homo sapiens OX=9606 GN=PDCD7 PE=1 SV=1 Q8N8D1 PDCD7_HUMAN 0.00000122	#N/A	-0.732848	0.0033463	0.133852	-0.691109	0.0664568	0.0664568	0.273683	no change	no change
SMED30019939	SLC47A2	Multidrug and toxin extrusion protein 2 OS=Homo sapiens OX=9606 GN=SLC47A2 PE=1 SV=1 Q86VL8 S47A2_HUMAN 1.03E-64	Intestine	-0.775328	0.0033461	0.133852	-1.23679	0.00090471	0.00090471	-0.317971	no change	no change
SMED30009302	0	0	Epidermal	0.589182	0.00340062	0.13558	-0.120429	0.50817	0.50817	-0.564232	no change	no change
SMED30018185	0	0	Neural;Phyarnx	0.703375	0.00345657	0.136473	0.489261	0.202331	0.202331	-0.0159227	no change	no change
SMED30010028	RPS12	40S ribosomal protein S12 OS=Homo sapiens OX=9606 GN=RPS12 PE=1 SV=3 P25398 RS12_HUMAN 5.22E-18	#N/A	0.758615	0.0035298	0.138468	-0.404642	0.54367	0.54367	-0.65253	no change	no change
SMED30017264	0	0	Neural;Intestine;Protonephridia;Phyarnx	0.469874	0.00362279	0.141208	-0.297706	0.0183812	0.0183812	-0.575815	no change	no change
SMED30003421	0	0	#N/A	0.459006	0.00363708	0.141313	0.176859	0.119706	0.119706	-0.10904	no change	no change
SMED30025986	SPSB4	SPRY domain-containing SOCS box protein 4 OS=Homo sapiens OX=9606 GN=SPSB4 PE=1 SV=1 Q96A44 SPSB4_HUMAN 1.21E-85	#N/A	-0.437201	0.00368241	0.141622	-0.0768033	0.716444	0.716444	0.539408	no change	no change
SMED30029019	CALML5	Calmodulin-like protein 5 OS=Homo sapiens OX=9606 GN=CALML5 PE=1 SV=2 Q9NZT1 CALL5_HUMAN 0.000000000000392	Epidermal;Protonephridia	0.458931	0.00370342	0.141636	-0.0488303	0.732335	0.732335	-0.302423	no change	no change
SMED30011508	MRPS7	28S ribosomal protein S7, mitochondrial OS=Homo sapiens OX=9606 GN=MRPS7 PE=1 SV=2 Q9Y2R9 RT07_HUMAN 3.62E-17	Neoblast	-0.615158	0.0037811	0.144029	-0.52668	0.201243	0.201243	0.29616	no change	no change
SMED30015039	0	0	Neural	0.655959	0.00391109	0.147531	0.0559733	0.931853	0.931853	-0.0276415	no change	no change
SMED30021074	NUTF2	Nuclear transport factor 2 OS=Homo sapiens OX=9606 GN=NUTF2 PE=1 SV=1 P61970 NTF2_HUMAN 2.89E-23	Neoblast	0.671772	0.0039935	0.148539	0.113828	0.801113	0.801113	-0.33177	no change	no change
SMED30021222	MNS1	Meiosis-specific nuclear structural protein 1 OS=Homo sapiens OX=9606 GN=MNS1 PE=2 SV=2 Q8NEH6 MNS1_HUMAN 8.86E-83	Neural;Epidermal;Protonephridia;Phyarnx	0.561462	0.00397428	0.148539	0.107093	0.637657	0.637657	-0.294812	no change	no change
SMED30030190	0	0	Intestine	-0.665366	0.00401778	0.148987	-0.977014	0.0007976	0.0007976	-0.114938	no change	no change
SMED30014731	TCTEX1D1	Tctex1 domain-containing protein 1 OS=Homo sapiens OX=9606 GN=TCTEX1D1 PE=1 SV=2 Q8N7M0 TC1D1_HUMAN 0.00000000000000291	Neural;Protonephridia	0.642815	0.00404607	0.149582	0.430261	0.404275	0.404275	-0.117476	no change	no change
SMED30009873	UBB	Polyubiquitin-B OS=Homo sapiens OX=9606 GN=UBB PE=1 SV=1 P0CG47 UBB_HUMAN 0.00000000224	Neural;Muscle;Epidermal;Phyarnx;Parapharyngeal	0.761106	0.0040973	0.150853	0.48552	0.544332	0.544332	0.272855	no change	no change
SMED30017762	0	0	Epidermal;Phyarnx;Parapharyngeal	0.509651	0.00410518	0.150853	0.101137	0.654084	0.654084	-0.262569	no change	no change
SMED30025647	MXRA5	Matrix-remodeling-associated protein 5 OS=Homo sapiens OX=9606 GN=MXRA5 PE=1 SV=3 Q9NR99 MXRA5_HUMAN 0.00000000000988	Neural;Protonephridia	-0.559375	0.00423221	0.15459	-0.488156	0.135263	0.135263	0.273765	no change	no change
SMED30025672	RSPH3	Radial spoke head protein 3 homolog OS=Homo sapiens OX=9606 GN=RSPH3 PE=1 SV=1 Q86UC2 RSPH3_HUMAN 3E-114	Neural;Epidermal;Phyarnx;Protonephridia	0.683493	0.00428921	0.156204	0.0565088	0.732581	0.732581	-0.470268	no change	no change
SMED30028495	SP2	Acidic endochitinase SP2 OS=Beta vulgaris OX=161934 GN=SP2 PE=1 SV=1 E=5.9E-22	#N/A	0.682431	0.00435227	0.157663	0.472223	0.144768	0.144768	-0.0155606	no change	no change
SMED30023708	ZNF341	Zinc finger protein 341 OS=Homo sapiens OX=9606 GN=ZNF341 PE=1 SV=2 Q9BYN7 ZN341_HUMAN 0.000000000000347	Neoblast;Cathepsin+ cell	0.633633	0.00435511	0.157663	-0.195207	0.580633	0.580633	-0.684699	no change	no change
SMED30034978	GLIPR1L1	GLIPR1-like protein 1 OS=Homo sapiens OX=9606 GN=GLIPR1L1 PE=1 SV=2 Q6UWM5 GPRL1_HUMAN 0.000000000103	#N/A	0.45424	0.00440604	0.158999	0.416835	0.000191586	0.000191586	0.135065	no change	no change
SMED30024023	BDH1	D-beta-hydroxybutyrate dehydrogenase, mitochondrial OS=Homo sapiens OX=9606 GN=BDH1 PE=1 SV=3 Q02338 BDH_HUMAN 0.0000000178	Intestine	-0.639767	0.00441808	0.158999	-0.271249	0.620826	0.620826	0.473659	no change	no change
SMED30026425	0	0	Epidermal	0.650401	0.00449952	0.16098	0.326377	0.164443	0.164443	-0.0937743	no change	no change
SMED30004118	TUBB4B	Tubulin beta-4B chain OS=Homo sapiens OX=9606 GN=TUBB4B PE=1 SV=1 P68371 TBB4B_HUMAN 0	Neural;Muscle;Parapharyngeal;Cathepsin+ cell;Epidermal;Protonephridia;Phyarnx	0.419708	0.00460339	0.163442	0.35978	0.17371	0.17371	0.165659	no change	no change
SMED30016571	THOP1	Thimet oligopeptidase OS=Homo sapiens OX=9606 GN=THOP1 PE=1 SV=2 P52888 THOP1_HUMAN 0	Neoblast;Intestine	-0.398275	0.00460852	0.163442	-0.840567	1.36897e-07	1.36897e-07	-0.268686	no change	no change
SMED30001152	YAP1	Transcriptional coactivator YAP1 OS=Homo sapiens OX=9606 GN=YAP1 PE=1 SV=2 P46937 YAP1_HUMAN 0.00000000579	#N/A	-0.457915	0.00469986	0.165718	-0.0621588	0.514389	0.514389	0.586702	no change	no change
SMED30002356	0	0	Epidermal	-0.582019	0.00472598	0.166158	-0.661105	0.140866	0.140866	0.0506824	no change	no change
SMED30011490	A12	Tegument antigen OS=Schistosoma mansoni OX=6183 GN=A12 PE=2 SV=1 E=3.28E-19	Epidermal	0.471037	0.00485808	0.170312	0.161311	0.348661	0.348661	-0.110263	no change	no change
SMED30008540	SOAT1	Sterol O-acyltransferase 1 OS=Homo sapiens OX=9606 GN=SOAT1 PE=1 SV=3 P35610 SOAT1_HUMAN 1.45E-132	Cathepsin+ cell;Intestine;Neoblast	-0.561142	0.00488843	0.170397	-0.389271	0.0735151	0.0735151	0.3577	no change	no change
SMED30028659	CFAP100	Cilia- and flagella-associated protein 100 OS=Homo sapiens OX=9606 GN=CFAP100 PE=2 SV=1 Q494V2 CP100_HUMAN 4.35E-107	Neural;Epidermal;Phyarnx;Protonephridia	0.631739	0.00497438	0.171919	0.135623	0.608928	0.608928	-0.335474	no change	no change
SMED30008940	FAT4	Protocadherin Fat 4 OS=Homo sapiens OX=9606 GN=FAT4 PE=1 SV=2 Q6V0I7 FAT4_HUMAN 1.61E-48	Cathepsin+ cell	-0.633024	0.00499835	0.172259	-0.453304	0.154418	0.154418	0.35821	no change	no change
SMED30020948	DYN2	Dynein light chain 1, cytoplasmic OS=Saccharomyces cerevisiae (strain ATCC 204508 / S288c) OX=559292 GN=DYN2 PE=1 SV=1 E=0.00000256	Epidermal;Phyarnx	0.530042	0.0050345	0.173017	0.198949	0.4193	0.4193	-0.0889602	no change	no change
SMED30021868	CCDC39	Coiled-coil domain-containing protein 39 OS=Homo sapiens OX=9606 GN=CCDC39 PE=2 SV=3 Q9UFE4 CCD39_HUMAN 0	Neural;Epidermal;Protonephridia;Phyarnx	0.690615	0.00505312	0.173169	-0.0700858	0.65462	0.65462	-0.55696	no change	no change
SMED30024735	0	0	Neoblast	0.718382	0.00507667	0.173196	1.19329	0.00470267	0.00470267	0.647542	no change	no change
SMED30002603	0	0	Intestine;Neoblast	-0.715102	0.0050823	0.173196	-1.3554	2.68964e-05	2.68964e-05	-0.41186	no change	no change
SMED30004876	NR4A1	Nuclear receptor subfamily 4 group A member 1 OS=Homo sapiens OX=9606 GN=NR4A1 PE=1 SV=1 P22736 NR4A1_HUMAN 8.07E-63	Muscle;Phyarnx	-0.551062	0.00509978	0.173307	-0.204115	0.448438	0.448438	0.534081	no change	no change
SMED30008810	0	0	Epidermal	-0.565478	0.00520677	0.176452	-0.378948	0.111785	0.111785	0.418363	no change	no change
SMED30002072	LMNA	Prelamin-A/C OS=Homo sapiens OX=9606 GN=LMNA PE=1 SV=1 P02545 LMNA_HUMAN 6.47E-38	Epidermal	0.433294	0.00525538	0.177467	0.305679	0.163806	0.163806	0.032312	no change	no change
SMED30033884	FARP2	FERM, ARHGEF and pleckstrin domain-containing protein 2 OS=Homo sapiens OX=9606 GN=FARP2 PE=1 SV=3 O94887 FARP2_HUMAN 1.2E-66	Neural;Epidermal	-0.488069	0.00526699	0.177467	-0.263467	0.342564	0.342564	0.382979	no change	no change
SMED30005154	MRPL20	39S ribosomal protein L20, mitochondrial OS=Homo sapiens OX=9606 GN=MRPL20 PE=1 SV=1 Q9BYC9 RM20_HUMAN 0.0000000000000102	Parapharyngeal;Neoblast	0.565436	0.00540391	0.18013	0.114127	0.69031	0.69031	-0.249934	no change	no change
SMED30018508	SLC35B1	Solute carrier family 35 member B1 OS=Homo sapiens OX=9606 GN=SLC35B1 PE=1 SV=1 P78383 S35B1_HUMAN 3.57E-92	Epidermal	-0.625191	0.0053823	0.18013	-0.515468	0.0717218	0.0717218	0.290694	no change	no change
SMED30008349	SETMAR	Histone-lysine N-methyltransferase SETMAR OS=Homo sapiens OX=9606 GN=SETMAR PE=1 SV=2 Q53H47 SETMR_HUMAN 5.69E-22	Epidermal;Phyarnx;Protonephridia	0.444504	0.00568059	0.188324	-0.151208	0.513226	0.513226	-0.402881	no change	no change
SMED30035584	SAXO1	Stabilizer of axonemal microtubules 1 OS=Homo sapiens OX=9606 GN=SAXO1 PE=1 SV=2 Q8IYX7 SAXO1_HUMAN 7.44E-58	Neural;Epidermal;Phyarnx;Protonephridia	0.521027	0.0057223	0.189192	0.400521	0.0337877	0.0337877	0.0353095	no change	no change
SMED30016430	0	0	Neural;Cathepsin+ cell;Muscle;Epidermal;Phyarnx;Protonephridia;Intestine	0.407223	0.00608169	0.199453	0.156754	0.152579	0.152579	-0.0757392	no change	no change
SMED30003270	IGFALS	Insulin-like growth factor-binding protein complex acid labile subunit OS=Homo sapiens OX=9606 GN=IGFALS PE=1 SV=1 P35858 ALS_HUMAN 4.12E-21	Cathepsin+ cell;Intestine	-0.478731	0.00606819	0.199453	-0.485051	0.0143469	0.0143469	0.145661	no change	no change
SMED30021056	ACACA	Acetyl-CoA carboxylase 1 OS=Homo sapiens OX=9606 GN=ACACA PE=1 SV=2 Q13085 ACACA_HUMAN 3.55E-56	Phyarnx	-0.417074	0.00610672	0.199737	-0.42695	0.00777534	0.00777534	0.169527	no change	no change
SMED30033401	0	0	Intestine	-0.6543	0.00623523	0.203199	-1.04251	0.0807178	0.0807178	0.0895676	no change	no change
SMED30031161	0	0	#N/A	0.729377	0.00633204	0.204205	-0.0188987	0.968655	0.968655	-0.703694	no change	no change
SMED30025925	0	0	Neural	0.572074	0.00636992	0.204205	0.241124	0.0971432	0.0971432	-0.128441	no change	no change
SMED30004166	DDX5	Probable ATP-dependent RNA helicase DDX5 OS=Homo sapiens OX=9606 GN=DDX5 PE=1 SV=1 P17844 DDX5_HUMAN 4.09E-170	#N/A	0.559685	0.00639635	0.204205	0.408652	0.309252	0.309252	-0.00764562	no change	no change
SMED30011797	PIM1	Serine/threonine-protein kinase pim-1 OS=Homo sapiens OX=9606 GN=PIM1 PE=1 SV=4 P11309 PIM1_HUMAN 4.7E-63	Cathepsin+ cell	0.446066	0.0064107	0.204205	0.11499	0.69149	0.69149	-0.174551	no change	no change
SMED30000065	0	0	Neural;Cathepsin+ cell;Epidermal;Phyarnx;Protonephridia	0.40221	0.00635996	0.204205	-0.0102506	0.92132	0.92132	-0.237623	no change	no change
SMED30027130	0	0	#N/A	-0.725503	0.00637397	0.204205	-0.748344	0.207674	0.207674	0.086233	no change	no change
SMED30002471	PI16	Peptidase inhibitor 16 OS=Homo sapiens OX=9606 GN=PI16 PE=1 SV=1 Q6UXB8 PI16_HUMAN 4.46E-22	#N/A	0.505402	0.00653606	0.207117	0.296034	0.0958128	0.0958128	0.00281304	no change	no change
SMED30015974	CCDC173	Coiled-coil domain-containing protein 173 OS=Homo sapiens OX=9606 GN=CCDC173 PE=2 SV=2 Q0VFZ6 CC173_HUMAN 9.43E-62	Neural;Epidermal;Phyarnx;Protonephridia	0.590653	0.00661	0.208917	0.247222	0.361376	0.361376	-0.236447	no change	no change
SMED30034652	Tasor	Protein TASOR OS=Mus musculus OX=10090 GN=Tasor PE=1 SV=2 E=0.000000000443	#N/A	-0.448127	0.00663385	0.209129	-0.135595	0.47651	0.47651	0.485979	no change	no change
SMED30005671	HSPBAP1	HSPB1-associated protein 1 OS=Homo sapiens OX=9606 GN=HSPBAP1 PE=1 SV=1 Q96EW2 HBAP1_HUMAN 7.99E-59	#N/A	-0.457661	0.00666331	0.209516	0.0477015	0.866747	0.866747	0.710685	no change	no change
SMED30029781	CALML5	Calmodulin-like protein 5 OS=Homo sapiens OX=9606 GN=CALML5 PE=1 SV=2 Q9NZT1 CALL5_HUMAN 0.00000000155	Phyarnx;Protonephridia	0.580333	0.0067726	0.211208	0.178149	0.601135	0.601135	-0.213117	no change	no change
SMED30029770	ABCF2	ATP-binding cassette sub-family F member 2 OS=Homo sapiens OX=9606 GN=ABCF2 PE=1 SV=2 Q9UG63 ABCF2_HUMAN 0	Epidermal;Intestine	0.579826	0.00681781	0.211208	0.0575022	0.462121	0.462121	-0.312819	no change	no change
SMED30022574	STARD10	START domain-containing protein 10 OS=Homo sapiens OX=9606 GN=STARD10 PE=1 SV=2 Q9Y365 STA10_HUMAN 3.6E-57	Epidermal;Phyarnx	0.435545	0.00679184	0.211208	0.46919	0.0459653	0.0459653	0.210409	no change	no change
SMED30007742	SEC61A2	Protein transport protein Sec61 subunit alpha isoform 2 OS=Homo sapiens OX=9606 GN=SEC61A2 PE=2 SV=3 Q9H9S3 S61A2_HUMAN 0	Epidermal;Parapharyngeal	-0.37596	0.00676135	0.211208	-0.456218	5.48107e-10	5.48107e-10	0.0969315	no change	no change
SMED30034765	PCDHGA10	Protocadherin gamma-A10 OS=Homo sapiens OX=9606 GN=PCDHGA10 PE=2 SV=1 Q9Y5H3 PCDGA_HUMAN 7.38E-67	Cathepsin+ cell;Protonephridia	-0.498751	0.00682099	0.211208	-0.370969	0.132228	0.132228	0.325884	no change	no change
SMED30033881	0	0	#N/A	0.492605	0.00687642	0.211849	0.293589	0.26829	0.26829	0.0329056	no change	no change
SMED30030062	0	0	Cathepsin+ cell	0.670637	0.00693781	0.212133	0.0363054	0.669574	0.669574	-0.398903	no change	no change
SMED30034032	ETF1	Eukaryotic peptide chain release factor subunit 1 OS=Homo sapiens OX=9606 GN=ETF1 PE=1 SV=3 P62495 ERF1_HUMAN 0	#N/A	0.38373	0.00693683	0.212133	0.295226	0.0611415	0.0611415	0.0911555	no change	no change
SMED30033411	0	0	Epidermal;Phyarnx	0.699522	0.00715373	0.217645	0.198995	0.0861465	0.0861465	-0.282136	no change	no change
SMED30035446	0	0	#N/A	0.565143	0.00714781	0.217645	0.710156	0.0661028	0.0661028	0.488682	no change	no change
SMED30027296	PANK4	Pantothenate kinase 4 OS=Homo sapiens OX=9606 GN=PANK4 PE=1 SV=1 Q9NVE7 PANK4_HUMAN 0.000000000000000101	Cathepsin+ cell;Intestine	-0.382436	0.00717659	0.217797	-0.663106	1.29795e-10	1.29795e-10	-0.0981067	no change	no change
SMED30014735	0	0	Cathepsin+ cell;Epidermal;Intestine;Neural	0.395123	0.00723732	0.218553	0.319253	0.0222568	0.0222568	0.114221	no change	no change
SMED30034919	RASSF5	Ras association domain-containing protein 5 OS=Homo sapiens OX=9606 GN=RASSF5 PE=1 SV=1 Q8WWW0 RASF5_HUMAN 0.000000000000355	Protonephridia	-0.434365	0.00722466	0.218553	-0.0862743	0.717495	0.717495	0.558693	no change	no change
SMED30006125	ZNF711	Zinc finger protein 711 OS=Homo sapiens OX=9606 GN=ZNF711 PE=1 SV=2 Q9Y462 ZN711_HUMAN 0.000000162	Neural;Muscle;Protonephridia	-0.504442	0.00726221	0.218763	-0.57627	0.00812195	0.00812195	0.112166	no change	no change
SMED30030220	HFM1	Probable ATP-dependent DNA helicase HFM1 OS=Homo sapiens OX=9606 GN=HFM1 PE=1 SV=2 A2PYH4 HFM1_HUMAN 7.44E-44	Neural;Epidermal;Phyarnx	0.583448	0.00731824	0.219908	0.689927	0.0147335	0.0147335	0.277821	no change	no change
SMED30010270	AGPS	Alkyldihydroxyacetonephosphate synthase, peroxisomal OS=Homo sapiens OX=9606 GN=AGPS PE=1 SV=1 O00116 ADAS_HUMAN 0	Cathepsin+ cell	-0.41521	0.0075691	0.225342	-0.420423	0.00153571	0.00153571	0.176807	no change	no change
SMED30011448	0	Histone H3 [Source:UniProtKB/TrEMBL;Acc:I1G9C5]	#N/A	-0.429437	0.00759146	0.225342	-0.306918	0.000533759	0.000533759	0.28906	no change	no change
SMED30007489	KLK13	Kallikrein-13 OS=Homo sapiens OX=9606 GN=KLK13 PE=2 SV=1 Q9UKR3 KLK13_HUMAN 2.66E-34	#N/A	0.652663	0.00763145	0.22574	0.238703	0.436896	0.436896	-0.266672	no change	no change
SMED30033690	TMEM211	Transmembrane protein 211 OS=Homo sapiens OX=9606 GN=TMEM211 PE=2 SV=2 Q6ICI0 TM211_HUMAN 3.09E-18	Cathepsin+ cell	-0.59015	0.0076728	0.226107	-0.221366	0.52342	0.52342	0.605462	no change	no change
SMED30008294	0	0	Neural;Cathepsin+ cell;Epidermal;Intestine	0.516758	0.00770764	0.226586	0.115885	0.616574	0.616574	-0.176093	no change	no change
SMED30011922	TBCEL	Tubulin-specific chaperone cofactor E-like protein OS=Homo sapiens OX=9606 GN=TBCEL PE=1 SV=2 Q5QJ74 TBCEL_HUMAN 6.67E-45	Neural	-0.374448	0.00786707	0.230426	-0.192317	0.367226	0.367226	0.388466	no change	no change
SMED30005831	RNLS	Renalase OS=Homo sapiens OX=9606 GN=RNLS PE=1 SV=1 Q5VYX0 RNLS_HUMAN 6.38E-45	#N/A	-0.457097	0.00787898	0.230426	-0.424005	0.194543	0.194543	0.183552	no change	no change
SMED30006140	NDUFA10	NADH dehydrogenase [ubiquinone] 1 alpha subcomplex subunit 10, mitochondrial OS=Homo sapiens OX=9606 GN=NDUFA10 PE=1 SV=1 O95299 NDUAA_HUMAN 0.00000000000000108	Neoblast	-0.479457	0.00789492	0.230426	-0.445819	0.0398333	0.0398333	0.258226	no change	no change
SMED30001687	0	0	#N/A	0.640037	0.00792982	0.230551	0.688748	0.0956419	0.0956419	0.335017	no change	no change
SMED30026866	0	0	#N/A	0.564798	0.00793699	0.230551	0.340195	0.205208	0.205208	-0.0404321	no change	no change
SMED30013835	0	0	Cathepsin+ cell;Epidermal;Intestine;Phyarnx	0.649816	0.00865047	0.247736	0.0148004	0.924855	0.924855	-0.50245	no change	no change
SMED30014144	phyhd1	Phytanoyl-CoA dioxygenase domain-containing protein 1 homolog OS=Dictyostelium discoideum OX=44689 GN=phyhd1 PE=3 SV=1 E=0.00000376	Cathepsin+ cell;Neural;Epidermal	0.481187	0.00867451	0.247843	0.182554	0.235837	0.235837	-0.0900719	no change	no change
SMED30033271	SFMBT1	Scm-like with four MBT domains protein 1 OS=Homo sapiens OX=9606 GN=SFMBT1 PE=1 SV=2 Q9UHJ3 SMBT1_HUMAN 3.88E-49	#N/A	-0.424181	0.00873517	0.248993	-0.120704	0.498588	0.498588	0.479829	no change	no change
SMED30009111	SSPO	SCO-spondin OS=Homo sapiens OX=9606 GN=SSPO PE=2 SV=2 A2VEC9 SSPO_HUMAN 4.23E-147	#N/A	0.426234	0.00881395	0.250653	0.644273	3.74057e-10	3.74057e-10	0.384882	no change	no change
SMED30007298	SAMHD1	Deoxynucleoside triphosphate triphosphohydrolase SAMHD1 OS=Homo sapiens OX=9606 GN=SAMHD1 PE=1 SV=2 Q9Y3Z3 SAMH1_HUMAN 3.02E-59	Neural;Cathepsin+ cell	0.422764	0.00884092	0.250835	-0.18465	0.478528	0.478528	-0.442449	no change	no change
SMED30013882	KBTBD2	Kelch repeat and BTB domain-containing protein 2 OS=Homo sapiens OX=9606 GN=KBTBD2 PE=1 SV=2 Q8IY47 KBTB2_HUMAN 0.00000000000107	Epidermal;Phyarnx;Protonephridia	0.46343	0.00898807	0.253244	0.248817	0.210319	0.210319	-0.0339843	no change	no change
SMED30005815	SLC17A7	Vesicular glutamate transporter 1 OS=Homo sapiens OX=9606 GN=SLC17A7 PE=2 SV=1 Q9P2U7 VGLU1_HUMAN 0.0000000811	Neural;Parapharyngeal	0.482735	0.0093776	0.2618	0.415328	0.267847	0.267847	0.138965	no change	no change
SMED30002159	0	0	#N/A	0.468006	0.00943578	0.262823	-0.150375	0.470447	0.470447	-0.430249	no change	no change
SMED30014707	ZNF330	Zinc finger protein 330 OS=Homo sapiens OX=9606 GN=ZNF330 PE=1 SV=1 Q9Y3S2 ZN330_HUMAN 1.14E-127	#N/A	0.45769	0.00946318	0.262986	-0.39079	0.276568	0.276568	-0.643974	no change	no change
SMED30006798	0	0	#N/A	0.683151	0.00950823	0.263637	0.203086	0.58988	0.58988	-0.261572	no change	no change
SMED30035979	TPPP	Tubulin polymerization-promoting protein OS=Homo sapiens OX=9606 GN=TPPP PE=1 SV=1 O94811 TPPP_HUMAN 8.59E-22	Muscle;Neural	-0.589341	0.00977021	0.269676	-1.25294	0.00896739	0.00896739	-0.50549	no change	no change
SMED30004121	0	0	Epidermal	0.556443	0.00993867	0.272476	-0.0125174	0.958004	0.958004	-0.383506	no change	no change
SMED30023672	TRIM9	E3 ubiquitin-protein ligase TRIM9 OS=Homo sapiens OX=9606 GN=TRIM9 PE=1 SV=1 Q9C026 TRIM9_HUMAN 8.3E-130	Neural	-0.465815	0.0099772	0.272919	-0.129086	0.593842	0.593842	0.535185	no change	no change
SMED30017545	0	0	#N/A	0.699145	0.0101532	0.274084	-0.104529	0.628881	0.628881	-0.561398	no change	no change
SMED30028011	GALNT10	Polypeptide N-acetylgalactosaminyltransferase 10 OS=Homo sapiens OX=9606 GN=GALNT10 PE=1 SV=2 Q86SR1 GLT10_HUMAN 5.42E-174	#N/A	0.399932	0.0100961	0.274084	0.284106	0.0847208	0.0847208	0.0468956	no change	no change
SMED30014052	MME	Neprilysin OS=Homo sapiens OX=9606 GN=MME PE=1 SV=2 P08473 NEP_HUMAN 2.04E-74	Cathepsin+ cell;Protonephridia	0.391541	0.0101534	0.274084	0.343749	0.13551	0.13551	0.0920697	no change	no change
SMED30005652	TAT	Tyrosine aminotransferase OS=Homo sapiens OX=9606 GN=TAT PE=1 SV=1 P17735 ATTY_HUMAN 1.3E-146	Cathepsin+ cell	0.358549	0.0101219	0.274084	-0.0466553	0.667755	0.667755	-0.226937	no change	no change
SMED30015739	AKR1A1	Aldo-keto reductase family 1 member A1 OS=Homo sapiens OX=9606 GN=AKR1A1 PE=1 SV=3 P14550 AK1A1_HUMAN 4.05E-85	Neoblast;Epidermal;Cathepsin+ cell	-0.442434	0.0101546	0.274084	-0.548584	1.0152e-05	1.0152e-05	0.079737	no change	no change
SMED30000404	0	0	Neural;Protonephridia	-0.451542	0.0100728	0.274084	-0.0771737	0.776898	0.776898	0.53182	no change	no change
SMED30007141	TFPI	Tissue factor pathway inhibitor OS=Homo sapiens OX=9606 GN=TFPI PE=1 SV=1 P10646 TFPI1_HUMAN 0.000000000000105	#N/A	0.641621	0.0102488	0.274803	0.515109	0.0332837	0.0332837	0.0910765	no change	no change
SMED30006335	0	0	Neural;Epidermal;Phyarnx;Protonephridia	0.615679	0.0102395	0.274803	0.712499	0.000814095	0.000814095	0.310138	no change	no change
SMED30026131	0	0	Muscle;Cathepsin+ cell;Phyarnx	0.510951	0.0103996	0.276463	-0.184598	0.559283	0.559283	-0.60065	no change	no change
SMED30025887	STK3	Serine/threonine-protein kinase 3 OS=Homo sapiens OX=9606 GN=STK3 PE=1 SV=2 Q13188 STK3_HUMAN 1.7E-22	Epidermal	0.438167	0.0104013	0.276463	0.709045	1.3573e-07	1.3573e-07	0.440925	no change	no change
SMED30002992	0	0	Epidermal	0.433297	0.0103568	0.276463	-0.115458	0.271447	0.271447	-0.361181	no change	no change
SMED30003544	MARCH7	E3 ubiquitin-protein ligase MARCH7 OS=Homo sapiens OX=9606 GN=MARCH7 PE=1 SV=1 Q9H992 MARH7_HUMAN 0.0000000000974	#N/A	-0.481806	0.0104578	0.277359	-0.0266596	0.905795	0.905795	0.649901	no change	no change
SMED30027813	ADAMTS20	A disintegrin and metalloproteinase with thrombospondin motifs 20 OS=Homo sapiens OX=9606 GN=ADAMTS20 PE=2 SV=2 P59510 ATS20_HUMAN 6.86E-112	Muscle	-0.392516	0.0105036	0.27797	-0.263466	0.0374592	0.0374592	0.302991	no change	no change
SMED30027901	SPATA1	Spermatogenesis-associated protein 1 OS=Homo sapiens OX=9606 GN=SPATA1 PE=2 SV=4 Q5VX52 SPAT1_HUMAN 0.00000000000000368	Neural;Epidermal;Parapharyngeal	0.799355	0.0106872	0.281607	0.44451	0.348395	0.348395	0.104629	no change	no change
SMED30004756	SNRPD2	Small nuclear ribonucleoprotein Sm D2 OS=Homo sapiens OX=9606 GN=SNRPD2 PE=1 SV=1 P62316 SMD2_HUMAN 3.53E-45	Neural;Muscle;Epidermal;Phyarnx;Protonephridia	0.427835	0.0107832	0.282915	-0.179291	0.533876	0.533876	-0.46096	no change	no change
SMED30033090	HYOU1	Hypoxia up-regulated protein 1 OS=Homo sapiens OX=9606 GN=HYOU1 PE=1 SV=1 Q9Y4L1 HYOU1_HUMAN 0	Epidermal;Cathepsin+ cell;Parapharyngeal	-0.371812	0.0108416	0.283837	-0.253905	0.0320246	0.0320246	0.296757	no change	no change
SMED30021099	0	0	#N/A	0.510465	0.0108704	0.283981	0.139558	0.708685	0.708685	-0.0958086	no change	no change
SMED30035644	0	0	Cathepsin+ cell	-0.571119	0.0109169	0.284586	-0.345788	0.21982	0.21982	0.383108	no change	no change
SMED30023008	0	0	Epidermal;Protonephridia;Phyarnx	0.441617	0.0109502	0.284847	0.272354	0.123289	0.123289	0.0109185	no change	no change
SMED30002918	unc-9	Innexin unc-9 OS=Caenorhabditis elegans OX=6239 GN=unc-9 PE=2 SV=1 E=7.86E-49	#N/A	0.633459	0.0110614	0.284905	-0.0857813	0.891933	0.891933	-0.389347	no change	no change
SMED30025282	0	0	#N/A	0.428214	0.0110574	0.284905	0.648557	3.87515e-05	3.87515e-05	0.403863	no change	no change
SMED30016952	FZD5	Frizzled-5 OS=Homo sapiens OX=9606 GN=FZD5 PE=1 SV=2 Q13467 FZD5_HUMAN 0	Neural;Muscle	-0.475116	0.0110404	0.284905	-0.114441	0.650573	0.650573	0.557206	no change	no change
SMED30001365	KHDRBS2	KH domain-containing, RNA-binding, signal transduction-associated protein 2 OS=Homo sapiens OX=9606 GN=KHDRBS2 PE=1 SV=1 Q5VWX1 KHDR2_HUMAN 0.00000128	Neural	-0.612402	0.011065	0.284905	-1.01052	0.0198607	0.0198607	-0.37346	no change	no change
SMED30015071	EYA1	Eyes absent homolog 1 OS=Homo sapiens OX=9606 GN=EYA1 PE=1 SV=2 Q99502 EYA1_HUMAN 2.82E-159	Neural;Muscle	-0.493469	0.0111202	0.285612	-0.377854	0.253887	0.253887	0.275493	no change	no change
SMED30008505	SOX8	Transcription factor SOX-8 OS=Homo sapiens OX=9606 GN=SOX8 PE=2 SV=1 P57073 SOX8_HUMAN 7.19E-25	Epidermal	0.54956	0.0112796	0.288492	-0.110937	0.710119	0.710119	-0.523916	no change	no change
SMED30006311	CNN2	Calponin-2 OS=Homo sapiens OX=9606 GN=CNN2 PE=1 SV=4 Q99439 CNN2_HUMAN 1.07E-45	Muscle;Neural	0.432317	0.0113057	0.288504	0.283033	0.0301571	0.0301571	-0.00209106	no change	no change
SMED30000946	CAPN9	Calpain-9 OS=Homo sapiens OX=9606 GN=CAPN9 PE=1 SV=1 O14815 CAN9_HUMAN 0	Epidermal;Neural;Phyarnx	0.378136	0.0113273	0.288504	0.301354	0.0267524	0.0267524	0.0838617	no change	no change
SMED30007181	PGAM5	Serine/threonine-protein phosphatase PGAM5, mitochondrial OS=Homo sapiens OX=9606 GN=PGAM5 PE=1 SV=2 Q96HS1 PGAM5_HUMAN 1.1E-59	Cathepsin+ cell	-0.504709	0.0114293	0.290496	-0.109426	0.814883	0.814883	0.468971	no change	no change
SMED30007396	CLYBL	Citramalyl-CoA lyase, mitochondrial OS=Homo sapiens OX=9606 GN=CLYBL PE=1 SV=2 Q8N0X4 CLYBL_HUMAN 3.1E-53	Epidermal	-0.381271	0.0114869	0.291352	-0.626661	0.00238899	0.00238899	-0.0763821	no change	no change
SMED30035522	CALB2	Calretinin OS=Homo sapiens OX=9606 GN=CALB2 PE=2 SV=2 P22676 CALB2_HUMAN 1.49E-69	Parapharyngeal	0.462461	0.011604	0.292518	-0.12339	0.61339	0.61339	-0.411249	no change	no change
SMED30027909	MOV10L1	RNA helicase Mov10l1 OS=Homo sapiens OX=9606 GN=MOV10L1 PE=2 SV=1 Q9BXT6 M10L1_HUMAN 9.48E-158	Neoblast;Neural	-0.483429	0.011604	0.292518	-0.548593	0.0389117	0.0389117	0.155569	no change	no change
SMED30009204	FGFR2	Fibroblast growth factor receptor 2 OS=Homo sapiens OX=9606 GN=FGFR2 PE=1 SV=1 P21802 FGFR2_HUMAN 1.11E-88	Muscle	-0.51209	0.0116048	0.292518	-0.335594	0.132675	0.132675	0.369764	no change	no change
SMED30027046	0	0	#N/A	0.789813	0.0117329	0.29453	1.09435	0.0827793	0.0827793	0.513964	no change	no change
SMED30035804	TARS	Threonine--tRNA ligase, cytoplasmic OS=Homo sapiens OX=9606 GN=TARS PE=1 SV=3 P26639 SYTC_HUMAN 4.14E-172	#N/A	0.499412	0.0119683	0.299207	0.339042	0.332828	0.332828	0.0162958	no change	no change
SMED30027244	0	0	Epidermal;Phyarnx	0.570002	0.0119937	0.299228	0.399745	0.18798	0.18798	0.0106723	no change	no change
SMED30003024	CAV3	Caveolin-3 OS=Homo sapiens OX=9606 GN=CAV3 PE=1 SV=1 P56539 CAV3_HUMAN 2.59E-24	Epidermal	0.513286	0.0122256	0.302541	0.0233146	0.910525	0.910525	-0.309036	no change	no change
SMED30008762	0	0	Cathepsin+ cell;Intestine	-0.578732	0.0122135	0.302541	-0.136104	0.664919	0.664919	0.653995	no change	no change
SMED30030128	Lsd-2	Lipid storage droplets surface-binding protein 2 OS=Drosophila melanogaster OX=7227 GN=Lsd-2 PE=1 SV=1 E=0.0000000192	Intestine;Cathepsin+ cell;Phyarnx	-0.349697	0.0123134	0.304097	-0.332579	0.0108559	0.0108559	0.191292	no change	no change
SMED30017785	PDLIM7	PDZ and LIM domain protein 7 OS=Homo sapiens OX=9606 GN=PDLIM7 PE=1 SV=1 Q9NR12 PDLI7_HUMAN 0.000000373	Muscle	0.55644	0.0125134	0.30779	0.524822	5.01131e-08	5.01131e-08	0.183098	no change	no change
SMED30023409	ERICH3	Glutamate-rich protein 3 OS=Homo sapiens OX=9606 GN=ERICH3 PE=2 SV=1 Q5RHP9 ERIC3_HUMAN 6.99E-27	Neural;Epidermal;Phyarnx;Protonephridia	0.519557	0.0126708	0.309167	0.265414	0.0269955	0.0269955	-0.055335	no change	no change
SMED30027667	TLL2	Tolloid-like protein 2 OS=Homo sapiens OX=9606 GN=TLL2 PE=1 SV=1 Q9Y6L7 TLL2_HUMAN 1.23E-21	Cathepsin+ cell	0.3597	0.0126568	0.309167	0.313085	0.00306595	0.00306595	0.129912	no change	no change
SMED30020778	SLC22A6	Solute carrier family 22 member 6 OS=Homo sapiens OX=9606 GN=SLC22A6 PE=1 SV=1 Q4U2R8 S22A6_HUMAN 1.58E-31	Intestine	-0.363117	0.012607	0.309167	-0.490671	7.18161e-06	7.18161e-06	0.0572797	no change	no change
SMED30030007	CROCC	Rootletin OS=Homo sapiens OX=9606 GN=CROCC PE=1 SV=1 Q5TZA2 CROCC_HUMAN 0	Neural;Epidermal;Protonephridia;Phyarnx	0.556497	0.0127393	0.309801	0.487341	2.99766e-09	2.99766e-09	0.11638	no change	no change
SMED30000126	CEP95	Centrosomal protein of 95 kDa OS=Homo sapiens OX=9606 GN=CEP95 PE=1 SV=1 Q96GE4 CEP95_HUMAN 1.5E-39	Neural;Epidermal;Phyarnx;Protonephridia	0.544547	0.0127989	0.309801	0.354618	0.384951	0.384951	0.239676	no change	no change
SMED30033467	PSAP	Prosaposin OS=Homo sapiens OX=9606 GN=PSAP PE=1 SV=2 P07602 SAP_HUMAN 0.0000000332	Cathepsin+ cell	0.531746	0.012753	0.309801	-0.0735172	0.477521	0.477521	-0.408327	no change	no change
SMED30011727	DOCK1	Dedicator of cytokinesis protein 1 OS=Homo sapiens OX=9606 GN=DOCK1 PE=1 SV=2 Q14185 DOCK1_HUMAN 8.17E-67	Intestine;Phyarnx;Protonephridia	-0.357726	0.0128426	0.309801	-0.364871	0.00316554	0.00316554	0.169084	no change	no change
SMED30021766	TRAF6	TNF receptor-associated factor 6 OS=Homo sapiens OX=9606 GN=TRAF6 PE=1 SV=1 Q9Y4K3 TRAF6_HUMAN 0.000000000258	#N/A	0.708057	0.0129319	0.310481	0.82656	0.430415	0.430415	0.0143475	no change	no change
SMED30029166	CCDC178	Coiled-coil domain-containing protein 178 OS=Homo sapiens OX=9606 GN=CCDC178 PE=2 SV=3 Q5BJE1 CC178_HUMAN 0.0000000000739	Neural;Epidermal;Phyarnx;Protonephridia	0.613307	0.0130623	0.310481	0.257112	0.226505	0.226505	-0.192417	no change	no change
SMED30019318	SPAG6	Sperm-associated antigen 6 OS=Homo sapiens OX=9606 GN=SPAG6 PE=2 SV=1 O75602 SPAG6_HUMAN 0	Neural;Epidermal;Phyarnx;Protonephridia	0.408845	0.0130464	0.310481	0.375621	0.026345	0.026345	0.178261	no change	no change
SMED30004424	INTS2	Integrator complex subunit 2 OS=Homo sapiens OX=9606 GN=INTS2 PE=1 SV=2 Q9H0H0 INT2_HUMAN 2.68E-57	Cathepsin+ cell	-0.405806	0.0130505	0.310481	0.120496	0.593507	0.593507	0.655548	no change	no change
SMED30017530	HIST1H2BL	Histone H2B type 1-L OS=Homo sapiens OX=9606 GN=HIST1H2BL PE=1 SV=3 Q99880 H2B1L_HUMAN 1.86E-59	#N/A	-0.468017	0.013033	0.310481	-0.675946	0.000900101	0.000900101	-0.0134441	no change	no change
SMED30003443	MBOAT2	Lysophospholipid acyltransferase 2 OS=Homo sapiens OX=9606 GN=MBOAT2 PE=2 SV=2 Q6ZWT7 MBOA2_HUMAN 4.37E-36	#N/A	-0.479779	0.0131064	0.310481	-0.347354	0.0280641	0.0280641	0.331558	no change	no change
SMED30035469	INHBA	Inhibin beta A chain OS=Homo sapiens OX=9606 GN=INHBA PE=1 SV=2 P08476 INHBA_HUMAN 0.000000000000000201	Cathepsin+ cell	-0.495361	0.0129547	0.310481	-0.812039	6.15892e-07	6.15892e-07	-0.123541	no change	no change
SMED30022468	SFRP5	Secreted frizzled-related protein 5 OS=Homo sapiens OX=9606 GN=SFRP5 PE=2 SV=3 Q5T4F7 SFRP5_HUMAN 4.17E-40	Muscle	-0.611893	0.0131015	0.310481	-0.565852	0.169574	0.169574	0.203946	no change	no change
SMED30012588	0	0	#N/A	0.659368	0.013186	0.310625	-0.179953	0.650399	0.650399	-0.613003	no change	no change
SMED30025849	CSPP1	Centrosome and spindle pole-associated protein 1 OS=Homo sapiens OX=9606 GN=CSPP1 PE=1 SV=4 Q1MSJ5 CSPP1_HUMAN 0.000000000604	Neural;Epidermal;Phyarnx	0.56491	0.0131724	0.310625	-0.387346	0.138923	0.138923	-0.781917	no change	no change
SMED30014390	PTP4A1	Protein tyrosine phosphatase type IVA 1 OS=Homo sapiens OX=9606 GN=PTP4A1 PE=1 SV=2 Q93096 TP4A1_HUMAN 1.5E-53	#N/A	0.407347	0.0132907	0.310625	0.0844701	0.563388	0.563388	-0.151129	no change	no change
SMED30012044	DYNC1LI2	Cytoplasmic dynein 1 light intermediate chain 2 OS=Homo sapiens OX=9606 GN=DYNC1LI2 PE=1 SV=1 O43237 DC1L2_HUMAN 2.59E-101	Parapharyngeal	0.357334	0.0132612	0.310625	0.607244	0.000909839	0.000909839	0.430387	no change	no change
SMED30014329	0	0	#N/A	-0.675988	0.0131921	0.310625	-0.745141	0.492551	0.492551	0.757317	no change	no change
SMED30018825	RHBDL2	Rhomboid-related protein 2 OS=Homo sapiens OX=9606 GN=RHBDL2 PE=1 SV=2 Q9NX52 RHBL2_HUMAN 4.89E-52	Cathepsin+ cell;Muscle	-0.445439	0.0133979	0.311426	-0.0316663	0.920919	0.920919	0.605745	no change	no change
SMED30035476	0	0	#N/A	0.736043	0.0134294	0.311481	0.570896	0.0220527	0.0220527	0.180306	no change	no change
SMED30021194	CALCR	Calcitonin receptor OS=Homo sapiens OX=9606 GN=CALCR PE=1 SV=3 P30988 CALCR_HUMAN 2.09E-30	Muscle;Cathepsin+ cell	-0.456268	0.0137883	0.318104	0.0394769	0.887575	0.887575	0.677774	no change	no change
SMED30001478	DNM3	Dynamin-3 OS=Homo sapiens OX=9606 GN=DNM3 PE=1 SV=4 Q9UQ16 DYN3_HUMAN 7.63E-18	Neural;Parapharyngeal;Muscle;Cathepsin+ cell	0.350067	0.0138425	0.318639	0.112896	0.274296	0.274296	-0.0566488	no change	no change
SMED30029501	RPLP1	60S acidic ribosomal protein P1 OS=Homo sapiens OX=9606 GN=RPLP1 PE=1 SV=1 P05386 RLA1_HUMAN 0.00000000000171	Neoblast;Epidermal;Cathepsin+ cell;Intestine	0.579878	0.0138821	0.318949	-0.21838	0.108593	0.108593	-0.570681	no change	no change
SMED30019678	0	0	Neural	0.593736	0.0139436	0.31916	0.0573052	0.850804	0.850804	-0.341143	no change	no change
SMED30025680	ANOS1	Anosmin-1 OS=Homo sapiens OX=9606 GN=ANOS1 PE=1 SV=3 P23352 KALM_HUMAN 1.32E-22	Muscle;Phyarnx;Neural	-0.483267	0.0139942	0.319718	-0.32641	0.262277	0.262277	0.315324	no change	no change
SMED30001567	0	0	Epidermal	0.498604	0.0140307	0.319953	-0.352045	0.147954	0.147954	-0.687163	no change	no change
SMED30035502	CYP2A13	Cytochrome P450 2A13 OS=Homo sapiens OX=9606 GN=CYP2A13 PE=1 SV=3 Q16696 CP2AD_HUMAN 3.93E-75	Intestine;Cathepsin+ cell	-0.460658	0.0141889	0.322355	-0.454458	0.188299	0.188299	0.144557	no change	no change
SMED30018309	IRX2	Iroquois-class homeodomain protein IRX-2 OS=Homo sapiens OX=9606 GN=IRX2 PE=1 SV=2 Q9BZI1 IRX2_HUMAN 2.67E-39	Neural	-0.688931	0.0141827	0.322355	-0.314196	0.340007	0.340007	0.55986	no change	no change
SMED30020068	rost	Protein rolling stone OS=Drosophila melanogaster OX=7227 GN=rost PE=2 SV=2 E=0.000000000139	Intestine	-0.470432	0.0142493	0.323124	-0.814905	3.53232e-05	3.53232e-05	-0.163749	no change	no change
SMED30022652	PSAP	Prosaposin OS=Homo sapiens OX=9606 GN=PSAP PE=1 SV=2 P07602 SAP_HUMAN 0.00000575	Cathepsin+ cell	0.466735	0.0143222	0.324176	-0.223173	0.178046	0.178046	-0.505819	no change	no change
SMED30002421	MFN2	Mitofusin-2 OS=Homo sapiens OX=9606 GN=MFN2 PE=1 SV=3 O95140 MFN2_HUMAN 0.00000000000000103	Parapharyngeal;Neural;Epidermal	0.368578	0.0144216	0.325228	0.122876	0.474046	0.474046	-0.0735047	no change	no change
SMED30026245	0	0	#N/A	-0.521722	0.0144487	0.325228	-0.329931	0.318462	0.318462	0.433199	no change	no change
SMED30034221	0	0	Cathepsin+ cell	0.599261	0.0145497	0.326298	0.202638	0.284285	0.284285	-0.205932	no change	no change
SMED30011770	0	0	Cathepsin+ cell;Protonephridia	0.516046	0.0148792	0.331815	0.369394	0.261154	0.261154	0.00748711	no change	no change
SMED30032737	0	0	Neoblast	0.433195	0.0148968	0.331815	-0.36536	0.223556	0.223556	-0.601798	no change	no change
SMED30025981	0	0	Neoblast	-0.545892	0.0148418	0.331815	-0.347562	0.479743	0.479743	0.529363	no change	no change
SMED30026808	CABP7	Calcium-binding protein 7 OS=Homo sapiens OX=9606 GN=CABP7 PE=1 SV=1 Q86V35 CABP7_HUMAN 0.00000577	Epidermal;Phyarnx;Protonephridia	0.423117	0.0150593	0.33465	-0.10119	0.357833	0.357833	-0.355656	no change	no change
SMED30024681	GSR	Glutathione reductase, mitochondrial OS=Homo sapiens OX=9606 GN=GSR PE=1 SV=2 P00390 GSHR_HUMAN 0	#N/A	-0.486425	0.0151378	0.335783	-0.665521	0.15024	0.15024	0.0344988	no change	no change
SMED30000299	VCP	Transitional endoplasmic reticulum ATPase OS=Homo sapiens OX=9606 GN=VCP PE=1 SV=4 P55072 TERA_HUMAN 0	Epidermal;Cathepsin+ cell	-0.328739	0.0151796	0.336101	-0.882722	0.22092	0.22092	-0.282475	no change	no change
SMED30020210	WFIKKN2	WAP, Kazal, immunoglobulin, Kunitz and NTR domain-containing protein 2 OS=Homo sapiens OX=9606 GN=WFIKKN2 PE=1 SV=1 Q8TEU8 WFKN2_HUMAN 0.0000000000000352	#N/A	0.598915	0.0153953	0.340259	0.0674531	0.847273	0.847273	-0.454738	no change	no change
SMED30032666	0	0	Neural;Phyarnx	0.506205	0.0154368	0.340558	0.368685	0.352386	0.352386	0.052343	no change	no change
SMED30003677	0	Uncharacterized endonuclease HI_1296 (sprot:Q57519:4.46e-17)	Cathepsin+ cell;Intestine	0.493203	0.0155549	0.341399	-0.230822	0.266779	0.266779	-0.539775	no change	no change
SMED30004519	CFAP97D1	Uncharacterized protein CFAP97D1 OS=Homo sapiens OX=9606 GN=CFAP97D1 PE=2 SV=1 B2RV13 CF97D_HUMAN 8.26E-23	Neural;Epidermal;Phyarnx;Protonephridia	0.404575	0.015606	0.341399	-0.080882	0.763266	0.763266	-0.244387	no change	no change
SMED30016977	0	0	Neural	-0.392653	0.0155822	0.341399	-0.155474	0.527245	0.527245	0.369919	no change	no change
SMED30007314	STRA6	Receptor for retinol uptake STRA6 OS=Homo sapiens OX=9606 GN=STRA6 PE=1 SV=1 Q9BX79 STRA6_HUMAN 0.0000000000016	Protonephridia	-0.559652	0.0155384	0.341399	-0.962485	0.0451878	0.0451878	-0.295716	no change	no change
SMED30008074	TTPAL	Alpha-tocopherol transfer protein-like OS=Homo sapiens OX=9606 GN=TTPAL PE=1 SV=2 Q9BTX7 TTPAL_HUMAN 0.000000000000000244	Phyarnx	-0.526575	0.0157221	0.341906	-1.14676	0.00301319	0.00301319	-0.488246	no change	no change
SMED30007495	0	0	Neural	-0.544824	0.0158054	0.342496	-0.0784483	0.839159	0.839159	0.679457	no change	no change
SMED30008112	MAPK15	Mitogen-activated protein kinase 15 OS=Homo sapiens OX=9606 GN=MAPK15 PE=1 SV=1 Q8TD08 MK15_HUMAN 3.05E-136	Neural;Epidermal;Phyarnx	0.392001	0.0158411	0.342661	0.0973728	0.648281	0.648281	-0.110973	no change	no change
SMED30028179	CCND2	G1/S-specific cyclin-D2 OS=Homo sapiens OX=9606 GN=CCND2 PE=1 SV=1 P30279 CCND2_HUMAN 0.0000000000000764	#N/A	-0.535932	0.0160179	0.345874	-0.436001	0.23984	0.23984	0.304676	no change	no change
SMED30007511	HMBS	Porphobilinogen deaminase OS=Homo sapiens OX=9606 GN=HMBS PE=1 SV=2 P08397 HEM3_HUMAN 4.13E-68	Cathepsin+ cell	0.617146	0.0160849	0.346706	0.340717	0.498247	0.498247	0.0109917	no change	no change
SMED30016664	0	0	Neural	0.635935	0.016157	0.347259	-0.0331351	0.944981	0.944981	-0.361724	no change	no change
SMED30016209	MFN1	Mitofusin-1 OS=Homo sapiens OX=9606 GN=MFN1 PE=1 SV=3 Q8IWA4 MFN1_HUMAN 5.58E-113	#N/A	0.474375	0.016247	0.347259	0.310854	0.25732	0.25732	-0.00465194	no change	no change
SMED30021143	BBOF1	Basal body-orientation factor 1 OS=Homo sapiens OX=9606 GN=BBOF1 PE=2 SV=3 Q8ND07 BBOF1_HUMAN 1.49E-98	Neural;Epidermal;Phyarnx;Protonephridia	0.459253	0.0162529	0.347259	0.148111	0.718843	0.718843	-0.120177	no change	no change
SMED30012757	TEKT4	Tektin-4 OS=Homo sapiens OX=9606 GN=TEKT4 PE=1 SV=1 Q8WW24 TEKT4_HUMAN 3.56E-120	Neural;Epidermal;Phyarnx;Protonephridia;Intestine	0.457772	0.0162428	0.347259	0.128735	0.499659	0.499659	-0.159013	no change	no change
SMED30030516	MYEF2	Myelin expression factor 2 OS=Homo sapiens OX=9606 GN=MYEF2 PE=1 SV=3 Q9P2K5 MYEF2_HUMAN 6.27E-32	Neoblast	-0.334664	0.0162499	0.347259	-0.303127	0.0351224	0.0351224	0.209749	no change	no change
SMED30003101	glmU	Bifunctional protein GlmU OS=Synechococcus sp. (strain JA-3-3Ab) OX=321327 GN=glmU PE=3 SV=1 E=6.31E-21	#N/A	0.464046	0.0163014	0.347688	0.495163	0.00251673	0.00251673	0.219502	no change	no change
SMED30003698	0	0	Intestine	-0.422497	0.0163331	0.347756	-0.239814	0.294724	0.294724	0.338232	no change	no change
SMED30013717	0	0	#N/A	0.484608	0.0164016	0.348591	0.249266	0.298646	0.298646	-0.0193802	no change	no change
SMED30022075	SYTL4	Synaptotagmin-like protein 4 OS=Homo sapiens OX=9606 GN=SYTL4 PE=1 SV=2 Q96C24 SYTL4_HUMAN 5.24E-64	Epidermal;Phyarnx	0.462355	0.0164427	0.348591	0.0892398	0.5567	0.5567	-0.180974	no change	no change
SMED30027207	ODC1	Ornithine decarboxylase OS=Homo sapiens OX=9606 GN=ODC1 PE=1 SV=2 P11926 DCOR_HUMAN 9.32E-83	Epidermal	0.419437	0.0164917	0.348698	-0.151041	0.445099	0.445099	-0.407185	no change	no change
SMED30033996	CCT7	T-complex protein 1 subunit eta OS=Homo sapiens OX=9606 GN=CCT7 PE=1 SV=2 Q99832 TCPH_HUMAN 0	Cathepsin+ cell	-0.343526	0.0166028	0.349727	-0.521368	4.59813e-06	4.59813e-06	-0.00522543	no change	no change
SMED30000843	0	0	Neoblast;Neural	-0.505524	0.0166264	0.349727	-0.255977	0.456535	0.456535	0.463837	no change	no change
SMED30014642	0	0	#N/A	0.695652	0.016685	0.349755	0.171749	0.542691	0.542691	-0.371998	no change	no change
SMED30019874	CALM3	Calmodulin-3 OS=Homo sapiens OX=9606 GN=CALM3 PE=1 SV=1 P0DP25 CALM3_HUMAN 6.93E-104	Neural;Muscle;Phyarnx;Protonephridia	0.33678	0.0166718	0.349755	0.204495	0.0378958	0.0378958	0.0483327	no change	no change
SMED30010412	GOT2	Aspartate aminotransferase, mitochondrial OS=Homo sapiens OX=9606 GN=GOT2 PE=1 SV=3 P00505 AATM_HUMAN 6.72E-133	Intestine	-0.361072	0.0167717	0.350367	-0.340672	0.0189071	0.0189071	0.196661	no change	no change
SMED30016244	0	0	#N/A	-0.567317	0.0167588	0.350367	-0.646291	0.198851	0.198851	0.149733	no change	no change
SMED30028081	0	0	Phyarnx	0.499281	0.0168861	0.350954	0.65215	0.125357	0.125357	0.390308	no change	no change
SMED30028223	SAXO1	Stabilizer of axonemal microtubules 1 OS=Homo sapiens OX=9606 GN=SAXO1 PE=1 SV=2 Q8IYX7 SAXO1_HUMAN 1.2E-51	Neural;Epidermal;Phyarnx;Protonephridia	0.398819	0.0168836	0.350954	0.632692	0.034966	0.034966	0.496718	no change	no change
SMED30026595	TRAF2	TNF receptor-associated factor 2 OS=Homo sapiens OX=9606 GN=TRAF2 PE=1 SV=2 Q12933 TRAF2_HUMAN 3.53E-71	Neural	0.351041	0.0168335	0.350954	0.257709	0.131806	0.131806	0.0859973	no change	no change
SMED30023280	TTN	Titin OS=Homo sapiens OX=9606 GN=TTN PE=1 SV=4 Q8WZ42 TITIN_HUMAN 1.24E-23	Muscle	-0.352731	0.0169316	0.351301	-0.317089	0.0125393	0.0125393	0.217728	no change	no change
SMED30012207	PI16	Peptidase inhibitor 16 OS=Homo sapiens OX=9606 GN=PI16 PE=1 SV=1 Q6UXB8 PI16_HUMAN 3.16E-17	#N/A	0.43796	0.0169934	0.351985	0.0238463	0.931626	0.931626	-0.269542	no change	no change
SMED30016026	0	0	Neoblast;Epidermal	0.53027	0.01704	0.352352	-0.123378	0.816477	0.816477	-0.637123	no change	no change
SMED30006900	0	0	#N/A	0.609665	0.0174482	0.359575	-0.195569	0.652132	0.652132	-0.579462	no change	no change
SMED30009269	COL6A6	Collagen alpha-6(VI) chain OS=Homo sapiens OX=9606 GN=COL6A6 PE=1 SV=2 A6NMZ7 CO6A6_HUMAN 1.23E-29	#N/A	0.444725	0.0174441	0.359575	0.167523	0.273318	0.273318	-0.0850853	no change	no change
SMED30005897	0	0	Epidermal	0.584613	0.0177027	0.363356	0.738745	0.0353672	0.0353672	0.281535	no change	no change
SMED30006129	KCTD7	BTB/POZ domain-containing protein KCTD7 OS=Homo sapiens OX=9606 GN=KCTD7 PE=1 SV=1 Q96MP8 KCTD7_HUMAN 6.64E-31	#N/A	-0.435721	0.0177508	0.363356	-0.177319	0.672073	0.672073	0.567885	no change	no change
SMED30010999	SLC47A2	Multidrug and toxin extrusion protein 2 OS=Homo sapiens OX=9606 GN=SLC47A2 PE=1 SV=1 Q86VL8 S47A2_HUMAN 0.000000033	Intestine;Cathepsin+ cell	-0.447986	0.0177223	0.363356	-0.225933	0.264197	0.264197	0.386556	no change	no change
SMED30004673	0	0	Intestine	0.360992	0.0178226	0.364214	-0.03811	0.817821	0.817821	-0.210331	no change	no change
SMED30014191	ASNS	Asparagine synthetase [glutamine-hydrolyzing] OS=Homo sapiens OX=9606 GN=ASNS PE=1 SV=4 P08243 ASNS_HUMAN 1.43E-110	Cathepsin+ cell	0.508003	0.017924	0.364462	0.429645	0.151656	0.151656	0.198828	no change	no change
SMED30012842	0	0	Intestine	-0.740663	0.0180277	0.36474	-0.155516	0.913309	0.913309	-0.679773	no change	no change
SMED30034222	TMEM30A	Cell cycle control protein 50A OS=Homo sapiens OX=9606 GN=TMEM30A PE=1 SV=1 Q9NV96 CC50A_HUMAN 6.85E-51	#N/A	-0.791438	0.0179807	0.36474	-1.29774	0.327408	0.327408	0.0735938	no change	no change
SMED30011676	C4orf47	UPF0602 protein C4orf47 OS=Homo sapiens OX=9606 GN=C4orf47 PE=2 SV=1 A7E2U8 CD047_HUMAN 1.69E-34	#N/A	0.560444	0.0181448	0.365065	-0.29751	0.538154	0.538154	-0.638824	no change	no change
SMED30012192	MPPED1	Metallophosphoesterase domain-containing protein 1 OS=Homo sapiens OX=9606 GN=MPPED1 PE=2 SV=3 O15442 MPPD1_HUMAN 0.000000000000000016	Cathepsin+ cell;Muscle;Neural	-0.376589	0.0181113	0.365065	-0.307003	0.317016	0.317016	0.293783	no change	no change
SMED30010183	FZD4	Frizzled-4 OS=Homo sapiens OX=9606 GN=FZD4 PE=1 SV=2 Q9ULV1 FZD4_HUMAN 7.74E-160	Muscle;Neural;Cathepsin+ cell	-0.418141	0.018363	0.366658	0.0675442	0.736149	0.736149	0.673421	no change	no change
SMED30033880	RFESD	Rieske domain-containing protein OS=Homo sapiens OX=9606 GN=RFESD PE=1 SV=1 Q8TAC1 RFESD_HUMAN 0.0000011	#N/A	-0.493879	0.0186023	0.37083	-0.0829655	0.842812	0.842812	0.609907	no change	no change
SMED30013262	0	OGFr_N domain-containing protein (trembl:A0A0X3PFJ3:1.14e-41)	Phyarnx	0.765521	0.0187331	0.372077	0.564684	0.395766	0.395766	0.13099	no change	no change
SMED30009408	0	0	Parapharyngeal	0.574986	0.0188783	0.372077	1.02197	0.225232	0.225232	0.755017	no change	no change
SMED30032624	CFAP53	Cilia- and flagella-associated protein 53 OS=Homo sapiens OX=9606 GN=CFAP53 PE=1 SV=2 Q96M91 CFA53_HUMAN 3.63E-27	Neural;Epidermal;Protonephridia;Phyarnx	0.515725	0.0188522	0.372077	-0.0398159	0.788781	0.788781	-0.348065	no change	no change
SMED30030323	PNP	Purine nucleoside phosphorylase OS=Homo sapiens OX=9606 GN=PNP PE=1 SV=2 P00491 PNPH_HUMAN 2.01E-107	Epidermal;Intestine	-0.364416	0.0187946	0.372077	-0.268229	0.0820408	0.0820408	0.278304	no change	no change
SMED30008321	0	0	#N/A	-0.484193	0.0188734	0.372077	-0.228091	0.341988	0.341988	0.459397	no change	no change
SMED30024964	TMEM19	Transmembrane protein 19 OS=Homo sapiens OX=9606 GN=TMEM19 PE=1 SV=1 Q96HH6 TMM19_HUMAN 6.26E-66	#N/A	-0.564842	0.0188689	0.372077	-1.06018	0.0101283	0.0101283	-0.300365	no change	no change
SMED30011903	RUBCN	Run domain Beclin-1-interacting and cysteine-rich domain-containing protein OS=Homo sapiens OX=9606 GN=RUBCN PE=1 SV=4 Q92622 RUBIC_HUMAN 8.5E-43	Parapharyngeal	0.460719	0.0189484	0.372256	-0.201885	0.326008	0.326008	-0.482848	no change	no change
SMED30016776	0	0	Neural	0.459356	0.0190458	0.373567	-0.491501	0.403971	0.403971	-0.511231	no change	no change
SMED30022443	ANKRA2	Ankyrin repeat family A protein 2 OS=Homo sapiens OX=9606 GN=ANKRA2 PE=1 SV=1 Q9H9E1 ANRA2_HUMAN 0.000000278	Phyarnx	0.480819	0.019077	0.373579	0.801427	0.0559996	0.0559996	0.540551	no change	no change
SMED30004455	THADA	Thyroid adenoma-associated protein OS=Homo sapiens OX=9606 GN=THADA PE=1 SV=1 Q6YHU6 THADA_HUMAN 0.00000000756	Muscle	0.508942	0.0192353	0.374904	-0.264402	0.350326	0.350326	-0.590198	no change	no change
SMED30017100	0	0	#N/A	0.502299	0.0193805	0.374904	0.308255	0.0997003	0.0997003	0.00640516	no change	no change
SMED30014019	LMNA	Prelamin-A/C OS=Homo sapiens OX=9606 GN=LMNA PE=1 SV=1 P02545 LMNA_HUMAN 0.0000000000191	#N/A	0.420097	0.0193313	0.374904	-0.0995104	0.381338	0.381338	-0.337672	no change	no change
SMED30005794	0	0	#N/A	-0.366126	0.0193218	0.374904	-0.133571	0.482145	0.482145	0.413874	no change	no change
SMED30007744	SMAD7	Mothers against decapentaplegic homolog 7 OS=Homo sapiens OX=9606 GN=SMAD7 PE=1 SV=1 O15105 SMAD7_HUMAN 0.00000785	Cathepsin+ cell;Phyarnx;Neural	-0.493149	0.0192645	0.374904	-0.348933	0.29977	0.29977	0.368682	no change	no change
SMED30006557	0	0	Neural	-0.596029	0.0193906	0.374904	-0.6545	0.138229	0.138229	0.11694	no change	no change
SMED30011134	0	0	Neural;Phyarnx;Protonephridia	0.568707	0.0195604	0.376399	0.775316	0.0895756	0.0895756	0.52548	no change	no change
SMED30028745	ZFYVE19	Abscission/NoCut checkpoint regulator OS=Homo sapiens OX=9606 GN=ZFYVE19 PE=1 SV=3 Q96K21 ANCHR_HUMAN 3.04E-22	#N/A	-0.49843	0.0195408	0.376399	-0.787623	0.0777018	0.0777018	-0.0707966	no change	no change
SMED30010392	ACBD3	Golgi resident protein GCP60 OS=Homo sapiens OX=9606 GN=ACBD3 PE=1 SV=4 Q9H3P7 GCP60_HUMAN 1.37E-40	Neural	0.672651	0.0196781	0.376495	-0.182424	0.775325	0.775325	-0.475843	no change	no change
SMED30020839	MADD	MAP kinase-activating death domain protein OS=Homo sapiens OX=9606 GN=MADD PE=1 SV=2 Q8WXG6 MADD_HUMAN 6.34E-153	Neural;Cathepsin+ cell;Epidermal	0.619723	0.0197138	0.376495	0.148704	0.279666	0.279666	-0.283643	no change	no change
SMED30029546	TEKT3	Tektin-3 OS=Homo sapiens OX=9606 GN=TEKT3 PE=1 SV=1 Q9BXF9 TEKT3_HUMAN 1.11E-144	Neural;Epidermal;Phyarnx	0.457265	0.0196853	0.376495	0.44907	0.0408486	0.0408486	0.200796	no change	no change
SMED30008911	FSCN1	Fascin OS=Homo sapiens OX=9606 GN=FSCN1 PE=1 SV=3 Q16658 FSCN1_HUMAN 8.1E-116	Neural;Cathepsin+ cell;Muscle;Parapharyngeal;Protonephridia	-0.406215	0.019685	0.376495	-0.38488	5.88175e-05	5.88175e-05	0.212384	no change	no change
SMED30034820	TF	Serotransferrin OS=Homo sapiens OX=9606 GN=TF PE=1 SV=3 P02787 TRFE_HUMAN 2.86E-78	Muscle	-0.562037	0.0197197	0.376495	-0.588594	0.18614	0.18614	0.117449	no change	no change
SMED30022688	SLC25A1	Tricarboxylate transport protein, mitochondrial OS=Homo sapiens OX=9606 GN=SLC25A1 PE=1 SV=2 P53007 TXTP_HUMAN 2.34E-131	#N/A	-0.413797	0.0197846	0.377144	0.0959037	0.769356	0.769356	0.586479	no change	no change
SMED30005873	TBL3	Transducin beta-like protein 3 OS=Homo sapiens OX=9606 GN=TBL3 PE=1 SV=2 Q12788 TBL3_HUMAN 1.25E-75	#N/A	0.544857	0.0200287	0.380607	-0.0678309	0.836965	0.836965	-0.393717	no change	no change
SMED30010773	0	0	Epidermal;Cathepsin+ cell	0.384826	0.020009	0.380607	0.783727	0.000985487	0.000985487	0.635431	no change	no change
SMED30017267	SHMT2	Serine hydroxymethyltransferase, mitochondrial OS=Homo sapiens OX=9606 GN=SHMT2 PE=1 SV=3 P34897 GLYM_HUMAN 0	Cathepsin+ cell	-0.441419	0.02025	0.384215	-0.238903	0.36775	0.36775	0.355049	no change	no change
SMED30013592	0	0	Intestine	-0.674533	0.0203666	0.385828	-0.688426	0.0537793	0.0537793	0.257609	no change	no change
SMED30002422	0	0	Epidermal	0.712974	0.0204114	0.386076	0.864119	0.205485	0.205485	0.575622	no change	no change
SMED30012792	NTN1	Netrin-1 OS=Homo sapiens OX=9606 GN=NTN1 PE=1 SV=2 O95631 NET1_HUMAN 1.13E-104	#N/A	-0.799339	0.0205643	0.387765	-0.741843	0.370216	0.370216	0.696859	no change	no change
SMED30012229	CFAP20	Cilia- and flagella-associated protein 20 OS=Homo sapiens OX=9606 GN=CFAP20 PE=1 SV=1 Q9Y6A4 CFA20_HUMAN 9.56E-130	Neural;Epidermal;Phyarnx;Protonephridia	0.452416	0.0206729	0.388612	0.438697	0.106946	0.106946	0.168085	no change	no change
SMED30012139	SLC2A1	Solute carrier family 2, facilitated glucose transporter member 1 OS=Homo sapiens OX=9606 GN=SLC2A1 PE=1 SV=2 P11166 GTR1_HUMAN 5.18E-90	Neural;Muscle;Epidermal;Phyarnx;Protonephridia	0.386999	0.0206468	0.388612	0.547136	0.00520291	0.00520291	0.342456	no change	no change
SMED30028912	NID2	Nidogen-2 OS=Homo sapiens OX=9606 GN=NID2 PE=1 SV=3 Q14112 NID2_HUMAN 0.0000000000117	Neural;Cathepsin+ cell	0.440295	0.0207112	0.388733	0.304074	0.0811126	0.0811126	0.0570024	no change	no change
SMED30010503	TSGA10	Testis-specific gene 10 protein OS=Homo sapiens OX=9606 GN=TSGA10 PE=1 SV=1 Q9BZW7 TSG10_HUMAN 8.09E-64	Neural;Epidermal;Protonephridia;Phyarnx	0.47258	0.0207552	0.388961	0.0875227	0.464258	0.464258	-0.210945	no change	no change
SMED30033764	ABCC1	Multidrug resistance-associated protein 1 OS=Homo sapiens OX=9606 GN=ABCC1 PE=1 SV=3 P33527 MRP1_HUMAN 0	Intestine;Cathepsin+ cell	-0.396021	0.0208801	0.390701	-0.273412	0.228816	0.228816	0.297653	no change	no change
SMED30021068	0	0	Cathepsin+ cell	0.392567	0.0209906	0.390971	-0.284187	0.311494	0.311494	-0.473422	no change	no change
SMED30013159	0	0	Neural;Epidermal;Phyarnx;Protonephridia	0.382254	0.0209876	0.390971	0.758877	0.000319691	0.000319691	0.546325	no change	no change
SMED30018407	MRPL15	39S ribosomal protein L15, mitochondrial OS=Homo sapiens OX=9606 GN=MRPL15 PE=1 SV=1 Q9P015 RM15_HUMAN 3.66E-76	#N/A	-0.408628	0.0210913	0.391885	-0.655401	0.0572381	0.0572381	-0.053708	no change	no change
SMED30000467	0	0	#N/A	0.536167	0.0212798	0.393952	0.805679	0.0997343	0.0997343	0.571481	no change	no change
SMED30021239	0	0	Epidermal	0.496729	0.021275	0.393952	0.310926	0.213867	0.213867	0.0180917	no change	no change
SMED30032475	PANK4	Pantothenate kinase 4 OS=Homo sapiens OX=9606 GN=PANK4 PE=1 SV=1 Q9NVE7 PANK4_HUMAN 0.000000000000673	Cathepsin+ cell;Intestine	-0.361956	0.0213681	0.394388	-0.966862	8.49584e-10	8.49584e-10	-0.417338	no change	no change
SMED30017448	HSPA8	Heat shock cognate 71 kDa protein OS=Homo sapiens OX=9606 GN=HSPA8 PE=1 SV=1 P11142 HSP7C_HUMAN 0	Neoblast	-0.402005	0.0213382	0.394388	-0.70509	0.0248035	0.0248035	-0.209826	no change	no change
SMED30020371	HMCN1	Hemicentin-1 OS=Homo sapiens OX=9606 GN=HMCN1 PE=1 SV=2 Q96RW7 HMCN1_HUMAN 0	Muscle	-0.38581	0.0214388	0.394499	0.151506	0.0397673	0.0397673	0.712268	no change	no change
SMED30028140	RPL22	60S ribosomal protein L22 OS=Homo sapiens OX=9606 GN=RPL22 PE=1 SV=2 P35268 RL22_HUMAN 5.43E-30	Intestine;Neoblast	0.459682	0.0216566	0.397308	-0.501058	3.21526e-06	3.21526e-06	-0.74066	no change	no change
SMED30020317	HSP90AA1	Heat shock protein HSP 90-alpha OS=Homo sapiens OX=9606 GN=HSP90AA1 PE=1 SV=5 P07900 HS90A_HUMAN 0	Epidermal;Cathepsin+ cell;Neural	-0.314709	0.0216268	0.397308	-0.519361	6.6724e-10	6.6724e-10	-0.0225683	no change	no change
SMED30002361	0	Asparaginase [Source:UniProtKB/TrEMBL;Acc:A0A498S6U2]	#N/A	0.400828	0.0218332	0.399057	-0.206497	0.414366	0.414366	-0.405603	no change	no change
SMED30003902	TTC21B	Tetratricopeptide repeat protein 21B OS=Homo sapiens OX=9606 GN=TTC21B PE=1 SV=2 Q7Z4L5 TT21B_HUMAN 0	Neural;Phyarnx	0.397512	0.02185	0.399057	0.23275	0.324433	0.324433	0.0668196	no change	no change
SMED30028057	PPP1R32	Protein phosphatase 1 regulatory subunit 32 OS=Homo sapiens OX=9606 GN=PPP1R32 PE=1 SV=1 Q7Z5V6 PPR32_HUMAN 5.67E-27	Neural;Epidermal;Phyarnx	0.374325	0.021958	0.399283	0.255295	0.424046	0.424046	-0.0185021	no change	no change
SMED30012267	KIF9	Kinesin-like protein KIF9 OS=Homo sapiens OX=9606 GN=KIF9 PE=1 SV=4 Q9HAQ2 KIF9_HUMAN 5.62E-156	Neural;Epidermal;Phyarnx;Protonephridia	0.354297	0.0219575	0.399283	0.357433	0.0901277	0.0901277	0.206441	no change	no change
SMED30013596	CHD1L	Chromodomain-helicase-DNA-binding protein 1-like OS=Homo sapiens OX=9606 GN=CHD1L PE=1 SV=3 Q86WJ1 CHD1L_HUMAN 0	#N/A	-0.508607	0.0220078	0.399546	-1.26783	0.00405713	0.00405713	-0.601231	no change	no change
SMED30016917	TCTEX1D1	Tctex1 domain-containing protein 1 OS=Homo sapiens OX=9606 GN=TCTEX1D1 PE=1 SV=2 Q8N7M0 TC1D1_HUMAN 7.44E-48	Neural;Phyarnx	0.642568	0.0222796	0.400992	-0.416553	0.472623	0.472623	-0.768937	no change	no change
SMED30002357	0	0	Intestine	0.629675	0.022161	0.400992	0.165442	0.328561	0.328561	-0.248885	no change	no change
SMED30012826	0	0	Epidermal;Cathepsin+ cell;Neural;Protonephridia;Intestine	0.450017	0.02226	0.400992	0.173392	0.108224	0.108224	-0.0726301	no change	no change
SMED30022008	0	0	#N/A	0.367354	0.0223175	0.400992	0.335933	0.242581	0.242581	0.153559	no change	no change
SMED30001480	ULK1	Serine/threonine-protein kinase ULK1 OS=Homo sapiens OX=9606 GN=ULK1 PE=1 SV=2 O75385 ULK1_HUMAN 6.63E-38	Neural;Cathepsin+ cell;Parapharyngeal	0.356626	0.0223005	0.400992	0.0382475	0.807853	0.807853	-0.134356	no change	no change
SMED30033476	SLC2A4RG	SLC2A4 regulator OS=Homo sapiens OX=9606 GN=SLC2A4RG PE=1 SV=4 Q9NR83 S2A4R_HUMAN 0.0000000058	Intestine	-0.355214	0.0222292	0.400992	-0.40204	0.0212722	0.0212722	0.136019	no change	no change
SMED30016933	0	0	Cathepsin+ cell	-0.46895	0.0221638	0.400992	-0.000744889	0.998127	0.998127	0.696957	no change	no change
SMED30021268	0	0	#N/A	0.575841	0.0225677	0.40135	0.6299	0.064301	0.064301	0.310943	no change	no change
SMED30028626	FAM221A	Protein FAM221A OS=Homo sapiens OX=9606 GN=FAM221A PE=1 SV=1 A4D161 F221A_HUMAN 3.04E-109	Neural;Phyarnx	0.519423	0.0224033	0.40135	0.0625283	0.895985	0.895985	-0.450024	no change	no change
SMED30002463	BORCS6	BLOC-1-related complex subunit 6 OS=Homo sapiens OX=9606 GN=BORCS6 PE=1 SV=2 Q96GS4 BORC6_HUMAN 0.000000000117	#N/A	0.468247	0.0225367	0.40135	-0.117432	0.701589	0.701589	-0.357192	no change	no change
SMED30030927	PPP2R5D	Serine/threonine-protein phosphatase 2A 56 kDa regulatory subunit delta isoform OS=Homo sapiens OX=9606 GN=PPP2R5D PE=1 SV=1 Q14738 2A5D_HUMAN 0	Cathepsin+ cell	0.313566	0.0225669	0.40135	0.123971	0.35902	0.35902	-0.000695638	no change	no change
SMED30025971	TRAF5	TNF receptor-associated factor 5 OS=Homo sapiens OX=9606 GN=TRAF5 PE=1 SV=2 O00463 TRAF5_HUMAN 5.8E-29	Intestine;Epidermal	-0.370895	0.0225365	0.40135	-0.55261	0.00724378	0.00724378	-0.00608189	no change	no change
SMED30027542	CLVS2	Clavesin-2 OS=Homo sapiens OX=9606 GN=CLVS2 PE=2 SV=1 Q5SYC1 CLVS2_HUMAN 0.0000000000153	Epidermal;Parapharyngeal;Phyarnx	0.360289	0.0229126	0.406299	0.0706898	0.608468	0.608468	-0.096794	no change	no change
SMED30002078	CFAP97	Cilia- and flagella-associated protein 97 OS=Homo sapiens OX=9606 GN=CFAP97 PE=1 SV=2 Q9P2B7 CFA97_HUMAN 0.0000000296	#N/A	0.552895	0.0230056	0.407197	0.118991	0.758616	0.758616	-0.355603	no change	no change
SMED30031294	0	0	Epidermal	0.522575	0.0230713	0.407197	0.608844	0.282393	0.282393	0.355184	no change	no change
SMED30013338	SRPK2	SRSF protein kinase 2 OS=Homo sapiens OX=9606 GN=SRPK2 PE=1 SV=3 P78362 SRPK2_HUMAN 1.65E-76	Neoblast	0.417604	0.023095	0.407197	0.254953	0.262157	0.262157	0.0157983	no change	no change
SMED30008916	0	0	Neural;Parapharyngeal	0.355654	0.0230968	0.407197	0.102332	0.645432	0.645432	-0.0782767	no change	no change
SMED30028625	PMS1	PMS1 protein homolog 1 OS=Homo sapiens OX=9606 GN=PMS1 PE=1 SV=1 P54277 PMS1_HUMAN 3.3E-49	#N/A	0.515184	0.0232014	0.407276	0.188251	0.640539	0.640539	-0.12319	no change	no change
SMED30029622	FLNC	Filamin-C OS=Homo sapiens OX=9606 GN=FLNC PE=1 SV=3 Q14315 FLNC_HUMAN 1.82E-89	Epidermal	0.506656	0.0231377	0.407276	0.955298	0.0140699	0.0140699	0.626073	no change	no change
SMED30001696	0	0	#N/A	0.388703	0.0231764	0.407276	0.0893393	0.495729	0.495729	-0.118798	no change	no change
SMED30034879	SLITRK6	SLIT and NTRK-like protein 6 OS=Homo sapiens OX=9606 GN=SLITRK6 PE=2 SV=3 Q9H5Y7 SLIK6_HUMAN 0.00000000242	#N/A	0.658369	0.0233288	0.407753	0.092851	0.904966	0.904966	-0.633947	no change	no change
SMED30011111	CCDC170	Coiled-coil domain-containing protein 170 OS=Homo sapiens OX=9606 GN=CCDC170 PE=1 SV=3 Q8IYT3 CC170_HUMAN 1.58E-24	Neural;Epidermal;Phyarnx	0.526217	0.0232892	0.407753	0.0932004	0.558665	0.558665	-0.234634	no change	no change
SMED30008453	MIB2	E3 ubiquitin-protein ligase MIB2 OS=Homo sapiens OX=9606 GN=MIB2 PE=1 SV=3 Q96AX9 MIB2_HUMAN 0.00000714	Epidermal;Phyarnx	0.385265	0.0233096	0.407753	0.25833	0.142118	0.142118	0.0569541	no change	no change
SMED30024149	ACP5	Tartrate-resistant acid phosphatase type 5 OS=Homo sapiens OX=9606 GN=ACP5 PE=1 SV=3 P13686 PPA5_HUMAN 6.27E-84	Cathepsin+ cell	0.494921	0.0235108	0.408743	-0.199235	0.500093	0.500093	-0.473055	no change	no change
SMED30009858	TIA1	Nucleolysin TIA-1 isoform p40 OS=Homo sapiens OX=9606 GN=TIA1 PE=1 SV=3 P31483 TIA1_HUMAN 5.27E-38	Neoblast	0.441074	0.0234938	0.408743	0.317698	0.0386285	0.0386285	0.084855	no change	no change
SMED30006169	EXOSC3	Exosome complex component RRP40 OS=Homo sapiens OX=9606 GN=EXOSC3 PE=1 SV=3 Q9NQT5 EXOS3_HUMAN 7.78E-41	#N/A	0.433369	0.0234784	0.408743	0.205769	0.593938	0.593938	-0.0264372	no change	no change
SMED30025757	JUN-1	Transcription factor jun-1 OS=Caenorhabditis elegans OX=6239 GN=jun-1 PE=1 SV=1 E=0.00000514	Neoblast;Neural;Muscle;Protonephridia	-0.323144	0.0235195	0.408743	-0.0075813	0.944487	0.944487	0.488204	no change	no change
SMED30020077	0	0	#N/A	0.78737	0.0235962	0.409306	0.726931	0.406174	0.406174	0.0104171	no change	no change
SMED30001652	0	0	Intestine	0.468438	0.023675	0.409306	0.0685119	0.747721	0.747721	-0.177491	no change	no change
SMED30021873	AMACR	Alpha-methylacyl-CoA racemase OS=Homo sapiens OX=9606 GN=AMACR PE=1 SV=2 Q9UHK6 AMACR_HUMAN 2.18E-100	Protonephridia;Cathepsin+ cell	0.44556	0.0236329	0.409306	0.215202	0.469325	0.469325	-0.0687875	no change	no change
SMED30025865	SCCPDH	Saccharopine dehydrogenase-like oxidoreductase OS=Homo sapiens OX=9606 GN=SCCPDH PE=1 SV=1 Q8NBX0 SCPDL_HUMAN 2.36E-117	Intestine	-0.400208	0.0236861	0.409306	-0.424298	0.0011022	0.0011022	0.168605	no change	no change
SMED30032833	TTN	Titin OS=Homo sapiens OX=9606 GN=TTN PE=1 SV=4 Q8WZ42 TITIN_HUMAN 8.13E-25	Muscle	0.374206	0.0238358	0.410523	0.147854	0.0775724	0.0775724	-0.0458456	no change	no change
SMED30022421	RIBC2	RIB43A-like with coiled-coils protein 2 OS=Homo sapiens OX=9606 GN=RIBC2 PE=1 SV=1 Q9H4K1 RIBC2_HUMAN 2.21E-71	Neural;Epidermal;Phyarnx;Protonephridia	0.341495	0.0238204	0.410523	-0.00673466	0.971764	0.971764	-0.165139	no change	no change
SMED30017795	0	0	Neural;Epidermal;Phyarnx	0.672987	0.0240359	0.41243	0.680814	0.244968	0.244968	0.165782	no change	no change
SMED30033835	SYT14	Synaptotagmin-14 OS=Homo sapiens OX=9606 GN=SYT14 PE=1 SV=2 Q8NB59 SYT14_HUMAN 2.11E-47	Neural	0.473831	0.0240261	0.41243	0.580962	0.0145639	0.0145639	0.247245	no change	no change
SMED30010637	DDX21	Nucleolar RNA helicase 2 OS=Homo sapiens OX=9606 GN=DDX21 PE=1 SV=5 Q9NR30 DDX21_HUMAN 0	Epidermal;Parapharyngeal	0.525666	0.0241377	0.412796	-0.204845	0.035042	0.035042	-0.513058	no change	no change
SMED30016401	GLIPR2	Golgi-associated plant pathogenesis-related protein 1 OS=Homo sapiens OX=9606 GN=GLIPR2 PE=1 SV=3 Q9H4G4 GAPR1_HUMAN 2.29E-29	Epidermal;Phyarnx	0.328162	0.0241147	0.412796	0.158915	0.211354	0.211354	0.0118879	no change	no change
SMED30021535	SLC31A1	High affinity copper uptake protein 1 OS=Homo sapiens OX=9606 GN=SLC31A1 PE=1 SV=1 O15431 COPT1_HUMAN 0.0000000426	Intestine	-0.581426	0.0241587	0.412796	-0.504671	0.39221	0.39221	0.344249	no change	no change
SMED30018034	PUM3	Pumilio homolog 3 OS=Homo sapiens OX=9606 GN=PUM3 PE=1 SV=3 Q15397 PUM3_HUMAN 1.37E-43	#N/A	0.40445	0.0243096	0.413996	0.584446	0.0578206	0.0578206	0.295922	no change	no change
SMED30026232	0	0	#N/A	-0.644613	0.0243131	0.413996	-0.629046	0.0166373	0.0166373	0.26583	no change	no change
SMED30012613	0	0	Parapharyngeal	-0.722202	0.0243308	0.413996	-1.13931	0.146531	0.146531	-0.0120869	no change	no change
SMED30003733	SKI	Ski oncogene OS=Homo sapiens OX=9606 GN=SKI PE=1 SV=1 P12755 SKI_HUMAN 1.15E-40	Neural	-0.415724	0.0243664	0.414024	-0.450792	0.073454	0.073454	0.109856	no change	no change
SMED30002554	B9D2	B9 domain-containing protein 2 OS=Homo sapiens OX=9606 GN=B9D2 PE=1 SV=2 Q9BPU9 B9D2_HUMAN 7.57E-80	Neural;Phyarnx	0.568062	0.0244485	0.414842	0.158735	0.797371	0.797371	-0.179129	no change	no change
SMED30006416	CDC25C	M-phase inducer phosphatase 3 OS=Homo sapiens OX=9606 GN=CDC25C PE=1 SV=2 P30307 MPIP3_HUMAN 6.22E-24	#N/A	-0.380215	0.0245476	0.415485	-0.0674353	0.761815	0.761815	0.53346	no change	no change
SMED30002969	TCF7	Transcription factor 7 OS=Homo sapiens OX=9606 GN=TCF7 PE=1 SV=3 P36402 TCF7_HUMAN 3.14E-47	Neural	-0.46278	0.0245545	0.415485	-1.20047	0.00433008	0.00433008	-0.54079	no change	no change
SMED30035670	ZFAND5	AN1-type zinc finger protein 5 OS=Homo sapiens OX=9606 GN=ZFAND5 PE=1 SV=1 O76080 ZFAN5_HUMAN 1.22E-32	Cathepsin+ cell	0.350258	0.0247616	0.418409	0.422333	0.066425	0.066425	0.265336	no change	no change
SMED30033428	0	0	Cathepsin+ cell;Muscle;Protonephridia;Intestine	0.417572	0.0249946	0.418866	0.191675	0.640359	0.640359	-0.0929506	no change	no change
SMED30017565	EPHB2	Ephrin type-B receptor 2 OS=Homo sapiens OX=9606 GN=EPHB2 PE=1 SV=5 P29323 EPHB2_HUMAN 0	Neural	-0.499143	0.0249079	0.418866	-0.116949	0.714869	0.714869	0.529795	no change	no change
SMED30015437	0	0	#N/A	-0.676017	0.0249807	0.418866	-0.918728	0.0691537	0.0691537	0.0851994	no change	no change
SMED30018775	YY1	Transcriptional repressor protein YY1 OS=Homo sapiens OX=9606 GN=YY1 PE=1 SV=2 P25490 TYY1_HUMAN 2.68E-51	#N/A	-0.686904	0.0249713	0.418866	-0.384186	0.604933	0.604933	0.376382	no change	no change
SMED30030681	0	0	Epidermal	0.416711	0.0250305	0.418892	0.0694287	0.544357	0.544357	-0.152775	no change	no change
SMED30013319	ACSBG2	Long-chain-fatty-acid--CoA ligase ACSBG2 OS=Homo sapiens OX=9606 GN=ACSBG2 PE=1 SV=2 Q5FVE4 ACBG2_HUMAN 0	Epidermal;Phyarnx;Intestine	-0.416177	0.025169	0.420057	-0.90997	3.55433e-23	3.55433e-23	-0.317174	no change	no change
SMED30032120	DNAJC27	DnaJ homolog subfamily C member 27 OS=Homo sapiens OX=9606 GN=DNAJC27 PE=1 SV=1 Q9NZQ0 DJC27_HUMAN 4.32E-27	Muscle	0.472441	0.0252627	0.420473	0.481026	0.166375	0.166375	0.213699	no change	no change
SMED30005738	CIZ1	Cip1-interacting zinc finger protein OS=Homo sapiens OX=9606 GN=CIZ1 PE=1 SV=2 Q9ULV3 CIZ1_HUMAN 0.00000337	#N/A	-0.343591	0.0253758	0.421778	-0.399837	0.0299271	0.0299271	0.124657	no change	no change
SMED30034380	HTRA1	Serine protease HTRA1 OS=Homo sapiens OX=9606 GN=HTRA1 PE=1 SV=1 Q92743 HTRA1_HUMAN 0.00000305	Cathepsin+ cell;Neural	0.485755	0.0255808	0.423455	0.269077	0.205527	0.205527	0.0366616	no change	no change
SMED30015256	PGLYRP2	N-acetylmuramoyl-L-alanine amidase OS=Homo sapiens OX=9606 GN=PGLYRP2 PE=1 SV=1 Q96PD5 PGRP2_HUMAN 8.01E-50	#N/A	0.469848	0.02556	0.423455	0.0988683	0.713079	0.713079	-0.137069	no change	no change
SMED30003880	SLC1A1	Excitatory amino acid transporter 3 OS=Homo sapiens OX=9606 GN=SLC1A1 PE=1 SV=2 P43005 EAA3_HUMAN 1.11E-125	Cathepsin+ cell	0.36458	0.02558	0.423455	0.133812	0.539481	0.539481	-0.0277186	no change	no change
SMED30026782	CFAP58	Cilia- and flagella-associated protein 58 OS=Homo sapiens OX=9606 GN=CFAP58 PE=1 SV=1 Q5T655 CFA58_HUMAN 0	Neural;Epidermal;Phyarnx;Protonephridia	0.478255	0.0257533	0.423696	0.153762	0.21082	0.21082	-0.144589	no change	no change
SMED30025947	DHX37	Probable ATP-dependent RNA helicase DHX37 OS=Homo sapiens OX=9606 GN=DHX37 PE=1 SV=1 Q8IY37 DHX37_HUMAN 8.38E-36	#N/A	0.457875	0.025722	0.423696	0.266095	0.146157	0.146157	-0.0380342	no change	no change
SMED30001186	CAPN15	Calpain-15 OS=Homo sapiens OX=9606 GN=CAPN15 PE=1 SV=1 O75808 CAN15_HUMAN 2.89E-109	#N/A	-0.327379	0.0256702	0.423696	0.0089248	0.963403	0.963403	0.509908	no change	no change
SMED30008443	0	0	#N/A	-0.637148	0.0258038	0.423696	-1.38216	0.0308579	0.0308579	-0.716249	no change	no change
SMED30032529	ANKRD44	Serine/threonine-protein phosphatase 6 regulatory ankyrin repeat subunit B OS=Homo sapiens OX=9606 GN=ANKRD44 PE=1 SV=3 Q8N8A2 ANR44_HUMAN 0.0000000215	Cathepsin+ cell;Phyarnx	0.542021	0.0260128	0.426009	-0.00578135	0.99297	0.99297	-0.105121	no change	no change
SMED30025067	HSPA5	Endoplasmic reticulum chaperone BiP OS=Homo sapiens OX=9606 GN=HSPA5 PE=1 SV=2 P11021 BIP_HUMAN 0	Epidermal;Cathepsin+ cell;Parapharyngeal	-0.386202	0.0260145	0.426009	-0.600592	1.32388e-15	1.32388e-15	-0.0312814	no change	no change
SMED30018721	LEXM	Lymphocyte expansion molecule OS=Homo sapiens OX=9606 GN=LEXM PE=2 SV=4 Q3ZCV2 LEXM_HUMAN 7.61E-39	Neural;Epidermal	0.524778	0.026124	0.426144	-0.434454	0.151244	0.151244	-0.765784	no change	no change
SMED30008855	ATP7A	Copper-transporting ATPase 1 OS=Homo sapiens OX=9606 GN=ATP7A PE=1 SV=4 Q04656 ATP7A_HUMAN 0	Neural;Intestine	-0.341971	0.0261275	0.426144	-0.738385	1.31596e-05	1.31596e-05	-0.214068	no change	no change
SMED30017080	0	0	Neural;Phyarnx	0.485315	0.026311	0.428563	0.151375	0.672423	0.672423	-0.158685	no change	no change
SMED30019424	0	0	#N/A	0.746543	0.0265147	0.4286	-0.0710944	0.876341	0.876341	-0.529851	no change	no change
SMED30016720	TRAF3	TNF receptor-associated factor 3 OS=Homo sapiens OX=9606 GN=TRAF3 PE=1 SV=2 Q13114 TRAF3_HUMAN 0.0000000000282	#N/A	0.483851	0.026487	0.4286	-0.0304988	0.935718	0.935718	-0.359359	no change	no change
SMED30017224	SPATS1	Spermatogenesis-associated serine-rich protein 1 OS=Homo sapiens OX=9606 GN=SPATS1 PE=2 SV=2 Q496A3 SPAS1_HUMAN 0.00000000000361	Phyarnx	0.463225	0.0265297	0.4286	-0.294105	0.614048	0.614048	-0.428031	no change	no change
SMED30012694	KLF13	Krueppel-like factor 13 OS=Homo sapiens OX=9606 GN=KLF13 PE=1 SV=1 Q9Y2Y9 KLF13_HUMAN 8.37E-38	Protonephridia	0.413512	0.0264276	0.4286	0.398959	0.193526	0.193526	0.166444	no change	no change
SMED30019810	PTPRC	Receptor-type tyrosine-protein phosphatase C OS=Homo sapiens OX=9606 GN=PTPRC PE=1 SV=3 P08575 PTPRC_HUMAN 0.000000000000000017	#N/A	0.369833	0.0265943	0.4286	0.599235	0.0128139	0.0128139	0.399362	no change	no change
SMED30023537	0	0	Neural	0.36625	0.0264098	0.4286	0.0885149	0.705188	0.705188	-0.058568	no change	no change
SMED30013537	MRC1	Macrophage mannose receptor 1 OS=Homo sapiens OX=9606 GN=MRC1 PE=1 SV=1 P22897 MRC1_HUMAN 1.59E-23	#N/A	0.337722	0.0265801	0.4286	-0.0886249	0.602699	0.602699	-0.235276	no change	no change
SMED30033844	TFAP4	Transcription factor AP-4 OS=Homo sapiens OX=9606 GN=TFAP4 PE=1 SV=2 Q01664 TFAP4_HUMAN 0.000000000000000203	#N/A	-0.457704	0.0264364	0.4286	-0.0360519	0.918771	0.918771	0.59677	no change	no change
SMED30022860	STX1B	Syntaxin-1B OS=Homo sapiens OX=9606 GN=STX1B PE=1 SV=1 P61266 STX1B_HUMAN 0.00000000000000183	#N/A	0.388875	0.0267066	0.428747	0.187957	0.46385	0.46385	-0.0331443	no change	no change
SMED30020784	ISLR2	Immunoglobulin superfamily containing leucine-rich repeat protein 2 OS=Homo sapiens OX=9606 GN=ISLR2 PE=2 SV=1 Q6UXK2 ISLR2_HUMAN 0.000000149	Intestine;Cathepsin+ cell;Phyarnx	-0.579201	0.0267088	0.428747	-0.473533	0.29291	0.29291	0.310313	no change	no change
SMED30022723	INTS11	Integrator complex subunit 11 OS=Homo sapiens OX=9606 GN=INTS11 PE=1 SV=2 Q5TA45 INT11_HUMAN 0	Neoblast	0.3677	0.0270223	0.431604	0.129948	0.706626	0.706626	-0.00230521	no change	no change
SMED30022426	0	0	Parapharyngeal	0.365744	0.0270335	0.431604	0.405376	0.00383618	0.00383618	0.230074	no change	no change
SMED30003242	WDR3	WD repeat-containing protein 3 OS=Homo sapiens OX=9606 GN=WDR3 PE=1 SV=1 Q9UNX4 WDR3_HUMAN 7.19E-47	Neoblast	0.391471	0.0272083	0.432273	0.592196	0.0538576	0.0538576	0.388406	no change	no change
SMED30034403	P4HA1	Prolyl 4-hydroxylase subunit alpha-1 OS=Homo sapiens OX=9606 GN=P4HA1 PE=1 SV=2 P13674 P4HA1_HUMAN 6.36E-134	Muscle	-0.424939	0.027212	0.432273	-0.517105	0.0335089	0.0335089	0.0670325	no change	no change
SMED30007876	MYL12B	Myosin regulatory light chain 12B OS=Homo sapiens OX=9606 GN=MYL12B PE=1 SV=2 O14950 ML12B_HUMAN 3.75E-64	Muscle	0.361048	0.0272493	0.432303	-0.0558229	0.659245	0.659245	-0.225987	no change	no change
SMED30000773	0	0	Muscle;Cathepsin+ cell;Intestine	0.65388	0.0272957	0.432477	0.0938638	0.81657	0.81657	-0.330215	no change	no change
SMED30020359	FGFRL1	Fibroblast growth factor receptor-like 1 OS=Homo sapiens OX=9606 GN=FGFRL1 PE=1 SV=1 Q8N441 FGRL1_HUMAN 0.00000000012	Muscle	-0.413403	0.0274314	0.434063	-0.170329	0.400785	0.400785	0.432741	no change	no change
SMED30001362	PIWIL1	Piwi-like protein 1 OS=Homo sapiens OX=9606 GN=PIWIL1 PE=1 SV=1 Q96J94 PIWL1_HUMAN 0	Neoblast;Neural;Epidermal;Protonephridia	-0.28231	0.0276018	0.434981	-0.135309	0.0806032	0.0806032	0.323184	no change	no change
SMED30022991	TLE3	Transducin-like enhancer protein 3 OS=Homo sapiens OX=9606 GN=TLE3 PE=1 SV=2 Q04726 TLE3_HUMAN 0	Neural;Protonephridia	-0.309455	0.0277239	0.434981	0.185535	0.188797	0.188797	0.681915	no change	no change
SMED30010666	P4HA2	Prolyl 4-hydroxylase subunit alpha-2 OS=Homo sapiens OX=9606 GN=P4HA2 PE=1 SV=1 O15460 P4HA2_HUMAN 9.48E-125	Muscle	-0.392871	0.0276853	0.434981	-0.57296	0.0202205	0.0202205	-0.0342662	no change	no change
SMED30023455	0	0	#N/A	-0.607851	0.027739	0.434981	-0.691296	0.237524	0.237524	-0.0064889	no change	no change
SMED30012688	STK17A	Serine/threonine-protein kinase 17A OS=Homo sapiens OX=9606 GN=STK17A PE=1 SV=2 Q9UEE5 ST17A_HUMAN 1.08E-22	Cathepsin+ cell	-0.775477	0.0275321	0.434981	-0.294073	0.709735	0.709735	0.604854	no change	no change
SMED30021215	0	0	Epidermal	0.55207	0.0278204	0.435655	-0.232718	0.651504	0.651504	-0.725375	no change	no change
SMED30007372	SLC2A13	Proton myo-inositol cotransporter OS=Homo sapiens OX=9606 GN=SLC2A13 PE=1 SV=3 Q96QE2 MYCT_HUMAN 8.86E-70	Cathepsin+ cell	-0.421778	0.0278678	0.435655	-0.639085	0.043768	0.043768	-0.0376857	no change	no change
SMED30022570	RAB27A	Ras-related protein Rab-27A OS=Homo sapiens OX=9606 GN=RAB27A PE=1 SV=3 P51159 RB27A_HUMAN 5.07E-91	Parapharyngeal;Neural;Phyarnx	0.37008	0.0280608	0.436661	0.369398	0.190106	0.190106	0.162612	no change	no change
SMED30010415	0	0	Epidermal	0.376658	0.028118	0.436992	0.396793	0.00862207	0.00862207	0.20254	no change	no change
SMED30000360	CD9	CD9 antigen OS=Homo sapiens OX=9606 GN=CD9 PE=1 SV=4 P21926 CD9_HUMAN 0.00000000000000164	Protonephridia	0.70994	0.0282438	0.437223	0.559613	0.490588	0.490588	-0.127755	no change	no change
SMED30030311	0	0	Neoblast	0.691042	0.0283478	0.437223	-0.149152	0.644647	0.644647	-0.664791	no change	no change
SMED30020590	0	0	#N/A	0.560988	0.0282304	0.437223	-0.445136	0.647662	0.647662	-0.55988	no change	no change
SMED30011585	0	0	#N/A	0.532473	0.0282433	0.437223	0.866347	0.300239	0.300239	0.35814	no change	no change
SMED30034930	ZAN	Zonadhesin OS=Homo sapiens OX=9606 GN=ZAN PE=2 SV=5 Q9Y493 ZAN_HUMAN 8.77E-34	Parapharyngeal	0.50856	0.0283279	0.437223	-0.324213	1.38427e-05	1.38427e-05	-0.645525	no change	no change
SMED30004235	0	0	#N/A	-0.433505	0.0282816	0.437223	-0.271234	0.558075	0.558075	0.355913	no change	no change
SMED30029463	ODF3	Outer dense fiber protein 3 OS=Homo sapiens OX=9606 GN=ODF3 PE=2 SV=1 Q96PU9 ODF3A_HUMAN 1.3E-42	Epidermal;Protonephridia	0.50801	0.0284427	0.437452	0.512453	0.310062	0.310062	0.279558	no change	no change
SMED30008856	tth-1	Thymosin beta OS=Caenorhabditis elegans OX=6239 GN=tth-1 PE=1 SV=2 E=0.00000269	Epidermal;Phyarnx;Intestine;Protonephridia	0.414642	0.0285392	0.437961	0.441666	0.0991786	0.0991786	0.275837	no change	no change
SMED30015227	ELOVL4	Elongation of very long chain fatty acids protein 4 OS=Homo sapiens OX=9606 GN=ELOVL4 PE=1 SV=1 Q9GZR5 ELOV4_HUMAN 5.79E-57	Epidermal;Intestine	-0.347795	0.0287139	0.440087	-0.498729	0.00141532	0.00141532	0.0163013	no change	no change
SMED30028577	SRP14	Signal recognition particle 14 kDa protein OS=Homo sapiens OX=9606 GN=SRP14 PE=1 SV=2 P37108 SRP14_HUMAN 5.91E-33	Epidermal	0.540959	0.0288164	0.440139	-0.339941	0.45843	0.45843	-0.573347	no change	no change
SMED30027831	0	0	Neural;Epidermal	0.47785	0.0288255	0.440139	0.363137	0.287133	0.287133	0.0293919	no change	no change
SMED30010863	0	0	#N/A	0.613137	0.0288689	0.440251	0.837141	0.160587	0.160587	0.298148	no change	no change
SMED30023748	0	0	Phyarnx	0.703265	0.0290549	0.440264	0.322681	0.302293	0.302293	-0.124016	no change	no change
SMED30025385	PTPRJ	Receptor-type tyrosine-protein phosphatase eta OS=Homo sapiens OX=9606 GN=PTPRJ PE=1 SV=3 Q12913 PTPRJ_HUMAN 1.19E-34	Cathepsin+ cell	0.429844	0.0289935	0.440264	0.255057	0.509646	0.509646	0.0436784	no change	no change
SMED30003013	CYP2C19	Cytochrome P450 2C19 OS=Homo sapiens OX=9606 GN=CYP2C19 PE=1 SV=3 P33261 CP2CJ_HUMAN 1.76E-51	#N/A	0.364635	0.028993	0.440264	-0.203567	0.524722	0.524722	-0.412838	no change	no change
SMED30007161	0	0	Intestine;Cathepsin+ cell	0.337904	0.0290642	0.440264	-0.171187	0.251854	0.251854	-0.329558	no change	no change
SMED30015365	ACP6	Lysophosphatidic acid phosphatase type 6 OS=Homo sapiens OX=9606 GN=ACP6 PE=1 SV=3 Q9NPH0 PPA6_HUMAN 2.4E-21	Neural;Muscle	-0.480807	0.0290863	0.440264	0.0510368	0.882294	0.882294	0.736546	no change	no change
SMED30020971	0	0	#N/A	0.691688	0.0292956	0.441043	0.171522	0.771726	0.771726	-0.288082	no change	no change
SMED30008769	RPS10	40S ribosomal protein S10 OS=Homo sapiens OX=9606 GN=RPS10 PE=1 SV=1 P46783 RS10_HUMAN 7.58E-38	Cathepsin+ cell;Neoblast;Intestine	0.547359	0.0294621	0.441043	0.477082	0.274762	0.274762	-0.0146183	no change	no change
SMED30012419	PAK2	Serine/threonine-protein kinase PAK 2 OS=Homo sapiens OX=9606 GN=PAK2 PE=1 SV=3 Q13177 PAK2_HUMAN 2.01E-28	Neural;Muscle;Epidermal;Phyarnx;Protonephridia	0.480253	0.0292961	0.441043	0.305732	0.158522	0.158522	-0.0161037	no change	no change
SMED30031800	AAMDC	Mth938 domain-containing protein OS=Homo sapiens OX=9606 GN=AAMDC PE=1 SV=1 Q9H7C9 AAMDC_HUMAN 3.28E-41	Parapharyngeal;Neural	0.455387	0.0294631	0.441043	-0.254799	0.500478	0.500478	-0.526639	no change	no change
SMED30016719	HINFP	Histone H4 transcription factor OS=Homo sapiens OX=9606 GN=HINFP PE=1 SV=2 Q9BQA5 HINFP_HUMAN 6.79E-55	Neoblast	0.381416	0.0294193	0.441043	0.403957	0.146461	0.146461	0.198689	no change	no change
SMED30035350	DDX49	Probable ATP-dependent RNA helicase DDX49 OS=Homo sapiens OX=9606 GN=DDX49 PE=1 SV=1 Q9Y6V7 DDX49_HUMAN 4.61E-115	#N/A	0.377544	0.0294607	0.441043	0.1579	0.538196	0.538196	-0.0622416	no change	no change
SMED30002875	0	0	Neural	-0.44392	0.0292116	0.441043	-0.0771991	0.846193	0.846193	0.410674	no change	no change
SMED30000557	0	0	#N/A	-0.504884	0.0295926	0.442438	-0.27234	0.383629	0.383629	0.406105	no change	no change
SMED30014417	0	0	#N/A	-0.686198	0.0296838	0.442717	-1.65432	0.10527	0.10527	-0.279822	no change	no change
SMED30033566	IQSEC1	IQ motif and SEC7 domain-containing protein 1 OS=Homo sapiens OX=9606 GN=IQSEC1 PE=1 SV=1 Q6DN90 IQEC1_HUMAN 6.15E-93	#N/A	-0.300236	0.0298484	0.444629	-0.102271	0.449988	0.449988	0.371102	no change	no change
SMED30032303	0	0	Cathepsin+ cell;Intestine	-0.338587	0.0299454	0.445528	-0.325551	0.0284168	0.0284168	0.180088	no change	no change
SMED30001748	0	0	#N/A	-0.618217	0.0299847	0.44557	-0.497662	0.381224	0.381224	0.343159	no change	no change
SMED30000350	0	0	#N/A	0.446968	0.0301692	0.447767	0.557169	0.0226107	0.0226107	0.321304	no change	no change
SMED30001121	GRM3	Metabotropic glutamate receptor 3 OS=Homo sapiens OX=9606 GN=GRM3 PE=1 SV=2 Q14832 GRM3_HUMAN 1.8E-85	Intestine	-0.448757	0.0302176	0.44794	-0.467764	0.178605	0.178605	0.106947	no change	no change
SMED30029369	RAB6B	Ras-related protein Rab-6B OS=Homo sapiens OX=9606 GN=RAB6B PE=1 SV=1 Q9NRW1 RAB6B_HUMAN 5.54E-18	Intestine;Cathepsin+ cell	-0.477942	0.0302918	0.448495	-0.764433	0.109577	0.109577	-0.15998	no change	no change
SMED30002490	TOPORS	E3 ubiquitin-protein ligase Topors OS=Homo sapiens OX=9606 GN=TOPORS PE=1 SV=1 Q9NS56 TOPRS_HUMAN 0.00000187	#N/A	0.71429	0.030574	0.448861	0.128208	0.764195	0.764195	-0.345305	no change	no change
SMED30016589	SYN2	Synapsin-2 OS=Homo sapiens OX=9606 GN=SYN2 PE=2 SV=4 Q92777 SYN2_HUMAN 3.71E-124	Neural	0.473571	0.0305628	0.448861	-0.113391	0.339224	0.339224	-0.425613	no change	no change
SMED30024316	RBKS	Ribokinase OS=Homo sapiens OX=9606 GN=RBKS PE=1 SV=1 Q9H477 RBSK_HUMAN 1.61E-47	Cathepsin+ cell;Phyarnx	0.409138	0.0304823	0.448861	0.0482855	0.882923	0.882923	-0.208681	no change	no change
SMED30024706	CRELD1	Protein disulfide isomerase CRELD1 OS=Homo sapiens OX=9606 GN=CRELD1 PE=1 SV=3 Q96HD1 CREL1_HUMAN 6.15E-70	#N/A	-0.336815	0.0305386	0.448861	-0.130919	0.529193	0.529193	0.365847	no change	no change
SMED30003506	ANAPC4	Anaphase-promoting complex subunit 4 OS=Homo sapiens OX=9606 GN=ANAPC4 PE=1 SV=2 Q9UJX5 APC4_HUMAN 8.33E-22	Neural	-0.468902	0.0304047	0.448861	-0.328359	0.441339	0.441339	0.401667	no change	no change
SMED30017838	POLQ	DNA polymerase theta OS=Homo sapiens OX=9606 GN=POLQ PE=1 SV=2 O75417 DPOLQ_HUMAN 1.01E-87	#N/A	-0.534294	0.0306112	0.448866	-0.637948	0.218381	0.218381	-0.00316922	no change	no change
SMED30023963	MFN1	Mitofusin-1 OS=Homo sapiens OX=9606 GN=MFN1 PE=1 SV=3 Q8IWA4 MFN1_HUMAN 9.36E-30	#N/A	0.573914	0.0308062	0.451183	0.944209	0.277002	0.277002	0.62588	no change	no change
SMED30025422	GRPEL1	GrpE protein homolog 1, mitochondrial OS=Homo sapiens OX=9606 GN=GRPEL1 PE=1 SV=2 Q9HAV7 GRPE1_HUMAN 2.63E-53	Neoblast;Epidermal;Intestine	-0.382276	0.0309184	0.451742	-0.430862	0.0309339	0.0309339	0.136533	no change	no change
SMED30014811	KCNMA1	Calcium-activated potassium channel subunit alpha-1 OS=Homo sapiens OX=9606 GN=KCNMA1 PE=1 SV=2 Q12791 KCMA1_HUMAN 0	Parapharyngeal;Neural;Cathepsin+ cell	-0.322946	0.0310665	0.453363	0.0138782	0.933326	0.933326	0.518967	no change	no change
SMED30013608	YBX1	Nuclease-sensitive element-binding protein 1 OS=Homo sapiens OX=9606 GN=YBX1 PE=1 SV=3 P67809 YBOX1_HUMAN 8.34E-23	#N/A	0.382603	0.0314144	0.456801	-0.283374	0.0468456	0.0468456	-0.480898	no change	no change
SMED30002608	RBM22	Pre-mRNA-splicing factor RBM22 OS=Homo sapiens OX=9606 GN=RBM22 PE=1 SV=1 Q9NW64 RBM22_HUMAN 1.97E-159	#N/A	0.435581	0.0314598	0.456899	-0.231071	0.440028	0.440028	-0.459273	no change	no change
SMED30013932	0	0	Muscle;Epidermal	-0.357167	0.0315469	0.456899	-0.173152	0.441712	0.441712	0.33598	no change	no change
SMED30018599	0	0	#N/A	0.654847	0.0317561	0.45701	0.445922	0.0743663	0.0743663	-0.076132	no change	no change
SMED30034705	LSM8	U6 snRNA-associated Sm-like protein LSm8 OS=Homo sapiens OX=9606 GN=LSM8 PE=1 SV=3 O95777 LSM8_HUMAN 7.17E-31	#N/A	0.498582	0.0317305	0.45701	-0.141735	0.812509	0.812509	-0.455657	no change	no change
SMED30022821	DCAF7	DDB1- and CUL4-associated factor 7 OS=Homo sapiens OX=9606 GN=DCAF7 PE=1 SV=1 P61962 DCAF7_HUMAN 0	#N/A	-0.314102	0.0318034	0.45701	-0.124868	0.545493	0.545493	0.350267	no change	no change
SMED30023930	SLIT3	Slit homolog 3 protein OS=Homo sapiens OX=9606 GN=SLIT3 PE=2 SV=3 O75094 SLIT3_HUMAN 0	Muscle	-0.399405	0.0317497	0.45701	-0.119867	0.479504	0.479504	0.475222	no change	no change
SMED30013083	0	0	Protonephridia	-0.424712	0.0318022	0.45701	-0.574243	0.366738	0.366738	-0.121864	no change	no change
SMED30019916	CTNNB1	Catenin beta-1 OS=Homo sapiens OX=9606 GN=CTNNB1 PE=1 SV=1 P35222 CTNB1_HUMAN 0.0000000000158	Cathepsin+ cell	-0.433687	0.0317729	0.45701	-0.130458	0.544901	0.544901	0.489294	no change	no change
SMED30008210	0	0	#N/A	0.725677	0.0320687	0.459077	0.304946	0.683291	0.683291	0.0396155	no change	no change
SMED30021449	PPP1R16B	Protein phosphatase 1 regulatory inhibitor subunit 16B OS=Homo sapiens OX=9606 GN=PPP1R16B PE=1 SV=1 Q96T49 PP16B_HUMAN 1.93E-89	#N/A	0.403365	0.0321022	0.459077	0.119627	0.491031	0.491031	-0.118219	no change	no change
SMED30005802	0	0	Neoblast;Intestine	0.383986	0.032131	0.459077	0.642548	0.00336269	0.00336269	0.461158	no change	no change
SMED30009869	FBF1	Fas-binding factor 1 OS=Homo sapiens OX=9606 GN=FBF1 PE=1 SV=2 Q8TES7 FBF1_HUMAN 2.77E-28	Neural;Phyarnx	0.344027	0.0319879	0.459077	0.77953	0.00174496	0.00174496	0.645376	no change	no change
SMED30020986	0	0	#N/A	0.485876	0.0323101	0.459422	0.201334	0.551876	0.551876	-0.0584145	no change	no change
SMED30005644	0	0	Epidermal	0.418937	0.0322914	0.459422	-0.509719	0.0103802	0.0103802	-0.697164	no change	no change
SMED30009482	TRAF2	TNF receptor-associated factor 2 OS=Homo sapiens OX=9606 GN=TRAF2 PE=1 SV=2 Q12933 TRAF2_HUMAN 3.77E-27	Epidermal;Phyarnx	0.41349	0.0322751	0.459422	0.533902	0.0420604	0.0420604	0.342488	no change	no change
SMED30014713	0	0	Epidermal	0.484985	0.0325297	0.459864	-0.478656	0.0730094	0.0730094	-0.732621	no change	no change
SMED30028653	IQCH	IQ domain-containing protein H OS=Homo sapiens OX=9606 GN=IQCH PE=2 SV=2 Q86VS3 IQCH_HUMAN 0	Neural;Epidermal;Phyarnx	0.443603	0.0325042	0.459864	0.461858	0.0369853	0.0369853	0.167057	no change	no change
SMED30026746	0	0	Neural	0.419829	0.0325005	0.459864	0.0312997	0.87008	0.87008	-0.207913	no change	no change
SMED30005357	0	0	Epidermal	0.344599	0.0324733	0.459864	-0.276868	0.100751	0.100751	-0.433716	no change	no change
SMED30014639	PANK4	Pantothenate kinase 4 OS=Homo sapiens OX=9606 GN=PANK4 PE=1 SV=1 Q9NVE7 PANK4_HUMAN 0.00000633	Intestine	-0.506727	0.0324	0.459864	-0.871579	0.388441	0.388441	0.466311	no change	no change
SMED30023292	0	ELM2 domain-containing protein (trembl:I1ZI77:1.02e-170) ; NA (ncbi:JX010488.1)	Phyarnx	0.534229	0.0326576	0.461138	0.205391	0.56804	0.56804	-0.179095	no change	no change
SMED30005631	0	0	Intestine	-0.341608	0.0327726	0.461953	-0.236114	0.117539	0.117539	0.29036	no change	no change
SMED30027870	FAR1	Fatty acyl-CoA reductase 1 OS=Homo sapiens OX=9606 GN=FAR1 PE=1 SV=1 Q8WVX9 FACR1_HUMAN 2.99E-120	#N/A	-0.387407	0.0327911	0.461953	-0.612588	0.00253371	0.00253371	-0.0365989	no change	no change
SMED30001275	0	0	#N/A	0.389235	0.0330534	0.464917	-0.462273	0.0446114	0.0446114	-0.667247	no change	no change
SMED30002693	0	0	#N/A	-0.729167	0.0330777	0.464917	-0.779636	0.186227	0.186227	0.149531	no change	no change
SMED30022217	L3HYPDH	Trans-3-hydroxy-L-proline dehydratase OS=Homo sapiens OX=9606 GN=L3HYPDH PE=1 SV=2 Q96EM0 T3HPD_HUMAN 3.52E-60	Cathepsin+ cell;Intestine	0.434685	0.0334279	0.467148	0.899524	0.069174	0.069174	0.619871	no change	no change
SMED30021417	0	0	Epidermal;Phyarnx	0.41782	0.0333776	0.467148	0.0716281	0.689535	0.689535	-0.128828	no change	no change
SMED30031373	DYRK1B	Dual specificity tyrosine-phosphorylation-regulated kinase 1B OS=Homo sapiens OX=9606 GN=DYRK1B PE=1 SV=1 Q9Y463 DYR1B_HUMAN 9.75E-135	Neural	-0.343577	0.0333868	0.467148	0.0610307	0.661702	0.661702	0.59427	no change	no change
SMED30002551	TMEM41B	Transmembrane protein 41B OS=Homo sapiens OX=9606 GN=TMEM41B PE=1 SV=1 Q5BJD5 TM41B_HUMAN 3.66E-57	#N/A	-0.372971	0.0334015	0.467148	-0.213621	0.433504	0.433504	0.388599	no change	no change
SMED30035077	PRKDC	DNA-dependent protein kinase catalytic subunit OS=Homo sapiens OX=9606 GN=PRKDC PE=1 SV=3 P78527 PRKDC_HUMAN 2.67E-158	#N/A	-0.380961	0.0335375	0.467609	-0.0756434	0.414267	0.414267	0.488592	no change	no change
SMED30020160	CCDC181	Coiled-coil domain-containing protein 181 OS=Homo sapiens OX=9606 GN=CCDC181 PE=2 SV=1 Q5TID7 CC181_HUMAN 0.00000732	Neural;Epidermal;Phyarnx;Protonephridia	0.513207	0.0336159	0.467686	0.405798	0.0954491	0.0954491	0.0914481	no change	no change
SMED30002151	SAP18	Histone deacetylase complex subunit SAP18 OS=Homo sapiens OX=9606 GN=SAP18 PE=1 SV=1 O00422 SAP18_HUMAN 2.27E-25	#N/A	0.484622	0.0336198	0.467686	0.323116	0.532012	0.532012	0.277249	no change	no change
SMED30017363	0	0	#N/A	0.584574	0.0337631	0.468095	-0.0181607	0.922457	0.922457	-0.346623	no change	no change
SMED30000022	0	0	#N/A	-0.339475	0.0337502	0.468095	-0.485911	0.000113502	0.000113502	0.0403963	no change	no change
SMED30009817	TEX52	Testis-expressed protein 52 OS=Homo sapiens OX=9606 GN=TEX52 PE=4 SV=2 A6NCN8 TEX52_HUMAN 0.000000000002	Neural;Epidermal;Phyarnx	0.442758	0.0339041	0.469501	0.485468	0.229045	0.229045	0.308538	no change	no change
SMED30010682	0	0	#N/A	0.411772	0.0340153	0.470161	0.516584	0.0424941	0.0424941	0.240427	no change	no change
SMED30005538	PCGF2	Polycomb group RING finger protein 2 OS=Homo sapiens OX=9606 GN=PCGF2 PE=1 SV=1 P35227 PCGF2_HUMAN 5.67E-38	Intestine	-0.339822	0.0340289	0.470161	-0.39182	0.0670375	0.0670375	0.115686	no change	no change
SMED30027427	ACSS1	Acetyl-coenzyme A synthetase 2-like, mitochondrial OS=Homo sapiens OX=9606 GN=ACSS1 PE=1 SV=2 Q9NUB1 ACS2L_HUMAN 0	Epidermal;Intestine;Protonephridia	0.300712	0.0341254	0.470429	-0.0746141	0.636206	0.636206	-0.206782	no change	no change
SMED30017004	SPINT3	Kunitz-type protease inhibitor 3 OS=Homo sapiens OX=9606 GN=SPINT3 PE=3 SV=3 P49223 SPIT3_HUMAN 0.00000000000013	Intestine;Epidermal;Protonephridia	0.772315	0.0343621	0.470447	0.526107	0.138899	0.138899	0.0403442	no change	no change
SMED30002822	MIB2	E3 ubiquitin-protein ligase MIB2 OS=Homo sapiens OX=9606 GN=MIB2 PE=1 SV=3 Q96AX9 MIB2_HUMAN 0.000000000865	Cathepsin+ cell;Neural;Epidermal;Phyarnx;Intestine	0.480769	0.0345894	0.470447	-0.00964528	0.972223	0.972223	-0.286602	no change	no change
SMED30003174	0	0	#N/A	0.476325	0.0342977	0.470447	0.920732	0.0436827	0.0436827	0.561407	no change	no change
SMED30023874	ACY1	Aminoacylase-1 OS=Homo sapiens OX=9606 GN=ACY1 PE=1 SV=1 Q03154 ACY1_HUMAN 3.76E-104	Intestine;Cathepsin+ cell;Neoblast	0.323134	0.0345163	0.470447	0.058549	0.738994	0.738994	-0.0835959	no change	no change
SMED30015042	0	0	Neoblast	-0.317127	0.0345595	0.470447	-0.300262	0.00436811	0.00436811	0.192443	no change	no change
SMED30000675	0	0	#N/A	-0.545449	0.0342361	0.470447	-0.954128	0.0698952	0.0698952	-0.121445	no change	no change
SMED30005458	NOC4L	Nucleolar complex protein 4 homolog OS=Homo sapiens OX=9606 GN=NOC4L PE=1 SV=1 Q9BVI4 NOC4L_HUMAN 6.6E-20	#N/A	0.492513	0.0346834	0.471001	0.211865	0.65801	0.65801	0.0119566	no change	no change
SMED30007371	0	0	Neural;Epidermal;Phyarnx;Protonephridia	0.441637	0.0347449	0.471001	-0.043669	0.851539	0.851539	-0.309975	no change	no change
SMED30031771	ACSL4	Long-chain-fatty-acid--CoA ligase 4 OS=Homo sapiens OX=9606 GN=ACSL4 PE=1 SV=2 O60488 ACSL4_HUMAN 0	Intestine;Cathepsin+ cell	-0.294202	0.034746	0.471001	-0.138921	0.207735	0.207735	0.341215	no change	no change
SMED30023109	CTSL	Cathepsin L1 OS=Homo sapiens OX=9606 GN=CTSL PE=1 SV=2 P07711 CATL1_HUMAN 1.34E-100	Cathepsin+ cell;Epidermal	0.436887	0.0349279	0.471372	-0.192901	0.625428	0.625428	-0.556078	no change	no change
SMED30033282	NCALD	Neurocalcin-delta OS=Homo sapiens OX=9606 GN=NCALD PE=1 SV=2 P61601 NCALD_HUMAN 3.37E-53	Parapharyngeal	0.40104	0.034909	0.471372	0.00951606	0.96753	0.96753	-0.238306	no change	no change
SMED30012869	YBX3	Y-box-binding protein 3 OS=Homo sapiens OX=9606 GN=YBX3 PE=1 SV=4 P16989 YBOX3_HUMAN 4.11E-27	Epidermal;Intestine;Parapharyngeal	0.350154	0.0348566	0.471372	-0.116706	0.180671	0.180671	-0.286018	no change	no change
SMED30014465	SRR	Serine racemase OS=Homo sapiens OX=9606 GN=SRR PE=1 SV=1 Q9GZT4 SRR_HUMAN 1.7E-45	Cathepsin+ cell	0.374592	0.035175	0.473659	0.123948	0.640365	0.640365	-0.0719923	no change	no change
SMED30012657	FOPNL	LisH domain-containing protein FOPNL OS=Homo sapiens OX=9606 GN=FOPNL PE=1 SV=1 Q96NB1 FOPNL_HUMAN 1.19E-31	#N/A	0.587463	0.0352987	0.4748	0.1886	0.777765	0.777765	-0.00915335	no change	no change
SMED30033774	CAT	Catalase OS=Homo sapiens OX=9606 GN=CAT PE=1 SV=3 P04040 CATA_HUMAN 0	Intestine;Cathepsin+ cell	-0.342979	0.0353976	0.475084	-0.295441	0.00244436	0.00244436	0.237534	no change	no change
SMED30032950	INTS3	Integrator complex subunit 3 OS=Homo sapiens OX=9606 GN=INTS3 PE=1 SV=1 Q68E01 INT3_HUMAN 3.28E-37	#N/A	-0.553843	0.0353698	0.475084	-0.632138	0.0483565	0.0483565	0.0871939	no change	no change
SMED30029302	RPS16	40S ribosomal protein S16 OS=Homo sapiens OX=9606 GN=RPS16 PE=1 SV=2 P62249 RS16_HUMAN 1.4E-68	Neoblast;Epidermal;Cathepsin+ cell;Intestine	-0.351229	0.0355448	0.476535	-0.768302	1.63682e-13	1.63682e-13	-0.231831	no change	no change
SMED30015172	PRKCD	Protein kinase C delta type OS=Homo sapiens OX=9606 GN=PRKCD PE=1 SV=2 Q05655 KPCD_HUMAN 0	Neural;Muscle;Parapharyngeal	0.451791	0.0357083	0.476632	0.148204	0.399952	0.399952	-0.099215	no change	no change
SMED30019298	HNRNPL	Heterogeneous nuclear ribonucleoprotein L OS=Homo sapiens OX=9606 GN=HNRNPL PE=1 SV=2 P14866 HNRPL_HUMAN 1.14E-107	Neoblast	-0.267893	0.0356924	0.476632	-0.458015	0.000833855	0.000833855	-0.0149057	no change	no change
SMED30014646	NPR1	Atrial natriuretic peptide receptor 1 OS=Homo sapiens OX=9606 GN=NPR1 PE=1 SV=1 P16066 ANPRA_HUMAN 0	Cathepsin+ cell;Intestine	-0.321714	0.0356575	0.476632	-0.383511	0.0403939	0.0403939	0.142806	no change	no change
SMED30022344	MSN	Moesin OS=Homo sapiens OX=9606 GN=MSN PE=1 SV=3 P26038 MOES_HUMAN 2.03E-180	Epidermal;Phyarnx;Protonephridia	0.284142	0.035752	0.476693	0.0572412	0.641726	0.641726	-0.0447369	no change	no change
SMED30024778	0	somatomedin B and thrombospondin type 1 domain containing (oma:human:ENSG00000164764)	Muscle;Intestine	-0.431942	0.0359901	0.4783	-0.446874	0.0351114	0.0351114	0.163862	no change	no change
SMED30005958	0	0	#N/A	-0.524633	0.0359754	0.4783	-0.28873	0.504944	0.504944	0.459714	no change	no change
SMED30012533	B3GALT5	Beta-1,3-galactosyltransferase 5 OS=Homo sapiens OX=9606 GN=B3GALT5 PE=2 SV=1 Q9Y2C3 B3GT5_HUMAN 8.72E-26	#N/A	-0.655843	0.0359438	0.4783	-1.09931	0.241993	0.241993	0.105146	no change	no change
SMED30000475	BEST4	Bestrophin-4 OS=Homo sapiens OX=9606 GN=BEST4 PE=2 SV=1 Q8NFU0 BEST4_HUMAN 1.73E-40	Muscle	0.381302	0.0361103	0.478925	0.566696	0.110673	0.110673	0.395688	no change	no change
SMED30020713	LHX2	LIM/homeobox protein Lhx2 OS=Homo sapiens OX=9606 GN=LHX2 PE=2 SV=2 P50458 LHX2_HUMAN 1.74E-74	#N/A	-0.405611	0.0362334	0.478925	-0.210698	0.633139	0.633139	0.336135	no change	no change
SMED30006163	0	0	Neoblast	-0.447456	0.03613	0.478925	-0.0997919	0.862183	0.862183	0.267049	no change	no change
SMED30035366	CMA1	Chymase OS=Homo sapiens OX=9606 GN=CMA1 PE=1 SV=1 P23946 CMA1_HUMAN 1.91E-20	#N/A	-0.514222	0.0362198	0.478925	-0.838509	0.105324	0.105324	-0.00416611	no change	no change
SMED30030526	ERICH6	Glutamate-rich protein 6 OS=Homo sapiens OX=9606 GN=ERICH6 PE=2 SV=1 Q7L0X2 ERIP6_HUMAN 3.22E-27	Phyarnx;Neural	0.526265	0.0364735	0.479712	1.10522	0.00268164	0.00268164	0.73229	no change	no change
SMED30006754	TTC16	Tetratricopeptide repeat protein 16 OS=Homo sapiens OX=9606 GN=TTC16 PE=2 SV=2 Q8NEE8 TTC16_HUMAN 8.29E-94	#N/A	0.485968	0.0364896	0.479712	0.471493	0.21733	0.21733	0.268945	no change	no change
SMED30031021	0	0	#N/A	-0.325702	0.0364226	0.479712	-0.245023	0.270327	0.270327	0.272049	no change	no change
SMED30026769	PRKACA	cAMP-dependent protein kinase catalytic subunit alpha OS=Homo sapiens OX=9606 GN=PRKACA PE=1 SV=2 P17612 KAPCA_HUMAN 1.02E-150	Cathepsin+ cell	0.619239	0.0368719	0.48111	-0.178318	0.757246	0.757246	-0.517082	no change	no change
SMED30009782	ODF3	Outer dense fiber protein 3 OS=Homo sapiens OX=9606 GN=ODF3 PE=2 SV=1 Q96PU9 ODF3A_HUMAN 1.02E-57	Neural;Epidermal;Phyarnx;Protonephridia	0.373813	0.0367382	0.48111	0.632953	0.000596069	0.000596069	0.451665	no change	no change
SMED30015660	RIPK4	Receptor-interacting serine/threonine-protein kinase 4 OS=Homo sapiens OX=9606 GN=RIPK4 PE=1 SV=1 P57078 RIPK4_HUMAN 3.72E-25	Neural;Epidermal;Phyarnx;Intestine;Protonephridia	0.368854	0.0367818	0.48111	0.687593	0.0375112	0.0375112	0.554566	no change	no change
SMED30019565	RSPH4A	Radial spoke head protein 4 homolog A OS=Homo sapiens OX=9606 GN=RSPH4A PE=1 SV=1 Q5TD94 RSH4A_HUMAN 4.18E-141	Neural;Epidermal;Phyarnx;Protonephridia	0.336792	0.0367751	0.48111	0.27325	0.207507	0.207507	0.0843066	no change	no change
SMED30008954	SLC13A3	Solute carrier family 13 member 3 OS=Homo sapiens OX=9606 GN=SLC13A3 PE=1 SV=1 Q8WWT9 S13A3_HUMAN 6.08E-128	Intestine;Cathepsin+ cell	-0.393584	0.0367658	0.48111	-0.612236	0.0148896	0.0148896	-0.0109363	no change	no change
SMED30007189	DZANK1	Double zinc ribbon and ankyrin repeat-containing protein 1 OS=Homo sapiens OX=9606 GN=DZANK1 PE=1 SV=3 Q9NVP4 DZAN1_HUMAN 8.3E-143	Neural;Phyarnx	0.506442	0.0369954	0.481177	0.199784	0.308593	0.308593	-0.108077	no change	no change
SMED30007993	CASC1	Protein CASC1 OS=Homo sapiens OX=9606 GN=CASC1 PE=2 SV=2 Q6TDU7 CASC1_HUMAN 1.23E-68	Cathepsin+ cell;Neural;Epidermal;Phyarnx;Protonephridia	0.365105	0.036964	0.481177	0.390592	0.216002	0.216002	0.157748	no change	no change
SMED30034400	PLOD1	Procollagen-lysine,2-oxoglutarate 5-dioxygenase 1 OS=Homo sapiens OX=9606 GN=PLOD1 PE=1 SV=2 Q02809 PLOD1_HUMAN 2.34E-156	Muscle	-0.365574	0.036944	0.481177	-0.424037	0.0282799	0.0282799	0.123407	no change	no change
SMED30006840	0	Sel1 repeat family protein (trembl:A0A267F2L0:1e-55)	Neural	0.612946	0.0372729	0.481329	-0.0649326	0.886538	0.886538	-0.594454	no change	no change
SMED30013082	DYNLL1	Dynein light chain 1, cytoplasmic OS=Homo sapiens OX=9606 GN=DYNLL1 PE=1 SV=1 P63167 DYL1_HUMAN 0.00000000658	Epidermal;Phyarnx	0.437466	0.0371841	0.481329	0.624888	0.017336	0.017336	0.400071	no change	no change
SMED30007408	KLKB1	Plasma kallikrein OS=Homo sapiens OX=9606 GN=KLKB1 PE=1 SV=1 P03952 KLKB1_HUMAN 1.29E-56	Neural	0.390472	0.0371327	0.481329	-0.289187	0.173993	0.173993	-0.489173	no change	no change
SMED30029075	TRPM3	Transient receptor potential cation channel subfamily M member 3 OS=Homo sapiens OX=9606 GN=TRPM3 PE=2 SV=4 Q9HCF6 TRPM3_HUMAN 2.17E-99	Neural;Epidermal;Phyarnx	0.322247	0.0372925	0.481329	0.197045	0.227862	0.227862	0.0636552	no change	no change
SMED30006596	0	0	#N/A	-0.358395	0.0371708	0.481329	-0.1271	0.500507	0.500507	0.414549	no change	no change
SMED30027629	0	0	#N/A	-0.737868	0.0373622	0.481329	-0.148187	0.753006	0.753006	0.648866	no change	no change
SMED30019693	0	0	#N/A	-0.4689	0.0375123	0.482754	-0.473505	0.306571	0.306571	0.101735	no change	no change
SMED30007172	MPHOSPH10	U3 small nucleolar ribonucleoprotein protein MPP10 OS=Homo sapiens OX=9606 GN=MPHOSPH10 PE=1 SV=2 O00566 MPP10_HUMAN 0.00000112	#N/A	0.53991	0.0375803	0.483078	0.696049	0.124926	0.124926	0.329396	no change	no change
SMED30022649	0	0	Cathepsin+ cell	0.479695	0.0376486	0.483078	-0.016581	0.950423	0.950423	-0.324423	no change	no change
SMED30023307	TRAF2	TNF receptor-associated factor 2 OS=Homo sapiens OX=9606 GN=TRAF2 PE=1 SV=2 Q12933 TRAF2_HUMAN 0.0000000000405	Intestine	-0.346519	0.0376563	0.483078	-0.430685	0.0033747	0.0033747	0.0915063	no change	no change
SMED30018564	0	0	#N/A	0.515959	0.0377952	0.483954	0.438968	0.283101	0.283101	0.069512	no change	no change
SMED30006208	ACO2	Aconitate hydratase, mitochondrial OS=Homo sapiens OX=9606 GN=ACO2 PE=1 SV=2 Q99798 ACON_HUMAN 0	Neural;Intestine;Neoblast;Phyarnx;Protonephridia	-0.376102	0.037804	0.483954	-0.3329	0.24376	0.24376	0.250916	no change	no change
SMED30033687	DHX8	ATP-dependent RNA helicase DHX8 OS=Homo sapiens OX=9606 GN=DHX8 PE=1 SV=1 Q14562 DHX8_HUMAN 5.17E-168	#N/A	0.347374	0.0378853	0.484486	0.291763	0.205795	0.205795	0.127107	no change	no change
SMED30014919	KIF3A	Kinesin-like protein KIF3A OS=Homo sapiens OX=9606 GN=KIF3A PE=1 SV=4 Q9Y496 KIF3A_HUMAN 0	Neural;Protonephridia;Phyarnx	0.359634	0.0380039	0.485495	-0.00238582	0.992491	0.992491	-0.162899	no change	no change
SMED30019890	0	0	#N/A	0.330582	0.0381546	0.48675	0.41708	0.0442518	0.0442518	0.250873	no change	no change
SMED30031049	MFSD8	Major facilitator superfamily domain-containing protein 8 OS=Homo sapiens OX=9606 GN=MFSD8 PE=1 SV=1 Q8NHS3 MFSD8_HUMAN 8.92E-72	#N/A	-0.387157	0.0381819	0.48675	-0.0250311	0.940218	0.940218	0.470967	no change	no change
SMED30035286	PCDH11Y	Protocadherin-11 Y-linked OS=Homo sapiens OX=9606 GN=PCDH11Y PE=1 SV=1 Q9BZA8 PC11Y_HUMAN 1.3E-64	Neural	-0.390679	0.0383754	0.488705	-0.485263	0.0925217	0.0925217	0.072265	no change	no change
SMED30025726	0	0	Parapharyngeal	0.487486	0.0387907	0.489396	0.129181	0.44936	0.44936	-0.153597	no change	no change
SMED30001292	DLG2	Disks large homolog 2 OS=Homo sapiens OX=9606 GN=DLG2 PE=1 SV=3 Q15700 DLG2_HUMAN 1.23E-24	Neural;Epidermal;Phyarnx	0.369387	0.0387695	0.489396	0.214138	0.390875	0.390875	0.045758	no change	no change
SMED30013128	ANKDD1A	Ankyrin repeat and death domain-containing protein 1A OS=Homo sapiens OX=9606 GN=ANKDD1A PE=2 SV=2 Q495B1 AKD1A_HUMAN 2.51E-86	Neural;Epidermal	0.305388	0.0386286	0.489396	0.43225	0.13838	0.13838	0.328629	no change	no change
SMED30018167	AMDHD1	Probable imidazolonepropionase OS=Homo sapiens OX=9606 GN=AMDHD1 PE=1 SV=2 Q96NU7 HUTI_HUMAN 5.52E-142	Intestine;Cathepsin+ cell	-0.404747	0.0387007	0.489396	-0.481271	0.166707	0.166707	0.0880529	no change	no change
SMED30017680	HIST2H3A	Histone H3.2 OS=Homo sapiens OX=9606 GN=HIST2H3A PE=1 SV=3 Q71DI3 H32_HUMAN 7.61E-96	#N/A	-0.422032	0.0385136	0.489396	-0.508384	0.313402	0.313402	0.0506576	no change	no change
SMED30010011	unc-7	Innexin unc-7 OS=Caenorhabditis elegans OX=6239 GN=unc-7 PE=2 SV=1 E=5.48E-56	Intestine	-0.442771	0.0385547	0.489396	-0.749093	3.5719e-05	3.5719e-05	-0.0958035	no change	no change
SMED30034299	RBM14	RNA-binding protein 14 OS=Homo sapiens OX=9606 GN=RBM14 PE=1 SV=2 Q96PK6 RBM14_HUMAN 0.00000000000000423	#N/A	-0.304842	0.0390419	0.492057	-0.358482	0.0156707	0.0156707	0.121828	no change	no change
SMED30014835	DDO	D-aspartate oxidase OS=Homo sapiens OX=9606 GN=DDO PE=2 SV=1 Q99489 OXDD_HUMAN 2.37E-53	Cathepsin+ cell	0.592329	0.0391424	0.492307	0.502492	0.331172	0.331172	0.0549238	no change	no change
SMED30004447	FAM184A	Protein FAM184A OS=Homo sapiens OX=9606 GN=FAM184A PE=2 SV=3 Q8NB25 F184A_HUMAN 3.02E-26	Neural;Epidermal;Phyarnx;Protonephridia	0.46261	0.0391291	0.492307	0.217678	0.610494	0.610494	-0.114556	no change	no change
SMED30001116	CFAP44	Cilia- and flagella-associated protein 44 OS=Homo sapiens OX=9606 GN=CFAP44 PE=1 SV=2 Q96MT7 CFA44_HUMAN 0	Neural;Epidermal;Phyarnx;Protonephridia	0.398667	0.0392433	0.493068	0.266782	0.0228941	0.0228941	0.0490351	no change	no change
SMED30028760	BANF1	Barrier-to-autointegration factor OS=Homo sapiens OX=9606 GN=BANF1 PE=1 SV=1 O75531 BAF_HUMAN 2.8E-39	#N/A	0.579708	0.0394188	0.494763	-0.0418124	0.947389	0.947389	-0.46099	no change	no change
SMED30005648	0	0	Cathepsin+ cell;Epidermal;Phyarnx	0.369831	0.039661	0.497291	0.406101	0.342886	0.342886	0.143148	no change	no change
SMED30012902	SLC9A3R1	Na(+)/H(+) exchange regulatory cofactor NHE-RF1 OS=Homo sapiens OX=9606 GN=SLC9A3R1 PE=1 SV=4 O14745 NHRF1_HUMAN 1.42E-22	#N/A	0.353048	0.0397152	0.49746	0.27571	0.209649	0.209649	0.106584	no change	no change
SMED30027848	TCAF1	TRPM8 channel-associated factor 1 OS=Homo sapiens OX=9606 GN=TCAF1 PE=1 SV=3 Q9Y4C2 TCAF1_HUMAN 2.08E-37	Parapharyngeal	0.376497	0.0397566	0.497467	-0.499245	0.141976	0.141976	-0.654032	no change	no change
SMED30031862	RAB27B	Ras-related protein Rab-27B OS=Homo sapiens OX=9606 GN=RAB27B PE=1 SV=4 O00194 RB27B_HUMAN 1E-39	Epidermal;Phyarnx	0.436507	0.0400046	0.498525	0.203228	0.46437	0.46437	-0.045453	no change	no change
SMED30031632	LMNA	Prelamin-A/C OS=Homo sapiens OX=9606 GN=LMNA PE=1 SV=1 P02545 LMNA_HUMAN 1.21E-28	Cathepsin+ cell	0.43139	0.0399665	0.498525	0.689866	0.110047	0.110047	0.515318	no change	no change
SMED30024134	SLC22A5	Solute carrier family 22 member 5 OS=Homo sapiens OX=9606 GN=SLC22A5 PE=1 SV=1 O76082 S22A5_HUMAN 3.89E-49	#N/A	-0.468896	0.0399566	0.498525	-0.370132	0.215659	0.215659	0.303167	no change	no change
SMED30023193	TTBK2	Tau-tubulin kinase 2 OS=Homo sapiens OX=9606 GN=TTBK2 PE=1 SV=2 Q6IQ55 TTBK2_HUMAN 4.48E-123	Neural;Phyarnx	0.654054	0.0403623	0.500753	0.596273	1.37868e-05	1.37868e-05	0.14384	no change	no change
SMED30018815	SPEF1	Sperm flagellar protein 1 OS=Homo sapiens OX=9606 GN=SPEF1 PE=1 SV=3 Q9Y4P9 SPEF1_HUMAN 5.35E-53	Neural;Epidermal;Phyarnx	0.548494	0.0403873	0.500753	0.974721	0.529941	0.529941	0.0465328	no change	no change
SMED30015362	0	0	Cathepsin+ cell;Epidermal	0.45797	0.0403637	0.500753	-0.562659	3.10823e-08	3.10823e-08	-0.792767	no change	no change
SMED30015967	OPCML	Opioid-binding protein/cell adhesion molecule OS=Homo sapiens OX=9606 GN=OPCML PE=1 SV=1 Q14982 OPCM_HUMAN 7.06E-18	Epidermal;Phyarnx;Intestine;Parapharyngeal;Protonephridia	0.399865	0.0403886	0.500753	0.320125	0.0971133	0.0971133	0.116862	no change	no change
SMED30002297	PDE9A	High affinity cGMP-specific 3',5'-cyclic phosphodiesterase 9A OS=Homo sapiens OX=9606 GN=PDE9A PE=1 SV=1 O76083 PDE9A_HUMAN 1.09E-105	#N/A	-0.351785	0.040365	0.500753	-0.0842352	0.643594	0.643594	0.443547	no change	no change
SMED30005891	Atg13	Autophagy-related protein 13 homolog OS=Drosophila melanogaster OX=7227 GN=Atg13 PE=1 SV=1 E=0.0000000233	Parapharyngeal;Cathepsin+ cell	-0.293602	0.0405333	0.501527	-0.423293	0.00155944	0.00155944	0.0478063	no change	no change
SMED30019311	GFER	FAD-linked sulfhydryl oxidase ALR OS=Homo sapiens OX=9606 GN=GFER PE=1 SV=2 P55789 ALR_HUMAN 1.51E-46	#N/A	0.672112	0.04058	0.501597	0.0772331	0.922548	0.922548	-0.120162	no change	no change
SMED30033070	0	0	Neural	0.51565	0.0407172	0.502275	-0.0284113	0.956701	0.956701	-0.47041	no change	no change
SMED30027991	L2HGDH	L-2-hydroxyglutarate dehydrogenase, mitochondrial OS=Homo sapiens OX=9606 GN=L2HGDH PE=1 SV=3 Q9H9P8 L2HDH_HUMAN 5.91E-166	Neoblast;Cathepsin+ cell;Protonephridia;Intestine	-0.308129	0.0407091	0.502275	-0.0871446	0.519611	0.519611	0.39059	no change	no change
SMED30000608	LLGL2	LLGL scribble cell polarity complex component 2 OS=Homo sapiens OX=9606 GN=LLGL2 PE=1 SV=2 Q6P1M3 L2GL2_HUMAN 0.000000000148	Parapharyngeal	0.336732	0.0407811	0.502555	0.204423	0.360118	0.360118	0.0446999	no change	no change
SMED30002427	NOG	Noggin OS=Homo sapiens OX=9606 GN=NOG PE=1 SV=1 Q13253 NOGG_HUMAN 0.00000000000049	#N/A	0.537158	0.040918	0.502873	0.384551	0.454034	0.454034	0.0305976	no change	no change
SMED30029786	USF2	Upstream stimulatory factor 2 OS=Homo sapiens OX=9606 GN=USF2 PE=1 SV=1 Q15853 USF2_HUMAN 0.0000000000682	Muscle;Neural;Cathepsin+ cell	-0.336059	0.0409308	0.502873	-0.177516	0.105514	0.105514	0.34953	no change	no change
SMED30002652	PM20D2	Peptidase M20 domain-containing protein 2 OS=Homo sapiens OX=9606 GN=PM20D2 PE=1 SV=2 Q8IYS1 P20D2_HUMAN 3.68E-92	#N/A	-0.456916	0.0409717	0.502873	-0.35333	0.441197	0.441197	0.390565	no change	no change
SMED30015545	0	0	#N/A	-0.517965	0.0410197	0.502955	-1.2308	2.98885e-08	2.98885e-08	-0.558592	no change	no change
SMED30018972	RAI14	Ankycorbin OS=Homo sapiens OX=9606 GN=RAI14 PE=1 SV=2 Q9P0K7 RAI14_HUMAN 5.97E-22	Neural;Epidermal;Phyarnx;Protonephridia	0.502661	0.0411967	0.504618	-0.177584	0.5072	0.5072	-0.463248	no change	no change
SMED30010122	ANPEP	Aminopeptidase N OS=Homo sapiens OX=9606 GN=ANPEP PE=1 SV=4 P15144 AMPN_HUMAN 9.55E-180	Neural;Cathepsin+ cell	-0.298306	0.0414282	0.505424	-0.185924	0.242508	0.242508	0.274804	no change	no change
SMED30018729	CCT5	T-complex protein 1 subunit epsilon OS=Homo sapiens OX=9606 GN=CCT5 PE=1 SV=1 P48643 TCPE_HUMAN 0	Neural	-0.301273	0.0413708	0.505424	-0.414402	2.71858e-08	2.71858e-08	0.0722357	no change	no change
SMED30028497	AHCY	Adenosylhomocysteinase OS=Homo sapiens OX=9606 GN=AHCY PE=1 SV=4 P23526 SAHH_HUMAN 0	Epidermal;Intestine	-0.346838	0.0413274	0.505424	-0.300769	0.0635751	0.0635751	0.232152	no change	no change
SMED30002203	0	0	Neural	-0.369137	0.041421	0.505424	0.0788878	0.512206	0.512206	0.648664	no change	no change
SMED30004448	NME8	Thioredoxin domain-containing protein 3 OS=Homo sapiens OX=9606 GN=NME8 PE=2 SV=2 Q8N427 TXND3_HUMAN 6.95E-115	Neural;Epidermal;Phyarnx;Protonephridia	0.485485	0.0415345	0.50571	-0.116296	0.54149	0.54149	-0.411083	no change	no change
SMED30005565	ANK3	Ankyrin-3 OS=Homo sapiens OX=9606 GN=ANK3 PE=1 SV=3 Q12955 ANK3_HUMAN 0.000000000000851	#N/A	0.439925	0.0420208	0.508563	-0.25342	0.491792	0.491792	-0.612254	no change	no change
SMED30033492	0	0	Cathepsin+ cell	0.325946	0.0419358	0.508563	0.0789911	0.672079	0.672079	-0.0904005	no change	no change
SMED30013909	0	0	Neoblast;Neural	-0.29671	0.0419082	0.508563	-0.276428	0.00356113	0.00356113	0.19923	no change	no change
SMED30020296	APOB	Apolipoprotein B-100 OS=Homo sapiens OX=9606 GN=APOB PE=1 SV=2 P04114 APOB_HUMAN 3.55E-21	Intestine	-0.298514	0.0420607	0.508563	0.0415365	0.565518	0.565518	0.525438	no change	no change
SMED30004606	CYP2J2	Cytochrome P450 2J2 OS=Homo sapiens OX=9606 GN=CYP2J2 PE=1 SV=2 P51589 CP2J2_HUMAN 4.49E-77	#N/A	-0.335147	0.0420501	0.508563	-0.793434	2.99876e-06	2.99876e-06	-0.268368	no change	no change
SMED30003770	0	0	Intestine	-0.347778	0.0421647	0.508812	-0.387249	0.0270377	0.0270377	0.15238	no change	no change
SMED30014349	0	0	#N/A	0.652073	0.0423422	0.509946	-0.307432	0.677353	0.677353	-0.522442	no change	no change
SMED30023530	PM20D2	Peptidase M20 domain-containing protein 2 OS=Homo sapiens OX=9606 GN=PM20D2 PE=1 SV=2 Q8IYS1 P20D2_HUMAN 1.58E-82	Epidermal;Intestine;Cathepsin+ cell	0.382414	0.0423202	0.509946	0.391504	0.134993	0.134993	0.191165	no change	no change
SMED30001467	KLHL10	Kelch-like protein 10 OS=Homo sapiens OX=9606 GN=KLHL10 PE=1 SV=1 Q6JEL2 KLH10_HUMAN 0.0000000569	Neoblast	0.643859	0.042439	0.510334	0.612586	0.361871	0.361871	0.0546003	no change	no change
SMED30032384	CSMD3	CUB and sushi domain-containing protein 3 OS=Homo sapiens OX=9606 GN=CSMD3 PE=2 SV=3 Q7Z407 CSMD3_HUMAN 5.79E-32	#N/A	0.608883	0.0424581	0.510334	0.712366	0.189542	0.189542	0.520009	no change	no change
SMED30030778	0	0	#N/A	0.611334	0.0425669	0.511069	0.205859	0.445711	0.445711	-0.0840724	no change	no change
SMED30012827	0	0	Neural;Parapharyngeal	0.509908	0.0426031	0.511069	0.205422	0.0634002	0.0634002	-0.061848	no change	no change
SMED30033869	0	0	Phyarnx;Protonephridia	0.374959	0.0428034	0.511962	0.301412	0.234103	0.234103	0.0614773	no change	no change
SMED30016105	0	0	#N/A	0.355326	0.0427226	0.511962	0.163587	0.553788	0.553788	0.0509038	no change	no change
SMED30005645	SLC39A14	Zinc transporter ZIP14 OS=Homo sapiens OX=9606 GN=SLC39A14 PE=1 SV=3 Q15043 S39AE_HUMAN 6.16E-66	Parapharyngeal	0.446734	0.043004	0.513776	0.462245	0.0662325	0.0662325	0.212119	no change	no change
SMED30000040	0	0	Cathepsin+ cell;Intestine	-0.306495	0.0430392	0.513776	-0.495422	1.38285e-07	1.38285e-07	-0.00160293	no change	no change
SMED30011982	RPL17	60S ribosomal protein L17 OS=Homo sapiens OX=9606 GN=RPL17 PE=1 SV=3 P18621 RL17_HUMAN 1.34E-81	Neoblast;Epidermal;Intestine	0.308097	0.043089	0.513867	-0.634064	8.89118e-11	8.89118e-11	-0.761373	no change	no change
SMED30017399	LMNTD1	Lamin tail domain-containing protein 1 OS=Homo sapiens OX=9606 GN=LMNTD1 PE=2 SV=2 Q8N9Z9 LMTD1_HUMAN 0.00000000000000128	Neural;Epidermal;Phyarnx	0.484909	0.0431894	0.514125	0.231557	0.349247	0.349247	-0.0539845	no change	no change
SMED30001835	0	0	#N/A	0.728107	0.0437561	0.514189	1.13049	0.0783192	0.0783192	0.754223	no change	no change
SMED30030636	0	0	Protonephridia	0.612698	0.0437184	0.514189	0.403854	0.54679	0.54679	0.326494	no change	no change
SMED30020846	0	0	#N/A	0.547828	0.0436748	0.514189	-0.50568	0.281386	0.281386	-0.777043	no change	no change
SMED30002682	0	0	Epidermal	0.517022	0.0435256	0.514189	0.092545	0.74948	0.74948	-0.214495	no change	no change
SMED30033204	FRRS1	Ferric-chelate reductase 1 OS=Homo sapiens OX=9606 GN=FRRS1 PE=2 SV=2 Q6ZNA5 FRRS1_HUMAN 7.94E-36	Cathepsin+ cell	0.489564	0.0436139	0.514189	0.14323	0.726896	0.726896	-0.138667	no change	no change
SMED30012741	0	0	Protonephridia;Cathepsin+ cell	0.447393	0.0436228	0.514189	0.417051	0.542206	0.542206	0.134343	no change	no change
SMED30022835	RAB8B	Ras-related protein Rab-8B OS=Homo sapiens OX=9606 GN=RAB8B PE=1 SV=2 Q92930 RAB8B_HUMAN 6.21E-66	Cathepsin+ cell;Protonephridia	0.340799	0.0433379	0.514189	-0.296059	0.370926	0.370926	-0.478848	no change	no change
SMED30025231	RSPH6A	Radial spoke head protein 6 homolog A OS=Homo sapiens OX=9606 GN=RSPH6A PE=2 SV=1 Q9H0K4 RSH6A_HUMAN 7.4E-131	Neural;Epidermal;Phyarnx;Protonephridia	0.340433	0.0435349	0.514189	0.161828	0.270524	0.270524	-0.0110913	no change	no change
SMED30033366	LTA4H	Leukotriene A-4 hydrolase OS=Homo sapiens OX=9606 GN=LTA4H PE=1 SV=2 P09960 LKHA4_HUMAN 1.77E-149	Cathepsin+ cell;Epidermal;Phyarnx	0.315898	0.0436083	0.514189	0.355307	0.0201002	0.0201002	0.243386	no change	no change
SMED30028894	BRD2	Bromodomain-containing protein 2 OS=Homo sapiens OX=9606 GN=BRD2 PE=1 SV=2 P25440 BRD2_HUMAN 3.86E-53	#N/A	-0.289405	0.0434672	0.514189	0.0416759	0.767274	0.767274	0.502827	no change	no change
SMED30033685	ZBED9	SCAN domain-containing protein 3 OS=Homo sapiens OX=9606 GN=ZBED9 PE=2 SV=1 Q6R2W3 SCND3_HUMAN 0.0000000976	Intestine	-0.315708	0.0436805	0.514189	-0.435507	0.0338332	0.0338332	0.0642335	no change	no change
SMED30013874	NOL10	Nucleolar protein 10 OS=Homo sapiens OX=9606 GN=NOL10 PE=1 SV=1 Q9BSC4 NOL10_HUMAN 5.61E-68	#N/A	-0.418793	0.0433246	0.514189	-0.561426	0.119993	0.119993	-0.0265031	no change	no change
SMED30023566	0	0	Muscle	-0.612553	0.0437903	0.514189	-0.305446	0.499464	0.499464	0.514357	no change	no change
SMED30012586	CASKIN2	Caskin-2 OS=Homo sapiens OX=9606 GN=CASKIN2 PE=1 SV=2 Q8WXE0 CSKI2_HUMAN 9.1E-45	#N/A	0.732445	0.0439451	0.51452	0.46144	0.294894	0.294894	-0.0131319	no change	no change
SMED30005322	0	0	Muscle;Intestine;Neural	0.463755	0.043882	0.51452	0.37577	0.302083	0.302083	0.0983235	no change	no change
SMED30000424	0	0	Intestine	-0.393532	0.0439396	0.51452	-0.252245	0.454823	0.454823	0.327477	no change	no change
SMED30009525	0	0	#N/A	0.649872	0.0440584	0.515011	1.0118	0.0929894	0.0929894	0.505857	no change	no change
SMED30030988	CCT8	T-complex protein 1 subunit theta OS=Homo sapiens OX=9606 GN=CCT8 PE=1 SV=4 P50990 TCPQ_HUMAN 0	Epidermal;Neoblast	-0.274739	0.0440953	0.515011	-0.519047	5.6142e-11	5.6142e-11	-0.0667772	no change	no change
SMED30007922	0	0	#N/A	-0.305401	0.0441136	0.515011	-0.365991	0.0504756	0.0504756	0.117839	no change	no change
SMED30014028	FDXACB1	Ferredoxin-fold anticodon-binding domain-containing protein 1 OS=Homo sapiens OX=9606 GN=FDXACB1 PE=1 SV=3 Q9BRP7 FDXA1_HUMAN 4.53E-29	#N/A	0.433678	0.0444359	0.515594	0.17418	0.640356	0.640356	-0.110642	no change	no change
SMED30020852	PPP1R16B	Protein phosphatase 1 regulatory inhibitor subunit 16B OS=Homo sapiens OX=9606 GN=PPP1R16B PE=1 SV=1 Q96T49 PP16B_HUMAN 5.13E-90	Epidermal;Phyarnx	0.423704	0.04422	0.515594	0.138421	0.464245	0.464245	-0.0995633	no change	no change
SMED30011780	CFAP221	Cilia- and flagella-associated protein 221 OS=Homo sapiens OX=9606 GN=CFAP221 PE=1 SV=2 Q4G0U5 PCDP1_HUMAN 2.9E-48	Phyarnx	0.407229	0.0444594	0.515594	0.629689	0.0653903	0.0653903	0.365153	no change	no change
SMED30004574	0	0	Neural	0.340674	0.044337	0.515594	-0.161148	0.370376	0.370376	-0.32155	no change	no change
SMED30027478	TEKT1	Tektin-1 OS=Homo sapiens OX=9606 GN=TEKT1 PE=1 SV=1 Q969V4 TEKT1_HUMAN 2.8E-115	Neural;Epidermal;Phyarnx;Protonephridia	0.303109	0.0442727	0.515594	0.186726	0.413585	0.413585	0.0212085	no change	no change
SMED30014946	0	0	Neural	-0.40129	0.0443217	0.515594	0.124013	0.70124	0.70124	0.792791	no change	no change
SMED30000143	0	0	Cathepsin+ cell	0.598277	0.044528	0.515821	0.107934	0.872294	0.872294	-0.177434	no change	no change
SMED30034552	TSPAN3	Tetraspanin-3 OS=Homo sapiens OX=9606 GN=TSPAN3 PE=2 SV=1 O60637 TSN3_HUMAN 0.00000000015	#N/A	0.525105	0.0448954	0.515821	0.207346	0.45945	0.45945	-0.115673	no change	no change
SMED30035323	ORC2	Origin recognition complex subunit 2 OS=Homo sapiens OX=9606 GN=ORC2 PE=1 SV=2 Q13416 ORC2_HUMAN 6.75E-33	#N/A	0.512349	0.0453356	0.515821	-0.584131	0.298206	0.298206	-0.697019	no change	no change
SMED30011465	0	0	Protonephridia;Cathepsin+ cell	0.465312	0.0452228	0.515821	0.489301	0.127825	0.127825	0.21766	no change	no change
SMED30012446	RHOB	Rho-related GTP-binding protein RhoB OS=Homo sapiens OX=9606 GN=RHOB PE=1 SV=1 P62745 RHOB_HUMAN 5.36E-65	Epidermal	0.382535	0.0452197	0.515821	0.115391	0.69452	0.69452	-0.109367	no change	no change
SMED30028562	PDE4D	cAMP-specific 3',5'-cyclic phosphodiesterase 4D OS=Homo sapiens OX=9606 GN=PDE4D PE=1 SV=2 Q08499 PDE4D_HUMAN 0	Neural;Parapharyngeal;Muscle	0.380611	0.045054	0.515821	0.23356	0.0536833	0.0536833	0.0206884	no change	no change
SMED30007480	PRKCB	Protein kinase C beta type OS=Homo sapiens OX=9606 GN=PRKCB PE=1 SV=4 P05771 KPCB_HUMAN 0	Neural;Muscle;Parapharyngeal	0.372026	0.04535	0.515821	0.228503	0.0982628	0.0982628	0.0201284	no change	no change
SMED30026134	0	0	Cathepsin+ cell;Neural;Epidermal;Phyarnx	0.325791	0.0453088	0.515821	0.302234	0.144254	0.144254	0.156449	no change	no change
SMED30031888	LARP1B	La-related protein 1B OS=Homo sapiens OX=9606 GN=LARP1B PE=1 SV=2 Q659C4 LAR1B_HUMAN 2.51E-55	Neoblast;Intestine	0.300803	0.0451447	0.515821	0.101176	0.427187	0.427187	-0.0267336	no change	no change
SMED30012213	0	0	#N/A	-0.305906	0.0453049	0.515821	-0.235752	0.234264	0.234264	0.238197	no change	no change
SMED30035889	GNAI1	Guanine nucleotide-binding protein G(i) subunit alpha-1 OS=Homo sapiens OX=9606 GN=GNAI1 PE=1 SV=2 P63096 GNAI1_HUMAN 1.35E-159	Cathepsin+ cell;Neural	-0.314281	0.044795	0.515821	-0.647529	0.0057539	0.0057539	-0.154073	no change	no change
SMED30013808	JUN	Transcription factor AP-1 OS=Homo sapiens OX=9606 GN=JUN PE=1 SV=2 P05412 JUN_HUMAN 0.00000548	Neural;Cathepsin+ cell;Muscle;Phyarnx	-0.320589	0.0452066	0.515821	-0.151036	0.184998	0.184998	0.357795	no change	no change
SMED30024718	RGN	Regucalcin OS=Homo sapiens OX=9606 GN=RGN PE=1 SV=1 Q15493 RGN_HUMAN 3.01E-45	Intestine;Cathepsin+ cell	-0.348278	0.0453669	0.515821	-0.502532	0.0800097	0.0800097	-0.00398886	no change	no change
SMED30025018	PIGS	GPI transamidase component PIG-S OS=Homo sapiens OX=9606 GN=PIGS PE=1 SV=3 Q96S52 PIGS_HUMAN 6.95E-56	#N/A	-0.369672	0.0448631	0.515821	-0.60789	0.0191536	0.0191536	-0.0902598	no change	no change
SMED30005732	CUL3	Cullin-3 OS=Homo sapiens OX=9606 GN=CUL3 PE=1 SV=2 Q13618 CUL3_HUMAN 0	#N/A	-0.459585	0.0449588	0.515821	0.0967968	0.821625	0.821625	0.743336	no change	no change
SMED30006004	0	0	#N/A	-0.507752	0.0451485	0.515821	-1.25201	0.0157144	0.0157144	-0.522132	no change	no change
SMED30001188	0	0	#N/A	-0.508593	0.0447129	0.515821	-0.988113	0.0171856	0.0171856	-0.222019	no change	no change
SMED30028939	MTFMT	Methionyl-tRNA formyltransferase, mitochondrial OS=Homo sapiens OX=9606 GN=MTFMT PE=1 SV=2 Q96DP5 FMT_HUMAN 1.93E-55	#N/A	-0.571556	0.0451761	0.515821	-0.524764	0.276434	0.276434	0.336883	no change	no change
SMED30010254	WWC1	Protein KIBRA OS=Homo sapiens OX=9606 GN=WWC1 PE=1 SV=1 Q8IX03 KIBRA_HUMAN 0.00000765	Neural	0.276637	0.0454907	0.516747	0.0079061	0.971072	0.971072	-0.096771	no change	no change
SMED30007709	NOB1	RNA-binding protein NOB1 OS=Homo sapiens OX=9606 GN=NOB1 PE=1 SV=1 Q9ULX3 NOB1_HUMAN 2.81E-46	#N/A	0.369668	0.0457279	0.517035	-0.39019	0.11133	0.11133	-0.57503	no change	no change
SMED30025910	MAP1B	Microtubule-associated protein 1B OS=Homo sapiens OX=9606 GN=MAP1B PE=1 SV=2 P46821 MAP1B_HUMAN 0.000000000000532	Neural;Epidermal;Cathepsin+ cell;Muscle;Protonephridia	-0.272011	0.0456206	0.517035	-0.0519006	0.684315	0.684315	0.415905	no change	no change
SMED30007951	GTF2F1	General transcription factor IIF subunit 1 OS=Homo sapiens OX=9606 GN=GTF2F1 PE=1 SV=2 P35269 T2FA_HUMAN 0.00000000156	Neural	-0.311264	0.0457114	0.517035	-0.103073	0.607055	0.607055	0.385279	no change	no change
SMED30028735	MCPH1	Microcephalin OS=Homo sapiens OX=9606 GN=MCPH1 PE=1 SV=4 Q8NEM0 MCPH1_HUMAN 0.00000000000381	#N/A	-0.385709	0.0457089	0.517035	-0.364108	0.215528	0.215528	0.171287	no change	no change
SMED30024996	FZD10	Frizzled-10 OS=Homo sapiens OX=9606 GN=FZD10 PE=1 SV=1 Q9ULW2 FZD10_HUMAN 3.95E-98	#N/A	-0.478311	0.0455631	0.517035	-0.205256	0.637062	0.637062	0.419487	no change	no change
SMED30009506	BIRC5	Baculoviral IAP repeat-containing protein 5 OS=Homo sapiens OX=9606 GN=BIRC5 PE=1 SV=3 O15392 BIRC5_HUMAN 0.000000000000000353	#N/A	0.587682	0.0458465	0.517416	0.113826	0.874495	0.874495	-0.335451	no change	no change
SMED30027394	PUS10	Putative tRNA pseudouridine synthase Pus10 OS=Homo sapiens OX=9606 GN=PUS10 PE=1 SV=1 Q3MIT2 PUS10_HUMAN 2.12E-83	#N/A	0.379602	0.045845	0.517416	0.477474	0.122074	0.122074	0.316946	no change	no change
SMED30010654	RANBP2	E3 SUMO-protein ligase RanBP2 OS=Homo sapiens OX=9606 GN=RANBP2 PE=1 SV=2 P49792 RBP2_HUMAN 0.00000387	Cathepsin+ cell;Neural;Epidermal	0.478426	0.0461662	0.517673	-0.133848	0.35514	0.35514	-0.401468	no change	no change
SMED30025741	0	0	Epidermal	0.41191	0.0461427	0.517673	-0.385255	0.000124557	0.000124557	-0.580763	no change	no change
SMED30030319	TCHP	Trichoplein keratin filament-binding protein OS=Homo sapiens OX=9606 GN=TCHP PE=1 SV=1 Q9BT92 TCHP_HUMAN 6.47E-64	Neural;Epidermal;Protonephridia;Phyarnx	0.3832	0.0461612	0.517673	-0.102844	0.642302	0.642302	-0.280862	no change	no change
SMED30028606	NOP56	Nucleolar protein 56 OS=Homo sapiens OX=9606 GN=NOP56 PE=1 SV=4 O00567 NOP56_HUMAN 6.25E-141	Neoblast;Epidermal;Intestine	0.327792	0.046093	0.517673	-0.245451	0.16041	0.16041	-0.397623	no change	no change
SMED30014869	DCC	Netrin receptor DCC OS=Homo sapiens OX=9606 GN=DCC PE=1 SV=2 P43146 DCC_HUMAN 0.00000000000000654	Neural;Muscle	-0.303456	0.0459758	0.517673	-0.263227	0.0796628	0.0796628	0.217178	no change	no change
SMED30004881	DDR1	Epithelial discoidin domain-containing receptor 1 OS=Homo sapiens OX=9606 GN=DDR1 PE=1 SV=1 Q08345 DDR1_HUMAN 7.93E-30	#N/A	-0.316924	0.0460488	0.517673	-0.319097	0.173231	0.173231	0.0958019	no change	no change
SMED30029344	0	0	#N/A	-0.603467	0.0460292	0.517673	-1.32824	0.114296	0.114296	-0.12691	no change	no change
SMED30003035	TRAF2	TNF receptor-associated factor 2 OS=Homo sapiens OX=9606 GN=TRAF2 PE=1 SV=2 Q12933 TRAF2_HUMAN 0.00000154	Epidermal	0.590147	0.0462513	0.517839	0.538333	0.539426	0.539426	-0.747271	no change	no change
SMED30020321	CFAP126	Protein Flattop OS=Homo sapiens OX=9606 GN=CFAP126 PE=2 SV=1 Q5VTH2 FLTOP_HUMAN 3.76E-17	Neural;Epidermal;Phyarnx;Protonephridia	0.364133	0.0463491	0.518295	0.106304	0.753683	0.753683	-0.0475875	no change	no change
SMED30006257	0	0	#N/A	0.689007	0.0465467	0.519552	-0.0757099	0.926818	0.926818	-0.154053	no change	no change
SMED30013041	0	0	Epidermal;Phyarnx;Protonephridia	0.577788	0.0467688	0.521553	0.109085	0.475604	0.475604	-0.237049	no change	no change
SMED30020934	TRAF1	TNF receptor-associated factor 1 OS=Homo sapiens OX=9606 GN=TRAF1 PE=1 SV=1 Q13077 TRAF1_HUMAN 0.00000000000000308	Parapharyngeal	0.49251	0.046885	0.521879	0.109777	0.883728	0.883728	-0.207071	no change	no change
SMED30014105	PCDH11Y	Protocadherin-11 Y-linked OS=Homo sapiens OX=9606 GN=PCDH11Y PE=1 SV=1 Q9BZA8 PC11Y_HUMAN 8.04E-81	Cathepsin+ cell	-0.417022	0.0468664	0.521879	-0.0497122	0.792279	0.792279	0.594822	no change	no change
SMED30035816	RPS13	40S ribosomal protein S13 OS=Homo sapiens OX=9606 GN=RPS13 PE=1 SV=2 P62277 RS13_HUMAN 5.8E-78	Neoblast;Epidermal;Intestine	-0.513735	0.0469263	0.521879	-0.810085	0.000107045	0.000107045	-0.176765	no change	no change
SMED30021549	MJ0531	Universal stress protein MJ0531 OS=Methanocaldococcus jannaschii (strain ATCC 43067 / DSM 2661 / JAL-1 / JCM 10045 / NBRC 100440) OX=243232 GN=MJ0531 PE=3 SV=1 E=0.0000000000184	Epidermal;Protonephridia	0.397385	0.0472693	0.522834	0.0955354	0.575321	0.575321	-0.0902506	no change	no change
SMED30035105	0	0	#N/A	-0.343731	0.0470631	0.522834	-0.0742388	0.740699	0.740699	0.447936	no change	no change
SMED30022817	SLC46A1	Proton-coupled folate transporter OS=Homo sapiens OX=9606 GN=SLC46A1 PE=1 SV=1 Q96NT5 PCFT_HUMAN 1.34E-27	#N/A	-0.384953	0.0472288	0.522834	-0.166207	0.67133	0.67133	0.450127	no change	no change
SMED30020913	0	0	Neural;Phyarnx	-0.484343	0.0472412	0.522834	-0.53661	0.292614	0.292614	0.0151465	no change	no change
SMED30035091	0	0	Neural	0.525768	0.0473147	0.522861	0.333042	0.241588	0.241588	-0.011689	no change	no change
SMED30008487	FKBP15	FK506-binding protein 15 OS=Homo sapiens OX=9606 GN=FKBP15 PE=1 SV=2 Q5T1M5 FKB15_HUMAN 2.36E-57	Cathepsin+ cell;Intestine	0.447267	0.0473957	0.523203	-0.10965	0.226975	0.226975	-0.329092	no change	no change
SMED30003820	GEM	GTP-binding protein GEM OS=Homo sapiens OX=9606 GN=GEM PE=1 SV=1 P55040 GEM_HUMAN 5.1E-18	Parapharyngeal	0.364178	0.0474314	0.523203	0.548217	0.0717042	0.0717042	0.404401	no change	no change
SMED30026942	DNAL4	Dynein light chain 4, axonemal OS=Homo sapiens OX=9606 GN=DNAL4 PE=1 SV=1 O96015 DNAL4_HUMAN 1.79E-53	Neural;Epidermal;Phyarnx;Parapharyngeal	0.465085	0.047721	0.524501	0.120818	0.712606	0.712606	-0.127504	no change	no change
SMED30019692	0	0	Epidermal;Protonephridia	0.345718	0.0477091	0.524501	0.199637	0.480637	0.480637	0.0566711	no change	no change
SMED30024607	YY1	Transcriptional repressor protein YY1 OS=Homo sapiens OX=9606 GN=YY1 PE=1 SV=2 P25490 TYY1_HUMAN 1.37E-75	#N/A	-0.44395	0.0475926	0.524501	-0.0728127	0.739945	0.739945	0.584741	no change	no change
SMED30022030	EGR4	Early growth response protein 4 OS=Homo sapiens OX=9606 GN=EGR4 PE=2 SV=3 Q05215 EGR4_HUMAN 3.44E-28	Epidermal;Neural;Cathepsin+ cell;Muscle;Phyarnx	0.539972	0.0478173	0.5249	0.800669	0.105057	0.105057	0.393863	no change	no change
SMED30021808	0	0	Neoblast	-0.425115	0.0478433	0.5249	-0.253616	0.276911	0.276911	0.387118	no change	no change
SMED30016659	SLC22A15	Solute carrier family 22 member 15 OS=Homo sapiens OX=9606 GN=SLC22A15 PE=2 SV=1 Q8IZD6 S22AF_HUMAN 0.00000207	Epidermal	-0.507115	0.048075	0.526766	-0.82346	0.061929	0.061929	-0.123485	no change	no change
SMED30018558	0	0	#N/A	0.540847	0.0485668	0.530453	-0.447543	0.312555	0.312555	-0.692288	no change	no change
SMED30020525	DNAI1	Dynein intermediate chain 1, axonemal OS=Homo sapiens OX=9606 GN=DNAI1 PE=1 SV=1 Q9UI46 DNAI1_HUMAN 0	Neural;Epidermal;Phyarnx;Protonephridia	0.377442	0.0486691	0.531094	0.237355	0.17501	0.17501	0.0431327	no change	no change
SMED30001461	MEIS1	Homeobox protein Meis1 OS=Homo sapiens OX=9606 GN=MEIS1 PE=1 SV=1 O00470 MEIS1_HUMAN 5.07E-23	#N/A	-0.529073	0.0487145	0.531114	-0.568961	0.145462	0.145462	0.12848	no change	no change
SMED30011540	MCM9	DNA helicase MCM9 OS=Homo sapiens OX=9606 GN=MCM9 PE=1 SV=4 Q9NXL9 MCM9_HUMAN 0	#N/A	-0.508452	0.0489035	0.532224	-0.312653	0.403485	0.403485	0.401135	no change	no change
SMED30022531	0	0	Epidermal;Phyarnx	0.477465	0.04898	0.532461	0.12422	0.718398	0.718398	-0.179288	no change	no change
SMED30028425	SLC4A1	Band 3 anion transport protein OS=Homo sapiens OX=9606 GN=SLC4A1 PE=1 SV=3 P02730 B3AT_HUMAN 6.64E-85	Protonephridia	0.296871	0.0490578	0.532461	0.334969	0.054477	0.054477	0.240483	no change	no change
SMED30031773	MSH2	DNA mismatch repair protein Msh2 OS=Homo sapiens OX=9606 GN=MSH2 PE=1 SV=1 P43246 MSH2_HUMAN 0	Neoblast;Protonephridia	-0.335569	0.0490999	0.532461	-0.308892	0.277925	0.277925	0.183857	no change	no change
SMED30031873	BAP18	Chromatin complexes subunit BAP18 OS=Homo sapiens OX=9606 GN=BAP18 PE=1 SV=1 Q8IXM2 BAP18_HUMAN 0.00000000006	#N/A	0.529491	0.0492169	0.533256	-0.0889005	0.909086	0.909086	-0.431719	no change	no change
SMED30031731	MRC2	C-type mannose receptor 2 OS=Homo sapiens OX=9606 GN=MRC2 PE=1 SV=2 Q9UBG0 MRC2_HUMAN 2.03E-32	Neural;Muscle	-0.427388	0.0492985	0.533666	-0.542314	0.245761	0.245761	0.145441	no change	no change
SMED30027919	0	0	Cathepsin+ cell	0.420159	0.0493907	0.534191	-0.230703	0.0889308	0.0889308	-0.425833	no change	no change
SMED30023947	0	0	Parapharyngeal	0.539896	0.0495052	0.534457	0.237121	0.522918	0.522918	-0.0842467	no change	no change
SMED30023073	PLAC8	Placenta-specific gene 8 protein OS=Homo sapiens OX=9606 GN=PLAC8 PE=2 SV=1 Q9NZF1 PLAC8_HUMAN 0.0000000000327	Epidermal	0.468669	0.0494742	0.534457	-0.359541	0.371686	0.371686	-0.75205	no change	no change
SMED30022984	0	0	Intestine;Cathepsin+ cell	-0.357569	0.0495468	0.534457	-0.99843	0.00104174	0.00104174	-0.436279	no change	no change
SMED30028354	EIF4G3	Eukaryotic translation initiation factor 4 gamma 3 OS=Homo sapiens OX=9606 GN=EIF4G3 PE=1 SV=2 O43432 IF4G3_HUMAN 2.69E-26	Neural	-0.642455	0.0498088	0.535862	-1.35224	0.178784	0.178784	0.457398	no change	no change
SMED30027242	0	0	#N/A	0.704541	0.0500498	0.537071	-0.257005	0.777169	0.777169	-0.509758	no change	no change
SMED30018598	SYT1	Synaptotagmin-1 OS=Homo sapiens OX=9606 GN=SYT1 PE=1 SV=1 P21579 SYT1_HUMAN 8.9E-61	#N/A	0.583598	0.0502734	0.537071	#N/A	#N/A	#N/A	0.112907	no change	no change
SMED30022522	CETN3	Centrin-3 OS=Homo sapiens OX=9606 GN=CETN3 PE=1 SV=2 O15182 CETN3_HUMAN 1.69E-65	Neural;Phyarnx	0.466526	0.0502613	0.537071	-0.449938	0.443185	0.443185	-0.575275	no change	no change
SMED30009158	0	0	#N/A	0.43932	0.0502209	0.537071	0.574425	2.91184e-05	2.91184e-05	0.348281	no change	no change
SMED30008628	KHNYN	Protein KHNYN OS=Homo sapiens OX=9606 GN=KHNYN PE=1 SV=3 O15037 KHNYN_HUMAN 1.29E-29	Neural	0.392785	0.0501254	0.537071	-0.0311861	0.91733	0.91733	-0.233246	no change	no change
SMED30017393	CCDC124	Coiled-coil domain-containing protein 124 OS=Homo sapiens OX=9606 GN=CCDC124 PE=1 SV=1 Q96CT7 CC124_HUMAN 4.01E-40	#N/A	0.315336	0.0501408	0.537071	-0.135647	0.642825	0.642825	-0.276049	no change	no change
SMED30030364	PRKACB	cAMP-dependent protein kinase catalytic subunit beta OS=Homo sapiens OX=9606 GN=PRKACB PE=1 SV=2 P22694 KAPCB_HUMAN 3.65E-98	Intestine	-0.421613	0.0501685	0.537071	-0.75665	5.66189e-05	5.66189e-05	-0.139187	no change	no change
SMED30034013	DAZAP2	DAZ-associated protein 2 OS=Homo sapiens OX=9606 GN=DAZAP2 PE=1 SV=1 Q15038 DAZP2_HUMAN 0.0000000957	Neural	0.668118	0.0504714	0.537774	-0.0416707	0.91917	0.91917	-0.514842	no change	no change
SMED30000887	WDR12	Ribosome biogenesis protein WDR12 OS=Homo sapiens OX=9606 GN=WDR12 PE=1 SV=2 Q9GZL7 WDR12_HUMAN 0.0000000000000227	#N/A	0.393587	0.0504634	0.537774	0.758342	0.0432681	0.0432681	0.531023	no change	no change
SMED30010135	SMPD2	Sphingomyelin phosphodiesterase 2 OS=Homo sapiens OX=9606 GN=SMPD2 PE=1 SV=2 O60906 NSMA_HUMAN 1.09E-47	#N/A	-0.412066	0.0506194	0.53888	-0.070105	0.857589	0.857589	0.564573	no change	no change
SMED30002849	DDB_G0278529	PXMP2/4 family protein 2 OS=Dictyostelium discoideum OX=44689 GN=DDB_G0278529 PE=3 SV=1 E=0.00000000754	#N/A	0.470365	0.0507082	0.538885	0.201877	0.629577	0.629577	-0.014738	no change	no change
SMED30012459	0	0	Neural;Epidermal;Phyarnx;Intestine	0.337448	0.0507064	0.538885	#N/A	#N/A	#N/A	-0.224972	no change	no change
SMED30014981	VIL1	Villin-1 OS=Homo sapiens OX=9606 GN=VIL1 PE=1 SV=4 P09327 VILI_HUMAN 1.38E-62	Neural;Parapharyngeal;Phyarnx;Epidermal;Protonephridia	0.308576	0.0508841	0.540284	0.231363	0.226766	0.226766	0.101499	no change	no change
SMED30036016	HIST2H2AC	Histone H2A type 2-C OS=Homo sapiens OX=9606 GN=HIST2H2AC PE=1 SV=4 Q16777 H2A2C_HUMAN 7.96E-78	Neural;Muscle	0.484345	0.0509506	0.54052	0.461477	0.289553	0.289553	0.194617	no change	no change
SMED30021986	SEPHS1	Selenide, water dikinase 1 OS=Homo sapiens OX=9606 GN=SEPHS1 PE=1 SV=2 P49903 SPS1_HUMAN 1.79E-31	#N/A	-0.403328	0.0511667	0.54187	-0.0736114	0.836685	0.836685	0.521382	no change	no change
SMED30015366	0	0	#N/A	-0.346567	0.0512801	0.542453	-0.279111	0.589543	0.589543	0.0974666	no change	no change
SMED30017202	0	0	#N/A	-0.413475	0.0513552	0.542453	-0.779998	0.0617632	0.0617632	-0.173843	no change	no change
SMED30031378	RIOK2	Serine/threonine-protein kinase RIO2 OS=Homo sapiens OX=9606 GN=RIOK2 PE=1 SV=2 Q9BVS4 RIOK2_HUMAN 2.51E-51	Intestine;Neoblast	0.342147	0.0515187	0.54371	-0.249522	0.425142	0.425142	-0.386834	no change	no change
SMED30024491	0	0	Cathepsin+ cell	-0.42705	0.0516531	0.544657	-0.610687	0.136599	0.136599	0.0867742	no change	no change
SMED30006541	0	0	Neural;Epidermal;Parapharyngeal;Phyarnx;Protonephridia	0.340299	0.0521504	0.548006	0.216338	0.491042	0.491042	0.0502782	no change	no change
SMED30028125	GRIA4	Glutamate receptor 4 OS=Homo sapiens OX=9606 GN=GRIA4 PE=1 SV=2 P48058 GRIA4_HUMAN 2.24E-150	#N/A	-0.397796	0.0520618	0.548006	-0.0401424	0.889643	0.889643	0.52134	no change	no change
SMED30008521	LOXL4	Lysyl oxidase homolog 4 OS=Homo sapiens OX=9606 GN=LOXL4 PE=1 SV=1 Q96JB6 LOXL4_HUMAN 5.31E-23	Intestine	-0.435236	0.0521229	0.548006	-0.387829	0.182139	0.182139	0.235211	no change	no change
SMED30018210	0	0	#N/A	-0.419101	0.052248	0.548559	-0.145305	0.546566	0.546566	0.452009	no change	no change
SMED30027686	BEST3	Bestrophin-3 OS=Homo sapiens OX=9606 GN=BEST3 PE=2 SV=1 Q8N1M1 BEST3_HUMAN 3.7E-107	Phyarnx;Protonephridia;Cathepsin+ cell	0.327488	0.0522952	0.548582	0.136491	0.642116	0.642116	-0.0732874	no change	no change
SMED30003592	0	0	Neoblast;Neural	-0.374188	0.0524445	0.549676	0.0957455	0.766513	0.766513	0.723469	no change	no change
SMED30025232	DNM1	Dynamin-1 OS=Homo sapiens OX=9606 GN=DNM1 PE=1 SV=2 Q05193 DYN1_HUMAN 0	Neural;Cathepsin+ cell	0.406747	0.0524968	0.549752	0.601256	0.000361442	0.000361442	0.372649	no change	no change
SMED30005253	EFHC2	EF-hand domain-containing family member C2 OS=Homo sapiens OX=9606 GN=EFHC2 PE=1 SV=2 Q5JST6 EFHC2_HUMAN 0	Neural;Epidermal;Phyarnx;Protonephridia	0.310686	0.0525758	0.550107	0.337957	0.00567536	0.00567536	0.212813	no change	no change
SMED30000058	0	0	Epidermal;Protonephridia	0.490732	0.0526726	0.550647	-0.379839	0.125041	0.125041	-0.622487	no change	no change
SMED30031633	ENKUR	Enkurin OS=Homo sapiens OX=9606 GN=ENKUR PE=2 SV=1 Q8TC29 ENKUR_HUMAN 2.08E-68	Neural;Epidermal;Phyarnx;Protonephridia	0.434408	0.0528858	0.551452	0.0554006	0.837174	0.837174	-0.196426	no change	no change
SMED30030419	0	0	Protonephridia	0.335702	0.052802	0.551452	-0.0771672	0.804197	0.804197	-0.290413	no change	no change
SMED30017410	PGLYRP2	N-acetylmuramoyl-L-alanine amidase OS=Homo sapiens OX=9606 GN=PGLYRP2 PE=1 SV=1 Q96PD5 PGRP2_HUMAN 1.15E-45	Cathepsin+ cell;Epidermal;Phyarnx;Intestine;Protonephridia	0.302518	0.053086	0.55166	0.122356	0.27805	0.27805	0.00333558	no change	no change
SMED30024282	SNAP25	Synaptosomal-associated protein 25 OS=Homo sapiens OX=9606 GN=SNAP25 PE=1 SV=1 P60880 SNP25_HUMAN 1.37E-70	Neural	0.446209	0.0532038	0.551812	0.242942	0.388881	0.388881	-0.0147795	no change	no change
SMED30004726	0	0	#N/A	-0.418788	0.0532363	0.551812	-1.13538	0.0313566	0.0313566	-0.798853	no change	no change
SMED30008292	MAP3K15	Mitogen-activated protein kinase kinase kinase 15 OS=Homo sapiens OX=9606 GN=MAP3K15 PE=1 SV=2 Q6ZN16 M3K15_HUMAN 2.82E-31	Epidermal;Phyarnx	0.45866	0.0533208	0.552219	0.733365	0.00242196	0.00242196	0.46766	no change	no change
SMED30023475	0	0	Neural;Phyarnx	0.549459	0.0537051	0.554212	0.219539	0.519725	0.519725	-0.188705	no change	no change
SMED30031555	ASTL	Astacin-like metalloendopeptidase OS=Homo sapiens OX=9606 GN=ASTL PE=1 SV=4 Q6HA08 ASTL_HUMAN 2.2E-19	#N/A	0.480762	0.0538134	0.554212	0.252378	0.574253	0.574253	0.0258562	no change	no change
SMED30009096	PINX1	PIN2/TERF1-interacting telomerase inhibitor 1 OS=Homo sapiens OX=9606 GN=PINX1 PE=1 SV=2 Q96BK5 PINX1_HUMAN 0.00000000985	#N/A	0.391058	0.0536631	0.554212	0.172757	0.629217	0.629217	-0.0566113	no change	no change
SMED30017855	ASCC1	Activating signal cointegrator 1 complex subunit 1 OS=Homo sapiens OX=9606 GN=ASCC1 PE=1 SV=1 Q8N9N2 ASCC1_HUMAN 2.36E-41	#N/A	-0.312764	0.053741	0.554212	-0.624121	0.0076516	0.0076516	-0.134791	no change	no change
SMED30016453	0	0	Neural;Epidermal;Phyarnx	-0.353287	0.0538312	0.554212	0.0186504	0.974167	0.974167	0.419327	no change	no change
SMED30026660	NSUN2	tRNA (cytosine(34)-C(5))-methyltransferase OS=Homo sapiens OX=9606 GN=NSUN2 PE=1 SV=2 Q08J23 NSUN2_HUMAN 9.4E-173	#N/A	0.37245	0.05388	0.554247	0.738703	0.00316946	0.00316946	0.531133	no change	no change
SMED30035746	GPD1	Glycerol-3-phosphate dehydrogenase [NAD(+)], cytoplasmic OS=Homo sapiens OX=9606 GN=GPD1 PE=1 SV=4 P21695 GPDA_HUMAN 1.39E-62	Neural;Protonephridia	-0.302114	0.0540576	0.555605	0.0845579	0.681713	0.681713	0.588089	no change	no change
SMED30008578	TTN	Titin OS=Homo sapiens OX=9606 GN=TTN PE=1 SV=4 Q8WZ42 TITIN_HUMAN 2.42E-26	Muscle;Protonephridia	0.400203	0.0546029	0.559003	0.337552	0.00689324	0.00689324	0.127699	no change	no change
SMED30032290	0	0	#N/A	0.385512	0.0545429	0.559003	0.353563	0.000241605	0.000241605	0.161501	no change	no change
SMED30018550	CEP78	Centrosomal protein of 78 kDa OS=Homo sapiens OX=9606 GN=CEP78 PE=1 SV=1 Q5JTW2 CEP78_HUMAN 1.33E-114	Neural;Epidermal;Phyarnx	0.37769	0.0546912	0.559003	0.16456	0.529662	0.529662	-0.0472352	no change	no change
SMED30010941	DNAJB13	DnaJ homolog subfamily B member 13 OS=Homo sapiens OX=9606 GN=DNAJB13 PE=1 SV=1 P59910 DJB13_HUMAN 3.42E-136	Muscle;Cathepsin+ cell;Neural;Epidermal;Phyarnx	0.344337	0.0545029	0.559003	0.19429	0.53055	0.53055	0.066276	no change	no change
SMED30028913	NAA60	N-alpha-acetyltransferase 60 OS=Homo sapiens OX=9606 GN=NAA60 PE=1 SV=1 Q9H7X0 NAA60_HUMAN 3E-53	#N/A	-0.377996	0.0547501	0.559003	-0.228576	0.311441	0.311441	0.3242	no change	no change
SMED30007708	IMP3	U3 small nucleolar ribonucleoprotein protein IMP3 OS=Homo sapiens OX=9606 GN=IMP3 PE=1 SV=1 Q9NV31 IMP3_HUMAN 7.92E-76	#N/A	0.415066	0.0548898	0.559245	-0.694688	0.205453	0.205453	-0.742523	no change	no change
SMED30005740	0	0	Epidermal	0.335537	0.054866	0.559245	-0.189366	0.398909	0.398909	-0.345972	no change	no change
SMED30030666	CHDH	Choline dehydrogenase, mitochondrial OS=Homo sapiens OX=9606 GN=CHDH PE=1 SV=2 Q8NE62 CHDH_HUMAN 0	Cathepsin+ cell;Intestine	-0.258644	0.0549166	0.559245	-0.154893	0.229475	0.229475	0.277654	no change	no change
SMED30020628	PI4K2A	Phosphatidylinositol 4-kinase type 2-alpha OS=Homo sapiens OX=9606 GN=PI4K2A PE=1 SV=1 Q9BTU6 P4K2A_HUMAN 8.27E-166	#N/A	-0.370371	0.0549619	0.559245	-0.0684352	0.824656	0.824656	0.46939	no change	no change
SMED30015799	Htra1	Serine protease HTRA1 OS=Rattus norvegicus OX=10116 GN=Htra1 PE=2 SV=1 E=0.00000486	Neural	0.420004	0.0550193	0.559363	-0.241122	0.377334	0.377334	-0.399327	no change	no change
SMED30031264	ALKBH4	Alpha-ketoglutarate-dependent dioxygenase alkB homolog 4 OS=Homo sapiens OX=9606 GN=ALKBH4 PE=1 SV=1 Q9NXW9 ALKB4_HUMAN 1.6E-63	#N/A	-0.364521	0.0551848	0.560124	-0.41995	0.144089	0.144089	0.139472	no change	no change
SMED30002896	ZNF418	Zinc finger protein 418 OS=Homo sapiens OX=9606 GN=ZNF418 PE=1 SV=2 Q8TF45 ZN418_HUMAN 0.000000000000427	Neural;Muscle;Parapharyngeal	-0.371031	0.055186	0.560124	-0.215963	0.11341	0.11341	0.354739	no change	no change
SMED30022080	B3GALT1	Beta-1,3-galactosyltransferase 1 OS=Homo sapiens OX=9606 GN=B3GALT1 PE=1 SV=1 Q9Y5Z6 B3GT1_HUMAN 2.55E-41	Intestine	-0.352618	0.0552577	0.560385	0.20795	0.505729	0.505729	0.684051	no change	no change
SMED30006964	0	0	Neural	0.596377	0.0553342	0.560421	-0.265789	0.541334	0.541334	-0.696371	no change	no change
SMED30004633	MAP2K6	Dual specificity mitogen-activated protein kinase kinase 6 OS=Homo sapiens OX=9606 GN=MAP2K6 PE=1 SV=1 P52564 MP2K6_HUMAN 3.38E-105	Cathepsin+ cell	0.275908	0.0553531	0.560421	0.1488	0.308789	0.308789	0.053232	no change	no change
SMED30007094	0	0	#N/A	0.431837	0.0554412	0.560848	0.328297	0.614877	0.614877	0.0844424	no change	no change
SMED30011636	PEX5	Peroxisomal targeting signal 1 receptor OS=Homo sapiens OX=9606 GN=PEX5 PE=1 SV=3 P50542 PEX5_HUMAN 1.58E-37	#N/A	0.31792	0.0556602	0.56142	0.33442	0.125953	0.125953	0.202364	no change	no change
SMED30034985	SLC52A3	Solute carrier family 52, riboflavin transporter, member 3 OS=Homo sapiens OX=9606 GN=SLC52A3 PE=1 SV=4 Q9NQ40 S52A3_HUMAN 3.77E-72	#N/A	-0.501168	0.0556818	0.56142	-0.271827	0.559536	0.559536	0.466336	no change	no change
SMED30034479	0	0	Neural	0.592902	0.0560458	0.561974	-0.250112	0.479873	0.479873	-0.625944	no change	no change
SMED30015096	FAM183BP	Protein FAM183BP OS=Homo sapiens OX=9606 GN=FAM183BP PE=5 SV=2 Q6ZVS7 F183B_HUMAN 2.13E-17	Neural;Epidermal;Phyarnx;Protonephridia	0.556467	0.0559367	0.561974	0.684616	0.332265	0.332265	0.541	no change	no change
SMED30005285	FAIM	Fas apoptotic inhibitory molecule 1 OS=Homo sapiens OX=9606 GN=FAIM PE=1 SV=1 Q9NVQ4 FAIM1_HUMAN 2.58E-46	Epidermal	0.511218	0.0560975	0.561974	0.8623	0.0608145	0.0608145	0.597295	no change	no change
SMED30033478	DIS3L	DIS3-like exonuclease 1 OS=Homo sapiens OX=9606 GN=DIS3L PE=1 SV=2 Q8TF46 DI3L1_HUMAN 0	Neoblast	0.407606	0.0560957	0.561974	0.405217	0.370373	0.370373	0.144142	no change	no change
SMED30029719	ARHGAP20	Rho GTPase-activating protein 20 OS=Homo sapiens OX=9606 GN=ARHGAP20 PE=1 SV=2 Q9P2F6 RHG20_HUMAN 0.0000000114	#N/A	0.405552	0.0559481	0.561974	0.221018	0.586395	0.586395	0.165646	no change	no change
SMED30010816	SHANK3	SH3 and multiple ankyrin repeat domains protein 3 OS=Homo sapiens OX=9606 GN=SHANK3 PE=1 SV=3 Q9BYB0 SHAN3_HUMAN 7.21E-79	Epidermal;Phyarnx;Intestine;Neural	0.274926	0.0559143	0.561974	0.220986	0.129224	0.129224	0.121703	no change	no change
SMED30026560	MCM3	DNA replication licensing factor MCM3 OS=Homo sapiens OX=9606 GN=MCM3 PE=1 SV=3 P25205 MCM3_HUMAN 0	Neoblast	-0.296734	0.0561053	0.561974	-0.040111	0.834719	0.834719	0.432865	no change	no change
SMED30011408	EXOSC5	Exosome complex component RRP46 OS=Homo sapiens OX=9606 GN=EXOSC5 PE=1 SV=1 Q9NQT4 EXOS5_HUMAN 0.0000000574	Neural	0.3443	0.0562118	0.56215	0.59559	0.165673	0.165673	0.497304	no change	no change
SMED30020268	MFN2	Mitofusin-2 OS=Homo sapiens OX=9606 GN=MFN2 PE=1 SV=3 O95140 MFN2_HUMAN 2.06E-25	Neural;Cathepsin+ cell;Parapharyngeal;Epidermal;Intestine;Phyarnx;Protonephridia	0.329584	0.056215	0.56215	0.000744445	0.997407	0.997407	-0.135151	no change	no change
SMED30029104	PCDH11Y	Protocadherin-11 Y-linked OS=Homo sapiens OX=9606 GN=PCDH11Y PE=1 SV=1 Q9BZA8 PC11Y_HUMAN 3.23E-71	Muscle;Neural	-0.288149	0.0562927	0.562466	-0.156648	0.315399	0.315399	0.305206	no change	no change
SMED30013303	SLTM	SAFB-like transcription modulator OS=Homo sapiens OX=9606 GN=SLTM PE=1 SV=2 Q9NWH9 SLTM_HUMAN 8.33E-20	Neoblast	0.352393	0.0564838	0.56311	0.017156	0.926526	0.926526	-0.165205	no change	no change
SMED30023471	MYLK	Myosin light chain kinase, smooth muscle OS=Homo sapiens OX=9606 GN=MYLK PE=1 SV=4 Q15746 MYLK_HUMAN 4.85E-64	Epidermal;Phyarnx;Cathepsin+ cell	0.273238	0.0564362	0.56311	0.391349	0.0380417	0.0380417	0.326332	no change	no change
SMED30010945	COX10	Protoheme IX farnesyltransferase, mitochondrial OS=Homo sapiens OX=9606 GN=COX10 PE=1 SV=3 Q12887 COX10_HUMAN 2.07E-81	#N/A	-0.352405	0.0564956	0.56311	0.033067	0.867521	0.867521	0.567945	no change	no change
SMED30014205	SETD6	N-lysine methyltransferase SETD6 OS=Homo sapiens OX=9606 GN=SETD6 PE=1 SV=2 Q8TBK2 SETD6_HUMAN 3.16E-50	#N/A	0.461382	0.056865	0.563111	0.160229	0.790021	0.790021	-0.425232	no change	no change
SMED30001115	0	0	Epidermal	0.362226	0.0567803	0.563111	0.597433	0.0133616	0.0133616	0.378033	no change	no change
SMED30005194	NLE1	Notchless protein homolog 1 OS=Homo sapiens OX=9606 GN=NLE1 PE=1 SV=4 Q9NVX2 NLE1_HUMAN 1.54E-142	Neoblast	0.355383	0.0567189	0.563111	-0.142713	0.589822	0.589822	-0.323691	no change	no change
SMED30018954	MRPL12	39S ribosomal protein L12, mitochondrial OS=Homo sapiens OX=9606 GN=MRPL12 PE=1 SV=2 P52815 RM12_HUMAN 8.28E-27	Neoblast;Intestine	0.330539	0.0567317	0.563111	-0.278543	0.452252	0.452252	-0.284509	no change	no change
SMED30011447	0	0	Epidermal	-0.33087	0.056713	0.563111	-0.76628	0.000270581	0.000270581	-0.260584	no change	no change
SMED30032014	SSTR1	Somatostatin receptor type 1 OS=Homo sapiens OX=9606 GN=SSTR1 PE=1 SV=1 P30872 SSR1_HUMAN 1.78E-52	Neural	-0.707785	0.0565991	0.563111	-0.532763	0.388931	0.388931	0.504269	no change	no change
SMED30007555	0	0	#N/A	-0.719004	0.0567204	0.563111	-1.09002	0.120019	0.120019	-0.162903	no change	no change
SMED30010112	0	0	Neural;Muscle;Parapharyngeal;Protonephridia	0.491516	0.0570383	0.563912	0.219575	0.0550552	0.0550552	-0.0686753	no change	no change
SMED30012754	DDX47	Probable ATP-dependent RNA helicase DDX47 OS=Homo sapiens OX=9606 GN=DDX47 PE=1 SV=1 Q9H0S4 DDX47_HUMAN 9.96E-126	#N/A	0.426668	0.0572039	0.564177	-0.148954	0.632412	0.632412	-0.377077	no change	no change
SMED30031605	CNBD2	Cyclic nucleotide-binding domain-containing protein 2 OS=Homo sapiens OX=9606 GN=CNBD2 PE=2 SV=2 Q96M20 CNBD2_HUMAN 0.00000113	Neural;Epidermal	0.324133	0.057198	0.564177	0.154455	0.598904	0.598904	0.00558649	no change	no change
SMED30012637	DHDH	Trans-1,2-dihydrobenzene-1,2-diol dehydrogenase OS=Homo sapiens OX=9606 GN=DHDH PE=1 SV=1 Q9UQ10 DHDH_HUMAN 0.000000183	#N/A	-0.508984	0.0571189	0.564177	-0.324155	0.432751	0.432751	0.437441	no change	no change
SMED30007606	NME7	Nucleoside diphosphate kinase 7 OS=Homo sapiens OX=9606 GN=NME7 PE=1 SV=1 Q9Y5B8 NDK7_HUMAN 1.63E-146	#N/A	0.415084	0.0573449	0.56466	0.287594	0.519631	0.519631	-0.0639944	no change	no change
SMED30035296	PCDH11X	Protocadherin-11 X-linked OS=Homo sapiens OX=9606 GN=PCDH11X PE=2 SV=1 Q9BZA7 PC11X_HUMAN 8.81E-84	Muscle	0.480712	0.0574532	0.565265	0.349015	0.107528	0.107528	0.0561746	no change	no change
SMED30012840	0	0	#N/A	-0.35636	0.0575146	0.565414	0.134693	0.709835	0.709835	0.690338	no change	no change
SMED30030381	ZNHIT6	Box C/D snoRNA protein 1 OS=Homo sapiens OX=9606 GN=ZNHIT6 PE=1 SV=1 Q9NWK9 BCD1_HUMAN 0.00000000000341	#N/A	0.57269	0.0577852	0.566846	0.521488	0.486241	0.486241	0.00336378	no change	no change
SMED30028989	0	0	#N/A	0.44244	0.0579591	0.566846	0.542901	0.0465315	0.0465315	0.21354	no change	no change
SMED30008726	PSMA1	Proteasome subunit alpha type-1 OS=Homo sapiens OX=9606 GN=PSMA1 PE=1 SV=1 P25786 PSA1_HUMAN 4.71E-118	#N/A	0.407037	0.0579271	0.566846	-0.297349	0.623871	0.623871	-0.745448	no change	no change
SMED30001807	MYH7	Myosin-7 OS=Homo sapiens OX=9606 GN=MYH7 PE=1 SV=5 P12883 MYH7_HUMAN 2.98E-121	Muscle	0.388767	0.0580785	0.566846	0.0660266	0.288306	0.288306	-0.10859	no change	no change
SMED30008522	FABP3	Fatty acid-binding protein, heart OS=Homo sapiens OX=9606 GN=FABP3 PE=1 SV=4 P05413 FABPH_HUMAN 7.28E-27	Epidermal;Intestine;Cathepsin+ cell	-0.300275	0.0580148	0.566846	-0.442986	0.00112797	0.00112797	0.0284827	no change	no change
SMED30018307	PREP	Prolyl endopeptidase OS=Homo sapiens OX=9606 GN=PREP PE=1 SV=2 P48147 PPCE_HUMAN 3.31E-28	#N/A	-0.309098	0.0579019	0.566846	-0.191674	0.399004	0.399004	0.309394	no change	no change
SMED30031757	NUDT8	Nucleoside diphosphate-linked moiety X motif 8 OS=Homo sapiens OX=9606 GN=NUDT8 PE=1 SV=2 Q8WV74 NUDT8_HUMAN 3.87E-17	Neoblast	-0.32276	0.0580318	0.566846	-0.828615	5.06562e-07	5.06562e-07	-0.332474	no change	no change
SMED30000008	0	0	#N/A	-0.487699	0.0580728	0.566846	-0.0284005	0.901601	0.901601	0.707503	no change	no change
SMED30014893	EIF4EBP2	Eukaryotic translation initiation factor 4E-binding protein 2 OS=Homo sapiens OX=9606 GN=EIF4EBP2 PE=1 SV=1 Q13542 4EBP2_HUMAN 3.21E-21	Neoblast	0.309766	0.0581616	0.56687	-0.410975	0.0277895	0.0277895	-0.515614	no change	no change
SMED30020215	ANXA7	Annexin A7 OS=Homo sapiens OX=9606 GN=ANXA7 PE=1 SV=3 P20073 ANXA7_HUMAN 2.49E-96	Epidermal;Phyarnx;Protonephridia	0.27379	0.0583078	0.56687	-0.0653585	0.620695	0.620695	-0.164434	no change	no change
SMED30012218	0	BIG2 domain-containing protein [Source:UniProtKB/TrEMBL;Acc:A0A498SSP9]	#N/A	-0.266199	0.0583597	0.56687	0.107525	0.393344	0.393344	0.555538	no change	no change
SMED30009066	TMEM177	Transmembrane protein 177 OS=Homo sapiens OX=9606 GN=TMEM177 PE=1 SV=1 Q53S58 TM177_HUMAN 0.000000000142	#N/A	-0.363366	0.0583374	0.56687	-0.830749	0.00628435	0.00628435	-0.301153	no change	no change
SMED30009088	0	0	#N/A	-0.684762	0.0582145	0.56687	-1.84413	0.0409368	0.0409368	-0.25628	no change	no change
SMED30010951	0	0	Epidermal	0.320062	0.0584856	0.56764	-0.580652	0.000259377	0.000259377	-0.725885	no change	no change
SMED30021433	0	0	Neural;Neoblast;Intestine	0.524098	0.058804	0.568621	-0.207378	0.438529	0.438529	-0.49376	no change	no change
SMED30028417	BBS1	Bardet-Biedl syndrome 1 protein OS=Homo sapiens OX=9606 GN=BBS1 PE=1 SV=1 Q8NFJ9 BBS1_HUMAN 0	Neural;Phyarnx	0.398203	0.0588196	0.568621	0.166407	0.62745	0.62745	-0.067455	no change	no change
SMED30019305	CFAP52	Cilia- and flagella-associated protein 52 OS=Homo sapiens OX=9606 GN=CFAP52 PE=1 SV=3 Q8N1V2 CFA52_HUMAN 0	Neural;Epidermal;Phyarnx;Protonephridia	0.340371	0.0586838	0.568621	0.00911524	0.953827	0.953827	-0.148211	no change	no change
SMED30028961	IMPDH2	Inosine-5'-monophosphate dehydrogenase 2 OS=Homo sapiens OX=9606 GN=IMPDH2 PE=1 SV=2 P12268 IMDH2_HUMAN 7.2E-120	Neural;Cathepsin+ cell	0.271993	0.0586387	0.568621	0.282604	0.321141	0.321141	0.128701	no change	no change
SMED30015872	0	Glycosyltransferase 25 family member [Source:UniProtKB/TrEMBL;Acc:A0A498SJ60]	#N/A	-0.396317	0.0587294	0.568621	-0.180435	0.515636	0.515636	0.451338	no change	no change
SMED30008138	SLIT3	Slit homolog 3 protein OS=Homo sapiens OX=9606 GN=SLIT3 PE=2 SV=3 O75094 SLIT3_HUMAN 8.99E-18	#N/A	-0.382356	0.0589045	0.568991	0.202746	0.516607	0.516607	0.79367	no change	no change
SMED30014652	MPC2	Mitochondrial pyruvate carrier 2 OS=Homo sapiens OX=9606 GN=MPC2 PE=1 SV=1 O95563 MPC2_HUMAN 4.96E-46	#N/A	0.503533	0.059146	0.570871	0.138335	0.760515	0.760515	-0.238746	no change	no change
SMED30035769	FHL3	Four and a half LIM domains protein 3 OS=Homo sapiens OX=9606 GN=FHL3 PE=1 SV=4 Q13643 FHL3_HUMAN 9.67E-19	Neural;Phyarnx;Intestine;Parapharyngeal	0.498829	0.0594714	0.573559	0.0824605	0.762928	0.762928	-0.225821	no change	no change
SMED30011180	KIF26A	Kinesin-like protein KIF26A OS=Homo sapiens OX=9606 GN=KIF26A PE=1 SV=3 Q9ULI4 KI26A_HUMAN 3.56E-49	Neural;Muscle;Phyarnx	-0.409126	0.059596	0.574306	-0.0871582	0.434003	0.434003	0.510925	no change	no change
SMED30016583	0	0	Phyarnx	0.419577	0.0597955	0.574413	0.474764	3.09956e-06	3.09956e-06	0.242676	no change	no change
SMED30006960	0	0	Parapharyngeal	0.413439	0.0597766	0.574413	0.514585	0.104444	0.104444	0.301783	no change	no change
SMED30023915	SNF8	Vacuolar-sorting protein SNF8 OS=Homo sapiens OX=9606 GN=SNF8 PE=1 SV=1 Q96H20 SNF8_HUMAN 3.5E-85	#N/A	0.368433	0.0597695	0.574413	0.175245	0.348794	0.348794	-0.00884392	no change	no change
SMED30032157	unc-9	Innexin unc-9 OS=Caenorhabditis elegans OX=6239 GN=unc-9 PE=2 SV=1 E=9.55E-57	Intestine;Protonephridia	-0.310803	0.0596826	0.574413	-0.640022	2.01096e-05	2.01096e-05	-0.135874	no change	no change
SMED30028063	0	0	Phyarnx;Protonephridia	0.408589	0.0599078	0.574446	-0.431496	0.271311	0.271311	-0.692515	no change	no change
SMED30017714	HSPG2	Basement membrane-specific heparan sulfate proteoglycan core protein OS=Homo sapiens OX=9606 GN=HSPG2 PE=1 SV=4 P98160 PGBM_HUMAN 3.91E-48	Muscle	-0.288799	0.0599401	0.574446	0.0815098	0.720687	0.720687	0.592318	no change	no change
SMED30008079	WDR7	WD repeat-containing protein 7 OS=Homo sapiens OX=9606 GN=WDR7 PE=1 SV=2 Q9Y4E6 WDR7_HUMAN 2.04E-48	Intestine;Neural	-0.259388	0.0601253	0.575317	-0.221549	0.107373	0.107373	0.221526	no change	no change
SMED30015789	0	0	Neoblast	-0.582234	0.0601147	0.575317	-0.302053	0.700346	0.700346	0.767176	no change	no change
SMED30009913	UPB1	Beta-ureidopropionase OS=Homo sapiens OX=9606 GN=UPB1 PE=1 SV=1 Q9UBR1 BUP1_HUMAN 9.99E-177	Cathepsin+ cell;Epidermal;Phyarnx;Protonephridia;Intestine	-0.37717	0.0601989	0.575569	-0.166328	0.507472	0.507472	0.424551	no change	no change
SMED30024147	PMPCA	Mitochondrial-processing peptidase subunit alpha OS=Homo sapiens OX=9606 GN=PMPCA PE=1 SV=2 Q10713 MPPA_HUMAN 1.91E-112	Neural	-0.297013	0.0607019	0.57947	-0.345082	0.0416066	0.0416066	0.131374	no change	no change
SMED30032254	CCDC12	Coiled-coil domain-containing protein 12 OS=Homo sapiens OX=9606 GN=CCDC12 PE=1 SV=1 Q8WUD4 CCD12_HUMAN 0.000000000145	#N/A	0.54487	0.0611208	0.581348	0.799482	0.159524	0.159524	0.405537	no change	no change
SMED30001970	SATL1	Spermidine/spermine N(1)-acetyltransferase-like protein 1 OS=Homo sapiens OX=9606 GN=SATL1 PE=2 SV=4 Q86VE3 SATL1_HUMAN 0.00000013	Neural	0.331746	0.0609693	0.581348	0.146877	0.485222	0.485222	0.0270814	no change	no change
SMED30002025	0	0	Cathepsin+ cell	-0.441156	0.0610553	0.581348	-0.0986705	0.851789	0.851789	0.338591	no change	no change
SMED30005620	SIX1	Homeobox protein SIX1 OS=Homo sapiens OX=9606 GN=SIX1 PE=1 SV=1 Q15475 SIX1_HUMAN 1.53E-116	Protonephridia	-0.545502	0.0611368	0.581348	-0.115337	0.779937	0.779937	0.699165	no change	no change
SMED30021049	utp4	U3 small nucleolar RNA-associated protein 4 OS=Schizosaccharomyces pombe (strain 972 / ATCC 24843) OX=284812 GN=utp4 PE=3 SV=1 E=0.000000000197	#N/A	0.328534	0.0611881	0.581382	0.317691	0.151193	0.151193	0.178206	no change	no change
SMED30016087	0	0	#N/A	0.558317	0.0614347	0.581639	0.800483	0.174777	0.174777	0.498517	no change	no change
SMED30006820	CFAP57	Cilia- and flagella-associated protein 57 OS=Homo sapiens OX=9606 GN=CFAP57 PE=2 SV=3 Q96MR6 CFA57_HUMAN 0	Neural;Intestine;Epidermal;Phyarnx;Protonephridia	0.399034	0.0613868	0.581639	0.329604	0.0169483	0.0169483	0.11366	no change	no change
SMED30010991	0	0	Epidermal;Phyarnx	0.389619	0.0614535	0.581639	-0.0362202	0.851779	0.851779	-0.211175	no change	no change
SMED30020436	NDE1	Nuclear distribution protein nudE homolog 1 OS=Homo sapiens OX=9606 GN=NDE1 PE=1 SV=3 Q9NXR1 NDE1_HUMAN 2E-68	Cathepsin+ cell	0.339828	0.0613592	0.581639	0.0327824	0.817622	0.817622	-0.134763	no change	no change
SMED30033227	COQ8A	Atypical kinase COQ8A, mitochondrial OS=Homo sapiens OX=9606 GN=COQ8A PE=1 SV=1 Q8NI60 COQ8A_HUMAN 4.79E-166	#N/A	-0.321641	0.0613007	0.581639	-0.347867	0.0605674	0.0605674	0.151748	no change	no change
SMED30010835	CDH23	Cadherin-23 OS=Homo sapiens OX=9606 GN=CDH23 PE=1 SV=2 Q9H251 CAD23_HUMAN 1.81E-125	Protonephridia	-0.337647	0.0615484	0.582086	-0.149683	0.611889	0.611889	0.393402	no change	no change
SMED30031071	DRG1	Developmentally-regulated GTP-binding protein 1 OS=Homo sapiens OX=9606 GN=DRG1 PE=1 SV=1 Q9Y295 DRG1_HUMAN 0	#N/A	-0.384486	0.0616189	0.582301	-0.501306	0.0159385	0.0159385	0.0956548	no change	no change
SMED30027637	DCXR	L-xylulose reductase OS=Homo sapiens OX=9606 GN=DCXR PE=1 SV=2 Q7Z4W1 DCXR_HUMAN 5.16E-36	#N/A	-0.312553	0.0619696	0.585161	-0.598691	0.0376381	0.0376381	-0.0979125	no change	no change
SMED30007536	GK5	Putative glycerol kinase 5 OS=Homo sapiens OX=9606 GN=GK5 PE=2 SV=2 Q6ZS86 GLPK5_HUMAN 5.9E-120	Neoblast	-0.455752	0.0621599	0.586052	-0.446365	0.400492	0.400492	0.160749	no change	no change
SMED30035456	DCUN1D1	DCN1-like protein 1 OS=Homo sapiens OX=9606 GN=DCUN1D1 PE=1 SV=1 Q96GG9 DCNL1_HUMAN 1.67E-85	#N/A	0.299882	0.0622767	0.586564	0.394666	0.0992892	0.0992892	0.302272	no change	no change
SMED30002255	RIMS1	Regulating synaptic membrane exocytosis protein 1 OS=Homo sapiens OX=9606 GN=RIMS1 PE=1 SV=1 Q86UR5 RIMS1_HUMAN 1.1E-56	Neural;Parapharyngeal	0.477501	0.0626252	0.58699	-0.0264092	0.869358	0.869358	-0.266937	no change	no change
SMED30021145	0	0	Neural;Phyarnx;Protonephridia	0.434975	0.0626147	0.58699	0.318583	0.487663	0.487663	0.0898743	no change	no change
SMED30004208	SYTL5	Synaptotagmin-like protein 5 OS=Homo sapiens OX=9606 GN=SYTL5 PE=1 SV=1 Q8TDW5 SYTL5_HUMAN 6.74E-36	Epidermal;Phyarnx	0.332964	0.0624953	0.58699	0.155813	0.45555	0.45555	0.0146242	no change	no change
SMED30024655	LNX2	Ligand of Numb protein X 2 OS=Homo sapiens OX=9606 GN=LNX2 PE=1 SV=1 Q8N448 LNX2_HUMAN 2.67E-80	Cathepsin+ cell;Intestine	-0.265934	0.0626443	0.58699	-0.452793	0.00900801	0.00900801	-8.06746e-05	no change	no change
SMED30024271	STOX1	Storkhead-box protein 1 OS=Homo sapiens OX=9606 GN=STOX1 PE=1 SV=2 Q6ZVD7 STOX1_HUMAN 0.0000000000411	#N/A	-0.304272	0.0625868	0.58699	-0.136295	0.489231	0.489231	0.36701	no change	no change
SMED30012531	DDX41	Probable ATP-dependent RNA helicase DDX41 OS=Homo sapiens OX=9606 GN=DDX41 PE=1 SV=2 Q9UJV9 DDX41_HUMAN 0	#N/A	-0.368994	0.0625753	0.58699	-0.369454	0.281739	0.281739	0.145976	no change	no change
SMED30021990	HYLS1	Hydrolethalus syndrome protein 1 OS=Homo sapiens OX=9606 GN=HYLS1 PE=1 SV=1 Q96M11 HYLS1_HUMAN 0.00000000000000944	#N/A	0.563272	0.0634804	0.58779	0.244084	0.688725	0.688725	-0.209994	no change	no change
SMED30029689	KCNQ1	Potassium voltage-gated channel subfamily KQT member 1 OS=Homo sapiens OX=9606 GN=KCNQ1 PE=1 SV=3 P51787 KCNQ1_HUMAN 6.12E-168	#N/A	0.530172	0.0635068	0.58779	0.25293	0.689168	0.689168	0.0716212	no change	no change
SMED30007801	0	SANT domain-containing protein (trembl:A0A267E1J6:8.53e-10)	Neural	0.526603	0.0634299	0.58779	0.528512	0.394685	0.394685	0.221202	no change	no change
SMED30005755	ZCCHC10	Zinc finger CCHC domain-containing protein 10 OS=Homo sapiens OX=9606 GN=ZCCHC10 PE=1 SV=1 Q8TBK6 ZCH10_HUMAN 0.00000000148	#N/A	0.525325	0.0644877	0.58779	-0.309964	0.56126	0.56126	-0.53235	no change	no change
SMED30017463	0	0	Neural;Epidermal;Phyarnx	0.496137	0.0643987	0.58779	0.450676	0.0110047	0.0110047	0.118965	no change	no change
SMED30009543	YPEL2	Protein yippee-like 2 OS=Homo sapiens OX=9606 GN=YPEL2 PE=1 SV=1 Q96QA6 YPEL2_HUMAN 2.17E-50	#N/A	0.447322	0.0645124	0.58779	-0.0336571	0.892719	0.892719	-0.278027	no change	no change
SMED30010497	0	0	#N/A	0.439699	0.0644448	0.58779	0.144503	0.711744	0.711744	-0.157604	no change	no change
SMED30033077	HIST2H2BF	Histone H2B type 2-F OS=Homo sapiens OX=9606 GN=HIST2H2BF PE=1 SV=3 Q5QNW6 H2B2F_HUMAN 2.99E-63	Neoblast	0.434701	0.0632662	0.58779	-0.114169	0.561522	0.561522	-0.337794	no change	no change
SMED30011096	CEP131	Centrosomal protein of 131 kDa OS=Homo sapiens OX=9606 GN=CEP131 PE=1 SV=3 Q9UPN4 CP131_HUMAN 1.32E-120	Neural;Cathepsin+ cell;Epidermal;Phyarnx;Protonephridia	0.425988	0.0634957	0.58779	0.103493	0.681391	0.681391	-0.123795	no change	no change
SMED30014218	0	0	#N/A	0.395702	0.064014	0.58779	0.48057	0.319145	0.319145	0.237856	no change	no change
SMED30016359	0	0	Epidermal	0.385306	0.0634592	0.58779	0.124754	0.708014	0.708014	-0.0571075	no change	no change
SMED30011543	CEP19	Centrosomal protein of 19 kDa OS=Homo sapiens OX=9606 GN=CEP19 PE=1 SV=2 Q96LK0 CEP19_HUMAN 6.46E-24	#N/A	0.366471	0.0632625	0.58779	0.0776673	0.902238	0.902238	0.102347	no change	no change
SMED30014075	0	0	Neural	0.354887	0.0640391	0.58779	-0.424301	0.153847	0.153847	-0.663463	no change	no change
SMED30023196	yegX	Uncharacterized protein YegX OS=Escherichia coli O157:H7 OX=83334 GN=yegX PE=3 SV=2 E=2.26E-26	Cathepsin+ cell;Epidermal;Phyarnx	0.345037	0.063596	0.58779	-0.29675	0.196711	0.196711	-0.467172	no change	no change
SMED30009426	0	0	Epidermal	0.34304	0.0641964	0.58779	0.654645	0.0439023	0.0439023	0.465898	no change	no change
SMED30002668	MUC5AC	Mucin-5AC OS=Homo sapiens OX=9606 GN=MUC5AC PE=1 SV=4 P98088 MUC5A_HUMAN 4.85E-132	Cathepsin+ cell;Protonephridia	0.309925	0.0628695	0.58779	0.496461	6.98869e-12	6.98869e-12	0.375972	no change	no change
SMED30017053	0	periplakin (oma:human:ENSG00000118898)	Neural;Epidermal;Phyarnx;Protonephridia	0.290864	0.0629236	0.58779	0.306974	0.0166469	0.0166469	0.184728	no change	no change
SMED30009016	SSRP1	FACT complex subunit SSRP1 OS=Homo sapiens OX=9606 GN=SSRP1 PE=1 SV=1 Q08945 SSRP1_HUMAN 1.07E-121	Neoblast	0.258964	0.0644093	0.58779	0.358899	0.0877917	0.0877917	0.326306	no change	no change
SMED30009765	EIF3H	Eukaryotic translation initiation factor 3 subunit H OS=Homo sapiens OX=9606 GN=EIF3H PE=1 SV=1 O15372 EIF3H_HUMAN 9.57E-58	Neoblast	-0.269924	0.0631319	0.58779	-0.3976	0.017368	0.017368	0.0405004	no change	no change
SMED30001325	SLC25A48	Solute carrier family 25 member 48 OS=Homo sapiens OX=9606 GN=SLC25A48 PE=1 SV=2 Q6ZT89 S2548_HUMAN 5.89E-35	Epidermal	-0.296524	0.0640739	0.58779	-0.384571	0.0235955	0.0235955	0.0914515	no change	no change
SMED30023850	CDC23	Cell division cycle protein 23 homolog OS=Homo sapiens OX=9606 GN=CDC23 PE=1 SV=3 Q9UJX2 CDC23_HUMAN 4.76E-101	#N/A	-0.322131	0.0633738	0.58779	-0.151512	0.54628	0.54628	0.345615	no change	no change
SMED30014089	PPCS	Phosphopantothenate--cysteine ligase OS=Homo sapiens OX=9606 GN=PPCS PE=1 SV=2 Q9HAB8 PPCS_HUMAN 1.09E-49	#N/A	-0.3338	0.0638122	0.58779	-0.684872	0.284146	0.284146	-0.584046	no change	no change
SMED30024503	GSTZ1	Maleylacetoacetate isomerase OS=Homo sapiens OX=9606 GN=GSTZ1 PE=1 SV=3 O43708 MAAI_HUMAN 9.37E-55	Cathepsin+ cell	-0.36786	0.0635121	0.58779	-0.509241	0.210655	0.210655	0.156566	no change	no change
SMED30026022	DNLZ	DNL-type zinc finger protein OS=Homo sapiens OX=9606 GN=DNLZ PE=1 SV=1 Q5SXM8 DNLZ_HUMAN 0.000000000000000404	Neoblast	-0.42064	0.0638676	0.58779	-0.136298	0.744518	0.744518	0.508539	no change	no change
SMED30022565	0	0	Cathepsin+ cell;Phyarnx	-0.43898	0.0642107	0.58779	-0.505178	0.0266113	0.0266113	0.118901	no change	no change
SMED30022351	0	0	#N/A	-0.460678	0.0638972	0.58779	-0.250041	0.605577	0.605577	0.337869	no change	no change
SMED30033794	KCNQ1	Potassium voltage-gated channel subfamily KQT member 1 OS=Homo sapiens OX=9606 GN=KCNQ1 PE=1 SV=3 P51787 KCNQ1_HUMAN 5.25E-164	Neural	-0.480712	0.0637116	0.58779	-0.145816	0.730788	0.730788	0.658121	no change	no change
SMED30016830	SLC39A13	Zinc transporter ZIP13 OS=Homo sapiens OX=9606 GN=SLC39A13 PE=1 SV=3 Q96H72 S39AD_HUMAN 3.79E-76	Intestine	-0.591221	0.063637	0.58779	-0.950251	0.0965501	0.0965501	-0.186376	no change	no change
SMED30026812	0	0	Intestine	-0.635164	0.0643072	0.58779	-0.365257	0.520512	0.520512	0.484992	no change	no change
SMED30006096	SNRNP25	U11/U12 small nuclear ribonucleoprotein 25 kDa protein OS=Homo sapiens OX=9606 GN=SNRNP25 PE=1 SV=1 Q9BV90 SNR25_HUMAN 6.74E-17	#N/A	-0.358782	0.0646516	0.588619	-0.812869	0.135251	0.135251	-0.206335	no change	no change
SMED30014036	PCDH11X	Protocadherin-11 X-linked OS=Homo sapiens OX=9606 GN=PCDH11X PE=2 SV=1 Q9BZA7 PC11X_HUMAN 4.43E-55	Cathepsin+ cell;Parapharyngeal	0.287908	0.0648691	0.590135	0.337374	0.025595	0.025595	0.218505	no change	no change
SMED30031474	SPBC1861.05	Pseudouridine-metabolizing bifunctional protein C1861.05 OS=Schizosaccharomyces pombe (strain 972 / ATCC 24843) OX=284812 GN=SPBC1861.05 PE=3 SV=1 E=2.69E-83	Intestine;Cathepsin+ cell	-0.365782	0.0649149	0.590135	-0.483142	0.00311082	0.00311082	0.0965101	no change	no change
SMED30034901	NAT10	RNA cytidine acetyltransferase OS=Homo sapiens OX=9606 GN=NAT10 PE=1 SV=2 Q9H0A0 NAT10_HUMAN 7.14E-42	#N/A	0.409966	0.0652293	0.591231	0.0627839	0.818593	0.818593	-0.15881	no change	no change
SMED30019272	BDP1	Transcription factor TFIIIB component B'' homolog OS=Homo sapiens OX=9606 GN=BDP1 PE=1 SV=3 A6H8Y1 BDP1_HUMAN 0.000000161	Neoblast	0.380089	0.0651788	0.591231	0.040771	0.80848	0.80848	-0.13884	no change	no change
SMED30009450	0	0	Neural;Cathepsin+ cell;Phyarnx	-0.303801	0.0651546	0.591231	-0.0878316	0.741487	0.741487	0.424881	no change	no change
SMED30032530	0	0	Epidermal	0.464572	0.0654746	0.592575	0.330511	0.330656	0.330656	0.0798821	no change	no change
SMED30001925	0	0	Phyarnx	0.580072	0.0655393	0.59272	0.650563	0.0874359	0.0874359	0.318471	no change	no change
SMED30007477	CNBD2	Cyclic nucleotide-binding domain-containing protein 2 OS=Homo sapiens OX=9606 GN=CNBD2 PE=2 SV=2 Q96M20 CNBD2_HUMAN 3.69E-18	#N/A	0.436197	0.0657816	0.594169	0.163085	0.543633	0.543633	-0.124418	no change	no change
SMED30016922	PACRG	Parkin coregulated gene protein OS=Homo sapiens OX=9606 GN=PACRG PE=1 SV=2 Q96M98 PACRG_HUMAN 2.02E-110	Neural;Epidermal;Phyarnx;Protonephridia	0.343486	0.065797	0.594169	0.0964313	0.607971	0.607971	-0.0549376	no change	no change
SMED30023688	LRGUK	Leucine-rich repeat and guanylate kinase domain-containing protein OS=Homo sapiens OX=9606 GN=LRGUK PE=2 SV=1 Q96M69 LRGUK_HUMAN 7.63E-109	Neural;Epidermal;Phyarnx	0.341074	0.0658868	0.594541	0.176785	0.514912	0.514912	0.0116198	no change	no change
SMED30002064	DCDC2	Doublecortin domain-containing protein 2 OS=Homo sapiens OX=9606 GN=DCDC2 PE=1 SV=2 Q9UHG0 DCDC2_HUMAN 5.32E-30	Muscle;Neural;Epidermal;Phyarnx;Protonephridia	0.409131	0.0659414	0.594594	0.235094	0.225999	0.225999	-0.00966433	no change	no change
SMED30031823	TRAM1	Translocating chain-associated membrane protein 1 OS=Homo sapiens OX=9606 GN=TRAM1 PE=1 SV=3 Q15629 TRAM1_HUMAN 2.76E-98	Epidermal;Parapharyngeal	-0.328697	0.066096	0.595548	-0.307878	0.0548637	0.0548637	0.213405	no change	no change
SMED30018755	SUMO3	Small ubiquitin-related modifier 3 OS=Homo sapiens OX=9606 GN=SUMO3 PE=1 SV=2 P55854 SUMO3_HUMAN 1.68E-32	Neoblast	0.415548	0.0661904	0.595958	0.378695	0.203084	0.203084	0.235685	no change	no change
SMED30000682	C9orf116	UPF0691 protein C9orf116 OS=Homo sapiens OX=9606 GN=C9orf116 PE=1 SV=1 Q5BN46 CI116_HUMAN 0.0000000434	Neural;Epidermal;Phyarnx;Protonephridia	0.668745	0.066718	0.59691	0.0374792	0.911124	0.911124	-0.447153	no change	no change
SMED30031196	0	0	#N/A	0.588215	0.0666449	0.59691	-0.160573	0.823206	0.823206	-0.196991	no change	no change
SMED30033791	CFAP161	Cilia- and flagella-associated protein 161 OS=Homo sapiens OX=9606 GN=CFAP161 PE=2 SV=1 Q6P656 CF161_HUMAN 2.27E-34	Neural;Epidermal;Phyarnx;Protonephridia	0.460271	0.0664821	0.59691	0.406734	0.268761	0.268761	0.199113	no change	no change
SMED30020776	RPS21	40S ribosomal protein S21 OS=Homo sapiens OX=9606 GN=RPS21 PE=1 SV=1 P63220 RS21_HUMAN 9.98E-31	Neoblast;Epidermal;Cathepsin+ cell;Intestine	0.449243	0.0666752	0.59691	-0.410729	0.0121629	0.0121629	-0.615511	no change	no change
SMED30031755	WDR34	WD repeat-containing protein 34 OS=Homo sapiens OX=9606 GN=WDR34 PE=1 SV=2 Q96EX3 WDR34_HUMAN 2.17E-40	#N/A	0.384312	0.0667053	0.59691	-0.600876	0.311448	0.311448	-0.775162	no change	no change
SMED30024475	MYRIP	Rab effector MyRIP OS=Homo sapiens OX=9606 GN=MYRIP PE=1 SV=2 Q8NFW9 MYRIP_HUMAN 0.00000000755	Epidermal;Phyarnx	0.329343	0.0665555	0.59691	0.067969	0.887643	0.887643	-0.0458388	no change	no change
SMED30006593	UGGT1	UDP-glucose:glycoprotein glucosyltransferase 1 OS=Homo sapiens OX=9606 GN=UGGT1 PE=1 SV=3 Q9NYU2 UGGG1_HUMAN 0	#N/A	-0.244225	0.0667463	0.59691	0.0179423	0.851011	0.851011	0.439658	no change	no change
SMED30018435	ITGAV	Integrin alpha-V OS=Homo sapiens OX=9606 GN=ITGAV PE=1 SV=2 P06756 ITAV_HUMAN 0.000000000000000908	Cathepsin+ cell;Phyarnx;Protonephridia	-0.302327	0.0667855	0.59691	-0.0818293	0.405435	0.405435	0.411203	no change	no change
SMED30015895	NOV	Protein NO VEIN OS=Arabidopsis thaliana OX=3702 GN=NOV PE=1 SV=1 E=4.34E-55	#N/A	-0.407048	0.0666466	0.59691	-0.00917676	0.941873	0.941873	0.586626	no change	no change
SMED30022187	ESRP1	Epithelial splicing regulatory protein 1 OS=Homo sapiens OX=9606 GN=ESRP1 PE=1 SV=2 Q6NXG1 ESRP1_HUMAN 1.36E-120	Parapharyngeal;Intestine;Neural	0.27785	0.066843	0.596987	0.00106262	0.994681	0.994681	-0.0930231	no change	no change
SMED30007059	DHFR	Dihydrofolate reductase OS=Homo sapiens OX=9606 GN=DHFR PE=1 SV=2 P00374 DYR_HUMAN 1.04E-34	Neoblast	0.337231	0.0669372	0.597391	-0.0560953	0.852815	0.852815	-0.222771	no change	no change
SMED30027878	A12	Tegument antigen OS=Schistosoma mansoni OX=6183 GN=A12 PE=2 SV=1 E=3.3E-21	Protonephridia	0.605476	0.0671593	0.598936	0.241847	0.800654	0.800654	-0.242919	no change	no change
SMED30032097	0	0	#N/A	0.750286	0.0676158	0.599335	0.142592	0.912878	0.912878	0.738448	no change	no change
SMED30024006	0	0	#N/A	0.479282	0.0678919	0.599335	0.580277	0.103606	0.103606	0.290101	no change	no change
SMED30030542	DYNLL2	Dynein light chain 2, cytoplasmic OS=Homo sapiens OX=9606 GN=DYNLL2 PE=1 SV=1 Q96FJ2 DYL2_HUMAN 6.66E-60	Neoblast	0.39882	0.0677807	0.599335	-0.550368	0.00953181	0.00953181	-0.775153	no change	no change
SMED30005904	GLIPR2	Golgi-associated plant pathogenesis-related protein 1 OS=Homo sapiens OX=9606 GN=GLIPR2 PE=1 SV=3 Q9H4G4 GAPR1_HUMAN 6.59E-17	Epidermal	0.396995	0.0678906	0.599335	0.707242	0.027944	0.027944	0.517665	no change	no change
SMED30004275	0	0	#N/A	0.346513	0.0677207	0.599335	-0.333444	0.375691	0.375691	-0.509946	no change	no change
SMED30010668	MPP5	MAGUK p55 subfamily member 5 OS=Homo sapiens OX=9606 GN=MPP5 PE=1 SV=3 Q8N3R9 MPP5_HUMAN 1.24E-96	Neural;Epidermal;Phyarnx;Protonephridia	0.308938	0.0673059	0.599335	0.134238	0.513079	0.513079	-0.00925407	no change	no change
SMED30011313	LYPLA1	Acyl-protein thioesterase 1 OS=Homo sapiens OX=9606 GN=LYPLA1 PE=1 SV=1 O75608 LYPA1_HUMAN 2.58E-72	Cathepsin+ cell;Intestine	-0.261987	0.0678083	0.599335	-0.255195	0.0456476	0.0456476	0.178163	no change	no change
SMED30033466	HIST1H4A	Histone H4 OS=Homo sapiens OX=9606 GN=HIST1H4A PE=1 SV=2 P62805 H4_HUMAN 1.31E-68	Neoblast	-0.294085	0.0673317	0.599335	-0.517951	0.000714748	0.000714748	-0.0658462	no change	no change
SMED30004557	SRC	Proto-oncogene tyrosine-protein kinase Src OS=Homo sapiens OX=9606 GN=SRC PE=1 SV=3 P12931 SRC_HUMAN 1.84E-107	Intestine;Parapharyngeal	-0.308277	0.0678723	0.599335	-0.360281	0.0138302	0.0138302	0.132946	no change	no change
SMED30001222	ETHE1	Persulfide dioxygenase ETHE1, mitochondrial OS=Homo sapiens OX=9606 GN=ETHE1 PE=1 SV=2 O95571 ETHE1_HUMAN 7.09E-99	#N/A	-0.371616	0.0673862	0.599335	-0.538035	0.186208	0.186208	0.0819051	no change	no change
SMED30011406	USP10	Ubiquitin carboxyl-terminal hydrolase 10 OS=Homo sapiens OX=9606 GN=USP10 PE=1 SV=2 Q14694 UBP10_HUMAN 2.68E-19	#N/A	-0.394083	0.0676466	0.599335	0.139899	0.609795	0.609795	0.726916	no change	no change
SMED30031551	RNF10	RING finger protein 10 OS=Homo sapiens OX=9606 GN=RNF10 PE=1 SV=2 Q8N5U6 RNF10_HUMAN 0.00000000045	Muscle	-0.398069	0.0675234	0.599335	0.0546359	0.887645	0.887645	0.599404	no change	no change
SMED30015446	PLEKHG7	Pleckstrin homology domain-containing family G member 7 OS=Homo sapiens OX=9606 GN=PLEKHG7 PE=2 SV=1 Q6ZR37 PKHG7_HUMAN 1.3E-57	#N/A	-0.493601	0.0678483	0.599335	-0.687347	0.199125	0.199125	0.0289915	no change	no change
SMED30025972	FZD8	Frizzled-8 OS=Homo sapiens OX=9606 GN=FZD8 PE=1 SV=1 Q9H461 FZD8_HUMAN 2.77E-60	Phyarnx	-0.598435	0.0675418	0.599335	-0.539963	0.231755	0.231755	0.138421	no change	no change
SMED30029268	ATP13A1	Manganese-transporting ATPase 13A1 OS=Homo sapiens OX=9606 GN=ATP13A1 PE=1 SV=2 Q9HD20 AT131_HUMAN 0	#N/A	-0.28212	0.0681535	0.600775	-0.00728594	0.962162	0.962162	0.452252	no change	no change
SMED30009789	0	0	#N/A	0.685211	0.0690809	0.602339	0.517981	0.499997	0.499997	0.00511681	no change	no change
SMED30011768	CPTP	Ceramide-1-phosphate transfer protein OS=Homo sapiens OX=9606 GN=CPTP PE=1 SV=1 Q5TA50 CPTP_HUMAN 0.000000000104	#N/A	0.594644	0.0690597	0.602339	0.59738	0.291756	0.291756	0.0617973	no change	no change
SMED30009322	DPY30	Protein dpy-30 homolog OS=Homo sapiens OX=9606 GN=DPY30 PE=1 SV=1 Q9C005 DPY30_HUMAN 3.9E-19	#N/A	0.531748	0.0689316	0.602339	-0.416559	0.485493	0.485493	-0.648435	no change	no change
SMED30034310	MFSD8	Major facilitator superfamily domain-containing protein 8 OS=Homo sapiens OX=9606 GN=MFSD8 PE=1 SV=1 Q8NHS3 MFSD8_HUMAN 0.00000000242	#N/A	0.510183	0.0690563	0.602339	0.793909	0.258313	0.258313	0.248713	no change	no change
SMED30008182	SNRPG	Small nuclear ribonucleoprotein G OS=Homo sapiens OX=9606 GN=SNRPG PE=1 SV=1 P62308 RUXG_HUMAN 3.35E-33	Neoblast	0.42053	0.0689162	0.602339	0.0702221	0.833076	0.833076	-0.0938899	no change	no change
SMED30011562	LMLN	Leishmanolysin-like peptidase OS=Homo sapiens OX=9606 GN=LMLN PE=2 SV=2 Q96KR4 LMLN_HUMAN 1.28E-56	Intestine;Cathepsin+ cell	0.385461	0.0691502	0.602339	0.597273	0.133454	0.133454	0.358948	no change	no change
SMED30015175	FAM166C	Protein FAM166C OS=Homo sapiens OX=9606 GN=FAM166C PE=3 SV=1 A6NJV1 F166C_HUMAN 1.94E-43	#N/A	0.361242	0.0687135	0.602339	0.462243	0.205739	0.205739	0.32419	no change	no change
SMED30026759	LMLN	Leishmanolysin-like peptidase OS=Homo sapiens OX=9606 GN=LMLN PE=2 SV=2 Q96KR4 LMLN_HUMAN 3.75E-50	Epidermal;Protonephridia	0.319418	0.0687611	0.602339	0.224457	0.154919	0.154919	0.0935082	no change	no change
SMED30032563	MCM5	DNA replication licensing factor MCM5 OS=Homo sapiens OX=9606 GN=MCM5 PE=1 SV=5 P33992 MCM5_HUMAN 0	Neoblast	-0.292489	0.0686594	0.602339	-0.243003	0.243709	0.243709	0.219017	no change	no change
SMED30024186	DROSHA	Ribonuclease 3 OS=Homo sapiens OX=9606 GN=DROSHA PE=1 SV=2 Q9NRR4 RNC_HUMAN 0	#N/A	-0.33066	0.0689881	0.602339	-0.0902822	0.562527	0.562527	0.412804	no change	no change
SMED30017968	SMPD4	Sphingomyelin phosphodiesterase 4 OS=Homo sapiens OX=9606 GN=SMPD4 PE=1 SV=3 Q9NXE4 NSMA3_HUMAN 3.51E-47	#N/A	-0.378459	0.0691702	0.602339	-0.0776135	0.76411	0.76411	0.509778	no change	no change
SMED30009260	OXA1L	Mitochondrial inner membrane protein OXA1L OS=Homo sapiens OX=9606 GN=OXA1L PE=1 SV=3 Q15070 OXA1L_HUMAN 8.98E-46	#N/A	-0.391573	0.0686354	0.602339	-0.343312	0.381664	0.381664	0.232419	no change	no change
SMED30021301	CYP20A1	Cytochrome P450 20A1 OS=Homo sapiens OX=9606 GN=CYP20A1 PE=1 SV=1 Q6UW02 CP20A_HUMAN 7.99E-34	#N/A	-0.545151	0.0691249	0.602339	-1.25295	0.0331066	0.0331066	-0.499026	no change	no change
SMED30005164	EBF1	Transcription factor COE1 OS=Homo sapiens OX=9606 GN=EBF1 PE=1 SV=2 Q9UH73 COE1_HUMAN 0	Muscle;Neural	-0.642445	0.0690414	0.602339	-0.898874	0.0391242	0.0391242	-0.0645577	no change	no change
SMED30019836	CCDC151	Coiled-coil domain-containing protein 151 OS=Homo sapiens OX=9606 GN=CCDC151 PE=1 SV=1 A5D8V7 CC151_HUMAN 3.31E-73	Neural;Epidermal;Phyarnx;Protonephridia	0.282616	0.069308	0.60304	-0.000636255	0.997906	0.997906	-0.170734	no change	no change
SMED30033946	0	0	Cathepsin+ cell;Muscle;Phyarnx	-0.367893	0.069432	0.603049	0.107586	0.744397	0.744397	0.67165	no change	no change
SMED30028389	CERK	Ceramide kinase OS=Homo sapiens OX=9606 GN=CERK PE=1 SV=1 Q8TCT0 CERK1_HUMAN 6.31E-108	#N/A	-0.384184	0.0695557	0.603113	-0.0696682	0.807219	0.807219	0.501492	no change	no change
SMED30008616	NPY1R	Neuropeptide Y receptor type 1 OS=Homo sapiens OX=9606 GN=NPY1R PE=1 SV=1 P25929 NPY1R_HUMAN 8.51E-30	#N/A	-0.772675	0.0695199	0.603113	-0.137604	0.857327	0.857327	0.759465	no change	no change
SMED30002036	CIAPIN1	Anamorsin OS=Homo sapiens OX=9606 GN=CIAPIN1 PE=1 SV=2 Q6FI81 CPIN1_HUMAN 4.58E-50	#N/A	0.291556	0.0696995	0.603931	-0.0394117	0.89842	0.89842	-0.146118	no change	no change
SMED30034561	TACR3	Neuromedin-K receptor OS=Homo sapiens OX=9606 GN=TACR3 PE=1 SV=1 P29371 NK3R_HUMAN 1.59E-62	#N/A	0.601577	0.0698148	0.6045	0.47185	0.436712	0.436712	-0.0969754	no change	no change
SMED30025797	TRAF2	TNF receptor-associated factor 2 OS=Homo sapiens OX=9606 GN=TRAF2 PE=1 SV=2 Q12933 TRAF2_HUMAN 6.95E-21	Intestine	-0.354771	0.0702815	0.607218	-0.0208089	0.955561	0.955561	0.491333	no change	no change
SMED30001221	DNASE2B	Deoxyribonuclease-2-beta OS=Homo sapiens OX=9606 GN=DNASE2B PE=2 SV=1 Q8WZ79 DNS2B_HUMAN 1.46E-53	Cathepsin+ cell	0.42851	0.0704719	0.608032	0.047676	0.795262	0.795262	-0.160518	no change	no change
SMED30020283	SOX5	Transcription factor SOX-5 OS=Homo sapiens OX=9606 GN=SOX5 PE=1 SV=3 P35711 SOX5_HUMAN 1.73E-47	Muscle	-0.57847	0.0705259	0.608068	-1.03134	0.00153246	0.00153246	-0.310369	no change	no change
SMED30034249	0	0	Neural;Epidermal;Protonephridia;Phyarnx	0.331394	0.0706615	0.608377	-0.0916928	0.653057	0.653057	-0.233875	no change	no change
SMED30006469	TRAF3	TNF receptor-associated factor 3 OS=Homo sapiens OX=9606 GN=TRAF3 PE=1 SV=2 Q13114 TRAF3_HUMAN 8.69E-33	Cathepsin+ cell;Intestine	0.278053	0.070615	0.608377	-0.103024	0.685289	0.685289	-0.236834	no change	no change
SMED30006858	PRKAG1	5'-AMP-activated protein kinase subunit gamma-1 OS=Homo sapiens OX=9606 GN=PRKAG1 PE=1 SV=1 P54619 AAKG1_HUMAN 1.99E-21	#N/A	-0.27884	0.0707696	0.608878	-0.0486738	0.762269	0.762269	0.410618	no change	no change
SMED30005193	0	0	#N/A	0.567578	0.0708983	0.60895	0.193712	0.665014	0.665014	-0.167315	no change	no change
SMED30035576	LRRC56	Leucine-rich repeat-containing protein 56 OS=Homo sapiens OX=9606 GN=LRRC56 PE=1 SV=1 Q8IYG6 LRC56_HUMAN 1.82E-54	Neural;Epidermal;Phyarnx	0.544762	0.0710205	0.60895	0.371152	0.234516	0.234516	0.0429603	no change	no change
SMED30015271	0	0	#N/A	0.49358	0.0711499	0.60895	0.370261	0.619555	0.619555	0.248459	no change	no change
SMED30024600	SRRM1	Serine/arginine repetitive matrix protein 1 OS=Homo sapiens OX=9606 GN=SRRM1 PE=1 SV=2 Q8IYB3 SRRM1_HUMAN 5.24E-48	Neoblast	0.404617	0.0710666	0.60895	0.0616551	0.723764	0.723764	-0.132797	no change	no change
SMED30034279	ZAN	Zonadhesin OS=Homo sapiens OX=9606 GN=ZAN PE=2 SV=5 Q9Y493 ZAN_HUMAN 1.18E-34	Parapharyngeal	0.370036	0.0710243	0.60895	-0.00761493	0.93273	0.93273	-0.201212	no change	no change
SMED30017619	TRAF4	TNF receptor-associated factor 4 OS=Homo sapiens OX=9606 GN=TRAF4 PE=1 SV=1 Q9BUZ4 TRAF4_HUMAN 3.65E-30	Neural;Muscle;Protonephridia	0.368827	0.0711664	0.60895	1.02089	0.334904	0.334904	0.409602	no change	no change
SMED30034546	SEC61G	Protein transport protein Sec61 subunit gamma OS=Homo sapiens OX=9606 GN=SEC61G PE=1 SV=1 P60059 SC61G_HUMAN 7.7E-40	Epidermal;Parapharyngeal	-0.399103	0.0711772	0.60895	-0.311975	0.321244	0.321244	0.243146	no change	no change
SMED30033143	0	0	#N/A	-0.791015	0.0711447	0.60895	-1.62041	0.336603	0.336603	-0.544692	no change	no change
SMED30021030	SLC25A24	Calcium-binding mitochondrial carrier protein SCaMC-1 OS=Homo sapiens OX=9606 GN=SLC25A24 PE=1 SV=2 Q6NUK1 SCMC1_HUMAN 4.75E-170	Neural;Phyarnx	0.294697	0.0712663	0.609284	0.123502	0.65415	0.65415	0.0221022	no change	no change
SMED30012686	0	0	Muscle	-0.340783	0.0713202	0.609318	-0.438203	0.0867193	0.0867193	0.105758	no change	no change
SMED30011581	AAK1	AP2-associated protein kinase 1 OS=Homo sapiens OX=9606 GN=AAK1 PE=1 SV=3 Q2M2I8 AAK1_HUMAN 2.74E-68	Cathepsin+ cell;Neural;Intestine;Phyarnx;Protonephridia	-0.301887	0.0714207	0.60975	-0.0437776	0.849304	0.849304	0.43897	no change	no change
SMED30008169	SM21.7	Antigen Sm21.7 OS=Schistosoma mansoni OX=6183 GN=SM21.7 PE=2 SV=1 E=5.46E-25	Epidermal;Protonephridia	0.3709	0.071646	0.610646	0.000607371	0.998053	0.998053	-0.167691	no change	no change
SMED30025807	RUVBL2	RuvB-like 2 OS=Homo sapiens OX=9606 GN=RUVBL2 PE=1 SV=3 Q9Y230 RUVB2_HUMAN 0	Neoblast	0.319475	0.0716915	0.610646	-0.342557	0.0607875	0.0607875	-0.491671	no change	no change
SMED30030528	RINT1	RAD50-interacting protein 1 OS=Homo sapiens OX=9606 GN=RINT1 PE=1 SV=1 Q6NUQ1 RINT1_HUMAN 6.15E-41	#N/A	-0.302296	0.0717388	0.610646	0.152014	0.524503	0.524503	0.62735	no change	no change
SMED30007858	NEO1	Neogenin OS=Homo sapiens OX=9606 GN=NEO1 PE=1 SV=2 Q92859 NEO1_HUMAN 3.83E-29	Neural;Intestine	-0.294042	0.0719037	0.610881	-0.281754	0.226467	0.226467	0.137638	no change	no change
SMED30025760	DISP1	Protein dispatched homolog 1 OS=Homo sapiens OX=9606 GN=DISP1 PE=1 SV=3 Q96F81 DISP1_HUMAN 1.78E-42	Neural	-0.33597	0.0718892	0.610881	-0.119977	0.554673	0.554673	0.394745	no change	no change
SMED30006374	0	0	#N/A	0.357409	0.0720288	0.611518	0.201798	0.431816	0.431816	0.0751196	no change	no change
SMED30013750	0	0	Intestine;Cathepsin+ cell	-0.301516	0.0721084	0.611768	-0.268184	0.38367	0.38367	0.190888	no change	no change
SMED30014612	0	0	Epidermal;Phyarnx	0.4244	0.0723243	0.612054	0.956878	0.000442907	0.000442907	0.710801	no change	no change
SMED30032708	CLNS1A	Methylosome subunit pICln OS=Homo sapiens OX=9606 GN=CLNS1A PE=1 SV=1 P54105 ICLN_HUMAN 0.0000000289	Neoblast	0.410777	0.0722895	0.612054	0.112405	0.813711	0.813711	-0.114671	no change	no change
SMED30014219	CFAP99	Cilia- and flagella-associated protein 99 OS=Homo sapiens OX=9606 GN=CFAP99 PE=3 SV=1 D6REC4 CFA99_HUMAN 1.4E-38	Neural;Epidermal;Phyarnx;Protonephridia	0.355005	0.0723428	0.612054	0.377551	0.0875834	0.0875834	0.210693	no change	no change
SMED30024390	MYRIP	Rab effector MyRIP OS=Homo sapiens OX=9606 GN=MYRIP PE=1 SV=2 Q8NFW9 MYRIP_HUMAN 1.53E-21	Epidermal;Phyarnx	0.292577	0.0722986	0.612054	0.506169	0.0138445	0.0138445	0.349904	no change	no change
SMED30023266	CFAP43	Cilia- and flagella-associated protein 43 OS=Homo sapiens OX=9606 GN=CFAP43 PE=2 SV=3 Q8NDM7 CFA43_HUMAN 6.16E-154	Neural;Epidermal;Phyarnx;Protonephridia	0.32203	0.0726558	0.613002	0.403153	0.0110247	0.0110247	0.253078	no change	no change
SMED30034033	BRDT	Bromodomain testis-specific protein OS=Homo sapiens OX=9606 GN=BRDT PE=1 SV=4 Q58F21 BRDT_HUMAN 1.23E-22	Muscle	-0.33942	0.0726151	0.613002	-0.540636	0.146491	0.146491	-0.183496	no change	no change
SMED30021661	CA7	Carbonic anhydrase 7 OS=Homo sapiens OX=9606 GN=CA7 PE=1 SV=1 P43166 CAH7_HUMAN 2.25E-43	Protonephridia	0.381841	0.072743	0.613313	0.428619	0.328999	0.328999	0.321488	no change	no change
SMED30005665	0	0	Epidermal;Phyarnx;Intestine	-0.322971	0.0727945	0.613324	0.016962	0.913321	0.913321	0.521548	no change	no change
SMED30026072	0	0	Neural	0.477187	0.0733063	0.613362	0.421185	0.440233	0.440233	-0.172278	no change	no change
SMED30033340	PROSER1	Proline and serine-rich protein 1 OS=Homo sapiens OX=9606 GN=PROSER1 PE=1 SV=2 Q86XN7 PRSR1_HUMAN 0.0000000455	Neural;Epidermal;Phyarnx;Protonephridia	0.40827	0.0734023	0.613362	0.170955	0.573654	0.573654	-0.0780385	no change	no change
SMED30016281	MYH7	Myosin-7 OS=Homo sapiens OX=9606 GN=MYH7 PE=1 SV=5 P12883 MYH7_HUMAN 0	Muscle	0.388716	0.0729696	0.613362	0.228632	0.000108656	0.000108656	0.0452861	no change	no change
SMED30024357	TFPI2	Tissue factor pathway inhibitor 2 OS=Homo sapiens OX=9606 GN=TFPI2 PE=1 SV=1 P48307 TFPI2_HUMAN 0.0000000000653	Cathepsin+ cell	0.369805	0.0731781	0.613362	-0.18483	0.127445	0.127445	-0.402484	no change	no change
SMED30019240	LRRIQ3	Leucine-rich repeat and IQ domain-containing protein 3 OS=Homo sapiens OX=9606 GN=LRRIQ3 PE=1 SV=1 A6PVS8 LRIQ3_HUMAN 6.37E-42	Epidermal;Phyarnx	0.36564	0.0733581	0.613362	-0.12849	0.750669	0.750669	-0.372131	no change	no change
SMED30004380	CYLD	Ubiquitin carboxyl-terminal hydrolase CYLD OS=Homo sapiens OX=9606 GN=CYLD PE=1 SV=1 Q9NQC7 CYLD_HUMAN 0.00000000000152	Neural	-0.282122	0.0731257	0.613362	-0.612346	0.180673	0.180673	-0.428053	no change	no change
SMED30031133	CYC1	Cytochrome c1, heme protein, mitochondrial OS=Homo sapiens OX=9606 GN=CYC1 PE=1 SV=3 P08574 CY1_HUMAN 2.46E-101	#N/A	-0.290824	0.0730493	0.613362	-0.476802	0.00168744	0.00168744	-0.00823448	no change	no change
SMED30029086	TLCD1	TLC domain-containing protein 1 OS=Homo sapiens OX=9606 GN=TLCD1 PE=2 SV=1 Q96CP7 TLCD1_HUMAN 1.78E-24	#N/A	-0.325142	0.0733742	0.613362	-0.533758	0.104339	0.104339	-0.0315877	no change	no change
SMED30031741	SLC16A9	Monocarboxylate transporter 9 OS=Homo sapiens OX=9606 GN=SLC16A9 PE=1 SV=1 Q7RTY1 MOT9_HUMAN 1.52E-37	Neural;Muscle	-0.335014	0.0730332	0.613362	0.17615	0.576455	0.576455	0.727875	no change	no change
SMED30017852	RASD2	GTP-binding protein Rhes OS=Homo sapiens OX=9606 GN=RASD2 PE=1 SV=1 Q96D21 RHES_HUMAN 6.78E-24	Neural	-0.707393	0.0730097	0.613362	#N/A	#N/A	#N/A	0.579674	no change	no change
SMED30022427	0	0	#N/A	0.394777	0.0736764	0.613551	0.41091	0.0416509	0.0416509	0.228323	no change	no change
SMED30023469	TSHR	Thyrotropin receptor OS=Homo sapiens OX=9606 GN=TSHR PE=1 SV=2 P16473 TSHR_HUMAN 0.00000212	Cathepsin+ cell;Muscle	0.345413	0.0736422	0.613551	0.349252	0.152598	0.152598	0.188529	no change	no change
SMED30004566	0	0	Epidermal;Cathepsin+ cell	0.338754	0.073615	0.613551	0.476557	0.281885	0.281885	0.34619	no change	no change
SMED30031636	DPY19L3	Probable C-mannosyltransferase DPY19L3 OS=Homo sapiens OX=9606 GN=DPY19L3 PE=2 SV=1 Q6ZPD9 D19L3_HUMAN 1.69E-111	#N/A	-0.420097	0.0735163	0.613551	0.000545873	0.999121	0.999121	0.710668	no change	no change
SMED30023490	0	0	Neural;Epidermal;Phyarnx;Protonephridia	0.371362	0.0737326	0.6136	0.30992	0.333438	0.333438	0.105923	no change	no change
SMED30002346	0	0	#N/A	0.403804	0.0739695	0.613897	-0.0180651	0.954475	0.954475	-0.221872	no change	no change
SMED30005992	MECOM	Histone-lysine N-methyltransferase MECOM OS=Homo sapiens OX=9606 GN=MECOM PE=1 SV=3 Q03112 MECOM_HUMAN 0.000000118	Parapharyngeal	0.39801	0.0739333	0.613897	-0.0730285	0.797281	0.797281	-0.29995	no change	no change
SMED30012288	POL	Retrovirus-related Pol polyprotein from transposon 412 OS=Drosophila melanogaster OX=7227 GN=POL PE=4 SV=1 E=0.00000000589	Cathepsin+ cell	0.270949	0.0739414	0.613897	0.0858661	0.564988	0.564988	0.000142331	no change	no change
SMED30016991	IVD	Isovaleryl-CoA dehydrogenase, mitochondrial OS=Homo sapiens OX=9606 GN=IVD PE=1 SV=2 P26440 IVD_HUMAN 0.00000000000004	Neural	-0.308077	0.073866	0.613897	-0.0131634	0.970018	0.970018	0.434609	no change	no change
SMED30029263	TRIM2	Tripartite motif-containing protein 2 OS=Homo sapiens OX=9606 GN=TRIM2 PE=1 SV=1 Q9C040 TRIM2_HUMAN 6.16E-37	#N/A	-0.250476	0.0741141	0.614679	-0.0724876	0.561098	0.561098	0.349005	no change	no change
SMED30028938	PDIA6	Protein disulfide-isomerase A6 OS=Homo sapiens OX=9606 GN=PDIA6 PE=1 SV=1 Q15084 PDIA6_HUMAN 9.41E-168	Epidermal;Muscle;Parapharyngeal	-0.306517	0.0742526	0.615166	-0.167964	0.232506	0.232506	0.341997	no change	no change
SMED30002530	UBAC1	Ubiquitin-associated domain-containing protein 1 OS=Homo sapiens OX=9606 GN=UBAC1 PE=1 SV=1 Q9BSL1 UBAC1_HUMAN 0.0000000000000183	Neural	-0.419815	0.0742737	0.615166	-0.321358	0.284449	0.284449	0.309728	no change	no change
SMED30030133	RBFOX3	RNA binding protein fox-1 homolog 3 OS=Homo sapiens OX=9606 GN=RBFOX3 PE=2 SV=4 A6NFN3 RFOX3_HUMAN 3.22E-36	Neural	-0.339386	0.074359	0.615454	-0.625149	0.0184132	0.0184132	-0.12125	no change	no change
SMED30022401	TCTEX1D1	Tctex1 domain-containing protein 1 OS=Homo sapiens OX=9606 GN=TCTEX1D1 PE=1 SV=2 Q8N7M0 TC1D1_HUMAN 0.000000000000000217	#N/A	0.512545	0.0748105	0.615986	0.36906	0.644593	0.644593	0.358751	no change	no change
SMED30002345	0	0	#N/A	0.487561	0.0747418	0.615986	0.100121	0.869765	0.869765	-0.00420348	no change	no change
SMED30032095	KCNA2	Potassium voltage-gated channel subfamily A member 2 OS=Homo sapiens OX=9606 GN=KCNA2 PE=1 SV=2 P16389 KCNA2_HUMAN 5.83E-32	#N/A	0.453603	0.074708	0.615986	0.977309	0.0613162	0.0613162	0.738334	no change	no change
SMED30004412	0	0	Epidermal;Protonephridia	0.354278	0.0748183	0.615986	-0.0261205	0.954891	0.954891	-0.213838	no change	no change
SMED30011603	ARHGEF26	Rho guanine nucleotide exchange factor 26 OS=Homo sapiens OX=9606 GN=ARHGEF26 PE=1 SV=4 Q96DR7 ARHGQ_HUMAN 1.85E-37	#N/A	0.321407	0.0748247	0.615986	0.274815	0.0173609	0.0173609	0.117571	no change	no change
SMED30021696	TLE4	Transducin-like enhancer protein 4 OS=Homo sapiens OX=9606 GN=TLE4 PE=1 SV=3 Q04727 TLE4_HUMAN 6.03E-111	#N/A	-0.269589	0.0746284	0.615986	0.107211	0.306012	0.306012	0.547393	no change	no change
SMED30001523	MFSD2A	Sodium-dependent lysophosphatidylcholine symporter 1 OS=Homo sapiens OX=9606 GN=MFSD2A PE=1 SV=1 Q8NA29 NLS1_HUMAN 5.2E-83	#N/A	-0.383541	0.0748272	0.615986	-0.400917	0.214113	0.214113	0.138224	no change	no change
SMED30031822	EPS8	Epidermal growth factor receptor kinase substrate 8 OS=Homo sapiens OX=9606 GN=EPS8 PE=1 SV=1 Q12929 EPS8_HUMAN 0.000000000115	Epidermal;Phyarnx	0.354174	0.0749651	0.61646	0.636376	0.00572339	0.00572339	0.455712	no change	no change
SMED30001487	SRRD	SRR1-like protein OS=Homo sapiens OX=9606 GN=SRRD PE=2 SV=1 Q9UH36 SRR1L_HUMAN 0.00000000000473	#N/A	-0.738742	0.0749858	0.61646	-0.18933	0.80481	0.80481	0.53816	no change	no change
SMED30005571	ALDH18A1	Delta-1-pyrroline-5-carboxylate synthase OS=Homo sapiens OX=9606 GN=ALDH18A1 PE=1 SV=2 P54886 P5CS_HUMAN 0	Parapharyngeal;Intestine	0.259145	0.0750933	0.616928	-0.115645	0.171374	0.171374	-0.19813	no change	no change
SMED30035615	TCAF1	TRPM8 channel-associated factor 1 OS=Homo sapiens OX=9606 GN=TCAF1 PE=1 SV=3 Q9Y4C2 TCAF1_HUMAN 1.42E-35	#N/A	0.45681	0.0753629	0.617065	0.122553	0.497941	0.497941	-0.0574899	no change	no change
SMED30033373	OCA2	P protein OS=Homo sapiens OX=9606 GN=OCA2 PE=1 SV=2 Q04671 P_HUMAN 0	Cathepsin+ cell;Neural	-0.34977	0.0752879	0.617065	-0.126172	0.676451	0.676451	0.411182	no change	no change
SMED30017015	yfeX	Dye-decolorizing peroxidase YfeX OS=Escherichia coli O157:H7 OX=83334 GN=yfeX PE=1 SV=2 E=5.45E-32	Intestine;Muscle;Phyarnx	-0.387192	0.0752329	0.617065	-0.506792	0.0203993	0.0203993	0.105925	no change	no change
SMED30019322	METTL23	Methyltransferase-like protein 23 OS=Homo sapiens OX=9606 GN=METTL23 PE=1 SV=3 Q86XA0 MET23_HUMAN 6.44E-27	#N/A	-0.507274	0.0751741	0.617065	-1.13861	0.0764099	0.0764099	-0.0981464	no change	no change
SMED30009409	0	0	Neoblast;Parapharyngeal	0.319693	0.0754234	0.617147	0.269934	0.325372	0.325372	0.0923093	no change	no change
SMED30030897	0	0	Muscle;Intestine	0.271668	0.0756199	0.61834	-0.160593	0.204315	0.204315	-0.256789	no change	no change
SMED30020766	RMND1	Required for meiotic nuclear division protein 1 homolog OS=Homo sapiens OX=9606 GN=RMND1 PE=1 SV=2 Q9NWS8 RMND1_HUMAN 1.32E-36	#N/A	0.301804	0.0758483	0.619417	0.310962	0.267539	0.267539	0.202125	no change	no change
SMED30028023	AK7	Adenylate kinase 7 OS=Homo sapiens OX=9606 GN=AK7 PE=1 SV=3 Q96M32 KAD7_HUMAN 4.46E-156	Neural;Epidermal;Phyarnx;Protonephridia	0.289038	0.0758531	0.619417	0.199946	0.461885	0.461885	0.0717946	no change	no change
SMED30018801	unc-9	Innexin unc-9 OS=Caenorhabditis elegans OX=6239 GN=unc-9 PE=2 SV=1 E=1.14E-38	#N/A	-0.472068	0.0761975	0.620673	-0.49048	0.183006	0.183006	0.12775	no change	no change
SMED30009489	GALNT10	Polypeptide N-acetylgalactosaminyltransferase 10 OS=Homo sapiens OX=9606 GN=GALNT10 PE=1 SV=2 Q86SR1 GLT10_HUMAN 8.14E-165	#N/A	0.492552	0.0771128	0.621154	0.895625	0.0410413	0.0410413	0.567323	no change	no change
SMED30032821	ANK1	Ankyrin-1 OS=Homo sapiens OX=9606 GN=ANK1 PE=1 SV=3 P16157 ANK1_HUMAN 3.78E-28	Epidermal;Phyarnx;Protonephridia	0.444528	0.0771596	0.621154	0.0271353	0.920082	0.920082	-0.212031	no change	no change
SMED30013441	WDR78	WD repeat-containing protein 78 OS=Homo sapiens OX=9606 GN=WDR78 PE=2 SV=1 Q5VTH9 WDR78_HUMAN 5.48E-166	Neural;Epidermal;Phyarnx;Protonephridia	0.392942	0.0768224	0.621154	0.319453	0.216103	0.216103	0.101708	no change	no change
SMED30019942	SHOC2	Leucine-rich repeat protein SHOC-2 OS=Homo sapiens OX=9606 GN=SHOC2 PE=1 SV=2 Q9UQ13 SHOC2_HUMAN 4.13E-24	Neural;Phyarnx	0.355554	0.0764911	0.621154	0.0652262	0.84245	0.84245	-0.179013	no change	no change
SMED30033779	TRAF6	TNF receptor-associated factor 6 (sprot:Q28DL4:1.99e-11) ; NA (ncbi:AY066950.1)	Epidermal;Phyarnx	0.350726	0.0766403	0.621154	0.152469	0.738425	0.738425	0.0443108	no change	no change
SMED30029201	0	0	Neural	0.345222	0.0769629	0.621154	-0.0529944	0.876989	0.876989	-0.217752	no change	no change
SMED30024804	SOD1	Superoxide dismutase [Cu-Zn] OS=Homo sapiens OX=9606 GN=SOD1 PE=1 SV=2 P00441 SODC_HUMAN 1.92E-61	Epidermal;Intestine	0.332784	0.077184	0.621154	0.350988	0.0547652	0.0547652	0.206318	no change	no change
SMED30008992	DDX1	ATP-dependent RNA helicase DDX1 OS=Homo sapiens OX=9606 GN=DDX1 PE=1 SV=2 Q92499 DDX1_HUMAN 0	#N/A	0.308969	0.0764785	0.621154	-0.195355	0.138832	0.138832	-0.317958	no change	no change
SMED30009673	TSR1	Pre-rRNA-processing protein TSR1 homolog OS=Homo sapiens OX=9606 GN=TSR1 PE=1 SV=1 Q2NL82 TSR1_HUMAN 1.68E-50	Neoblast;Epidermal;Intestine	0.264989	0.0765508	0.621154	0.0929644	0.621359	0.621359	0.00572977	no change	no change
SMED30014558	0	0	Cathepsin+ cell;Intestine	0.232699	0.0769262	0.621154	-0.04709	0.529674	0.529674	-0.100361	no change	no change
SMED30029153	GCLC	Glutamate--cysteine ligase catalytic subunit OS=Homo sapiens OX=9606 GN=GCLC PE=1 SV=2 P48506 GSH1_HUMAN 0	#N/A	-0.260813	0.0771022	0.621154	-0.421668	0.0229244	0.0229244	0.0331652	no change	no change
SMED30014187	TMEM144	Transmembrane protein 144 OS=Homo sapiens OX=9606 GN=TMEM144 PE=2 SV=1 Q7Z5S9 TM144_HUMAN 5.3E-94	Intestine	-0.315682	0.0769948	0.621154	-0.191732	0.445195	0.445195	0.266591	no change	no change
SMED30011154	SMPDL3B	Acid sphingomyelinase-like phosphodiesterase 3b OS=Homo sapiens OX=9606 GN=SMPDL3B PE=1 SV=2 Q92485 ASM3B_HUMAN 0.000000000117	#N/A	-0.343668	0.0769506	0.621154	-0.433864	0.0362923	0.0362923	0.0801218	no change	no change
SMED30000914	0	0	#N/A	-0.407657	0.0769128	0.621154	-0.603942	0.25569	0.25569	-0.299634	no change	no change
SMED30024045	0	0	#N/A	-0.439675	0.0770777	0.621154	0.180533	0.735094	0.735094	0.686596	no change	no change
SMED30002298	NOL4L	Nucleolar protein 4-like OS=Homo sapiens OX=9606 GN=NOL4L PE=1 SV=2 Q96MY1 NOL4L_HUMAN 0.000000000000052	Muscle	-0.445275	0.077186	0.621154	-0.255467	0.285742	0.285742	0.387576	no change	no change
SMED30006128	0	0	#N/A	-0.544989	0.0770965	0.621154	-0.320666	0.557969	0.557969	0.284323	no change	no change
SMED30020166	CCDC177	Coiled-coil domain-containing protein 177 OS=Homo sapiens OX=9606 GN=CCDC177 PE=2 SV=3 Q9NQR7 CC177_HUMAN 0.000000796	Neural;Epidermal;Phyarnx;Protonephridia	0.383248	0.077572	0.623028	-0.482282	0.300678	0.300678	-0.680701	no change	no change
SMED30014459	BAK1	Bcl-2 homologous antagonist/killer OS=Homo sapiens OX=9606 GN=BAK1 PE=1 SV=1 Q16611 BAK_HUMAN 0.00000000000801	Epidermal;Intestine;Phyarnx	0.334724	0.0774952	0.623028	0.0346331	0.850634	0.850634	-0.101651	no change	no change
SMED30034728	SAE1	SUMO-activating enzyme subunit 1 OS=Homo sapiens OX=9606 GN=SAE1 PE=1 SV=1 Q9UBE0 SAE1_HUMAN 2.64E-52	Neoblast	-0.304633	0.077527	0.623028	-0.183025	0.457421	0.457421	0.307258	no change	no change
SMED30035609	CTSV	Cathepsin L2 OS=Homo sapiens OX=9606 GN=CTSV PE=1 SV=2 O60911 CATL2_HUMAN 8.6E-120	Intestine	-0.284728	0.0777478	0.624028	-0.344754	0.0652276	0.0652276	0.116957	no change	no change
SMED30026420	NPEPL1	Probable aminopeptidase NPEPL1 OS=Homo sapiens OX=9606 GN=NPEPL1 PE=1 SV=3 Q8NDH3 PEPL1_HUMAN 6.57E-18	Cathepsin+ cell;Intestine;Phyarnx	-0.343351	0.0779132	0.624945	-0.598971	0.005924	0.005924	-0.0637469	no change	no change
SMED30028553	ZBED4	Zinc finger BED domain-containing protein 4 OS=Homo sapiens OX=9606 GN=ZBED4 PE=1 SV=2 O75132 ZBED4_HUMAN 5.14E-67	#N/A	0.735988	0.0783844	0.627076	#N/A	#N/A	#N/A	0.135732	no change	no change
SMED30031259	SH3BGRL3	SH3 domain-binding glutamic acid-rich-like protein 3 OS=Homo sapiens OX=9606 GN=SH3BGRL3 PE=1 SV=1 Q9H299 SH3L3_HUMAN 0.0000000248	#N/A	0.326329	0.0783506	0.627076	-0.280986	0.226457	0.226457	-0.448032	no change	no change
SMED30002979	ZNF570	Zinc finger protein 570 OS=Homo sapiens OX=9606 GN=ZNF570 PE=2 SV=1 Q96NI8 ZN570_HUMAN 4.17E-21	#N/A	0.290333	0.0782973	0.627076	0.233251	0.220405	0.220405	0.120684	no change	no change
SMED30005884	TUBA1B	Tubulin alpha-1B chain OS=Homo sapiens OX=9606 GN=TUBA1B PE=1 SV=1 P68363 TBA1B_HUMAN 6.61E-159	#N/A	-0.72345	0.0784699	0.627348	-0.737192	0.679163	0.679163	-0.239506	no change	no change
SMED30026728	CNOT7	CCR4-NOT transcription complex subunit 7 OS=Homo sapiens OX=9606 GN=CNOT7 PE=1 SV=3 Q9UIV1 CNOT7_HUMAN 5.08E-67	#N/A	-0.270563	0.078537	0.627473	0.0840454	0.721931	0.721931	0.507009	no change	no change
SMED30015261	BAX	Apoptosis regulator BAX OS=Homo sapiens OX=9606 GN=BAX PE=1 SV=1 Q07812 BAX_HUMAN 0.000000246	#N/A	-0.298981	0.07889	0.629469	0.205482	0.416691	0.416691	0.689141	no change	no change
SMED30000479	0	0	#N/A	0.528125	0.079082	0.630177	0.556572	0.232177	0.232177	0.130668	no change	no change
SMED30028729	EIF2B4	Translation initiation factor eIF-2B subunit delta OS=Homo sapiens OX=9606 GN=EIF2B4 PE=1 SV=2 Q9UI10 EI2BD_HUMAN 2.49E-51	#N/A	0.37603	0.0790791	0.630177	-0.400678	0.293304	0.293304	-0.710724	no change	no change
SMED30032733	DCAF13	DDB1- and CUL4-associated factor 13 OS=Homo sapiens OX=9606 GN=DCAF13 PE=1 SV=2 Q9NV06 DCA13_HUMAN 3.62E-99	#N/A	0.30695	0.0791672	0.630444	0.523306	0.20459	0.20459	0.490228	no change	no change
SMED30004042	DNAH3	Dynein heavy chain 3, axonemal OS=Homo sapiens OX=9606 GN=DNAH3 PE=2 SV=1 Q8TD57 DYH3_HUMAN 0	Neural;Epidermal;Phyarnx	0.462045	0.0797809	0.632292	0.193281	0.0659434	0.0659434	-0.0750925	no change	no change
SMED30033644	KIAA2012	Uncharacterized protein KIAA2012 OS=Homo sapiens OX=9606 GN=KIAA2012 PE=2 SV=2 Q0VF49 K2012_HUMAN 0.000000103	Epidermal;Neural;Phyarnx	0.46083	0.0795139	0.632292	0.655377	2.17318e-05	2.17318e-05	0.359936	no change	no change
SMED30014621	NOP56	Nucleolar protein 56 OS=Homo sapiens OX=9606 GN=NOP56 PE=1 SV=4 O00567 NOP56_HUMAN 2.24E-22	#N/A	0.378689	0.0798115	0.632292	0.0719677	0.860907	0.860907	-0.184547	no change	no change
SMED30032610	KATNB1	Katanin p80 WD40 repeat-containing subunit B1 OS=Homo sapiens OX=9606 GN=KATNB1 PE=1 SV=1 E=0.00000433	Neural;Epidermal;Protonephridia;Phyarnx	0.354344	0.079726	0.632292	0.121064	0.687339	0.687339	-0.0285811	no change	no change
SMED30018802	0	0	Cathepsin+ cell;Phyarnx	0.346242	0.0796026	0.632292	0.253824	0.120546	0.120546	0.0722641	no change	no change
SMED30018495	IQCA1	Dynein regulatory complex protein 11 OS=Homo sapiens OX=9606 GN=IQCA1 PE=2 SV=1 Q86XH1 DRC11_HUMAN 4.04E-134	Neural;Intestine;Epidermal;Phyarnx;Protonephridia	0.312594	0.0797588	0.632292	0.0970001	0.68879	0.68879	-0.00782255	no change	no change
SMED30010540	LGSN	Lengsin OS=Homo sapiens OX=9606 GN=LGSN PE=1 SV=1 Q5TDP6 LGSN_HUMAN 8.16E-53	Muscle;Neural	-0.318564	0.0798139	0.632292	0.195404	0.565378	0.565378	0.674526	no change	no change
SMED30012448	PANK4	Pantothenate kinase 4 OS=Homo sapiens OX=9606 GN=PANK4 PE=1 SV=1 Q9NVE7 PANK4_HUMAN 0.0000000000000238	Neural	-0.368724	0.0798128	0.632292	-0.0717163	0.813374	0.813374	0.501088	no change	no change
SMED30019649	TSPO	Translocator protein OS=Homo sapiens OX=9606 GN=TSPO PE=1 SV=3 P30536 TSPO_HUMAN 2.9E-32	Epidermal	0.383685	0.0799273	0.632779	0.369827	0.167089	0.167089	0.150389	no change	no change
SMED30010219	RTN3	Reticulon-3 OS=Homo sapiens OX=9606 GN=RTN3 PE=1 SV=2 O95197 RTN3_HUMAN 6.25E-17	Neoblast;Intestine	0.273971	0.0802978	0.634743	-0.0616132	0.746062	0.746062	-0.16847	no change	no change
SMED30001794	DUSP16	Dual specificity protein phosphatase 16 OS=Homo sapiens OX=9606 GN=DUSP16 PE=1 SV=1 Q9BY84 DUS16_HUMAN 9.89E-42	#N/A	-0.28045	0.0805395	0.634743	-0.0241856	0.901409	0.901409	0.463667	no change	no change
SMED30022584	OLIG3	Oligodendrocyte transcription factor 3 OS=Homo sapiens OX=9606 GN=OLIG3 PE=1 SV=2 Q7RTU3 OLIG3_HUMAN 1.31E-33	#N/A	-0.303544	0.0803935	0.634743	-0.154568	0.406895	0.406895	0.334951	no change	no change
SMED30009916	MRPS22	28S ribosomal protein S22, mitochondrial OS=Homo sapiens OX=9606 GN=MRPS22 PE=1 SV=1 P82650 RT22_HUMAN 2.8E-39	#N/A	-0.390268	0.080421	0.634743	-0.319771	0.299332	0.299332	0.208942	no change	no change
SMED30013178	C3orf33	Protein C3orf33 OS=Homo sapiens OX=9606 GN=C3orf33 PE=1 SV=2 Q6P1S2 CC033_HUMAN 0.0000000000000449	#N/A	-0.700451	0.0804752	0.634743	0.158261	0.872551	0.872551	-0.129411	no change	no change
SMED30009355	0	0	Cathepsin+ cell	0.323072	0.0806822	0.635457	0.2821	0.349601	0.349601	0.131078	no change	no change
SMED30017243	PGGHG	Protein-glucosylgalactosylhydroxylysine glucosidase OS=Homo sapiens OX=9606 GN=PGGHG PE=1 SV=2 Q32M88 PGGHG_HUMAN 4.72E-111	Protonephridia;Intestine	-0.326137	0.080778	0.635801	-0.782335	3.87577e-06	3.87577e-06	-0.248877	no change	no change
SMED30008787	PANX2	Pannexin-2 OS=Homo sapiens OX=9606 GN=PANX2 PE=2 SV=2 Q96RD6 PANX2_HUMAN 0.00000000213	Muscle	-0.395646	0.0808745	0.635901	-0.202972	0.540869	0.540869	0.375797	no change	no change
SMED30000761	COPE	Coatomer subunit epsilon OS=Homo sapiens OX=9606 GN=COPE PE=1 SV=3 O14579 COPE_HUMAN 7.92E-87	#N/A	0.302117	0.0812701	0.635981	-0.303102	0.401313	0.401313	-0.377567	no change	no change
SMED30004363	PRKACA	cAMP-dependent protein kinase catalytic subunit alpha OS=Homo sapiens OX=9606 GN=PRKACA PE=1 SV=2 P17612 KAPCA_HUMAN 2.01E-174	Cathepsin+ cell;Phyarnx	0.288294	0.0810885	0.635981	0.333538	0.247703	0.247703	0.222565	no change	no change
SMED30007830	0	0	#N/A	-0.25678	0.0811843	0.635981	0.169598	0.388511	0.388511	0.618068	no change	no change
SMED30016886	0	0	Neoblast	-0.26083	0.0810327	0.635981	-0.457997	0.00634272	0.00634272	-0.0138823	no change	no change
SMED30022926	LMO1	Rhombotin-1 OS=Homo sapiens OX=9606 GN=LMO1 PE=1 SV=1 P25800 RBTN1_HUMAN 8.12E-46	Neural	-0.490552	0.0812249	0.635981	-1.06274	0.158365	0.158365	0.0207581	no change	no change
SMED30027712	XIAP	E3 ubiquitin-protein ligase XIAP OS=Homo sapiens OX=9606 GN=XIAP PE=1 SV=2 P98170 XIAP_HUMAN 0.00000829	Epidermal;Intestine	-0.753268	0.0819928	0.640815	-1.13494	0.121076	0.121076	0.0250286	no change	no change
SMED30008418	0	0	Neural;Phyarnx	0.447746	0.0821754	0.641054	0.191351	0.735273	0.735273	0.0502396	no change	no change
SMED30008774	CCDC33	Coiled-coil domain-containing protein 33 OS=Homo sapiens OX=9606 GN=CCDC33 PE=1 SV=3 Q8N5R6 CCD33_HUMAN 1.99E-22	Neural;Phyarnx	0.432119	0.082181	0.641054	0.165987	0.702839	0.702839	-0.167636	no change	no change
SMED30004518	DAW1	Dynein assembly factor with WDR repeat domains 1 OS=Homo sapiens OX=9606 GN=DAW1 PE=1 SV=1 Q8N136 DAW1_HUMAN 0	Neural;Epidermal;Phyarnx	0.282128	0.0821306	0.641054	0.650111	0.0111244	0.0111244	0.542318	no change	no change
SMED30002772	lip	Lipase OS=Staphylococcus hyicus OX=1284 GN=lip PE=1 SV=1 E=0.00000000000783	Phyarnx	0.394512	0.0822362	0.641075	0.467503	0.272731	0.272731	0.208916	no change	no change
SMED30028585	MIOS	GATOR complex protein MIOS OS=Homo sapiens OX=9606 GN=MIOS PE=1 SV=2 Q9NXC5 MIO_HUMAN 3.36E-77	#N/A	-0.273672	0.082342	0.64108	0.0610079	0.797182	0.797182	0.520104	no change	no change
SMED30004260	TMEM161B	Transmembrane protein 161B OS=Homo sapiens OX=9606 GN=TMEM161B PE=2 SV=1 Q8NDZ6 T161B_HUMAN 2.41E-94	#N/A	-0.392708	0.0823226	0.64108	-0.32031	0.254844	0.254844	0.234861	no change	no change
SMED30003020	WRAP53	Telomerase Cajal body protein 1 OS=Homo sapiens OX=9606 GN=WRAP53 PE=1 SV=1 Q9BUR4 TCAB1_HUMAN 2.2E-69	#N/A	-0.360385	0.0824206	0.641283	-0.557477	0.0601735	0.0601735	-0.0600374	no change	no change
SMED30030588	0	0	#N/A	0.680558	0.0831554	0.642244	-0.489789	0.467556	0.467556	-0.721346	no change	no change
SMED30007399	RRP1B	Ribosomal RNA processing protein 1 homolog B OS=Homo sapiens OX=9606 GN=RRP1B PE=1 SV=3 Q14684 RRP1B_HUMAN 7.07E-31	Neoblast	0.401173	0.082989	0.642244	0.19084	0.674368	0.674368	-0.193411	no change	no change
SMED30027178	ABCC1	Multidrug resistance-associated protein 1 OS=Homo sapiens OX=9606 GN=ABCC1 PE=1 SV=3 P33527 MRP1_HUMAN 0	Intestine;Cathepsin+ cell	0.378596	0.0831692	0.642244	0.21793	0.557517	0.557517	-0.00878338	no change	no change
SMED30017127	TEKT3	Tektin-3 OS=Homo sapiens OX=9606 GN=TEKT3 PE=1 SV=1 Q9BXF9 TEKT3_HUMAN 2.14E-118	Neural;Epidermal;Protonephridia	0.354785	0.0832285	0.642244	-0.104062	0.6538	0.6538	-0.292231	no change	no change
SMED30030438	PWP2	Periodic tryptophan protein 2 homolog OS=Homo sapiens OX=9606 GN=PWP2 PE=2 SV=2 Q15269 PWP2_HUMAN 4.38E-61	#N/A	0.313868	0.0827211	0.642244	0.247566	0.242219	0.242219	0.108398	no change	no change
SMED30019399	GARNL3	GTPase-activating Rap/Ran-GAP domain-like protein 3 OS=Homo sapiens OX=9606 GN=GARNL3 PE=2 SV=2 Q5VVW2 GARL3_HUMAN 0	Neural	0.303343	0.0832032	0.642244	0.251806	0.0919037	0.0919037	0.1093	no change	no change
SMED30024644	IPO11	Importin-11 OS=Homo sapiens OX=9606 GN=IPO11 PE=1 SV=1 Q9UI26 IPO11_HUMAN 0.00000000000547	Neural	-0.253543	0.0829133	0.642244	0.0610415	0.631288	0.631288	0.49791	no change	no change
SMED30015409	CREB1	Cyclic AMP-responsive element-binding protein 1 OS=Homo sapiens OX=9606 GN=CREB1 PE=1 SV=2 P16220 CREB1_HUMAN 4.35E-24	#N/A	-0.29807	0.0826212	0.642244	0.252614	0.165346	0.165346	0.740954	no change	no change
SMED30002024	ABCD3	ATP-binding cassette sub-family D member 3 OS=Homo sapiens OX=9606 GN=ABCD3 PE=1 SV=1 P28288 ABCD3_HUMAN 0	Protonephridia	-0.333179	0.0828845	0.642244	-0.672392	0.0721264	0.0721264	-0.129088	no change	no change
SMED30009980	0	0	Cathepsin+ cell	-0.415356	0.083062	0.642244	-0.276641	0.429984	0.429984	0.283813	no change	no change
SMED30015334	0	0	#N/A	-0.468439	0.0830773	0.642244	-0.594518	0.297061	0.297061	0.103336	no change	no change
SMED30020116	PTPRB	Receptor-type tyrosine-protein phosphatase beta OS=Homo sapiens OX=9606 GN=PTPRB PE=1 SV=3 P23467 PTPRB_HUMAN 3.63E-48	Cathepsin+ cell	0.295805	0.0834402	0.643471	0.000592421	0.998121	0.998121	-0.0829883	no change	no change
SMED30013590	FAM221B	Protein FAM221B OS=Homo sapiens OX=9606 GN=FAM221B PE=2 SV=2 A6H8Z2 F221B_HUMAN 7.68E-44	Phyarnx	0.461459	0.0836419	0.64446	0.283164	0.560998	0.560998	-0.05192	no change	no change
SMED30010966	0	0	Neural;Epidermal;Phyarnx;Protonephridia	0.372685	0.0838326	0.64446	0.438675	0.153754	0.153754	0.287149	no change	no change
SMED30009368	HMBS	Porphobilinogen deaminase OS=Homo sapiens OX=9606 GN=HMBS PE=1 SV=2 P08397 HEM3_HUMAN 8.51E-97	Intestine	-0.242047	0.0837357	0.64446	-0.463693	0.000345865	0.000345865	-0.0418562	no change	no change
SMED30023428	0	Leucine Rich repeat-containing domain protein [Source:UniProtKB/TrEMBL;Acc:A0A368F0P9]	#N/A	-0.328268	0.0837837	0.64446	-0.340362	0.183514	0.183514	0.229546	no change	no change
SMED30007572	ALG3	Dol-P-Man:Man(5)GlcNAc(2)-PP-Dol alpha-1,3-mannosyltransferase OS=Homo sapiens OX=9606 GN=ALG3 PE=1 SV=1 Q92685 ALG3_HUMAN 2.88E-107	#N/A	-0.363422	0.0837327	0.64446	-0.640828	0.0954791	0.0954791	-0.150297	no change	no change
SMED30025821	MPDZ	Multiple PDZ domain protein OS=Homo sapiens OX=9606 GN=MPDZ PE=1 SV=2 O75970 MPDZ_HUMAN 2.33E-100	Neural;Parapharyngeal;Muscle	0.466009	0.0839768	0.644578	0.204072	0.0148876	0.0148876	-0.089046	no change	no change
SMED30019262	HSF1	Heat shock factor protein 1 OS=Homo sapiens OX=9606 GN=HSF1 PE=1 SV=1 Q00613 HSF1_HUMAN 3.68E-36	Neural	-0.300732	0.0839274	0.644578	0.128793	0.61303	0.61303	0.666065	no change	no change
SMED30015145	AK6	Adenylate kinase isoenzyme 6 OS=Homo sapiens OX=9606 GN=AK6 PE=1 SV=1 Q9Y3D8 KAD6_HUMAN 4.98E-57	#N/A	0.399169	0.0842509	0.644746	0.44829	0.413156	0.413156	-0.0450514	no change	no change
SMED30001301	0	0	#N/A	0.363582	0.0843753	0.644746	0.186048	0.464758	0.464758	-0.0170477	no change	no change
SMED30029142	SNX25	Sorting nexin-25 OS=Homo sapiens OX=9606 GN=SNX25 PE=1 SV=2 Q9H3E2 SNX25_HUMAN 0.00000000000000184	Cathepsin+ cell;Neural	0.34884	0.0841781	0.644746	0.0502165	0.574305	0.574305	-0.09781	no change	no change
SMED30006047	EFCAB5	EF-hand calcium-binding domain-containing protein 5 OS=Homo sapiens OX=9606 GN=EFCAB5 PE=1 SV=3 A4FU69 EFCB5_HUMAN 1.64E-87	Neural;Epidermal;Phyarnx;Protonephridia	0.327301	0.0844512	0.644746	0.569441	0.000177773	0.000177773	0.419497	no change	no change
SMED30012136	RSPH9	Radial spoke head protein 9 homolog OS=Homo sapiens OX=9606 GN=RSPH9 PE=1 SV=1 Q9H1X1 RSPH9_HUMAN 8.16E-99	Neural;Epidermal;Phyarnx;Protonephridia	0.324517	0.0841046	0.644746	0.0851122	0.693567	0.693567	-0.0494457	no change	no change
SMED30010830	FPGS	Folylpolyglutamate synthase, mitochondrial OS=Homo sapiens OX=9606 GN=FPGS PE=1 SV=3 Q05932 FOLC_HUMAN 6.4E-84	Intestine	-0.299075	0.0844033	0.644746	-0.228565	0.432302	0.432302	0.242393	no change	no change
SMED30002350	LRIG2	Leucine-rich repeats and immunoglobulin-like domains protein 2 OS=Homo sapiens OX=9606 GN=LRIG2 PE=2 SV=3 O94898 LRIG2_HUMAN 8.27E-18	Muscle	-0.370153	0.0843185	0.644746	-0.256721	0.500653	0.500653	0.279591	no change	no change
SMED30011287	HLF	Hepatic leukemia factor OS=Homo sapiens OX=9606 GN=HLF PE=2 SV=1 Q16534 HLF_HUMAN 0.00000000000682	#N/A	-0.394477	0.0845711	0.644817	-0.38323	0.315043	0.315043	0.191154	no change	no change
SMED30034918	0	0	#N/A	-0.615311	0.0846719	0.644817	-0.941918	0.168958	0.168958	-0.224345	no change	no change
SMED30011773	NUDT6	Nucleoside diphosphate-linked moiety X motif 6 OS=Homo sapiens OX=9606 GN=NUDT6 PE=1 SV=2 P53370 NUDT6_HUMAN 1.06E-41	#N/A	-0.425432	0.0849065	0.645955	-0.318719	0.516936	0.516936	0.203951	no change	no change
SMED30033655	BEST3	Bestrophin-3 OS=Homo sapiens OX=9606 GN=BEST3 PE=2 SV=1 Q8N1M1 BEST3_HUMAN 6.89E-89	Cathepsin+ cell;Protonephridia	0.386811	0.085016	0.646227	0.0255296	0.949184	0.949184	-0.230114	no change	no change
SMED30036013	RPS20	40S ribosomal protein S20 OS=Homo sapiens OX=9606 GN=RPS20 PE=1 SV=1 P60866 RS20_HUMAN 1.07E-46	Neoblast;Intestine	0.342925	0.0851102	0.646374	-0.221372	0.147088	0.147088	-0.355615	no change	no change
SMED30025379	MMP19	Matrix metalloproteinase-19 OS=Homo sapiens OX=9606 GN=MMP19 PE=1 SV=1 Q99542 MMP19_HUMAN 5.45E-43	Muscle	0.314579	0.0851413	0.646374	0.292273	0.110719	0.110719	0.182714	no change	no change
SMED30006189	0	0	Phyarnx	0.416383	0.0852995	0.647173	0.450304	0.477285	0.477285	0.485087	no change	no change
SMED30031924	MRC1	Macrophage mannose receptor 1 OS=Homo sapiens OX=9606 GN=MRC1 PE=1 SV=1 P22897 MRC1_HUMAN 0.0000000000000686	#N/A	0.443617	0.0856713	0.647577	0.0639771	0.902985	0.902985	-0.204491	no change	no change
SMED30008120	0	0	Epidermal	0.326227	0.0856425	0.647577	-0.331379	0.0842475	0.0842475	-0.475699	no change	no change
SMED30030752	TRIM56	E3 ubiquitin-protein ligase TRIM56 OS=Homo sapiens OX=9606 GN=TRIM56 PE=1 SV=3 Q9BRZ2 TRI56_HUMAN 7.43E-32	Muscle	-0.286649	0.0855922	0.647577	-0.149189	0.424991	0.424991	0.31881	no change	no change
SMED30016113	KDELR2	ER lumen protein-retaining receptor 2 OS=Homo sapiens OX=9606 GN=KDELR2 PE=1 SV=1 P33947 ERD22_HUMAN 4.08E-106	Muscle;Parapharyngeal;Epidermal	-0.293869	0.0856528	0.647577	-0.0631854	0.724336	0.724336	0.411369	no change	no change
SMED30025028	DACH1	Dachshund homolog 1 OS=Homo sapiens OX=9606 GN=DACH1 PE=1 SV=4 Q9UI36 DACH1_HUMAN 4.34E-61	#N/A	-0.48042	0.0855416	0.647577	-1.13357	0.066113	0.066113	-0.590576	no change	no change
SMED30022328	PIH1D3	Protein PIH1D3 OS=Homo sapiens OX=9606 GN=PIH1D3 PE=1 SV=1 Q9NQM4 PIHD3_HUMAN 1.51E-36	#N/A	-0.589932	0.0855924	0.647577	-0.477993	0.46798	0.46798	-0.0853937	no change	no change
SMED30033646	0	0	Neural	0.280652	0.0857298	0.647619	0.158431	0.499787	0.499787	0.0692437	no change	no change
SMED30023289	LCLAT1	Lysocardiolipin acyltransferase 1 OS=Homo sapiens OX=9606 GN=LCLAT1 PE=1 SV=1 Q6UWP7 LCLT1_HUMAN 2.38E-65	Cathepsin+ cell;Neural	-0.277499	0.0858006	0.647752	-0.178171	0.411488	0.411488	0.259281	no change	no change
SMED30003962	GRN	Progranulin OS=Homo sapiens OX=9606 GN=GRN PE=1 SV=2 P28799 GRN_HUMAN 2.89E-41	Cathepsin+ cell;Neural	0.267446	0.0860421	0.647797	-0.418995	0.319743	0.319743	-0.560768	no change	no change
SMED30033971	NLK	Serine/threonine-protein kinase NLK OS=Homo sapiens OX=9606 GN=NLK PE=1 SV=2 Q9UBE8 NLK_HUMAN 2.14E-94	#N/A	-0.246755	0.0860545	0.647797	0.283913	0.00299952	0.00299952	0.71188	no change	no change
SMED30014640	0	0	Intestine;Muscle;Phyarnx;Protonephridia	-0.341798	0.0859945	0.647797	-0.341753	0.106295	0.106295	0.205754	no change	no change
SMED30018288	TRAF6	TNF receptor-associated factor 6 OS=Homo sapiens OX=9606 GN=TRAF6 PE=1 SV=1 Q9Y4K3 TRAF6_HUMAN 0.000000000977	#N/A	-0.352736	0.0858954	0.647797	-0.196014	0.537057	0.537057	0.350915	no change	no change
SMED30008334	0	0	Epidermal;Phyarnx	0.400599	0.0862489	0.64796	0.154536	0.512078	0.512078	-0.0434638	no change	no change
SMED30031567	NHP2	H/ACA ribonucleoprotein complex subunit 2 OS=Homo sapiens OX=9606 GN=NHP2 PE=1 SV=1 Q9NX24 NHP2_HUMAN 4.63E-27	#N/A	0.382257	0.0863089	0.64796	-0.321544	0.290999	0.290999	-0.552436	no change	no change
SMED30027312	AADAT	Kynurenine/alpha-aminoadipate aminotransferase, mitochondrial OS=Homo sapiens OX=9606 GN=AADAT PE=1 SV=2 Q8N5Z0 AADAT_HUMAN 0.000000000000146	Cathepsin+ cell	-0.296687	0.0861957	0.64796	-0.416723	0.0540763	0.0540763	0.0504271	no change	no change
SMED30008407	0	0	#N/A	0.563668	0.0867213	0.648368	0.906305	0.359039	0.359039	-0.484501	no change	no change
SMED30000895	0	0	Phyarnx	0.428509	0.0865335	0.648368	0.0503316	0.884411	0.884411	-0.189129	no change	no change
SMED30008950	0	0	Epidermal;Phyarnx	0.330503	0.0867813	0.648368	0.211569	0.445529	0.445529	0.100772	no change	no change
SMED30029349	AHCYL2	Adenosylhomocysteinase 3 OS=Homo sapiens OX=9606 GN=AHCYL2 PE=1 SV=1 Q96HN2 SAHH3_HUMAN 0	Neural;Muscle;Phyarnx	0.29187	0.0867488	0.648368	0.0878791	0.505151	0.505151	-0.0226352	no change	no change
SMED30013227	WDR63	WD repeat-containing protein 63 OS=Homo sapiens OX=9606 GN=WDR63 PE=2 SV=1 Q8IWG1 WDR63_HUMAN 0	Neural;Epidermal;Phyarnx;Protonephridia	0.2734	0.0866171	0.648368	0.16961	0.344322	0.344322	0.0736108	no change	no change
SMED30031186	NCAPG	Condensin complex subunit 3 OS=Homo sapiens OX=9606 GN=NCAPG PE=1 SV=1 Q9BPX3 CND3_HUMAN 6.98E-94	#N/A	-0.26906	0.0866492	0.648368	0.104397	0.568921	0.568921	0.546278	no change	no change
SMED30032276	DAPK2	Death-associated protein kinase 2 OS=Homo sapiens OX=9606 GN=DAPK2 PE=1 SV=1 Q9UIK4 DAPK2_HUMAN 9.52E-87	Muscle	-0.395182	0.0867991	0.648368	-0.212592	0.574146	0.574146	0.331882	no change	no change
SMED30020440	0	0	#N/A	-0.509532	0.0868388	0.648368	-1.14206	0.46876	0.46876	0.36759	no change	no change
SMED30009257	CCDC157	Coiled-coil domain-containing protein 157 OS=Homo sapiens OX=9606 GN=CCDC157 PE=2 SV=3 Q569K6 CC157_HUMAN 2.16E-33	Neural	0.384416	0.08733	0.648941	0.138473	0.781364	0.781364	-0.158417	no change	no change
SMED30026656	SRRM2	Serine/arginine repetitive matrix protein 2 OS=Homo sapiens OX=9606 GN=SRRM2 PE=1 SV=2 Q9UQ35 SRRM2_HUMAN 1.09E-28	Neural	0.362538	0.0872447	0.648941	-0.167966	0.364093	0.364093	-0.379326	no change	no change
SMED30017957	PLCG1	1-phosphatidylinositol 4,5-bisphosphate phosphodiesterase gamma-1 OS=Homo sapiens OX=9606 GN=PLCG1 PE=1 SV=1 P19174 PLCG1_HUMAN 8.97E-129	Cathepsin+ cell	0.357124	0.0872698	0.648941	0.204526	0.0864567	0.0864567	0.0105148	no change	no change
SMED30018888	HERC2	E3 ubiquitin-protein ligase HERC2 OS=Homo sapiens OX=9606 GN=HERC2 PE=1 SV=2 O95714 HERC2_HUMAN 0.00000179	Neural;Cathepsin+ cell	0.279574	0.0870182	0.648941	0.397731	0.0868601	0.0868601	0.322203	no change	no change
SMED30016114	AASS	Alpha-aminoadipic semialdehyde synthase, mitochondrial OS=Homo sapiens OX=9606 GN=AASS PE=1 SV=1 Q9UDR5 AASS_HUMAN 0	Cathepsin+ cell	-0.228578	0.0873943	0.648941	0.030372	0.800648	0.800648	0.439062	no change	no change
SMED30019308	TEX2	Testis-expressed protein 2 OS=Homo sapiens OX=9606 GN=TEX2 PE=1 SV=2 Q8IWB9 TEX2_HUMAN 5.31E-48	Cathepsin+ cell	-0.231391	0.0870402	0.648941	-0.109691	0.318471	0.318471	0.302106	no change	no change
SMED30012119	IQSEC1	IQ motif and SEC7 domain-containing protein 1 OS=Homo sapiens OX=9606 GN=IQSEC1 PE=1 SV=1 Q6DN90 IQEC1_HUMAN 0.000000000000000891	#N/A	-0.405079	0.0873661	0.648941	0.152577	0.526909	0.526909	0.683706	no change	no change
SMED30002275	0	0	#N/A	-0.409971	0.0873328	0.648941	0.0438711	0.920081	0.920081	0.614289	no change	no change
SMED30026215	DDHD1	Phospholipase DDHD1 OS=Homo sapiens OX=9606 GN=DDHD1 PE=1 SV=2 Q8NEL9 DDHD1_HUMAN 3.58E-131	Epidermal;Neural	0.407838	0.0877735	0.650569	0.504711	0.173316	0.173316	0.163396	no change	no change
SMED30017278	LRRC4B	Leucine-rich repeat-containing protein 4B OS=Homo sapiens OX=9606 GN=LRRC4B PE=2 SV=3 Q9NT99 LRC4B_HUMAN 0.00000000000288	Neural	-0.300432	0.0877313	0.650569	-0.156462	0.402452	0.402452	0.328005	no change	no change
SMED30021829	0	0	#N/A	-0.322809	0.0878933	0.65067	-0.584475	0.0484855	0.0484855	-0.0286259	no change	no change
SMED30016256	TUBG1	Tubulin gamma-1 chain OS=Homo sapiens OX=9606 GN=TUBG1 PE=1 SV=2 P23258 TBG1_HUMAN 0	#N/A	-0.361438	0.0878938	0.65067	-0.862836	0.0910953	0.0910953	-0.651158	no change	no change
SMED30033249	ALKBH8	Alkylated DNA repair protein alkB homolog 8 OS=Homo sapiens OX=9606 GN=ALKBH8 PE=1 SV=2 Q96BT7 ALKB8_HUMAN 1.97E-121	#N/A	0.5463	0.0879985	0.65105	0.542059	0.293386	0.293386	0.220638	no change	no change
SMED30032440	0	0	#N/A	0.639222	0.0882118	0.651619	0.406196	0.378588	0.378588	-0.0708883	no change	no change
SMED30008651	NPR1	Atrial natriuretic peptide receptor 1 OS=Homo sapiens OX=9606 GN=NPR1 PE=1 SV=1 P16066 ANPRA_HUMAN 0	Neural;Phyarnx	-0.290394	0.0882357	0.651619	0.0548328	0.799464	0.799464	0.515772	no change	no change
SMED30000164	TMEM145	Transmembrane protein 145 OS=Homo sapiens OX=9606 GN=TMEM145 PE=2 SV=2 Q8NBT3 TM145_HUMAN 0.000000016	Epidermal	-0.445498	0.0882236	0.651619	-0.372068	0.403789	0.403789	0.312234	no change	no change
SMED30035250	LITAF	Lipopolysaccharide-induced tumor necrosis factor-alpha factor OS=Homo sapiens OX=9606 GN=LITAF PE=1 SV=2 Q99732 LITAF_HUMAN 0.000000000000188	Epidermal	0.452839	0.0883173	0.651828	-0.383135	0.308784	0.308784	-0.688003	no change	no change
SMED30023355	HMBS	Porphobilinogen deaminase OS=Homo sapiens OX=9606 GN=HMBS PE=1 SV=2 P08397 HEM3_HUMAN 8.32E-97	Cathepsin+ cell	0.255683	0.0885695	0.653294	-0.149005	0.0932649	0.0932649	-0.226249	no change	no change
SMED30029173	0	0	Parapharyngeal;Intestine;Neural	0.348249	0.0891921	0.654719	-0.119093	0.606568	0.606568	-0.278619	no change	no change
SMED30008080	TMEM45B	Transmembrane protein 45B OS=Homo sapiens OX=9606 GN=TMEM45B PE=1 SV=1 Q96B21 TM45B_HUMAN 9.6E-33	Neural;Epidermal;Phyarnx;Intestine;Protonephridia	0.342086	0.0891737	0.654719	-0.432556	0.324101	0.324101	-0.526324	no change	no change
SMED30014135	ANKMY1	Ankyrin repeat and MYND domain-containing protein 1 OS=Homo sapiens OX=9606 GN=ANKMY1 PE=2 SV=2 Q9P2S6 ANKY1_HUMAN 2.62E-102	Phyarnx;Intestine	0.287577	0.0889281	0.654719	0.604231	0.00139464	0.00139464	0.508778	no change	no change
SMED30017727	CAPN5	Calpain-5 OS=Homo sapiens OX=9606 GN=CAPN5 PE=1 SV=2 O15484 CAN5_HUMAN 1.59E-40	Epidermal	0.242516	0.0891638	0.654719	0.360851	0.0174029	0.0174029	0.29025	no change	no change
SMED30004780	ZBED5	Zinc finger BED domain-containing protein 5 OS=Homo sapiens OX=9606 GN=ZBED5 PE=2 SV=2 Q49AG3 ZBED5_HUMAN 0.00000119	#N/A	-0.397052	0.0890676	0.654719	0.0213919	0.974337	0.974337	0.697029	no change	no change
SMED30005819	0	0	#N/A	-0.449311	0.0890305	0.654719	-0.38989	0.317218	0.317218	0.34785	no change	no change
SMED30001110	0	0	#N/A	-0.539948	0.0889547	0.654719	-1.49647	0.0365616	0.0365616	-0.794955	no change	no change
SMED30005027	0	Protein tincar (sprot:Q86B91:0.000757) ; NA (ncbi:AY068533.1)	Protonephridia	-0.319485	0.0894184	0.655986	-0.51677	0.136489	0.136489	0.0207768	no change	no change
SMED30014923	ARF3	ADP-ribosylation factor 3 OS=Homo sapiens OX=9606 GN=ARF3 PE=1 SV=2 P61204 ARF3_HUMAN 1.64E-64	Epidermal;Phyarnx	0.337318	0.0894755	0.65601	-0.137487	0.600494	0.600494	-0.323602	no change	no change
SMED30008912	0	0	#N/A	-0.427989	0.0895594	0.656231	0.0207211	0.966794	0.966794	0.655427	no change	no change
SMED30002133	UBB	Polyubiquitin-B OS=Homo sapiens OX=9606 GN=UBB PE=1 SV=1 P0CG47 UBB_HUMAN 6.51E-105	Neural;Cathepsin+ cell;Muscle;Epidermal;Phyarnx;Protonephridia;Intestine;Parapharyngeal	0.259748	0.089718	0.656999	0.232436	0.0298198	0.0298198	0.150258	no change	no change
SMED30019258	AGBL2	Cytosolic carboxypeptidase 2 OS=Homo sapiens OX=9606 GN=AGBL2 PE=1 SV=2 Q5U5Z8 CBPC2_HUMAN 0	Neural;Epidermal;Phyarnx;Protonephridia	0.355162	0.0901156	0.658329	0.113873	0.774302	0.774302	-0.0816408	no change	no change
SMED30021243	POLR2I	DNA-directed RNA polymerase II subunit RPB9 OS=Homo sapiens OX=9606 GN=POLR2I PE=1 SV=1 P36954 RPB9_HUMAN 5.98E-55	Neoblast	0.343128	0.0900327	0.658329	0.404571	0.460368	0.460368	0.336114	no change	no change
SMED30024840	MFGE8	Lactadherin OS=Homo sapiens OX=9606 GN=MFGE8 PE=1 SV=3 Q08431 MFGM_HUMAN 7.85E-40	Muscle;Epidermal;Phyarnx	0.263021	0.0901007	0.658329	0.28472	0.279048	0.279048	0.28343	no change	no change
SMED30032968	SPCC4F11.04c	Inositol phosphoceramide mannosyltransferase 2 OS=Schizosaccharomyces pombe (strain 972 / ATCC 24843) OX=284812 GN=SPCC4F11.04c PE=3 SV=1 E=4.45E-22	#N/A	-0.583633	0.0900614	0.658329	-0.16725	0.835528	0.835528	0.0404656	no change	no change
SMED30030642	CYP2U1	Cytochrome P450 2U1 OS=Homo sapiens OX=9606 GN=CYP2U1 PE=1 SV=1 Q7Z449 CP2U1_HUMAN 1.14E-53	Epidermal;Phyarnx	-0.361184	0.0903462	0.659225	-0.847529	0.189542	0.189542	-0.272701	no change	no change
SMED30031491	ARMC4	Armadillo repeat-containing protein 4 OS=Homo sapiens OX=9606 GN=ARMC4 PE=1 SV=1 Q5T2S8 ARMC4_HUMAN 0	Neural;Epidermal;Phyarnx;Protonephridia	0.30558	0.0905381	0.65971	0.752338	0.0025492	0.0025492	0.629059	no change	no change
SMED30010457	CCAR2	Cell cycle and apoptosis regulator protein 2 OS=Homo sapiens OX=9606 GN=CCAR2 PE=1 SV=2 Q8N163 CCAR2_HUMAN 6.26E-35	Neoblast;Neural;Epidermal	-0.216866	0.0905749	0.65971	-0.162528	0.040263	0.040263	0.233332	no change	no change
SMED30003372	0	0	Cathepsin+ cell;Epidermal;Parapharyngeal;Intestine	0.247789	0.0907033	0.659857	-0.294294	0.00510019	0.00510019	-0.367593	no change	no change
SMED30013053	PEX13	Peroxisomal membrane protein PEX13 OS=Homo sapiens OX=9606 GN=PEX13 PE=1 SV=2 Q92968 PEX13_HUMAN 2.94E-19	Intestine	-0.314127	0.0906655	0.659857	-0.453129	0.0160597	0.0160597	0.0309307	no change	no change
SMED30009121	0	0	Epidermal;Phyarnx	0.464574	0.0908953	0.66072	0.315663	0.109679	0.109679	0.0388067	no change	no change
SMED30035226	ANXA7	Annexin A7 OS=Homo sapiens OX=9606 GN=ANXA7 PE=1 SV=3 P20073 ANXA7_HUMAN 6.04E-100	Neural;Epidermal;Phyarnx;Protonephridia	0.423521	0.0909572	0.66072	0.239202	0.107749	0.107749	-0.02228	no change	no change
SMED30001571	0	0	#N/A	-0.439574	0.0909844	0.66072	-0.342125	0.157826	0.157826	0.242024	no change	no change
SMED30023042	0	0	#N/A	0.430289	0.0913846	0.661019	0.812807	0.0702314	0.0702314	0.546287	no change	no change
SMED30033981	MAP3K3	Mitogen-activated protein kinase kinase kinase 3 OS=Homo sapiens OX=9606 GN=MAP3K3 PE=1 SV=2 Q99759 M3K3_HUMAN 8.09E-34	#N/A	0.371161	0.0913738	0.661019	0.541424	0.194352	0.194352	0.274969	no change	no change
SMED30005938	0	0	Parapharyngeal	0.364247	0.0913855	0.661019	0.65967	0.148976	0.148976	0.494244	no change	no change
SMED30021018	FMO4	Dimethylaniline monooxygenase [N-oxide-forming] 4 OS=Homo sapiens OX=9606 GN=FMO4 PE=1 SV=3 P31512 FMO4_HUMAN 5.52E-33	#N/A	0.330785	0.0912251	0.661019	-0.575206	0.113071	0.113071	-0.762993	no change	no change
SMED30021414	TTC7B	Tetratricopeptide repeat protein 7B OS=Homo sapiens OX=9606 GN=TTC7B PE=1 SV=3 Q86TV6 TTC7B_HUMAN 1.98E-95	#N/A	0.267463	0.0913604	0.661019	-0.0447749	0.753204	0.753204	-0.138619	no change	no change
SMED30029811	ROR1	Inactive tyrosine-protein kinase transmembrane receptor ROR1 OS=Homo sapiens OX=9606 GN=ROR1 PE=1 SV=2 Q01973 ROR1_HUMAN 3.67E-145	Neural;Muscle	-0.271597	0.0914048	0.661019	0.00658832	0.969838	0.969838	0.424896	no change	no change
SMED30016239	KCNQ1	Potassium voltage-gated channel subfamily KQT member 1 OS=Homo sapiens OX=9606 GN=KCNQ1 PE=1 SV=3 P51787 KCNQ1_HUMAN 6.51E-99	#N/A	-0.457357	0.0913372	0.661019	-0.509554	0.362768	0.362768	0.199693	no change	no change
SMED30012449	REPS1	RalBP1-associated Eps domain-containing protein 1 OS=Homo sapiens OX=9606 GN=REPS1 PE=1 SV=3 Q96D71 REPS1_HUMAN 2.34E-24	#N/A	0.271711	0.091569	0.661422	-0.109751	0.64039	0.64039	-0.206271	no change	no change
SMED30026135	GADD45GIP1	Growth arrest and DNA damage-inducible proteins-interacting protein 1 OS=Homo sapiens OX=9606 GN=GADD45GIP1 PE=1 SV=1 Q8TAE8 G45IP_HUMAN 0.0000000625	Neoblast	-0.395176	0.0915166	0.661422	-0.109801	0.749606	0.749606	0.475871	no change	no change
SMED30002761	TFAP4	Transcription factor AP-4 OS=Homo sapiens OX=9606 GN=TFAP4 PE=1 SV=2 Q01664 TFAP4_HUMAN 8.05E-17	#N/A	-0.334583	0.091708	0.662034	-0.265905	0.473088	0.473088	0.281683	no change	no change
SMED30017604	MAN2A1	Alpha-mannosidase 2 OS=Homo sapiens OX=9606 GN=MAN2A1 PE=1 SV=2 Q16706 MA2A1_HUMAN 0	Neural	-0.27054	0.0919816	0.663617	-0.00382801	0.978553	0.978553	0.449956	no change	no change
SMED30020193	0	0	#N/A	0.285198	0.092398	0.665833	0.227058	0.49514	0.49514	0.145348	no change	no change
SMED30017663	MYOF	Myoferlin OS=Homo sapiens OX=9606 GN=MYOF PE=1 SV=1 Q9NZM1 MYOF_HUMAN 0	Muscle;Epidermal;Phyarnx;Protonephridia;Neural	0.308326	0.0924761	0.665996	0.389977	1.63954e-06	1.63954e-06	0.266268	no change	no change
SMED30006834	0	0	Neoblast;Intestine	-0.347737	0.0925297	0.665996	-0.226783	0.531435	0.531435	0.245689	no change	no change
SMED30000049	KIAA2013	Uncharacterized protein KIAA2013 OS=Homo sapiens OX=9606 GN=KIAA2013 PE=1 SV=1 Q8IYS2 K2013_HUMAN 1.75E-35	#N/A	-0.298341	0.0927904	0.667085	-0.0538509	0.807435	0.807435	0.442651	no change	no change
SMED30027170	HIVEP3	Transcription factor HIVEP3 OS=Homo sapiens OX=9606 GN=HIVEP3 PE=2 SV=1 Q5T1R4 ZEP3_HUMAN 1.23E-19	Cathepsin+ cell	0.409353	0.0929123	0.667175	0.129107	0.403072	0.403072	-0.105592	no change	no change
SMED30029772	DMAC2	Distal membrane-arm assembly complex protein 2 OS=Homo sapiens OX=9606 GN=DMAC2 PE=1 SV=3 Q9NW81 DMAC2_HUMAN 3.23E-21	#N/A	-0.31134	0.0930221	0.66757	-0.678883	0.011896	0.011896	-0.184173	no change	no change
SMED30030824	CLINT1	Clathrin interactor 1 OS=Homo sapiens OX=9606 GN=CLINT1 PE=1 SV=1 Q14677 EPN4_HUMAN 9.93E-61	Muscle;Cathepsin+ cell;Epidermal;Protonephridia;Intestine	0.314952	0.0932983	0.668766	-0.238252	0.0322516	0.0322516	-0.376578	no change	no change
SMED30006295	0	0	Neural	0.267203	0.093271	0.668766	-0.167807	0.52437	0.52437	-0.213877	no change	no change
SMED30029223	ARF3	ADP-ribosylation factor 3 OS=Homo sapiens OX=9606 GN=ARF3 PE=1 SV=2 P61204 ARF3_HUMAN 1.18E-50	Cathepsin+ cell	0.343017	0.0934265	0.668792	0.65339	0.0600898	0.0600898	0.519157	no change	no change
SMED30010653	ADAR	Double-stranded RNA-specific adenosine deaminase OS=Homo sapiens OX=9606 GN=ADAR PE=1 SV=4 P55265 DSRAD_HUMAN 3.33E-29	Neoblast	0.335266	0.0934664	0.668792	0.20741	0.461002	0.461002	0.0465047	no change	no change
SMED30003117	CAMSAP2	Calmodulin-regulated spectrin-associated protein 2 OS=Homo sapiens OX=9606 GN=CAMSAP2 PE=1 SV=3 Q08AD1 CAMP2_HUMAN 1.2E-34	Neural;Parapharyngeal	0.397111	0.0935883	0.668931	0.251837	0.249865	0.249865	0.0272707	no change	no change
SMED30028503	0	0	Epidermal;Phyarnx	0.3366	0.0936291	0.668931	0.229628	0.467027	0.467027	0.104711	no change	no change
SMED30024450	PPAN	Suppressor of SWI4 1 homolog OS=Homo sapiens OX=9606 GN=PPAN PE=2 SV=1 Q9NQ55 SSF1_HUMAN 3.28E-44	Neoblast	0.286428	0.0937267	0.668931	0.245379	0.413936	0.413936	0.107804	no change	no change
SMED30021445	MAT2A	S-adenosylmethionine synthase isoform type-2 OS=Homo sapiens OX=9606 GN=MAT2A PE=1 SV=1 P31153 METK2_HUMAN 0	Intestine	-0.242512	0.0938696	0.668931	-0.584784	6.59063e-08	6.59063e-08	-0.161006	no change	no change
SMED30011524	STT3B	Dolichyl-diphosphooligosaccharide--protein glycosyltransferase subunit STT3B OS=Homo sapiens OX=9606 GN=STT3B PE=1 SV=1 Q8TCJ2 STT3B_HUMAN 0	#N/A	-0.246717	0.0938098	0.668931	0.0971423	0.230849	0.230849	0.528976	no change	no change
SMED30009337	0	0	Intestine	-0.341915	0.0936762	0.668931	-0.24353	0.455639	0.455639	0.282533	no change	no change
SMED30025412	NAPRT	Nicotinate phosphoribosyltransferase OS=Homo sapiens OX=9606 GN=NAPRT PE=1 SV=2 Q6XQN6 PNCB_HUMAN 1.18E-161	#N/A	-0.359292	0.093823	0.668931	0.107756	0.740741	0.740741	0.660351	no change	no change
SMED30033932	CNTN3	Contactin-3 (sprot:Q62682:0.000195)	#N/A	0.596168	0.0941936	0.67007	1.03641	0.110377	0.110377	0.469305	no change	no change
SMED30014131	RICTOR	Rapamycin-insensitive companion of mTOR OS=Homo sapiens OX=9606 GN=RICTOR PE=1 SV=1 Q6R327 RICTR_HUMAN 1E-53	Neural;Muscle;Phyarnx	-0.281054	0.0941943	0.67007	-0.122535	0.572044	0.572044	0.317893	no change	no change
SMED30027453	TVP23A	Golgi apparatus membrane protein TVP23 homolog A OS=Homo sapiens OX=9606 GN=TVP23A PE=2 SV=3 A6NH52 TV23A_HUMAN 4.52E-50	#N/A	0.331219	0.094318	0.670559	0.0512807	0.885654	0.885654	-0.0648915	no change	no change
SMED30009550	PRKACA	cAMP-dependent protein kinase catalytic subunit alpha OS=Homo sapiens OX=9606 GN=PRKACA PE=1 SV=2 P17612 KAPCA_HUMAN 1.85E-118	#N/A	0.28679	0.0943954	0.670719	0.0641136	0.850467	0.850467	-0.00835421	no change	no change
SMED30031796	0	0	#N/A	-0.49351	0.0944894	0.670996	-0.648617	0.153123	0.153123	-0.0352477	no change	no change
SMED30005784	SEC62	Translocation protein SEC62 OS=Homo sapiens OX=9606 GN=SEC62 PE=1 SV=1 Q99442 SEC62_HUMAN 2.94E-34	#N/A	0.313833	0.0946269	0.671528	0.323875	0.30929	0.30929	0.235591	no change	no change
SMED30023243	0	0	Neural;Cathepsin+ cell;Protonephridia	0.260945	0.0946745	0.671528	0.270075	1.92743e-05	1.92743e-05	0.18861	no change	no change
SMED30021994	RNF10	RING finger protein 10 OS=Homo sapiens OX=9606 GN=RNF10 PE=1 SV=2 Q8N5U6 RNF10_HUMAN 0.0000000000000502	#N/A	0.240199	0.0948934	0.672576	0.404235	0.00276311	0.00276311	0.343857	no change	no change
SMED30008365	SLC36A2	Proton-coupled amino acid transporter 2 OS=Homo sapiens OX=9606 GN=SLC36A2 PE=1 SV=1 Q495M3 S36A2_HUMAN 1.19E-52	Intestine	-0.360431	0.0949325	0.672576	-0.455303	0.22104	0.22104	0.258494	no change	no change
SMED30024232	0	0	Neural	0.438448	0.0950541	0.673047	-0.21675	0.41642	0.41642	-0.489229	no change	no change
SMED30027096	0	0	#N/A	0.620071	0.0967925	0.673057	0.732541	0.358789	0.358789	-0.574008	no change	no change
SMED30009144	CCDC66	Coiled-coil domain-containing protein 66 OS=Homo sapiens OX=9606 GN=CCDC66 PE=1 SV=4 A2RUB6 CCD66_HUMAN 0.000000000389	Neural;Epidermal;Phyarnx;Protonephridia	0.548301	0.0967709	0.673057	-0.179148	0.631651	0.631651	-0.462806	no change	no change
SMED30014471	0	0	#N/A	0.442736	0.0963557	0.673057	0.10357	0.668122	0.668122	-0.170049	no change	no change
SMED30000581	CNTLN	Centlein OS=Homo sapiens OX=9606 GN=CNTLN PE=1 SV=6 Q9NXG0 CNTLN_HUMAN 0.0000000000394	Neural;Epidermal;Phyarnx	0.41615	0.09683	0.673057	0.355797	0.0663928	0.0663928	0.0925947	no change	no change
SMED30010029	TCTE1	Dynein regulatory complex subunit 5 OS=Homo sapiens OX=9606 GN=TCTE1 PE=2 SV=1 Q5JU00 DRC5_HUMAN 1.63E-141	Neural;Phyarnx	0.375868	0.096817	0.673057	0.586144	0.184296	0.184296	0.413971	no change	no change
SMED30008115	TTC41P	Putative tetratricopeptide repeat protein 41 OS=Homo sapiens OX=9606 GN=TTC41P PE=5 SV=3 Q6P2S7 TTC41_HUMAN 5.04E-22	Neural;Protonephridia	0.365044	0.0954633	0.673057	0.273489	0.207643	0.207643	0.0859308	no change	no change
SMED30034272	GPN1	GPN-loop GTPase 1 OS=Homo sapiens OX=9606 GN=GPN1 PE=1 SV=1 Q9HCN4 GPN1_HUMAN 1.9E-85	#N/A	0.363465	0.0957649	0.673057	-0.0892528	0.798207	0.798207	-0.262139	no change	no change
SMED30004019	0	0	Neoblast	0.354213	0.0956374	0.673057	-0.633063	0.157263	0.157263	-0.773091	no change	no change
SMED30000963	CPTP	Ceramide-1-phosphate transfer protein OS=Homo sapiens OX=9606 GN=CPTP PE=1 SV=1 Q5TA50 CPTP_HUMAN 1.92E-21	#N/A	0.35241	0.0964061	0.673057	-0.190542	0.589977	0.589977	-0.364248	no change	no change
SMED30014791	AK8	Adenylate kinase 8 OS=Homo sapiens OX=9606 GN=AK8 PE=1 SV=1 Q96MA6 KAD8_HUMAN 1.78E-133	Neural;Phyarnx;Protonephridia	0.345029	0.0959198	0.673057	0.265195	0.451875	0.451875	0.173604	no change	no change
SMED30023617	RFC3	Replication factor C subunit 3 OS=Homo sapiens OX=9606 GN=RFC3 PE=1 SV=2 P40938 RFC3_HUMAN 1.19E-154	Neoblast	0.344084	0.0951483	0.673057	0.176943	0.591126	0.591126	-0.0134047	no change	no change
SMED30002976	C2orf81	Uncharacterized protein C2orf81 OS=Homo sapiens OX=9606 GN=C2orf81 PE=3 SV=3 A6NN90 CB081_HUMAN 2.61E-21	Neural;Phyarnx	0.336483	0.0969863	0.673057	0.585136	0.114073	0.114073	0.387848	no change	no change
SMED30008451	0	0	Epidermal;Neural	0.33499	0.0966006	0.673057	-0.0615861	0.790321	0.790321	-0.214135	no change	no change
SMED30014636	PRPS1	Ribose-phosphate pyrophosphokinase 1 OS=Homo sapiens OX=9606 GN=PRPS1 PE=1 SV=2 P60891 PRPS1_HUMAN 2.91E-120	Muscle	0.308084	0.09611	0.673057	0.40808	0.152877	0.152877	0.263706	no change	no change
SMED30013798	DUSP6	Dual specificity protein phosphatase 6 OS=Homo sapiens OX=9606 GN=DUSP6 PE=1 SV=2 Q16828 DUS6_HUMAN 1.11E-33	Cathepsin+ cell;Epidermal;Phyarnx;Intestine	0.253607	0.0969117	0.673057	0.097453	0.344552	0.344552	0.0240065	no change	no change
SMED30003771	PIGG	GPI ethanolamine phosphate transferase 2 OS=Homo sapiens OX=9606 GN=PIGG PE=1 SV=1 Q5H8A4 PIGG_HUMAN 2.81E-58	Cathepsin+ cell	-0.236053	0.095827	0.673057	-0.408608	0.0466155	0.0466155	-0.0320567	no change	no change
SMED30022128	ATP5F1B	ATP synthase subunit beta, mitochondrial OS=Homo sapiens OX=9606 GN=ATP5F1B PE=1 SV=3 P06576 ATPB_HUMAN 0	Intestine;Neoblast	-0.250413	0.0969373	0.673057	-0.38607	3.4696e-09	3.4696e-09	0.0510037	no change	no change
SMED30001588	C12orf4	Protein C12orf4 OS=Homo sapiens OX=9606 GN=C12orf4 PE=1 SV=1 Q9NQ89 CL004_HUMAN 1.34E-72	#N/A	-0.251517	0.0958604	0.673057	0.171965	0.362616	0.362616	0.591159	no change	no change
SMED30010512	NSFL1C	NSFL1 cofactor p47 OS=Homo sapiens OX=9606 GN=NSFL1C PE=1 SV=2 Q9UNZ2 NSF1C_HUMAN 9.67E-85	#N/A	-0.255066	0.0957308	0.673057	-0.168139	0.463501	0.463501	0.253694	no change	no change
SMED30009281	LAMB1	Laminin subunit beta-1 OS=Homo sapiens OX=9606 GN=LAMB1 PE=1 SV=2 P07942 LAMB1_HUMAN 0	Intestine;Phyarnx	-0.258845	0.0958101	0.673057	-0.0256995	0.808135	0.808135	0.424074	no change	no change
SMED30011666	0	0	Muscle;Cathepsin+ cell	-0.264227	0.0952215	0.673057	0.0618477	0.674505	0.674505	0.489952	no change	no change
SMED30002801	ISL1	Insulin gene enhancer protein ISL-1 OS=Homo sapiens OX=9606 GN=ISL1 PE=1 SV=1 P61371 ISL1_HUMAN 8.39E-47	Neural	-0.303275	0.095577	0.673057	-0.754678	0.0124732	0.0124732	-0.283786	no change	no change
SMED30021385	QRSL1	Glutamyl-tRNA(Gln) amidotransferase subunit A, mitochondrial OS=Homo sapiens OX=9606 GN=QRSL1 PE=1 SV=2 Q9H0R6 GATA_HUMAN 1.15E-98	#N/A	-0.333682	0.096981	0.673057	-0.734799	0.21656	0.21656	-0.278634	no change	no change
SMED30010619	KCNQ1	Potassium voltage-gated channel subfamily KQT member 1 OS=Homo sapiens OX=9606 GN=KCNQ1 PE=1 SV=3 P51787 KCNQ1_HUMAN 2.43E-138	Protonephridia;Cathepsin+ cell	-0.354843	0.0963895	0.673057	-0.0673585	0.802616	0.802616	0.506178	no change	no change
SMED30002942	0	0	Neoblast	-0.420426	0.0967072	0.673057	-0.32131	0.142772	0.142772	0.326689	no change	no change
SMED30015005	OTX2	Homeobox protein OTX2 OS=Homo sapiens OX=9606 GN=OTX2 PE=1 SV=1 P32243 OTX2_HUMAN 0.000000468	#N/A	-0.572982	0.0956651	0.673057	0.0999311	0.90546	0.90546	0.457363	no change	no change
SMED30004164	ANK1	Ankyrin-1 OS=Homo sapiens OX=9606 GN=ANK1 PE=1 SV=3 P16157 ANK1_HUMAN 2.65E-24	#N/A	-0.58424	0.0960903	0.673057	-0.510802	0.547142	0.547142	0.688178	no change	no change
SMED30011901	CYHR1	Cysteine and histidine-rich protein 1 OS=Homo sapiens OX=9606 GN=CYHR1 PE=1 SV=2 Q6ZMK1 CYHR1_HUMAN 0.000000679	#N/A	-0.69451	0.0958957	0.673057	-0.235741	0.8186	0.8186	0.195277	no change	no change
SMED30016182	0	0	#N/A	-0.448361	0.0970433	0.673069	-0.589746	0.193445	0.193445	-0.0010169	no change	no change
SMED30022359	LRRC74A	Leucine-rich repeat-containing protein 74A OS=Homo sapiens OX=9606 GN=LRRC74A PE=2 SV=2 Q0VAA2 LR74A_HUMAN 9.83E-42	#N/A	0.326421	0.0972085	0.67313	0.365693	0.361395	0.361395	0.274542	no change	no change
SMED30013397	EEF2K	Eukaryotic elongation factor 2 kinase OS=Homo sapiens OX=9606 GN=EEF2K PE=1 SV=2 O00418 EF2K_HUMAN 1.73E-102	Parapharyngeal	0.280218	0.0971187	0.67313	0.360262	0.00296371	0.00296371	0.254115	no change	no change
SMED30030168	FBN2	Fibrillin-2 OS=Homo sapiens OX=9606 GN=FBN2 PE=1 SV=3 P35556 FBN2_HUMAN 1.23E-51	Epidermal;Phyarnx;Cathepsin+ cell	0.270337	0.0972176	0.67313	0.347598	0.00697286	0.00697286	0.269718	no change	no change
SMED30013361	0	0	#N/A	-0.253035	0.0973549	0.673698	-0.345397	0.107585	0.107585	0.121825	no change	no change
SMED30031844	ARF3	ADP-ribosylation factor 3 OS=Homo sapiens OX=9606 GN=ARF3 PE=1 SV=2 P61204 ARF3_HUMAN 2.11E-63	Epidermal	0.408003	0.0974102	0.673699	0.221375	0.61254	0.61254	-0.0518374	no change	no change
SMED30014133	EFCAB10	EF-hand calcium-binding domain-containing protein 10 OS=Homo sapiens OX=9606 GN=EFCAB10 PE=2 SV=2 A6NFE3 EFC10_HUMAN 8.62E-21	Neural;Phyarnx;Protonephridia	0.456747	0.0974799	0.673799	-0.391381	0.476094	0.476094	-0.700384	no change	no change
SMED30002098	CPN1	Carboxypeptidase N catalytic chain OS=Homo sapiens OX=9606 GN=CPN1 PE=1 SV=1 P15169 CBPN_HUMAN 1.18E-63	Epidermal	-0.287946	0.0978726	0.67613	-0.303103	0.132163	0.132163	0.169944	no change	no change
SMED30008073	MRC1	Macrophage mannose receptor 1 OS=Homo sapiens OX=9606 GN=MRC1 PE=1 SV=1 P22897 MRC1_HUMAN 8.09E-25	#N/A	0.341379	0.0981842	0.676405	0.020871	0.865029	0.865029	-0.104749	no change	no change
SMED30023551	ociad1	OCIA domain-containing protein 1 OS=Danio rerio OX=7955 GN=ociad1 PE=2 SV=1 E=0.00000000475	Neoblast	0.316458	0.0981013	0.676405	-0.316763	0.438571	0.438571	-0.28567	no change	no change
SMED30010325	COG3	Conserved oligomeric Golgi complex subunit 3 OS=Homo sapiens OX=9606 GN=COG3 PE=1 SV=3 Q96JB2 COG3_HUMAN 1.58E-173	#N/A	-0.25391	0.0981368	0.676405	0.0256079	0.875772	0.875772	0.450925	no change	no change
SMED30024775	TAGLN3	Transgelin-3 OS=Homo sapiens OX=9606 GN=TAGLN3 PE=1 SV=2 Q9UI15 TAGL3_HUMAN 1.06E-45	Muscle	-0.315878	0.098106	0.676405	-0.461175	0.0461062	0.0461062	0.0243184	no change	no change
SMED30001049	USP47	Ubiquitin carboxyl-terminal hydrolase 47 OS=Homo sapiens OX=9606 GN=USP47 PE=1 SV=3 Q96K76 UBP47_HUMAN 0.000000834	Cathepsin+ cell;Neural;Epidermal;Phyarnx	0.316287	0.0986043	0.678113	0.360147	0.0874844	0.0874844	0.223475	no change	no change
SMED30009511	SLC26A2	Sulfate transporter OS=Homo sapiens OX=9606 GN=SLC26A2 PE=1 SV=2 P50443 S26A2_HUMAN 2.23E-104	#N/A	-0.348776	0.0985582	0.678113	-0.333761	0.125095	0.125095	0.206058	no change	no change
SMED30021874	CAV1	Caveolin-1 OS=Homo sapiens OX=9606 GN=CAV1 PE=1 SV=4 Q03135 CAV1_HUMAN 1.3E-28	Epidermal;Phyarnx	0.719053	0.0986673	0.678164	1.06028	0.0871621	0.0871621	0.567178	no change	no change
SMED30025708	0	0	Epidermal;Phyarnx	0.368927	0.0990051	0.679338	0.145633	0.703658	0.703658	-0.0660775	no change	no change
SMED30021962	PELO	Protein pelota homolog OS=Homo sapiens OX=9606 GN=PELO PE=1 SV=2 Q9BRX2 PELO_HUMAN 8.19E-169	#N/A	0.239404	0.0991547	0.679599	-0.384775	0.0901551	0.0901551	-0.45261	no change	no change
SMED30010950	0	0	#N/A	-0.299492	0.0991301	0.679599	-0.0818436	0.639139	0.639139	0.395896	no change	no change
SMED30015407	DIAPH1	Protein diaphanous homolog 1 OS=Homo sapiens OX=9606 GN=DIAPH1 PE=1 SV=2 O60610 DIAP1_HUMAN 7.59E-88	Protonephridia	0.480423	0.0996199	0.681733	-0.190123	0.700242	0.700242	-0.37041	no change	no change
SMED30008339	0	Neurabin-1 [Source:UniProtKB/TrEMBL;Acc:A0A498S9P8]	#N/A	0.252966	0.0996337	0.681733	0.104819	0.296365	0.296365	0.0280033	no change	no change
SMED30020519	0	0	#N/A	-0.43979	0.0995511	0.681733	-0.477096	0.150736	0.150736	0.259164	no change	no change
SMED30010140	INTS8	Integrator complex subunit 8 OS=Homo sapiens OX=9606 GN=INTS8 PE=1 SV=1 Q75QN2 INT8_HUMAN 4.7E-34	#N/A	-0.251285	0.100257	0.684847	-0.0933706	0.610721	0.610721	0.33055	no change	no change
SMED30004868	NEUROD4	Neurogenic differentiation factor 4 OS=Homo sapiens OX=9606 GN=NEUROD4 PE=1 SV=2 Q9HD90 NDF4_HUMAN 0.00000000000187	Muscle	-0.628131	0.100397	0.68542	-0.922759	0.433759	0.433759	0.490839	no change	no change
SMED30021716	FOXF1	Forkhead box protein F1 OS=Homo sapiens OX=9606 GN=FOXF1 PE=1 SV=2 Q12946 FOXF1_HUMAN 1.84E-48	Cathepsin+ cell	-0.295933	0.100595	0.686001	-0.292679	0.171946	0.171946	0.153186	no change	no change
SMED30006583	FZD10	Frizzled-10 OS=Homo sapiens OX=9606 GN=FZD10 PE=1 SV=1 Q9ULW2 FZD10_HUMAN 1.29E-117	Muscle	-0.297939	0.10057	0.686001	0.176801	0.555961	0.555961	0.722932	no change	no change
SMED30029403	0	0	#N/A	-0.412818	0.10073	0.686538	-0.665378	0.169669	0.169669	-0.0138492	no change	no change
SMED30005824	GCNT1	Beta-1,3-galactosyl-O-glycosyl-glycoprotein beta-1,6-N-acetylglucosaminyltransferase OS=Homo sapiens OX=9606 GN=GCNT1 PE=1 SV=2 Q02742 GCNT1_HUMAN 0.000000000134	#N/A	-0.358736	0.100827	0.686817	-0.0787263	0.871485	0.871485	0.659668	no change	no change
SMED30035513	IRAK1BP1	Interleukin-1 receptor-associated kinase 1-binding protein 1 OS=Homo sapiens OX=9606 GN=IRAK1BP1 PE=1 SV=1 Q5VVH5 IKBP1_HUMAN 0.000000195	#N/A	0.417301	0.101126	0.688472	-0.0762945	0.921397	0.921397	-0.556083	no change	no change
SMED30023368	0	0	Intestine	0.480805	0.101279	0.689124	0.158439	0.765622	0.765622	-0.196651	no change	no change
SMED30017958	coq9-a	Ubiquinone biosynthesis protein COQ9-A, mitochondrial OS=Xenopus laevis OX=8355 GN=coq9-a PE=2 SV=2 E=0.000000259	Neural	0.394429	0.101426	0.689295	0.10353	0.662063	0.662063	-0.0550789	no change	no change
SMED30020807	PHACTR4	Phosphatase and actin regulator 4 OS=Homo sapiens OX=9606 GN=PHACTR4 PE=1 SV=1 Q8IZ21 PHAR4_HUMAN 1.44E-41	Cathepsin+ cell;Epidermal;Phyarnx;Intestine;Parapharyngeal	0.335437	0.101549	0.689295	0.177167	0.449014	0.449014	0.0549783	no change	no change
SMED30031687	TRAF6	TNF receptor-associated factor 6 OS=Homo sapiens OX=9606 GN=TRAF6 PE=1 SV=1 Q9Y4K3 TRAF6_HUMAN 1.08E-26	Neural;Muscle;Cathepsin+ cell;Phyarnx;Parapharyngeal	0.316053	0.101545	0.689295	0.108455	0.804003	0.804003	0.00787908	no change	no change
SMED30023486	IFT74	Intraflagellar transport protein 74 homolog OS=Homo sapiens OX=9606 GN=IFT74 PE=1 SV=1 Q96LB3 IFT74_HUMAN 9.46E-145	Neural;Epidermal;Phyarnx;Protonephridia	0.313402	0.101472	0.689295	0.433539	0.203725	0.203725	0.368621	no change	no change
SMED30000938	SIX1	Homeobox protein SIX1 OS=Homo sapiens OX=9606 GN=SIX1 PE=1 SV=1 Q15475 SIX1_HUMAN 4.31E-52	Epidermal	0.449757	0.101766	0.690017	0.355891	0.677865	0.677865	0.0394701	no change	no change
SMED30019972	KIF19	Kinesin-like protein KIF19 OS=Homo sapiens OX=9606 GN=KIF19 PE=2 SV=2 Q2TAC6 KIF19_HUMAN 2.16E-173	Neural;Cathepsin+ cell;Phyarnx	0.381442	0.101806	0.690017	0.415193	0.101054	0.101054	0.277064	no change	no change
SMED30027955	TMEM14C	Transmembrane protein 14C OS=Homo sapiens OX=9606 GN=TMEM14C PE=1 SV=1 Q9P0S9 TM14C_HUMAN 1.84E-20	Neural;Cathepsin+ cell;Intestine	0.421833	0.10197	0.690749	-0.235692	0.278616	0.278616	-0.512923	no change	no change
SMED30001446	RBM25	RNA-binding protein 25 OS=Homo sapiens OX=9606 GN=RBM25 PE=1 SV=3 P49756 RBM25_HUMAN 3.5E-27	Neural;Muscle	0.429432	0.102302	0.690881	-0.0608108	0.709437	0.709437	-0.258298	no change	no change
SMED30031429	0	0	Neural	0.302239	0.102145	0.690881	0.305324	0.18165	0.18165	0.151336	no change	no change
SMED30034080	LAMTOR5	Ragulator complex protein LAMTOR5 OS=Homo sapiens OX=9606 GN=LAMTOR5 PE=1 SV=1 O43504 LTOR5_HUMAN 0.000000000734	Cathepsin+ cell;Protonephridia	0.390959	0.102476	0.691102	0.524143	0.277753	0.277753	0.308351	no change	no change
SMED30011060	0	0	Neural;Epidermal;Phyarnx	0.29859	0.102544	0.69118	0.278894	0.208978	0.208978	0.234303	no change	no change
SMED30034644	0	0	Intestine	-0.329078	0.102718	0.691877	-0.28218	0.490605	0.490605	0.317457	no change	no change
SMED30015802	L3HYPDH	Trans-3-hydroxy-L-proline dehydratase OS=Homo sapiens OX=9606 GN=L3HYPDH PE=1 SV=2 Q96EM0 T3HPD_HUMAN 1.68E-69	Intestine;Protonephridia	-0.34812	0.102761	0.691877	-0.666235	0.0203042	0.0203042	-0.133672	no change	no change
SMED30002712	DNAH3	Dynein heavy chain 3, axonemal OS=Homo sapiens OX=9606 GN=DNAH3 PE=2 SV=1 Q8TD57 DYH3_HUMAN 0.000000000000000656	Neoblast	0.413324	0.102957	0.692757	0.316956	1.33884e-05	1.33884e-05	0.0991595	no change	no change
SMED30012188	SNRPF	Small nuclear ribonucleoprotein F OS=Homo sapiens OX=9606 GN=SNRPF PE=1 SV=1 P62306 RUXF_HUMAN 1.22E-39	Neoblast	-0.339515	0.103061	0.692757	-0.712191	0.00776482	0.00776482	-0.151754	no change	no change
SMED30006857	0	0	#N/A	0.436218	0.103246	0.693287	0.643524	0.112422	0.112422	0.348458	no change	no change
SMED30001499	LAMTOR2	Ragulator complex protein LAMTOR2 OS=Homo sapiens OX=9606 GN=LAMTOR2 PE=1 SV=1 Q9Y2Q5 LTOR2_HUMAN 2.81E-25	#N/A	0.351675	0.103254	0.693287	-0.0261234	0.936002	0.936002	-0.182085	no change	no change
SMED30011415	TMEM209	Transmembrane protein 209 OS=Homo sapiens OX=9606 GN=TMEM209 PE=1 SV=2 Q96SK2 TM209_HUMAN 7.69E-47	Neoblast	-0.306945	0.10341	0.693806	-0.145047	0.49133	0.49133	0.35964	no change	no change
SMED30021560	0	0	#N/A	-0.440102	0.103445	0.693806	-0.144884	0.864835	0.864835	0.431704	no change	no change
SMED30033757	FOXJ1	Forkhead box protein J1 OS=Homo sapiens OX=9606 GN=FOXJ1 PE=1 SV=3 Q92949 FOXJ1_HUMAN 4.59E-36	Phyarnx	0.666849	0.103557	0.69417	0.405909	0.318054	0.318054	-0.147021	no change	no change
SMED30000955	TRMT2A	tRNA (uracil-5-)-methyltransferase homolog A OS=Homo sapiens OX=9606 GN=TRMT2A PE=1 SV=2 Q8IZ69 TRM2A_HUMAN 2.59E-90	#N/A	0.346327	0.103817	0.695101	-0.441119	0.33274	0.33274	-0.559474	no change	no change
SMED30021297	DLG1	Disks large homolog 1 OS=Homo sapiens OX=9606 GN=DLG1 PE=1 SV=2 Q12959 DLG1_HUMAN 3.86E-35	Neural;Epidermal;Phyarnx	0.248345	0.103857	0.695101	0.118527	0.482781	0.482781	0.0662137	no change	no change
SMED30014012	0	0	#N/A	-0.256981	0.103866	0.695101	0.184727	0.43023	0.43023	0.6305	no change	no change
SMED30015887	0	0	Neural;Epidermal;Phyarnx;Protonephridia	0.397793	0.104357	0.696108	0.165044	0.404423	0.404423	-0.0823938	no change	no change
SMED30023507	RIOK1	Serine/threonine-protein kinase RIO1 OS=Homo sapiens OX=9606 GN=RIOK1 PE=1 SV=2 Q9BRS2 RIOK1_HUMAN 4.19E-89	#N/A	0.359577	0.104184	0.696108	-0.391734	0.432598	0.432598	-0.27837	no change	no change
SMED30014122	FH	Fumarate hydratase, mitochondrial OS=Homo sapiens OX=9606 GN=FH PE=1 SV=3 P07954 FUMH_HUMAN 0	Cathepsin+ cell;Intestine	-0.272521	0.10441	0.696108	-0.471632	0.0409182	0.0409182	0.000523647	no change	no change
SMED30003829	ANK1	Ankyrin-1 OS=Homo sapiens OX=9606 GN=ANK1 PE=1 SV=3 P16157 ANK1_HUMAN 0.00000000000082	Phyarnx	0.35299	0.104556	0.696658	0.226117	0.285544	0.285544	0.0735591	no change	no change
SMED30035853	PARN	Poly(A)-specific ribonuclease PARN OS=Homo sapiens OX=9606 GN=PARN PE=1 SV=1 O95453 PARN_HUMAN 1.14E-52	#N/A	0.319727	0.10478	0.697772	0.351872	0.457335	0.457335	0.288144	no change	no change
SMED30034787	ATP1B2	Sodium/potassium-transporting ATPase subunit beta-2 OS=Homo sapiens OX=9606 GN=ATP1B2 PE=1 SV=3 P14415 AT1B2_HUMAN 0.000000000000000832	Epidermal;Protonephridia	0.291175	0.104865	0.697957	0.172333	0.369172	0.369172	0.0742153	no change	no change
SMED30027689	LIPF	Gastric triacylglycerol lipase OS=Homo sapiens OX=9606 GN=LIPF PE=1 SV=1 P07098 LIPG_HUMAN 1.76E-114	Parapharyngeal	0.311209	0.10499	0.698406	-0.0268846	0.911259	0.911259	-0.128305	no change	no change
SMED30015122	DHX8	ATP-dependent RNA helicase DHX8 OS=Homo sapiens OX=9606 GN=DHX8 PE=1 SV=1 Q14562 DHX8_HUMAN 2.39E-166	Muscle	0.280755	0.105182	0.698461	0.0482428	0.858217	0.858217	-0.0898054	no change	no change
SMED30020079	0	0	#N/A	-0.518102	0.105122	0.698461	-0.17426	0.775435	0.775435	0.451725	no change	no change
SMED30025584	0	0	Epidermal	0.384653	0.105354	0.698924	-0.327536	0.322504	0.322504	-0.589622	no change	no change
SMED30023991	TTLL5	Tubulin polyglutamylase TTLL5 OS=Homo sapiens OX=9606 GN=TTLL5 PE=1 SV=3 Q6EMB2 TTLL5_HUMAN 2.78E-172	Neural	0.448268	0.105741	0.699589	0.603909	0.0358842	0.0358842	0.348406	no change	no change
SMED30000031	B3GAT3	Galactosylgalactosylxylosylprotein 3-beta-glucuronosyltransferase 3 OS=Homo sapiens OX=9606 GN=B3GAT3 PE=1 SV=2 O94766 B3GA3_HUMAN 5.01E-75	#N/A	0.405608	0.105634	0.699589	0.167784	0.71766	0.71766	-0.0421168	no change	no change
SMED30003056	BET1	BET1 homolog OS=Homo sapiens OX=9606 GN=BET1 PE=1 SV=1 O15155 BET1_HUMAN 3.06E-20	#N/A	0.381231	0.105741	0.699589	-0.0274728	0.958202	0.958202	-0.233121	no change	no change
SMED30008476	DNAAF1	Dynein assembly factor 1, axonemal OS=Homo sapiens OX=9606 GN=DNAAF1 PE=1 SV=5 Q8NEP3 DAAF1_HUMAN 3.57E-84	Neural;Epidermal;Phyarnx;Protonephridia	0.299675	0.105702	0.699589	-0.0813847	0.835296	0.835296	-0.2137	no change	no change
SMED30009188	RSPH14	Radial spoke head 14 homolog OS=Homo sapiens OX=9606 GN=RSPH14 PE=1 SV=1 Q9UHP6 RSP14_HUMAN 9.19E-65	Neural;Epidermal;Protonephridia;Phyarnx	0.281603	0.105837	0.699845	0.211086	0.250696	0.250696	0.123817	no change	no change
SMED30012764	0	0	Phyarnx	-0.559394	0.106321	0.7019	-0.174813	0.220013	0.220013	0.660202	no change	no change
SMED30029668	AK5	Adenylate kinase isoenzyme 5 OS=Homo sapiens OX=9606 GN=AK5 PE=1 SV=2 Q9Y6K8 KAD5_HUMAN 4.2E-49	Neural;Epidermal;Phyarnx;Protonephridia	0.240857	0.106483	0.702212	0.437813	0.00448581	0.00448581	0.38061	no change	no change
SMED30035053	PITRM1	Presequence protease, mitochondrial OS=Homo sapiens OX=9606 GN=PITRM1 PE=1 SV=3 Q5JRX3 PREP_HUMAN 0	Neoblast	-0.222733	0.106562	0.702334	0.256757	0.178511	0.178511	0.685137	no change	no change
SMED30018067	ADAMTSL3	ADAMTS-like protein 3 OS=Homo sapiens OX=9606 GN=ADAMTSL3 PE=1 SV=4 P82987 ATL3_HUMAN 2.34E-21	#N/A	0.465338	0.106963	0.702815	0.131275	0.761631	0.761631	-0.267892	no change	no change
SMED30002256	CCDC81	Coiled-coil domain-containing protein 81 OS=Homo sapiens OX=9606 GN=CCDC81 PE=2 SV=2 Q6ZN84 CCD81_HUMAN 1.52E-27	Epidermal;Neural;Phyarnx;Protonephridia	0.305648	0.106895	0.702815	0.152943	0.424764	0.424764	0.012374	no change	no change
SMED30001561	0	0	Parapharyngeal	0.278471	0.107182	0.702815	-0.342862	0.234322	0.234322	-0.464563	no change	no change
SMED30019465	TRAF6	TNF receptor-associated factor 6 OS=Homo sapiens OX=9606 GN=TRAF6 PE=1 SV=1 Q9Y4K3 TRAF6_HUMAN 0.00000029	Cathepsin+ cell	0.261489	0.107309	0.702815	-0.010538	0.961121	0.961121	-0.112601	no change	no change
SMED30030501	CHMP3	Charged multivesicular body protein 3 OS=Homo sapiens OX=9606 GN=CHMP3 PE=1 SV=3 Q9Y3E7 CHMP3_HUMAN 5.64E-58	#N/A	0.246386	0.107267	0.702815	0.354131	0.0520361	0.0520361	0.283522	no change	no change
SMED30024824	CTNNB1	Catenin beta-1 OS=Homo sapiens OX=9606 GN=CTNNB1 PE=1 SV=1 P35222 CTNB1_HUMAN 2.14E-143	Neural	-0.233516	0.107362	0.702815	0.156834	0.196662	0.196662	0.583793	no change	no change
SMED30012548	PXK	PX domain-containing protein kinase-like protein OS=Homo sapiens OX=9606 GN=PXK PE=1 SV=1 Q7Z7A4 PXK_HUMAN 1.61E-79	#N/A	-0.262287	0.107175	0.702815	-0.504298	0.014008	0.014008	-0.077353	no change	no change
SMED30009503	TBCA	Tubulin-specific chaperone A OS=Homo sapiens OX=9606 GN=TBCA PE=1 SV=3 O75347 TBCA_HUMAN 7.82E-30	Intestine	-0.299876	0.106806	0.702815	-0.746821	7.9534e-07	7.9534e-07	-0.266481	no change	no change
SMED30020842	0	0	#N/A	-0.525558	0.107381	0.702815	-0.0805863	0.824404	0.824404	0.71236	no change	no change
SMED30016369	0	0	Neural;Epidermal;Phyarnx	0.575698	0.107548	0.702897	-0.661059	0.367207	0.367207	-0.587989	no change	no change
SMED30012993	UQCRH	Cytochrome b-c1 complex subunit 6, mitochondrial OS=Homo sapiens OX=9606 GN=UQCRH PE=1 SV=2 P07919 QCR6_HUMAN 0.00000000000261	Intestine;Neoblast	0.347374	0.108236	0.702897	-0.21998	0.396849	0.396849	-0.387935	no change	no change
SMED30004053	FOXK1	Forkhead box protein K1 OS=Homo sapiens OX=9606 GN=FOXK1 PE=1 SV=1 P85037 FOXK1_HUMAN 6.28E-50	#N/A	0.337242	0.107758	0.702897	-0.0902242	0.552822	0.552822	-0.206755	no change	no change
SMED30019364	ATP6V1FNB	Protein ATP6V1FNB OS=Homo sapiens OX=9606 GN=ATP6V1FNB PE=4 SV=1 A0A1B0GUX0 VAFNB_HUMAN 0.0000000176	Neural;Epidermal;Phyarnx	0.308671	0.108127	0.702897	0.471929	0.0676536	0.0676536	0.370998	no change	no change
SMED30025753	0	0	Neural;Epidermal;Muscle;Cathepsin+ cell;Phyarnx;Protonephridia;Intestine;Parapharyngeal	0.307431	0.108196	0.702897	0.390262	0.0496354	0.0496354	0.236128	no change	no change
SMED30028172	SPTLC2	Serine palmitoyltransferase 2 OS=Homo sapiens OX=9606 GN=SPTLC2 PE=1 SV=1 O15270 SPTC2_HUMAN 0	Epidermal;Intestine;Neural;Phyarnx	0.286229	0.108042	0.702897	0.152592	0.102785	0.102785	0.0409641	no change	no change
SMED30017937	WAS	Wiskott-Aldrich syndrome protein OS=Homo sapiens OX=9606 GN=WAS PE=1 SV=4 P42768 WASP_HUMAN 4.14E-25	Cathepsin+ cell;Epidermal;Protonephridia	0.261337	0.108168	0.702897	0.161515	0.267433	0.267433	0.0841792	no change	no change
SMED30025382	ANO7	Anoctamin-7 OS=Homo sapiens OX=9606 GN=ANO7 PE=1 SV=2 Q6IWH7 ANO7_HUMAN 0	Parapharyngeal;Neural	0.254019	0.108258	0.702897	0.0994981	0.630322	0.630322	0.0675427	no change	no change
SMED30022142	0	0	Cathepsin+ cell;Neural;Protonephridia	0.233513	0.108124	0.702897	0.247054	0.0944399	0.0944399	0.204193	no change	no change
SMED30034151	SUGCT	Succinate--hydroxymethylglutarate CoA-transferase OS=Homo sapiens OX=9606 GN=SUGCT PE=1 SV=2 Q9HAC7 SUCHY_HUMAN 1.15E-132	#N/A	-0.269705	0.107772	0.702897	-0.107185	0.858349	0.858349	0.188019	no change	no change
SMED30012350	ZDHHC23	Palmitoyltransferase ZDHHC23 OS=Homo sapiens OX=9606 GN=ZDHHC23 PE=1 SV=3 Q8IYP9 ZDH23_HUMAN 0.000000000072	#N/A	-0.3148	0.107969	0.702897	-0.363439	0.27743	0.27743	0.0687481	no change	no change
SMED30027303	MCCC2	Methylcrotonoyl-CoA carboxylase beta chain, mitochondrial OS=Homo sapiens OX=9606 GN=MCCC2 PE=1 SV=1 Q9HCC0 MCCB_HUMAN 0	Intestine;Cathepsin+ cell	-0.323355	0.107778	0.702897	-0.0834313	0.721242	0.721242	0.419618	no change	no change
SMED30024071	ZNF594	Zinc finger protein 594 OS=Homo sapiens OX=9606 GN=ZNF594 PE=2 SV=3 Q96JF6 ZN594_HUMAN 0.0000000436	#N/A	-0.534904	0.107683	0.702897	-0.57907	0.0857028	0.0857028	0.18063	no change	no change
SMED30017266	MFSD3	Major facilitator superfamily domain-containing protein 3 OS=Homo sapiens OX=9606 GN=MFSD3 PE=2 SV=1 Q96ES6 MFSD3_HUMAN 3E-37	#N/A	-0.622868	0.107662	0.702897	-0.74704	0.320192	0.320192	0.10444	no change	no change
SMED30003908	CNIH1	Protein cornichon homolog 1 OS=Homo sapiens OX=9606 GN=CNIH1 PE=1 SV=1 O95406 CNIH1_HUMAN 7.83E-61	#N/A	-0.473663	0.108323	0.702947	-0.316716	0.408295	0.408295	0.374508	no change	no change
SMED30017476	IFT57	Intraflagellar transport protein 57 homolog OS=Homo sapiens OX=9606 GN=IFT57 PE=1 SV=1 Q9NWB7 IFT57_HUMAN 1.13E-115	Neural;Phyarnx	0.347818	0.108391	0.703012	0.434945	0.270209	0.270209	0.300732	no change	no change
SMED30035273	XRCC1	DNA repair protein XRCC1 OS=Homo sapiens OX=9606 GN=XRCC1 PE=1 SV=2 P18887 XRCC1_HUMAN 3.9E-58	#N/A	0.370935	0.10875	0.704548	0.512168	0.39291	0.39291	0.616067	no change	no change
SMED30008259	SPSB3	SPRY domain-containing SOCS box protein 3 OS=Homo sapiens OX=9606 GN=SPSB3 PE=1 SV=2 Q6PJ21 SPSB3_HUMAN 4.71E-20	Intestine;Epidermal;Cathepsin+ cell	-0.298395	0.108801	0.704548	-0.516408	0.0223878	0.0223878	-0.0226611	no change	no change
SMED30002950	DDX55	ATP-dependent RNA helicase DDX55 OS=Homo sapiens OX=9606 GN=DDX55 PE=1 SV=3 Q8NHQ9 DDX55_HUMAN 2.51E-21	#N/A	0.292167	0.109136	0.706347	0.134078	0.620145	0.620145	0.0208322	no change	no change
SMED30031751	LARP1	La-related protein 1 OS=Homo sapiens OX=9606 GN=LARP1 PE=1 SV=2 Q6PKG0 LARP1_HUMAN 0.000000867	#N/A	-0.221299	0.109223	0.706533	0.0573639	0.477142	0.477142	0.453767	no change	no change
SMED30027997	CPT1A	Carnitine O-palmitoyltransferase 1, liver isoform OS=Homo sapiens OX=9606 GN=CPT1A PE=1 SV=2 P50416 CPT1A_HUMAN 0	Epidermal	-0.225125	0.109318	0.70677	-0.319897	0.0125375	0.0125375	0.0810983	no change	no change
SMED30023388	0	0	Epidermal;Phyarnx;Protonephridia	0.287854	0.109379	0.706786	-0.17032	0.592969	0.592969	-0.300038	no change	no change
SMED30032380	SMARCAD1	SWI/SNF-related matrix-associated actin-dependent regulator of chromatin subfamily A containing DEAD/H box 1 OS=Homo sapiens OX=9606 GN=SMARCAD1 PE=1 SV=2 Q9H4L7 SMRCD_HUMAN 9.22E-166	#N/A	-0.272767	0.109436	0.706786	0.0793237	0.610285	0.610285	0.549095	no change	no change
SMED30009745	FLOT2	Flotillin-2 OS=Homo sapiens OX=9606 GN=FLOT2 PE=1 SV=2 Q14254 FLOT2_HUMAN 3.1E-148	Cathepsin+ cell	0.294881	0.109556	0.707189	-0.424002	0.170652	0.170652	-0.543644	no change	no change
SMED30014900	0	0	Cathepsin+ cell;Intestine;Phyarnx	0.370223	0.10984	0.707592	0.027019	0.885791	0.885791	-0.122402	no change	no change
SMED30030149	SPG7	Paraplegin OS=Homo sapiens OX=9606 GN=SPG7 PE=1 SV=2 Q9UQ90 SPG7_HUMAN 5.86E-155	Intestine	-0.222569	0.109877	0.707592	-0.30283	0.12058	0.12058	0.111132	no change	no change
SMED30000753	0	0	Cathepsin+ cell	-0.681764	0.109966	0.707592	-0.0101132	0.994746	0.994746	0.678821	no change	no change
SMED30031630	0	0	#N/A	0.457054	0.110068	0.707868	-0.0433418	0.956092	0.956092	-0.337231	no change	no change
SMED30027307	0	0	Parapharyngeal	0.781696	0.110448	0.70936	0.987533	0.552684	0.552684	-0.41242	no change	no change
SMED30034841	0	0	#N/A	0.650334	0.110519	0.70936	1.04814	0.201477	0.201477	0.742713	no change	no change
SMED30023882	CROCC	Rootletin OS=Homo sapiens OX=9606 GN=CROCC PE=1 SV=1 Q5TZA2 CROCC_HUMAN 0	Neural;Epidermal;Phyarnx;Protonephridia	0.348324	0.110508	0.70936	0.591538	5.07921e-12	5.07921e-12	0.43045	no change	no change
SMED30024500	0	0	#N/A	0.262989	0.110571	0.70936	-0.224283	0.347511	0.347511	-0.292565	no change	no change
SMED30026923	QSOX1	Sulfhydryl oxidase 1 OS=Homo sapiens OX=9606 GN=QSOX1 PE=1 SV=3 O00391 QSOX1_HUMAN 3.23E-50	#N/A	-0.291048	0.110649	0.70936	0.0364752	0.873424	0.873424	0.55984	no change	no change
SMED30016902	TTPAL	Alpha-tocopherol transfer protein-like OS=Homo sapiens OX=9606 GN=TTPAL PE=1 SV=2 Q9BTX7 TTPAL_HUMAN 1.83E-27	Epidermal;Phyarnx	0.320203	0.11094	0.710251	0.268596	0.340875	0.340875	0.0871214	no change	no change
SMED30010670	SLC44A1	Choline transporter-like protein 1 OS=Homo sapiens OX=9606 GN=SLC44A1 PE=1 SV=1 Q8WWI5 CTL1_HUMAN 5.44E-106	#N/A	-0.238053	0.11102	0.710251	-0.0245801	0.831347	0.831347	0.403329	no change	no change
SMED30008757	PIEZO2	Piezo-type mechanosensitive ion channel component 2 OS=Homo sapiens OX=9606 GN=PIEZO2 PE=1 SV=2 Q9H5I5 PIEZ2_HUMAN 4.87E-129	Neural;Cathepsin+ cell;Muscle;Protonephridia	-0.258748	0.111006	0.710251	0.185345	0.0134272	0.0134272	0.632689	no change	no change
SMED30017702	0	0	Phyarnx	0.645765	0.111081	0.710265	0.367595	0.715515	0.715515	0.192456	no change	no change
SMED30002535	GNB1L	Guanine nucleotide-binding protein subunit beta-like protein 1 OS=Homo sapiens OX=9606 GN=GNB1L PE=1 SV=2 Q9BYB4 GNB1L_HUMAN 5.59E-23	#N/A	0.454946	0.111503	0.711846	0.211613	0.707363	0.707363	-0.153754	no change	no change
SMED30033592	0	0	#N/A	0.305263	0.111486	0.711846	0.187434	0.552953	0.552953	0.101227	no change	no change
SMED30033916	DDO	D-aspartate oxidase OS=Homo sapiens OX=9606 GN=DDO PE=2 SV=1 Q99489 OXDD_HUMAN 5.3E-67	Cathepsin+ cell;Intestine	-0.309419	0.111626	0.71202	-0.489376	0.0629537	0.0629537	0.0169776	no change	no change
SMED30004598	CKAP5	Cytoskeleton-associated protein 5 OS=Homo sapiens OX=9606 GN=CKAP5 PE=1 SV=3 Q14008 CKAP5_HUMAN 5.31E-117	Neoblast	-0.380581	0.111706	0.712027	-0.0282927	0.955796	0.955796	0.499114	no change	no change
SMED30029438	EDEM1	ER degradation-enhancing alpha-mannosidase-like protein 1 OS=Homo sapiens OX=9606 GN=EDEM1 PE=1 SV=1 Q92611 EDEM1_HUMAN 0	#N/A	-0.305794	0.111828	0.712056	-0.154963	0.628155	0.628155	0.330891	no change	no change
SMED30021930	0	0	#N/A	0.466942	0.111933	0.712353	0.293416	0.154358	0.154358	0.0545896	no change	no change
SMED30013315	0	0	Neural;Epidermal;Protonephridia;Phyarnx	0.38365	0.112266	0.71236	0.663293	0.145993	0.145993	0.381397	no change	no change
SMED30035148	0	0	Epidermal	0.380392	0.112141	0.71236	0.0848885	0.787824	0.787824	-0.129377	no change	no change
SMED30025920	SMYD5	SET and MYND domain-containing protein 5 OS=Homo sapiens OX=9606 GN=SMYD5 PE=1 SV=2 Q6GMV2 SMYD5_HUMAN 3.66E-101	Epidermal	0.358183	0.112518	0.71236	0.00909495	0.981547	0.981547	-0.190797	no change	no change
SMED30021113	PCS2	Glutathione gamma-glutamylcysteinyltransferase 2 OS=Lotus japonicus OX=34305 GN=PCS2 PE=2 SV=2 E=7.48E-54	#N/A	0.326508	0.112346	0.71236	0.117288	0.78468	0.78468	0.0364349	no change	no change
SMED30021437	RRN3	RNA polymerase I-specific transcription initiation factor RRN3 OS=Homo sapiens OX=9606 GN=RRN3 PE=1 SV=1 Q9NYV6 RRN3_HUMAN 0.0000000244	#N/A	0.326203	0.112335	0.71236	0.375592	0.32734	0.32734	0.230941	no change	no change
SMED30018057	TBCB	Tubulin-folding cofactor B OS=Homo sapiens OX=9606 GN=TBCB PE=1 SV=2 Q99426 TBCB_HUMAN 9.87E-64	#N/A	0.281285	0.112217	0.71236	0.177951	0.590328	0.590328	0.066882	no change	no change
SMED30027339	RAB5C	Ras-related protein Rab-5C OS=Homo sapiens OX=9606 GN=RAB5C PE=1 SV=2 P51148 RAB5C_HUMAN 7.57E-69	Cathepsin+ cell	0.263041	0.112059	0.71236	0.182779	0.590995	0.590995	0.169082	no change	no change
SMED30003789	0	0	Muscle	-0.35036	0.112504	0.71236	-0.914876	0.00797756	0.00797756	-0.390061	no change	no change
SMED30030157	ZDHHC4	Probable palmitoyltransferase ZDHHC4 OS=Homo sapiens OX=9606 GN=ZDHHC4 PE=1 SV=1 Q9NPG8 ZDHC4_HUMAN 1.75E-40	#N/A	-0.451942	0.112245	0.71236	-0.306672	0.498484	0.498484	0.259952	no change	no change
SMED30035118	PXDN	Peroxidasin homolog OS=Homo sapiens OX=9606 GN=PXDN PE=1 SV=2 Q92626 PXDN_HUMAN 0.000000794	Cathepsin+ cell;Muscle	-0.438004	0.112626	0.712675	-0.329644	0.33915	0.33915	0.288067	no change	no change
SMED30019786	CDK12	Cyclin-dependent kinase 12 OS=Homo sapiens OX=9606 GN=CDK12 PE=1 SV=2 Q9NYV4 CDK12_HUMAN 1.11E-61	#N/A	-0.236369	0.112773	0.713235	-0.130874	0.339032	0.339032	0.292201	no change	no change
SMED30034649	0	0	Neural;Phyarnx	0.477422	0.113528	0.716898	0.460507	0.262847	0.262847	0.187371	no change	no change
SMED30030233	LRRC58	Leucine-rich repeat-containing protein 58 OS=Homo sapiens OX=9606 GN=LRRC58 PE=1 SV=2 Q96CX6 LRC58_HUMAN 2.2E-68	#N/A	0.320407	0.113495	0.716898	0.452962	0.0455134	0.0455134	0.328168	no change	no change
SMED30019325	MYL12B	Myosin regulatory light chain 12B OS=Homo sapiens OX=9606 GN=MYL12B PE=1 SV=2 O14950 ML12B_HUMAN 1.6E-72	Epidermal;Cathepsin+ cell;Protonephridia	0.296861	0.113696	0.717588	-0.065817	0.54423	0.54423	-0.154725	no change	no change
SMED30014627	SRSF2	Serine/arginine-rich splicing factor 2 OS=Homo sapiens OX=9606 GN=SRSF2 PE=1 SV=4 Q01130 SRSF2_HUMAN 3.42E-34	#N/A	-0.280245	0.113836	0.718094	-0.0473291	0.867839	0.867839	0.428371	no change	no change
SMED30013087	MYCBPAP	MYCBP-associated protein OS=Homo sapiens OX=9606 GN=MYCBPAP PE=1 SV=2 Q8TBZ2 MYBPP_HUMAN 0.000000000000604	Phyarnx	0.54973	0.114358	0.718417	0.102062	0.881951	0.881951	-0.223469	no change	no change
SMED30013935	EIF5B	Eukaryotic translation initiation factor 5B OS=Homo sapiens OX=9606 GN=EIF5B PE=1 SV=4 O60841 IF2P_HUMAN 0	#N/A	0.221833	0.114025	0.718417	-0.169356	0.157189	0.157189	-0.212467	no change	no change
SMED30006576	API5	Apoptosis inhibitor 5 OS=Homo sapiens OX=9606 GN=API5 PE=1 SV=3 Q9BZZ5 API5_HUMAN 2.86E-69	Neoblast	-0.244565	0.114244	0.718417	-0.126289	0.368534	0.368534	0.309416	no change	no change
SMED30023115	COQ6	Ubiquinone biosynthesis monooxygenase COQ6, mitochondrial OS=Homo sapiens OX=9606 GN=COQ6 PE=1 SV=2 Q9Y2Z9 COQ6_HUMAN 2.68E-90	#N/A	-0.2694	0.114136	0.718417	-0.0668087	0.801962	0.801962	0.402571	no change	no change
SMED30017889	0	0	#N/A	-0.624273	0.114053	0.718417	0.000357255	0.999769	0.999769	0.399643	no change	no change
SMED30016754	0	0	Neoblast	0.327545	0.114637	0.719058	-0.114697	0.838461	0.838461	-0.503976	no change	no change
SMED30021654	TCAF2	TRPM8 channel-associated factor 2 OS=Homo sapiens OX=9606 GN=TCAF2 PE=1 SV=2 A6NFQ2 TCAF2_HUMAN 1.47E-43	#N/A	-0.376285	0.114553	0.719058	-0.00481794	0.988734	0.988734	0.508794	no change	no change
SMED30001433	MINDY3	Ubiquitin carboxyl-terminal hydrolase MINDY-3 OS=Homo sapiens OX=9606 GN=MINDY3 PE=1 SV=1 Q9H8M7 MINY3_HUMAN 2.3E-93	#N/A	0.249415	0.114776	0.719189	0.239724	0.460877	0.460877	0.196536	no change	no change
SMED30010837	SPAC17H9.14c	Protein disulfide-isomerase C17H9.14c OS=Schizosaccharomyces pombe (strain 972 / ATCC 24843) OX=284812 GN=SPAC17H9.14c PE=3 SV=1 E=9.77E-19	#N/A	0.374099	0.115003	0.720063	0.0459613	0.85292	0.85292	-0.175384	no change	no change
SMED30004395	DENND11	DENN domain-containing protein 11 OS=Homo sapiens OX=9606 GN=DENND11 PE=1 SV=1 A4D1U4 DEN11_HUMAN 2.66E-71	Neural;Phyarnx	-0.281995	0.115033	0.720063	-0.636616	0.110776	0.110776	-0.282208	no change	no change
SMED30010319	OPA1	Dynamin-like 120 kDa protein, mitochondrial OS=Homo sapiens OX=9606 GN=OPA1 PE=1 SV=3 O60313 OPA1_HUMAN 0	#N/A	-0.228276	0.1154	0.721618	0.152206	0.319605	0.319605	0.560804	no change	no change
SMED30012579	SENP7	Sentrin-specific protease 7 OS=Homo sapiens OX=9606 GN=SENP7 PE=1 SV=4 Q9BQF6 SENP7_HUMAN 1.92E-52	#N/A	0.336104	0.115559	0.721865	0.154513	0.458632	0.458632	0.0211588	no change	no change
SMED30018715	0	0	Parapharyngeal;Muscle	-0.336827	0.115566	0.721865	-0.492232	0.106862	0.106862	0.0441029	no change	no change
SMED30018511	VWA3A	von Willebrand factor A domain-containing protein 3A OS=Homo sapiens OX=9606 GN=VWA3A PE=2 SV=3 A6NCI4 VWA3A_HUMAN 0.00000000118	Neural;Epidermal;Phyarnx	0.265099	0.115872	0.722435	0.0716751	0.75419	0.75419	0.0104672	no change	no change
SMED30032780	PPP3CA	Serine/threonine-protein phosphatase 2B catalytic subunit alpha isoform OS=Homo sapiens OX=9606 GN=PPP3CA PE=1 SV=1 Q08209 PP2BA_HUMAN 0	#N/A	-0.250216	0.115945	0.722435	-0.201686	0.183704	0.183704	0.247105	no change	no change
SMED30015524	PDHX	Pyruvate dehydrogenase protein X component, mitochondrial OS=Homo sapiens OX=9606 GN=PDHX PE=1 SV=3 O00330 ODPX_HUMAN 1.53E-99	Muscle	-0.291532	0.11591	0.722435	-0.328662	0.257081	0.257081	0.128299	no change	no change
SMED30016810	KDELR2	ER lumen protein-retaining receptor 2 OS=Homo sapiens OX=9606 GN=KDELR2 PE=1 SV=1 P33947 ERD22_HUMAN 5.19E-110	Epidermal	-0.342402	0.11593	0.722435	-0.15263	0.555769	0.555769	0.328263	no change	no change
SMED30019117	0	0	Neural;Muscle;Cathepsin+ cell	0.30394	0.116039	0.722654	0.0793372	0.711579	0.711579	-0.0336289	no change	no change
SMED30026779	0	0	Muscle	-0.273296	0.116145	0.722945	-0.313948	0.219352	0.219352	0.129022	no change	no change
SMED30004045	CREBBP	CREB-binding protein OS=Homo sapiens OX=9606 GN=CREBBP PE=1 SV=3 Q92793 CBP_HUMAN 0	#N/A	-0.260351	0.116302	0.723554	0.0756228	0.510557	0.510557	0.524683	no change	no change
SMED30006456	CLSPN	Claspin OS=Homo sapiens OX=9606 GN=CLSPN PE=1 SV=3 Q9HAW4 CLSPN_HUMAN 0.0000000000000284	Neoblast	0.428036	0.116558	0.724079	0.153248	0.562978	0.562978	-0.0961193	no change	no change
SMED30009886	ASIC1	Acid-sensing ion channel 1 OS=Homo sapiens OX=9606 GN=ASIC1 PE=1 SV=3 P78348 ASIC1_HUMAN 0.000000000112	Neural	0.261301	0.116496	0.724079	0.213113	0.375392	0.375392	0.130536	no change	no change
SMED30017206	EPB41L2	Band 4.1-like protein 2 OS=Homo sapiens OX=9606 GN=EPB41L2 PE=1 SV=1 O43491 E41L2_HUMAN 2.87E-82	Epidermal;Intestine;Phyarnx;Protonephridia	0.236556	0.116743	0.724079	0.112725	0.281033	0.281033	0.0521778	no change	no change
SMED30033919	RUVBL1	RuvB-like 1 OS=Homo sapiens OX=9606 GN=RUVBL1 PE=1 SV=1 Q9Y265 RUVB1_HUMAN 0	Neoblast	-0.259263	0.116821	0.724193	-0.397044	0.0258942	0.0258942	0.0328323	no change	no change
SMED30035361	0	0	#N/A	-0.427449	0.117138	0.725052	0.583724	0.644754	0.644754	0.563898	no change	no change
SMED30029178	0	0	#N/A	-0.719573	0.11713	0.725052	0.373563	0.832436	0.832436	-0.113985	no change	no change
SMED30023886	COPS7B	COP9 signalosome complex subunit 7b OS=Homo sapiens OX=9606 GN=COPS7B PE=1 SV=1 Q9H9Q2 CSN7B_HUMAN 4.53E-28	#N/A	0.359788	0.117313	0.725339	0.360801	0.386453	0.386453	0.200425	no change	no change
SMED30001627	TOMM40	Mitochondrial import receptor subunit TOM40 homolog OS=Homo sapiens OX=9606 GN=TOMM40 PE=1 SV=1 O96008 TOM40_HUMAN 2.07E-50	Neoblast;Cathepsin+ cell	0.256502	0.117313	0.725339	0.470893	0.0406743	0.0406743	0.414512	no change	no change
SMED30028546	KDM7A	Lysine-specific demethylase 7A OS=Homo sapiens OX=9606 GN=KDM7A PE=1 SV=2 Q6ZMT4 KDM7A_HUMAN 6.32E-85	#N/A	-0.260582	0.117429	0.725383	-0.114433	0.641058	0.641058	0.38078	no change	no change
SMED30035115	POLR3C	DNA-directed RNA polymerase III subunit RPC3 OS=Homo sapiens OX=9606 GN=POLR3C PE=1 SV=1 Q9BUI4 RPC3_HUMAN 0.000000000599	#N/A	0.305878	0.117561	0.725462	0.528994	0.284794	0.284794	0.614214	no change	no change
SMED30013484	DHDH	Trans-1,2-dihydrobenzene-1,2-diol dehydrogenase OS=Homo sapiens OX=9606 GN=DHDH PE=1 SV=1 Q9UQ10 DHDH_HUMAN 5.2E-56	Cathepsin+ cell	-0.307895	0.117646	0.725624	-0.792225	0.0835308	0.0835308	-0.382268	no change	no change
SMED30023844	0	0	#N/A	0.375075	0.117859	0.726572	0.549465	0.064078	0.064078	0.447589	no change	no change
SMED30018618	0	0	Epidermal	0.439848	0.118105	0.727351	0.403999	0.256519	0.256519	0.247921	no change	no change
SMED30031921	SMAD1	Mothers against decapentaplegic homolog 1 OS=Homo sapiens OX=9606 GN=SMAD1 PE=1 SV=1 Q15797 SMAD1_HUMAN 0	#N/A	-0.238993	0.118071	0.727351	-0.188012	0.253595	0.253595	0.229411	no change	no change
SMED30006971	0	TBC domain-containing protein kinase-like protein [Source:UniProtKB/TrEMBL;Acc:A0A498SA76]	Phyarnx;Neural;Cathepsin+ cell	0.561815	0.118987	0.727394	-0.0184544	0.975834	0.975834	-0.453345	no change	no change
SMED30013086	DYNLRB2	Dynein light chain roadblock-type 2 OS=Homo sapiens OX=9606 GN=DYNLRB2 PE=1 SV=1 Q8TF09 DLRB2_HUMAN 6.05E-34	#N/A	0.542046	0.11886	0.727394	0.817602	0.193673	0.193673	0.39963	no change	no change
SMED30009030	0	0	Neoblast;Epidermal;Intestine	0.439661	0.119061	0.727394	-0.35834	0.240339	0.240339	-0.507768	no change	no change
SMED30017183	0	Pre-mRNA cleavage complex 2 protein Pcf11 [Source:UniProtKB/TrEMBL;Acc:W6UF79]	#N/A	0.397724	0.118493	0.727394	0.380116	0.188853	0.188853	0.164154	no change	no change
SMED30013379	IQCG	Dynein regulatory complex protein 9 OS=Homo sapiens OX=9606 GN=IQCG PE=1 SV=1 Q9H095 DRC9_HUMAN 2.68E-54	Neural;Epidermal;Phyarnx;Protonephridia	0.312391	0.118421	0.727394	0.31713	0.320491	0.320491	0.217108	no change	no change
SMED30025084	ANKEF1	Ankyrin repeat and EF-hand domain-containing protein 1 OS=Homo sapiens OX=9606 GN=ANKEF1 PE=2 SV=2 Q9NU02 ANKE1_HUMAN 0	Neural;Phyarnx	0.309404	0.118389	0.727394	0.073109	0.757783	0.757783	-0.0368253	no change	no change
SMED30007939	LPGAT1	Acyl-CoA:lysophosphatidylglycerol acyltransferase 1 OS=Homo sapiens OX=9606 GN=LPGAT1 PE=1 SV=1 Q92604 LGAT1_HUMAN 8.58E-53	Epidermal;Phyarnx	0.269539	0.11822	0.727394	0.246738	0.403437	0.403437	0.176997	no change	no change
SMED30011517	0	0	#N/A	0.267792	0.11882	0.727394	0.34646	0.00177721	0.00177721	0.25939	no change	no change
SMED30025465	ADAM10	Disintegrin and metalloproteinase domain-containing protein 10 OS=Homo sapiens OX=9606 GN=ADAM10 PE=1 SV=1 O14672 ADA10_HUMAN 7.71E-153	Cathepsin+ cell	-0.208439	0.119021	0.727394	0.105155	0.298303	0.298303	0.493468	no change	no change
SMED30004172	0	0	#N/A	-0.281112	0.118457	0.727394	0.00849661	0.970412	0.970412	0.4573	no change	no change
SMED30030822	AKAP17A	A-kinase anchor protein 17A OS=Homo sapiens OX=9606 GN=AKAP17A PE=1 SV=2 Q02040 AK17A_HUMAN 1.48E-19	Neural;Protonephridia	-0.291823	0.1188	0.727394	-0.0838405	0.750631	0.750631	0.389064	no change	no change
SMED30033358	PRKACB	cAMP-dependent protein kinase catalytic subunit beta OS=Homo sapiens OX=9606 GN=PRKACB PE=1 SV=2 P22694 KAPCB_HUMAN 9.64E-66	#N/A	-0.305213	0.118985	0.727394	-0.868368	0.00964619	0.00964619	-0.368107	no change	no change
SMED30000032	0	0	Epidermal	-0.320464	0.119066	0.727394	-0.502177	0.348724	0.348724	0.167618	no change	no change
SMED30019099	UPP2	Uridine phosphorylase 2 OS=Homo sapiens OX=9606 GN=UPP2 PE=1 SV=1 O95045 UPP2_HUMAN 4.5E-57	#N/A	-0.507604	0.118334	0.727394	-0.535379	0.526087	0.526087	0.00530019	no change	no change
SMED30032444	DPH3	DPH3 homolog OS=Homo sapiens OX=9606 GN=DPH3 PE=1 SV=1 Q96FX2 DPH3_HUMAN 3.96E-30	#N/A	0.589851	0.121502	0.727797	2.37128	0.143545	0.143545	0.329346	no change	no change
SMED30023238	0	0	Cathepsin+ cell	0.585672	0.120669	0.727797	0.375444	0.576504	0.576504	-0.0694874	no change	no change
SMED30020205	TEX49	Testis-expressed protein 49 OS=Homo sapiens OX=9606 GN=TEX49 PE=4 SV=1 A0A1B0GTD5 TEX49_HUMAN 0.00000102	Neural;Epidermal;Phyarnx	0.479563	0.120028	0.727797	0.506881	0.307176	0.307176	0.23063	no change	no change
SMED30015216	0	0	#N/A	0.397761	0.121274	0.727797	0.383864	0.00374091	0.00374091	0.23818	no change	no change
SMED30024549	CPNE9	Copine-9 OS=Homo sapiens OX=9606 GN=CPNE9 PE=1 SV=3 Q8IYJ1 CPNE9_HUMAN 5.29E-122	Neural	0.384696	0.121393	0.727797	0.304837	0.521998	0.521998	0.106087	no change	no change
SMED30023777	TRMT10A	tRNA methyltransferase 10 homolog A OS=Homo sapiens OX=9606 GN=TRMT10A PE=1 SV=1 Q8TBZ6 TM10A_HUMAN 4.59E-52	#N/A	0.359265	0.121457	0.727797	0.465495	0.606977	0.606977	0.684186	no change	no change
SMED30008496	UTP14A	U3 small nucleolar RNA-associated protein 14 homolog A OS=Homo sapiens OX=9606 GN=UTP14A PE=1 SV=1 Q9BVJ6 UT14A_HUMAN 5.53E-20	Epidermal	0.358481	0.119253	0.727797	-0.0995737	0.645076	0.645076	-0.307189	no change	no change
SMED30000132	0	0	Cathepsin+ cell;Epidermal;Phyarnx;Protonephridia	0.356592	0.120321	0.727797	0.270059	0.0760476	0.0760476	0.0550986	no change	no change
SMED30011699	CAMK4	Calcium/calmodulin-dependent protein kinase type IV OS=Homo sapiens OX=9606 GN=CAMK4 PE=1 SV=1 Q16566 KCC4_HUMAN 5.36E-125	Epidermal;Phyarnx	0.333261	0.120069	0.727797	0.344431	0.462977	0.462977	0.221104	no change	no change
SMED30030597	MAPK15	Mitogen-activated protein kinase 15 OS=Homo sapiens OX=9606 GN=MAPK15 PE=1 SV=1 Q8TD08 MK15_HUMAN 6.55E-144	Neural;Phyarnx	0.316036	0.119798	0.727797	0.0508119	0.837079	0.837079	-0.103775	no change	no change
SMED30034903	CFAP77	Cilia- and flagella-associated protein 77 OS=Homo sapiens OX=9606 GN=CFAP77 PE=1 SV=1 Q6ZQR2 CFA77_HUMAN 1.02E-19	Neural;Epidermal;Phyarnx;Protonephridia	0.30244	0.120694	0.727797	0.176515	0.577465	0.577465	0.102608	no change	no change
SMED30003676	SFTPD	Pulmonary surfactant-associated protein D OS=Homo sapiens OX=9606 GN=SFTPD PE=1 SV=3 P35247 SFTPD_HUMAN 0.000000045	Intestine	0.30154	0.120944	0.727797	-0.196235	0.222328	0.222328	-0.330422	no change	no change
SMED30016163	RPL27A	60S ribosomal protein L27a OS=Homo sapiens OX=9606 GN=RPL27A PE=1 SV=2 P46776 RL27A_HUMAN 1.31E-78	Neoblast;Epidermal;Intestine	0.289574	0.120074	0.727797	-0.512867	5.58806e-09	5.58806e-09	-0.60985	no change	no change
SMED30022153	NPHP4	Nephrocystin-4 OS=Homo sapiens OX=9606 GN=NPHP4 PE=1 SV=2 O75161 NPHP4_HUMAN 7.41E-139	Neural	0.287738	0.121147	0.727797	0.243079	0.315682	0.315682	0.145543	no change	no change
SMED30014787	PRKG1	cGMP-dependent protein kinase 1 OS=Homo sapiens OX=9606 GN=PRKG1 PE=1 SV=3 Q13976 KGP1_HUMAN 0	Muscle;Phyarnx	0.281857	0.121518	0.727797	0.00515683	0.984542	0.984542	-0.0625531	no change	no change
SMED30028261	unc-9	Innexin unc-9 OS=Caenorhabditis elegans OX=6239 GN=unc-9 PE=2 SV=1 E=2.12E-53	Epidermal;Phyarnx	0.28154	0.120486	0.727797	0.313442	0.250543	0.250543	0.205562	no change	no change
SMED30010487	STK17B	Serine/threonine-protein kinase 17B OS=Homo sapiens OX=9606 GN=STK17B PE=1 SV=1 O94768 ST17B_HUMAN 1.47E-53	Epidermal;Phyarnx	0.265916	0.120204	0.727797	0.0436737	0.883395	0.883395	-0.0331895	no change	no change
SMED30023395	DMAP1	DNA methyltransferase 1-associated protein 1 OS=Homo sapiens OX=9606 GN=DMAP1 PE=1 SV=1 Q9NPF5 DMAP1_HUMAN 1.5E-78	#N/A	0.250849	0.120563	0.727797	0.0422595	0.874958	0.874958	-0.0575392	no change	no change
SMED30009513	GATM	Glycine amidinotransferase, mitochondrial OS=Homo sapiens OX=9606 GN=GATM PE=1 SV=1 P50440 GATM_HUMAN 4.58E-119	Epidermal	0.248287	0.12031	0.727797	-0.16483	0.123448	0.123448	-0.24334	no change	no change
SMED30026998	WDR66	Cilia- and flagella-associated protein 251 OS=Homo sapiens OX=9606 GN=WDR66 PE=1 SV=2 Q8TBY9 CF251_HUMAN 0	Cathepsin+ cell;Neural;Epidermal;Protonephridia	0.243104	0.11996	0.727797	-0.0303789	0.884222	0.884222	-0.109597	no change	no change
SMED30022061	Nup153	Nuclear pore complex protein Nup153 OS=Drosophila melanogaster OX=7227 GN=Nup153 PE=1 SV=4 E=0.0000002	#N/A	0.227969	0.119609	0.727797	0.164354	0.364372	0.364372	0.116836	no change	no change
SMED30009717	ALAS2	5-aminolevulinate synthase, erythroid-specific, mitochondrial OS=Homo sapiens OX=9606 GN=ALAS2 PE=1 SV=2 P22557 HEM0_HUMAN 5E-170	Epidermal;Cathepsin+ cell	0.20504	0.121145	0.727797	-0.230965	0.084181	0.084181	-0.266975	no change	no change
SMED30006429	THOC1	THO complex subunit 1 OS=Homo sapiens OX=9606 GN=THOC1 PE=1 SV=1 Q96FV9 THOC1_HUMAN 7.18E-104	#N/A	-0.224743	0.119515	0.727797	-0.436179	0.0220493	0.0220493	-0.0518749	no change	no change
SMED30029898	0	quinolinate phosphoribosyltransferase (oma:human:ENSG00000103485) ; NA (ncbi:AY067539.1)	Neoblast;Neural	-0.225169	0.120212	0.727797	-0.27728	0.0113492	0.0113492	0.130205	no change	no change
SMED30008668	DLD	Dihydrolipoyl dehydrogenase, mitochondrial OS=Homo sapiens OX=9606 GN=DLD PE=1 SV=2 P09622 DLDH_HUMAN 0	#N/A	-0.233218	0.121481	0.727797	-0.283963	0.0104057	0.0104057	0.134412	no change	no change
SMED30008421	0	0	#N/A	-0.261103	0.120574	0.727797	-0.00213978	0.991229	0.991229	0.44406	no change	no change
SMED30010167	GATAD2A	Transcriptional repressor p66-alpha OS=Homo sapiens OX=9606 GN=GATAD2A PE=1 SV=1 Q86YP4 P66A_HUMAN 1.71E-19	Cathepsin+ cell	-0.269116	0.120726	0.727797	-0.145692	0.319402	0.319402	0.307007	no change	no change
SMED30019133	0	0	Phyarnx	-0.285762	0.120643	0.727797	-0.391526	0.0761824	0.0761824	0.0923	no change	no change
SMED30001026	RPL7	60S ribosomal protein L7 OS=Homo sapiens OX=9606 GN=RPL7 PE=1 SV=1 P18124 RL7_HUMAN 1.76E-42	Neoblast;Intestine	-0.298458	0.120259	0.727797	-0.623153	0.00011641	0.00011641	-0.134013	no change	no change
SMED30021127	0	0	Intestine	-0.302714	0.119295	0.727797	-0.0911988	0.719741	0.719741	0.381869	no change	no change
SMED30005699	0	0	#N/A	-0.30376	0.120634	0.727797	0.0141288	0.953266	0.953266	0.52964	no change	no change
SMED30025980	KLHDC3	Kelch domain-containing protein 3 OS=Homo sapiens OX=9606 GN=KLHDC3 PE=2 SV=1 Q9BQ90 KLDC3_HUMAN 1.02E-22	#N/A	-0.378163	0.120284	0.727797	0.0582543	0.901151	0.901151	0.656522	no change	no change
SMED30005185	NKX2-4	Homeobox protein Nkx-2.4 OS=Homo sapiens OX=9606 GN=NKX2-4 PE=3 SV=3 Q9H2Z4 NKX24_HUMAN 8.32E-34	Parapharyngeal	-0.418959	0.120884	0.727797	-0.619134	0.118251	0.118251	-0.0163697	no change	no change
SMED30016869	STKLD1	Serine/threonine kinase-like domain-containing protein STKLD1 OS=Homo sapiens OX=9606 GN=STKLD1 PE=2 SV=5 Q8NE28 STKL1_HUMAN 2.16E-18	#N/A	-0.445855	0.121245	0.727797	-0.11279	0.83514	0.83514	0.484502	no change	no change
SMED30019534	BLOC1S6	Biogenesis of lysosome-related organelles complex 1 subunit 6 OS=Homo sapiens OX=9606 GN=BLOC1S6 PE=1 SV=1 Q9UL45 BL1S6_HUMAN 0.0000000169	#N/A	-0.537958	0.121502	0.727797	-0.663648	0.182752	0.182752	0.0203108	no change	no change
SMED30031820	BCL11A	B-cell lymphoma/leukemia 11A OS=Homo sapiens OX=9606 GN=BCL11A PE=1 SV=2 Q9H165 BC11A_HUMAN 3.51E-38	Muscle;Neural	-0.553682	0.119954	0.727797	-0.593194	0.19677	0.19677	0.118555	no change	no change
SMED30025832	0	0	Epidermal;Parapharyngeal;Neural;Phyarnx;Protonephridia	0.440701	0.121584	0.727832	0.5164	0.71526	0.71526	0.761936	no change	no change
SMED30023386	SSNA1	Sjoegren syndrome nuclear autoantigen 1 OS=Homo sapiens OX=9606 GN=SSNA1 PE=1 SV=2 O43805 SSNA1_HUMAN 1.23E-45	Neural;Epidermal;Phyarnx;Protonephridia	0.400995	0.121745	0.728028	-0.0392769	0.928547	0.928547	-0.295345	no change	no change
SMED30005209	ANKRD50	Ankyrin repeat domain-containing protein 50 OS=Homo sapiens OX=9606 GN=ANKRD50 PE=1 SV=4 Q9ULJ7 ANR50_HUMAN 0	Neural	-0.241473	0.121832	0.728028	0.20527	0.3292	0.3292	0.627839	no change	no change
SMED30022557	0	Putative X-prolyl aminopeptidase [Source:UniProtKB/TrEMBL;Acc:G7Y3H5]	#N/A	-0.354106	0.121712	0.728028	-0.234935	0.487029	0.487029	0.359209	no change	no change
SMED30000402	0	0	#N/A	-0.53161	0.121855	0.728028	-0.132716	0.824339	0.824339	0.674788	no change	no change
SMED30016880	ZRANB2	Zinc finger Ran-binding domain-containing protein 2 OS=Homo sapiens OX=9606 GN=ZRANB2 PE=1 SV=2 O95218 ZRAB2_HUMAN 1.07E-46	Neoblast;Neural	0.263944	0.121928	0.728108	-0.108877	0.534802	0.534802	-0.180634	no change	no change
SMED30015612	B4GALT2	Beta-1,4-galactosyltransferase 2 OS=Homo sapiens OX=9606 GN=B4GALT2 PE=1 SV=1 O60909 B4GT2_HUMAN 5.24E-64	#N/A	0.310957	0.122027	0.728189	0.476911	0.149195	0.149195	0.332656	no change	no change
SMED30031355	TMEM50B	Transmembrane protein 50B OS=Homo sapiens OX=9606 GN=TMEM50B PE=1 SV=2 P56557 TM50B_HUMAN 1.36E-58	Neural	0.386805	0.122276	0.728402	-0.0847963	0.795502	0.795502	-0.23111	no change	no change
SMED30005014	ATP5F1A	ATP synthase subunit alpha, mitochondrial OS=Homo sapiens OX=9606 GN=ATP5F1A PE=1 SV=1 P25705 ATPA_HUMAN 0	Epidermal;Intestine;Neoblast	-0.237892	0.122254	0.728402	-0.403513	2.51876e-09	2.51876e-09	0.0253453	no change	no change
SMED30020595	0	0	#N/A	0.344147	0.122431	0.728956	-0.430697	0.241344	0.241344	-0.677746	no change	no change
SMED30006497	ATG7	Ubiquitin-like modifier-activating enzyme ATG7 OS=Homo sapiens OX=9606 GN=ATG7 PE=1 SV=1 O95352 ATG7_HUMAN 1.89E-170	#N/A	-0.227644	0.122488	0.728956	-0.230292	0.23243	0.23243	0.193118	no change	no change
SMED30000878	FAM91A1	Protein FAM91A1 OS=Homo sapiens OX=9606 GN=FAM91A1 PE=1 SV=3 Q658Y4 F91A1_HUMAN 0	#N/A	-0.230913	0.122595	0.729237	0.0538396	0.661324	0.661324	0.469966	no change	no change
SMED30025858	0	0	#N/A	0.557075	0.122736	0.729715	0.612799	0.489895	0.489895	0.575143	no change	no change
SMED30003844	OXLD1	Oxidoreductase-like domain-containing protein 1 OS=Homo sapiens OX=9606 GN=OXLD1 PE=2 SV=1 Q5BKU9 OXLD1_HUMAN 0.0000000000102	#N/A	0.484687	0.12292	0.730454	0.845628	0.192686	0.192686	0.468436	no change	no change
SMED30008752	ALX3	Homeobox protein aristaless-like 3 OS=Homo sapiens OX=9606 GN=ALX3 PE=1 SV=2 O95076 ALX3_HUMAN 5.21E-22	Neural;Parapharyngeal	-0.456453	0.123052	0.730884	-0.710251	0.0504174	0.0504174	-0.272977	no change	no change
SMED30016988	0	0	Epidermal	0.513683	0.123582	0.731383	0.641273	0.213125	0.213125	0.181396	no change	no change
SMED30006368	PIEZO2	Piezo-type mechanosensitive ion channel component 2 OS=Homo sapiens OX=9606 GN=PIEZO2 PE=1 SV=2 Q9H5I5 PIEZ2_HUMAN 2.37E-123	Phyarnx	0.400869	0.123794	0.731383	0.0287571	0.965278	0.965278	-0.171023	no change	no change
SMED30014415	FAM32A	Protein FAM32A OS=Homo sapiens OX=9606 GN=FAM32A PE=1 SV=2 Q9Y421 FA32A_HUMAN 0.0000000000167	Neoblast;Protonephridia	0.368418	0.123297	0.731383	0.153386	0.617388	0.617388	-0.0188196	no change	no change
SMED30016529	FBL	rRNA 2'-O-methyltransferase fibrillarin OS=Homo sapiens OX=9606 GN=FBL PE=1 SV=2 P22087 FBRL_HUMAN 6.45E-56	#N/A	0.345079	0.123562	0.731383	-0.120013	0.802932	0.802932	-0.277132	no change	no change
SMED30000241	USP8	Ubiquitin carboxyl-terminal hydrolase 8 OS=Homo sapiens OX=9606 GN=USP8 PE=1 SV=1 P40818 UBP8_HUMAN 2E-113	Cathepsin+ cell	0.319251	0.123466	0.731383	0.302915	0.0317918	0.0317918	0.180947	no change	no change
SMED30031151	MAP3K19	Mitogen-activated protein kinase kinase kinase 19 OS=Homo sapiens OX=9606 GN=MAP3K19 PE=2 SV=1 Q56UN5 M3K19_HUMAN 7.42E-64	#N/A	0.296589	0.123221	0.731383	-0.0323632	0.886588	0.886588	-0.11877	no change	no change
SMED30021209	MAPK14	Mitogen-activated protein kinase 14 OS=Homo sapiens OX=9606 GN=MAPK14 PE=1 SV=3 Q16539 MK14_HUMAN 2.85E-152	Intestine;Cathepsin+ cell;Neural;Epidermal	0.259707	0.123754	0.731383	0.251667	0.063073	0.063073	0.179365	no change	no change
SMED30003418	GNB4	Guanine nucleotide-binding protein subunit beta-4 OS=Homo sapiens OX=9606 GN=GNB4 PE=1 SV=3 Q9HAV0 GBB4_HUMAN 0	Neural;Muscle	-0.239123	0.123622	0.731383	0.207912	0.188662	0.188662	0.655136	no change	no change
SMED30023249	NFYC	Nuclear transcription factor Y subunit gamma OS=Homo sapiens OX=9606 GN=NFYC PE=1 SV=3 Q13952 NFYC_HUMAN 7.78E-44	Neural	-0.252196	0.123619	0.731383	-0.0159667	0.958136	0.958136	0.466299	no change	no change
SMED30003907	LHFPL6	LHFPL tetraspan subfamily member 6 protein OS=Homo sapiens OX=9606 GN=LHFPL6 PE=2 SV=1 Q9Y693 LHPL6_HUMAN 2.07E-22	#N/A	-0.384294	0.123515	0.731383	-1.30083	0.00200326	0.00200326	-0.740492	no change	no change
SMED30003475	AFMID	Kynurenine formamidase OS=Homo sapiens OX=9606 GN=AFMID PE=2 SV=2 Q63HM1 KFA_HUMAN 1.91E-38	Intestine	-0.40265	0.123886	0.731561	-0.225246	0.612123	0.612123	0.264982	no change	no change
SMED30011468	MDH1	Malate dehydrogenase, cytoplasmic OS=Homo sapiens OX=9606 GN=MDH1 PE=1 SV=4 P40925 MDHC_HUMAN 3.32E-150	#N/A	0.682542	0.124089	0.731927	-0.303017	0.827122	0.827122	-0.41467	no change	no change
SMED30002413	0	0	#N/A	0.535324	0.124083	0.731927	0.322842	0.698476	0.698476	0.397116	no change	no change
SMED30015671	BIRC3	Baculoviral IAP repeat-containing protein 3 OS=Homo sapiens OX=9606 GN=BIRC3 PE=1 SV=2 Q13489 BIRC3_HUMAN 0.00000147	Cathepsin+ cell	0.354437	0.124128	0.731927	-0.156864	0.735215	0.735215	-0.399509	no change	no change
SMED30017327	HERC3	Probable E3 ubiquitin-protein ligase HERC3 OS=Homo sapiens OX=9606 GN=HERC3 PE=1 SV=1 Q15034 HERC3_HUMAN 4.02E-25	Cathepsin+ cell	-0.231372	0.12432	0.732351	-0.0402578	0.806621	0.806621	0.364885	no change	no change
SMED30005157	0	0	Neoblast	-0.356293	0.12431	0.732351	-0.621794	0.0254365	0.0254365	-0.0996129	no change	no change
SMED30023327	R3HCC1L	Coiled-coil domain-containing protein R3HCC1L OS=Homo sapiens OX=9606 GN=R3HCC1L PE=1 SV=3 Q7Z5L2 R3HCL_HUMAN 0.000000000026	Protonephridia	-0.411798	0.124424	0.73261	-0.270807	0.462787	0.462787	0.297315	no change	no change
SMED30034740	GUCY1B2	Guanylate cyclase soluble subunit beta-2 OS=Homo sapiens OX=9606 GN=GUCY1B2 PE=5 SV=2 O75343 GCYB2_HUMAN 1.4E-105	Phyarnx	0.407922	0.124753	0.733133	0.537207	0.229774	0.229774	0.25334	no change	no change
SMED30028006	0	0	Epidermal	0.387096	0.124753	0.733133	0.300717	0.554698	0.554698	0.058842	no change	no change
SMED30014353	SLC27A1	Long-chain fatty acid transport protein 1 OS=Homo sapiens OX=9606 GN=SLC27A1 PE=1 SV=1 Q6PCB7 S27A1_HUMAN 0	Cathepsin+ cell	-0.227323	0.124705	0.733133	0.0219968	0.86213	0.86213	0.43196	no change	no change
SMED30009699	0	0	Cathepsin+ cell	0.333549	0.12499	0.733458	0.465167	0.267173	0.267173	0.277329	no change	no change
SMED30007674	GPATCH4	G patch domain-containing protein 4 OS=Homo sapiens OX=9606 GN=GPATCH4 PE=1 SV=2 Q5T3I0 GPTC4_HUMAN 0.000000000000151	Neoblast;Epidermal;Intestine	-0.229292	0.125222	0.734121	-0.337322	0.0557087	0.0557087	0.0795596	no change	no change
SMED30024309	IDH2	Isocitrate dehydrogenase [NADP], mitochondrial OS=Homo sapiens OX=9606 GN=IDH2 PE=1 SV=2 P48735 IDHP_HUMAN 0	Neoblast;Intestine	-0.21801	0.125506	0.735431	-0.583925	6.54819e-09	6.54819e-09	-0.190533	no change	no change
SMED30009163	PPP1R10	Serine/threonine-protein phosphatase 1 regulatory subunit 10 OS=Homo sapiens OX=9606 GN=PPP1R10 PE=1 SV=1 Q96QC0 PP1RA_HUMAN 0.000000000000967	Neural	0.398869	0.126082	0.735616	0.124445	0.40443	0.40443	-0.0629599	no change	no change
SMED30022975	NKX2-4	Homeobox protein Nkx-2.4 OS=Homo sapiens OX=9606 GN=NKX2-4 PE=3 SV=3 Q9H2Z4 NKX24_HUMAN 9.77E-38	Epidermal;Neoblast;Parapharyngeal	0.286496	0.125945	0.735616	0.0814349	0.723916	0.723916	-0.0270016	no change	no change
SMED30035460	UBE2D2	Ubiquitin-conjugating enzyme E2 D2 OS=Homo sapiens OX=9606 GN=UBE2D2 PE=1 SV=1 P62837 UB2D2_HUMAN 2.92E-93	Cathepsin+ cell;Intestine	0.241776	0.12614	0.735616	-0.248393	0.00238186	0.00238186	-0.306305	no change	no change
SMED30013124	ALDH7A1	Alpha-aminoadipic semialdehyde dehydrogenase OS=Homo sapiens OX=9606 GN=ALDH7A1 PE=1 SV=5 P49419 AL7A1_HUMAN 0	Intestine;Muscle	-0.252757	0.126109	0.735616	-0.514037	0.000150825	0.000150825	-0.0732866	no change	no change
SMED30032446	RBFOX3	RNA binding protein fox-1 homolog 3 OS=Homo sapiens OX=9606 GN=RBFOX3 PE=2 SV=4 A6NFN3 RFOX3_HUMAN 2.01E-43	Muscle;Epidermal	-0.265609	0.126021	0.735616	-0.105992	0.638381	0.638381	0.333578	no change	no change
SMED30004253	0	0	Muscle;Neural;Cathepsin+ cell;Phyarnx	-0.305997	0.126012	0.735616	-0.737437	0.0168154	0.0168154	-0.203837	no change	no change
SMED30022363	0	0	Neural	-0.366353	0.125968	0.735616	0.0351704	0.830561	0.830561	0.645145	no change	no change
SMED30028416	MPR1	N-acetyltransferase MPR1 OS=Saccharomyces cerevisiae OX=4932 GN=MPR1 PE=1 SV=1 E=1.68E-29	Intestine	-0.393054	0.12588	0.735616	-0.225548	0.628693	0.628693	0.263192	no change	no change
SMED30024987	KLHL21	Kelch-like protein 21 OS=Homo sapiens OX=9606 GN=KLHL21 PE=1 SV=4 Q9UJP4 KLH21_HUMAN 0.000000000000000234	#N/A	-0.603797	0.125606	0.735616	-3.41703	0.0197291	0.0197291	-0.217006	no change	no change
SMED30011977	0	0	Protonephridia	0.536811	0.126581	0.73619	-0.0235756	0.973387	0.973387	-0.569964	no change	no change
SMED30012661	0	0	#N/A	0.525126	0.127291	0.73619	0.577435	0.41175	0.41175	0.272935	no change	no change
SMED30033232	FAM81A	Protein FAM81A OS=Homo sapiens OX=9606 GN=FAM81A PE=2 SV=3 Q8TBF8 FA81A_HUMAN 1.58E-32	Neural;Phyarnx	0.416268	0.12659	0.73619	0.0167255	0.972074	0.972074	-0.246922	no change	no change
SMED30005493	KIF1A	Kinesin-like protein KIF1A OS=Homo sapiens OX=9606 GN=KIF1A PE=1 SV=2 Q12756 KIF1A_HUMAN 1E-128	Epidermal	0.379079	0.127378	0.73619	-0.0398247	0.905489	0.905489	-0.24744	no change	no change
SMED30001095	0	0	Neural;Epidermal	0.366279	0.127123	0.73619	-0.191335	0.241361	0.241361	-0.313302	no change	no change
SMED30011050	0	0	Cathepsin+ cell;Muscle;Neural;Protonephridia	0.355207	0.12702	0.73619	0.449936	0.313529	0.313529	0.271469	no change	no change
SMED30010008	0	0	Epidermal;Protonephridia	0.35361	0.127439	0.73619	-0.23526	0.465335	0.465335	-0.364207	no change	no change
SMED30005719	ATP6V1F	V-type proton ATPase subunit F OS=Homo sapiens OX=9606 GN=ATP6V1F PE=1 SV=2 Q16864 VATF_HUMAN 2.67E-56	Intestine	0.32616	0.127333	0.73619	0.480243	0.227171	0.227171	0.465785	no change	no change
SMED30008163	MSMEG_3950	Universal stress protein MSMEG_3950/MSMEI_3859 OS=Mycobacterium smegmatis (strain ATCC 700084 / mc(2)155) OX=246196 GN=MSMEG_3950 PE=1 SV=1 E=0.00000000342	Intestine;Protonephridia	0.303239	0.127432	0.73619	-0.0347192	0.856855	0.856855	-0.180772	no change	no change
SMED30030925	0	0	Protonephridia;Intestine	0.274222	0.126511	0.73619	-0.13571	0.429974	0.429974	-0.220736	no change	no change
SMED30025607	PCSK5	Proprotein convertase subtilisin/kexin type 5 OS=Homo sapiens OX=9606 GN=PCSK5 PE=1 SV=4 Q92824 PCSK5_HUMAN 0	Cathepsin+ cell	-0.216135	0.126754	0.73619	0.197377	0.255735	0.255735	0.581383	no change	no change
SMED30010729	TIA1	Nucleolysin TIA-1 isoform p40 OS=Homo sapiens OX=9606 GN=TIA1 PE=1 SV=3 P31483 TIA1_HUMAN 4E-68	#N/A	-0.243989	0.12674	0.73619	-0.489633	0.00194176	0.00194176	-0.0592117	no change	no change
SMED30025671	PIM1	Serine/threonine-protein kinase pim-1 OS=Homo sapiens OX=9606 GN=PIM1 PE=1 SV=4 P11309 PIM1_HUMAN 6.42E-79	Neural;Cathepsin+ cell;Muscle	-0.248058	0.12713	0.73619	0.0605734	0.722026	0.722026	0.520505	no change	no change
SMED30013304	ECI2	Enoyl-CoA delta isomerase 2, mitochondrial OS=Homo sapiens OX=9606 GN=ECI2 PE=1 SV=4 O75521 ECI2_HUMAN 5.83E-117	Epidermal;Intestine	-0.264306	0.126571	0.73619	-0.592045	0.0106786	0.0106786	-0.133723	no change	no change
SMED30020931	SLC16A12	Monocarboxylate transporter 12 OS=Homo sapiens OX=9606 GN=SLC16A12 PE=1 SV=3 Q6ZSM3 MOT12_HUMAN 4E-21	#N/A	-0.276616	0.126966	0.73619	0.22184	0.54592	0.54592	0.588351	no change	no change
SMED30024274	ROBO2	Roundabout homolog 2 OS=Homo sapiens OX=9606 GN=ROBO2 PE=1 SV=2 Q9HCK4 ROBO2_HUMAN 3.37E-111	Neural;Cathepsin+ cell	-0.327142	0.127211	0.73619	-0.252288	0.017207	0.017207	0.290127	no change	no change
SMED30023422	NSUN5	Probable 28S rRNA (cytosine-C(5))-methyltransferase OS=Homo sapiens OX=9606 GN=NSUN5 PE=1 SV=2 Q96P11 NSUN5_HUMAN 2.74E-63	#N/A	0.393944	0.127642	0.73663	-0.252962	0.406286	0.406286	-0.534065	no change	no change
SMED30008929	AKR1B10	Aldo-keto reductase family 1 member B10 OS=Homo sapiens OX=9606 GN=AKR1B10 PE=1 SV=2 O60218 AK1BA_HUMAN 3.96E-88	#N/A	-0.452976	0.127797	0.737175	-0.523359	0.645472	0.645472	0.369247	no change	no change
SMED30035783	0	0	#N/A	0.630522	0.128026	0.737449	0.112205	0.886839	0.886839	-0.241939	no change	no change
SMED30024025	RIMS2	Regulating synaptic membrane exocytosis protein 2 OS=Homo sapiens OX=9606 GN=RIMS2 PE=1 SV=2 Q9UQ26 RIMS2_HUMAN 4.4E-50	Neural	0.428437	0.127965	0.737449	0.235889	0.336644	0.336644	0.0704089	no change	no change
SMED30008301	SYT14	Synaptotagmin-14 OS=Homo sapiens OX=9606 GN=SYT14 PE=1 SV=2 Q8NB59 SYT14_HUMAN 3.46E-43	Epidermal;Neural	0.345202	0.127992	0.737449	0.142446	0.616792	0.616792	0.0129496	no change	no change
SMED30035789	CHRNA3	Neuronal acetylcholine receptor subunit alpha-3 OS=Homo sapiens OX=9606 GN=CHRNA3 PE=1 SV=4 P32297 ACHA3_HUMAN 4.12E-125	#N/A	0.593913	0.128231	0.737933	-0.136385	0.778683	0.778683	-0.622492	no change	no change
SMED30020416	KCNN2	Small conductance calcium-activated potassium channel protein 2 OS=Homo sapiens OX=9606 GN=KCNN2 PE=1 SV=2 Q9H2S1 KCNN2_HUMAN 5.35E-79	Parapharyngeal	0.375572	0.12837	0.738039	0.554165	0.290462	0.290462	0.32362	no change	no change
SMED30012731	HNRNPK	Heterogeneous nuclear ribonucleoprotein K OS=Homo sapiens OX=9606 GN=HNRNPK PE=1 SV=1 P61978 HNRPK_HUMAN 4.39E-38	Neural	-0.221772	0.128314	0.738039	-0.448051	0.0173597	0.0173597	-0.0794535	no change	no change
SMED30013161	0	0	Neural;Epidermal;Phyarnx;Protonephridia;Intestine	0.246789	0.12844	0.738089	0.0883057	0.446011	0.446011	0.0329947	no change	no change
SMED30017130	0	0	Neural;Parapharyngeal	0.407915	0.128826	0.738223	0.491038	0.439187	0.439187	0.138211	no change	no change
SMED30012802	ZRSR2	U2 small nuclear ribonucleoprotein auxiliary factor 35 kDa subunit-related protein 2 OS=Homo sapiens OX=9606 GN=ZRSR2 PE=1 SV=2 Q15696 U2AFM_HUMAN 2.38E-40	Neural	0.357536	0.12879	0.738223	-0.0568724	0.897706	0.897706	-0.220237	no change	no change
SMED30027527	EIF4A3	Eukaryotic initiation factor 4A-III OS=Homo sapiens OX=9606 GN=EIF4A3 PE=1 SV=4 P38919 IF4A3_HUMAN 5.89E-138	#N/A	0.286581	0.128707	0.738223	0.289243	0.28663	0.28663	0.164025	no change	no change
SMED30012259	TCAF2	TRPM8 channel-associated factor 2 OS=Homo sapiens OX=9606 GN=TCAF2 PE=1 SV=2 A6NFQ2 TCAF2_HUMAN 0.0000000000000108	#N/A	0.282902	0.128798	0.738223	0.289322	0.460832	0.460832	0.185738	no change	no change
SMED30008716	SHOC2	Leucine-rich repeat protein SHOC-2 OS=Homo sapiens OX=9606 GN=SHOC2 PE=1 SV=2 Q9UQ13 SHOC2_HUMAN 6.36E-82	Cathepsin+ cell;Protonephridia	0.26488	0.128749	0.738223	-0.124034	0.352166	0.352166	-0.20044	no change	no change
SMED30018782	0	0	Cathepsin+ cell	-0.250366	0.12854	0.738223	-0.062879	0.757058	0.757058	0.387378	no change	no change
SMED30001507	0	0	#N/A	0.474418	0.129092	0.738349	-0.414737	0.465275	0.465275	-0.604753	no change	no change
SMED30025434	DCAF1	DDB1- and CUL4-associated factor 1 OS=Homo sapiens OX=9606 GN=DCAF1 PE=1 SV=3 Q9Y4B6 DCAF1_HUMAN 4.97E-96	#N/A	0.308609	0.129169	0.738349	0.183004	0.354365	0.354365	0.060623	no change	no change
SMED30026279	FAH	Fumarylacetoacetase OS=Homo sapiens OX=9606 GN=FAH PE=1 SV=2 P16930 FAAA_HUMAN 0	Cathepsin+ cell	-0.231285	0.129272	0.738349	-0.382562	0.0213336	0.0213336	0.0305668	no change	no change
SMED30013475	SMARCA5	SWI/SNF-related matrix-associated actin-dependent regulator of chromatin subfamily A member 5 OS=Homo sapiens OX=9606 GN=SMARCA5 PE=1 SV=1 O60264 SMCA5_HUMAN 0	Neoblast;Neural	-0.235405	0.129182	0.738349	-0.360525	0.0926589	0.0926589	0.0553478	no change	no change
SMED30033173	PSMB3	Proteasome subunit beta type-3 OS=Homo sapiens OX=9606 GN=PSMB3 PE=1 SV=2 P49720 PSB3_HUMAN 7.95E-97	#N/A	-0.302208	0.129079	0.738349	-0.498903	0.0581391	0.0581391	-0.0423033	no change	no change
SMED30000934	SVOPL	Putative transporter SVOPL OS=Homo sapiens OX=9606 GN=SVOPL PE=2 SV=2 Q8N434 SVOPL_HUMAN 1.63E-57	Epidermal	-0.395905	0.129032	0.738349	0.0841313	0.911097	0.911097	0.669282	no change	no change
SMED30007407	0	MFS domain-containing protein (trembl:A0A448XJN9:4.04e-19)	Neural	-0.414757	0.129218	0.738349	-0.238138	0.614463	0.614463	0.320615	no change	no change
SMED30011650	C22orf39	UPF0545 protein C22orf39 OS=Homo sapiens OX=9606 GN=C22orf39 PE=1 SV=2 Q6P5X5 CV039_HUMAN 0.00000000000029	#N/A	0.401681	0.129552	0.738554	0.292417	0.613229	0.613229	0.0964596	no change	no change
SMED30015512	GLIPR1L1	GLIPR1-like protein 1 OS=Homo sapiens OX=9606 GN=GLIPR1L1 PE=1 SV=2 Q6UWM5 GPRL1_HUMAN 2.21E-30	#N/A	0.364149	0.129592	0.738554	-0.235652	0.545968	0.545968	-0.371033	no change	no change
SMED30035435	0	0	Epidermal	0.288384	0.129819	0.738554	0.338619	0.155977	0.155977	0.227144	no change	no change
SMED30003503	PLSCR1	Phospholipid scramblase 1 OS=Homo sapiens OX=9606 GN=PLSCR1 PE=1 SV=1 O15162 PLS1_HUMAN 2.98E-67	Cathepsin+ cell;Epidermal;Intestine;Neural	0.27117	0.129842	0.738554	-0.205188	0.52877	0.52877	-0.295842	no change	no change
SMED30035299	SMU1	WD40 repeat-containing protein SMU1 OS=Homo sapiens OX=9606 GN=SMU1 PE=1 SV=2 Q2TAY7 SMU1_HUMAN 7.39E-115	#N/A	0.266088	0.12966	0.738554	-0.398391	0.0636752	0.0636752	-0.487392	no change	no change
SMED30030295	PRDX2	Peroxiredoxin-2 OS=Homo sapiens OX=9606 GN=PRDX2 PE=1 SV=5 P32119 PRDX2_HUMAN 1.7E-88	Neoblast	-0.25918	0.129782	0.738554	-0.76973	0.00417448	0.00417448	-0.324764	no change	no change
SMED30003010	0	0	Neural	0.643121	0.130361	0.739721	0.0370607	0.953949	0.953949	-0.490839	no change	no change
SMED30010669	0	0	Cathepsin+ cell	0.297089	0.13021	0.739721	-0.0641231	0.852568	0.852568	-0.16334	no change	no change
SMED30004055	SPBC1683.06c	Uncharacterized protein C1683.06c OS=Schizosaccharomyces pombe (strain 972 / ATCC 24843) OX=284812 GN=SPBC1683.06c PE=3 SV=1 E=2.25E-23	Epidermal	0.245111	0.130314	0.739721	0.238599	0.321899	0.321899	0.190219	no change	no change
SMED30014525	DDOST	Dolichyl-diphosphooligosaccharide--protein glycosyltransferase 48 kDa subunit OS=Homo sapiens OX=9606 GN=DDOST PE=1 SV=4 P39656 OST48_HUMAN 0	Epidermal;Cathepsin+ cell	-0.245982	0.130168	0.739721	-0.371663	0.00169495	0.00169495	0.0595908	no change	no change
SMED30026580	PLSCR1	Phospholipid scramblase 1 OS=Homo sapiens OX=9606 GN=PLSCR1 PE=1 SV=1 O15162 PLS1_HUMAN 2.74E-68	Neural;Cathepsin+ cell	0.437696	0.130925	0.740512	-0.57726	0.591017	0.591017	-0.0644759	no change	no change
SMED30017180	DRC1	Dynein regulatory complex protein 1 OS=Homo sapiens OX=9606 GN=DRC1 PE=2 SV=2 Q96MC2 DRC1_HUMAN 5.06E-162	Neural;Epidermal;Phyarnx;Protonephridia	0.392199	0.130733	0.740512	0.284986	0.302066	0.302066	0.0910176	no change	no change
SMED30033407	DZIP1	Zinc finger protein DZIP1 OS=Homo sapiens OX=9606 GN=DZIP1 PE=1 SV=1 Q86YF9 DZIP1_HUMAN 8.35E-30	Neural;Epidermal;Phyarnx;Protonephridia;Intestine	0.305982	0.130908	0.740512	0.360747	0.139865	0.139865	0.276683	no change	no change
SMED30011294	NEK7	Serine/threonine-protein kinase Nek7 OS=Homo sapiens OX=9606 GN=NEK7 PE=1 SV=1 Q8TDX7 NEK7_HUMAN 6.48E-152	Neural;Epidermal;Phyarnx;Protonephridia	0.303588	0.130921	0.740512	0.335241	0.104154	0.104154	0.238888	no change	no change
SMED30001043	0	0	Phyarnx	0.258913	0.130924	0.740512	0.0956101	0.589362	0.589362	0.0237088	no change	no change
SMED30013354	LRRC47	Leucine-rich repeat-containing protein 47 OS=Homo sapiens OX=9606 GN=LRRC47 PE=1 SV=1 Q8N1G4 LRC47_HUMAN 1.08E-46	#N/A	-0.228502	0.130582	0.740512	-0.2716	0.0243225	0.0243225	0.137143	no change	no change
SMED30017732	HDDC2	HD domain-containing protein 2 OS=Homo sapiens OX=9606 GN=HDDC2 PE=1 SV=1 Q7Z4H3 HDDC2_HUMAN 3.75E-41	#N/A	-0.315219	0.130808	0.740512	-0.793184	0.0636015	0.0636015	-0.312284	no change	no change
SMED30023555	0	Vesicle transport protein [Source:UniProtKB/TrEMBL;Acc:A0A448X032]	#N/A	-0.287565	0.131193	0.741683	0.118362	0.511596	0.511596	0.608208	no change	no change
SMED30028429	PGAP1	GPI inositol-deacylase OS=Homo sapiens OX=9606 GN=PGAP1 PE=1 SV=1 Q75T13 PGAP1_HUMAN 6E-54	#N/A	-0.266156	0.131444	0.742758	-0.16398	0.456152	0.456152	0.253542	no change	no change
SMED30021722	PTPMT1	Phosphatidylglycerophosphatase and protein-tyrosine phosphatase 1 OS=Homo sapiens OX=9606 GN=PTPMT1 PE=1 SV=1 Q8WUK0 PTPM1_HUMAN 3.34E-27	Neoblast;Cathepsin+ cell	0.370285	0.131727	0.743091	0.11371	0.846746	0.846746	-0.255217	no change	no change
SMED30008556	0	0	#N/A	0.295982	0.131979	0.743091	0.49158	0.235913	0.235913	0.350389	no change	no change
SMED30031407	CHCHD10	Coiled-coil-helix-coiled-coil-helix domain-containing protein 10, mitochondrial OS=Homo sapiens OX=9606 GN=CHCHD10 PE=1 SV=1 Q8WYQ3 CHC10_HUMAN 4.3E-28	Neoblast;Epidermal;Intestine;Phyarnx	0.251656	0.131953	0.743091	-0.147851	0.306452	0.306452	-0.232998	no change	no change
SMED30029625	SLC39A14	Zinc transporter ZIP14 OS=Homo sapiens OX=9606 GN=SLC39A14 PE=1 SV=3 Q15043 S39AE_HUMAN 3.73E-70	Cathepsin+ cell;Intestine	0.243369	0.13163	0.743091	0.240632	0.0243091	0.0243091	0.179653	no change	no change
SMED30011084	EPS8L1	Epidermal growth factor receptor kinase substrate 8-like protein 1 OS=Homo sapiens OX=9606 GN=EPS8L1 PE=1 SV=3 Q8TE68 ES8L1_HUMAN 2.27E-37	Epidermal;Protonephridia;Phyarnx	0.229245	0.13199	0.743091	0.222958	0.0717971	0.0717971	0.178822	no change	no change
SMED30023440	0	0	#N/A	-0.467363	0.131751	0.743091	0.569518	0.649153	0.649153	0.385227	no change	no change
SMED30034303	XPO4	Exportin-4 OS=Homo sapiens OX=9606 GN=XPO4 PE=1 SV=2 Q9C0E2 XPO4_HUMAN 3.03E-20	#N/A	-0.224897	0.132103	0.743385	-0.0495456	0.764687	0.764687	0.343572	no change	no change
SMED30021404	ALMS1	Alstrom syndrome protein 1 OS=Homo sapiens OX=9606 GN=ALMS1 PE=1 SV=4 Q8TCU4 ALMS1_HUMAN 0.00000000078	Neural;Muscle;Cathepsin+ cell;Epidermal;Phyarnx;Protonephridia;Parapharyngeal	0.298007	0.132275	0.743503	0.421985	0.000674962	0.000674962	0.313901	no change	no change
SMED30031584	0	0	#N/A	0.238808	0.132251	0.743503	0.131378	0.587293	0.587293	0.0992231	no change	no change
SMED30013578	MICOS10	MICOS complex subunit MIC10 OS=Homo sapiens OX=9606 GN=MICOS10 PE=1 SV=1 Q5TGZ0 MIC10_HUMAN 1.47E-20	Phyarnx	-0.313944	0.132368	0.743503	-0.214061	0.555558	0.555558	0.280346	no change	no change
SMED30011945	GLRX5	Glutaredoxin-related protein 5, mitochondrial OS=Homo sapiens OX=9606 GN=GLRX5 PE=1 SV=2 Q86SX6 GLRX5_HUMAN 3.98E-46	#N/A	-0.383031	0.132312	0.743503	-0.397504	0.294763	0.294763	0.154363	no change	no change
SMED30023369	DDX6	Probable ATP-dependent RNA helicase DDX6 OS=Homo sapiens OX=9606 GN=DDX6 PE=1 SV=2 P26196 DDX6_HUMAN 0	Intestine	0.447581	0.133035	0.743824	-0.209493	0.772347	0.772347	-0.518257	no change	no change
SMED30031540	0	0	Neural	0.350631	0.132828	0.743824	-0.118898	0.764367	0.764367	-0.258592	no change	no change
SMED30013647	SLC16A7	Monocarboxylate transporter 2 OS=Homo sapiens OX=9606 GN=SLC16A7 PE=1 SV=2 O60669 MOT2_HUMAN 0.00000319	#N/A	0.342183	0.132985	0.743824	-0.174435	0.751741	0.751741	-0.184886	no change	no change
SMED30025791	ZBBX	Zinc finger B-box domain-containing protein 1 OS=Homo sapiens OX=9606 GN=ZBBX PE=2 SV=3 A8MT70 ZBBX_HUMAN 7.43E-26	Neural;Phyarnx	0.305216	0.132815	0.743824	0.269024	0.334042	0.334042	0.147735	no change	no change
SMED30006640	CAMK2D	Calcium/calmodulin-dependent protein kinase type II subunit delta OS=Homo sapiens OX=9606 GN=CAMK2D PE=1 SV=3 Q13557 KCC2D_HUMAN 1.47E-163	Neural	-0.240138	0.132609	0.743824	0.222917	0.362229	0.362229	0.600142	no change	no change
SMED30025547	GDAP2	Ganglioside-induced differentiation-associated protein 2 OS=Homo sapiens OX=9606 GN=GDAP2 PE=1 SV=1 Q9NXN4 GDAP2_HUMAN 3.43E-77	Intestine	-0.267536	0.13296	0.743824	-0.0893902	0.711651	0.711651	0.37123	no change	no change
SMED30015521	prr	Gamma-aminobutyraldehyde dehydrogenase OS=Escherichia coli (strain UTI89 / UPEC) OX=364106 GN=prr PE=3 SV=1 E=0.000000017	Intestine	-0.310204	0.132966	0.743824	-0.0896184	0.653053	0.653053	0.400903	no change	no change
SMED30006424	HBS1L	HBS1-like protein OS=Homo sapiens OX=9606 GN=HBS1L PE=1 SV=1 Q9Y450 HBS1L_HUMAN 0.00000000000000177	Muscle	-0.317851	0.132835	0.743824	-0.156358	0.710627	0.710627	0.473	no change	no change
SMED30033217	EMSY	BRCA2-interacting transcriptional repressor EMSY OS=Homo sapiens OX=9606 GN=EMSY PE=1 SV=2 Q7Z589 EMSY_HUMAN 4.94E-28	#N/A	-0.330528	0.132732	0.743824	0.194403	0.559383	0.559383	0.729279	no change	no change
SMED30010986	LOXL2	Lysyl oxidase homolog 2 OS=Homo sapiens OX=9606 GN=LOXL2 PE=1 SV=1 Q9Y4K0 LOXL2_HUMAN 1.1E-69	Intestine	-0.40674	0.132717	0.743824	-0.554542	0.308545	0.308545	-0.0327228	no change	no change
SMED30019926	PRP46	Pre-mRNA-splicing factor PRP46 OS=Ashbya gossypii (strain ATCC 10895 / CBS 109.51 / FGSC 9923 / NRRL Y-1056) OX=284811 GN=PRP46 PE=3 SV=2 E=0.00000257	#N/A	0.377583	0.13315	0.74402	0.0851967	0.837646	0.837646	-0.0554851	no change	no change
SMED30031493	RBMS1	RNA-binding motif, single-stranded-interacting protein 1 OS=Homo sapiens OX=9606 GN=RBMS1 PE=1 SV=3 P29558 RBMS1_HUMAN 1.81E-21	Neural;Muscle;Phyarnx	0.311056	0.133375	0.74402	0.12484	0.597452	0.597452	0.00523628	no change	no change
SMED30009251	CCDC146	Coiled-coil domain-containing protein 146 OS=Homo sapiens OX=9606 GN=CCDC146 PE=1 SV=2 Q8IYE0 CC146_HUMAN 1.84E-110	Neural;Epidermal;Phyarnx;Protonephridia	0.262356	0.133359	0.74402	0.05743	0.742044	0.742044	-0.0229217	no change	no change
SMED30023016	TXN2	Thioredoxin, mitochondrial OS=Homo sapiens OX=9606 GN=TXN2 PE=1 SV=2 Q99757 THIOM_HUMAN 9.24E-30	#N/A	-0.317673	0.133241	0.74402	-0.653007	0.00411691	0.00411691	-0.127153	no change	no change
SMED30013759	SLCO1B3	Solute carrier organic anion transporter family member 1B3 OS=Homo sapiens OX=9606 GN=SLCO1B3 PE=1 SV=1 Q9NPD5 SO1B3_HUMAN 1.62E-61	Intestine	-0.269465	0.133492	0.744333	-0.0742069	0.66867	0.66867	0.38603	no change	no change
SMED30030810	MEMO1	Protein MEMO1 OS=Homo sapiens OX=9606 GN=MEMO1 PE=1 SV=1 Q9Y316 MEMO1_HUMAN 4.05E-121	#N/A	-0.252257	0.133571	0.744432	-0.245474	0.324647	0.324647	0.214575	no change	no change
SMED30025664	C6orf118	Uncharacterized protein C6orf118 OS=Homo sapiens OX=9606 GN=C6orf118 PE=2 SV=1 Q5T5N4 CF118_HUMAN 0.0000000297	Neural;Phyarnx	0.382134	0.134743	0.744606	0.338982	0.584529	0.584529	0.0529876	no change	no change
SMED30032919	0	0	#N/A	0.348687	0.133926	0.744606	0.151633	0.740156	0.740156	0.117665	no change	no change
SMED30013169	CACTIN	Cactin OS=Homo sapiens OX=9606 GN=CACTIN PE=1 SV=3 Q8WUQ7 CATIN_HUMAN 2.19E-133	Neoblast	0.345882	0.13399	0.744606	0.0499132	0.840122	0.840122	-0.0948874	no change	no change
SMED30005569	FBL	rRNA 2'-O-methyltransferase fibrillarin OS=Homo sapiens OX=9606 GN=FBL PE=1 SV=2 P22087 FBRL_HUMAN 5.5E-87	Neoblast	0.338094	0.133941	0.744606	0.600942	0.0522439	0.0522439	0.420055	no change	no change
SMED30018527	NPR1	Atrial natriuretic peptide receptor 1 OS=Homo sapiens OX=9606 GN=NPR1 PE=1 SV=1 P16066 ANPRA_HUMAN 0	Neural;Epidermal;Protonephridia	0.333055	0.134335	0.744606	0.208224	0.392598	0.392598	-0.00227733	no change	no change
SMED30010160	0	0	Epidermal	0.327067	0.134307	0.744606	0.113445	0.844724	0.844724	0.0956919	no change	no change
SMED30021832	ALPL	Alkaline phosphatase, tissue-nonspecific isozyme OS=Homo sapiens OX=9606 GN=ALPL PE=1 SV=4 P05186 PPBT_HUMAN 1.09E-107	Protonephridia	0.320123	0.134544	0.744606	0.413157	0.365871	0.365871	0.272404	no change	no change
SMED30030240	FTH1	Ferritin heavy chain OS=Homo sapiens OX=9606 GN=FTH1 PE=1 SV=2 P02794 FRIH_HUMAN 1.69E-64	Neoblast;Muscle;Cathepsin+ cell;Protonephridia	0.299925	0.13417	0.744606	-0.086444	0.490776	0.490776	-0.172659	no change	no change
SMED30003890	HMGXB4	HMG domain-containing protein 4 OS=Homo sapiens OX=9606 GN=HMGXB4 PE=1 SV=2 Q9UGU5 HMGX4_HUMAN 0.0000000306	#N/A	0.281213	0.134631	0.744606	0.194934	0.496303	0.496303	0.0846419	no change	no change
SMED30008307	TOX4	TOX high mobility group box family member 4 OS=Homo sapiens OX=9606 GN=TOX4 PE=1 SV=1 O94842 TOX4_HUMAN 0.00000211	#N/A	0.27538	0.134733	0.744606	0.0675548	0.772187	0.772187	-0.030861	no change	no change
SMED30015881	0	0	#N/A	0.2675	0.134338	0.744606	0.25703	0.170933	0.170933	0.158409	no change	no change
SMED30009076	ACTG1	Actin, cytoplasmic 2 OS=Homo sapiens OX=9606 GN=ACTG1 PE=1 SV=1 P63261 ACTG_HUMAN 0	Neural;Muscle;Cathepsin+ cell;Protonephridia	-0.226983	0.134471	0.744606	-0.356956	0.000862638	0.000862638	0.0500934	no change	no change
SMED30027623	TRAF3	TNF receptor-associated factor 3 OS=Homo sapiens OX=9606 GN=TRAF3 PE=1 SV=2 Q13114 TRAF3_HUMAN 2.66E-22	#N/A	-0.231717	0.134052	0.744606	-0.00560571	0.978791	0.978791	0.411668	no change	no change
SMED30005997	RBM4	RNA-binding protein 4 OS=Homo sapiens OX=9606 GN=RBM4 PE=1 SV=1 Q9BWF3 RBM4_HUMAN 0.00000307	Neoblast	-0.287059	0.134669	0.744606	-0.30081	0.186824	0.186824	0.154108	no change	no change
SMED30022620	0	0	#N/A	-0.376573	0.134254	0.744606	0.0157487	0.995097	0.995097	0.294028	no change	no change
SMED30028781	0	0	#N/A	-0.409412	0.134103	0.744606	-0.27484	0.496063	0.496063	0.411326	no change	no change
SMED30010695	CCDC170	Coiled-coil domain-containing protein 170 OS=Homo sapiens OX=9606 GN=CCDC170 PE=1 SV=3 Q8IYT3 CC170_HUMAN 7.31E-49	Neural;Epidermal;Phyarnx;Protonephridia	0.277518	0.134955	0.745335	0.0690273	0.695022	0.695022	-0.0244775	no change	no change
SMED30023110	FLNB	Filamin-B OS=Homo sapiens OX=9606 GN=FLNB PE=1 SV=2 O75369 FLNB_HUMAN 0	Muscle;Neural	0.35827	0.135115	0.745882	0.166801	0.0133703	0.0133703	0.0137992	no change	no change
SMED30010674	SPATA6L	Spermatogenesis associated 6-like protein OS=Homo sapiens OX=9606 GN=SPATA6L PE=2 SV=2 Q8N4H0 SPA6L_HUMAN 2.78E-20	Phyarnx	0.370879	0.135261	0.746355	0.114796	0.811999	0.811999	-0.0413089	no change	no change
SMED30008941	CIAO2B	Cytosolic iron-sulfur assembly component 2B OS=Homo sapiens OX=9606 GN=CIAO2B PE=1 SV=1 Q9Y3D0 CIA2B_HUMAN 3.52E-46	#N/A	0.40384	0.135769	0.748083	-0.0383344	0.945042	0.945042	-0.38081	no change	no change
SMED30013320	COL4A6	Collagen alpha-6(IV) chain OS=Homo sapiens OX=9606 GN=COL4A6 PE=1 SV=3 Q14031 CO4A6_HUMAN 1.77E-147	Muscle	0.397116	0.135818	0.748083	-0.0215287	0.871383	0.871383	-0.193332	no change	no change
SMED30022353	PFDN4	Prefoldin subunit 4 OS=Homo sapiens OX=9606 GN=PFDN4 PE=1 SV=1 Q9NQP4 PFD4_HUMAN 9.35E-22	Neoblast	0.313744	0.13565	0.748083	-0.0231279	0.935409	0.935409	-0.120768	no change	no change
SMED30004856	PWWP2A	PWWP domain-containing protein 2A OS=Homo sapiens OX=9606 GN=PWWP2A PE=1 SV=2 Q96N64 PWP2A_HUMAN 0.00000000000119	#N/A	-0.239308	0.13582	0.748083	0.216448	0.298393	0.298393	0.637267	no change	no change
SMED30002886	0	0	Phyarnx	0.596151	0.13612	0.748385	-0.235851	0.674959	0.674959	-0.483402	no change	no change
SMED30025592	XPC	DNA repair protein complementing XP-C cells OS=Homo sapiens OX=9606 GN=XPC PE=1 SV=4 Q01831 XPC_HUMAN 3.26E-54	Neoblast	-0.244574	0.136023	0.748385	-0.143612	0.570236	0.570236	0.28331	no change	no change
SMED30006308	NADK	NAD kinase OS=Homo sapiens OX=9606 GN=NADK PE=1 SV=1 O95544 NADK_HUMAN 1.87E-66	Cathepsin+ cell	0.260869	0.13619	0.748432	0.14397	0.647029	0.647029	0.0432533	no change	no change
SMED30028617	METTL18	Histidine protein methyltransferase 1 homolog OS=Homo sapiens OX=9606 GN=METTL18 PE=1 SV=1 O95568 MET18_HUMAN 1.17E-34	#N/A	-0.299858	0.1363	0.748665	0.0585209	0.883004	0.883004	0.618195	no change	no change
SMED30034544	slc49a4	Solute carrier family 49 member 4 homolog OS=Xenopus tropicalis OX=8364 GN=slc49a4 PE=2 SV=1 E=0.00000134	Cathepsin+ cell;Intestine	-0.305056	0.136355	0.748665	-0.28513	0.268943	0.268943	0.168391	no change	no change
SMED30031697	POLR1C	DNA-directed RNA polymerases I and III subunit RPAC1 OS=Homo sapiens OX=9606 GN=POLR1C PE=1 SV=1 O15160 RPAC1_HUMAN 9.07E-32	Neoblast	0.281368	0.136552	0.748745	0.442983	0.324624	0.324624	0.27672	no change	no change
SMED30031353	EDRF1	Erythroid differentiation-related factor 1 OS=Homo sapiens OX=9606 GN=EDRF1 PE=1 SV=1 Q3B7T1 EDRF1_HUMAN 4.56E-66	Protonephridia	0.270758	0.136522	0.748745	-0.00597436	0.975758	0.975758	-0.0900342	no change	no change
SMED30003983	0	0	#N/A	-0.331155	0.136554	0.748745	-0.186166	0.444455	0.444455	0.338106	no change	no change
SMED30000093	CRYZ	Quinone oxidoreductase OS=Homo sapiens OX=9606 GN=CRYZ PE=1 SV=1 Q08257 QOR_HUMAN 2.98E-101	#N/A	0.294096	0.13665	0.74882	-0.231695	0.39049	0.39049	-0.309164	no change	no change
SMED30019945	GRN	Progranulin OS=Homo sapiens OX=9606 GN=GRN PE=1 SV=2 P28799 GRN_HUMAN 6.76E-26	Cathepsin+ cell	0.271575	0.136846	0.74882	-0.102904	0.448189	0.448189	-0.18979	no change	no change
SMED30015352	ASPG	60 kDa lysophospholipase OS=Homo sapiens OX=9606 GN=ASPG PE=2 SV=3 Q86U10 LPP60_HUMAN 1.43E-116	Neural;Muscle;Cathepsin+ cell;Phyarnx	-0.242488	0.1368	0.74882	-0.301197	0.26493	0.26493	0.134105	no change	no change
SMED30031919	FBXO16	F-box only protein 16 OS=Homo sapiens OX=9606 GN=FBXO16 PE=2 SV=1 Q8IX29 FBX16_HUMAN 3.83E-59	Neural;Phyarnx	0.381503	0.137332	0.749071	0.716755	0.175597	0.175597	0.630913	no change	no change
SMED30023477	SNRPD1	Small nuclear ribonucleoprotein Sm D1 OS=Homo sapiens OX=9606 GN=SNRPD1 PE=1 SV=1 P62314 SMD1_HUMAN 1.12E-45	Neoblast	0.331083	0.137293	0.749071	-0.195369	0.52555	0.52555	-0.302885	no change	no change
SMED30012107	ZMYND12	Zinc finger MYND domain-containing protein 12 OS=Homo sapiens OX=9606 GN=ZMYND12 PE=2 SV=3 Q9H0C1 ZMY12_HUMAN 6.25E-103	Phyarnx	0.307718	0.137352	0.749071	0.638494	0.0805816	0.0805816	0.431606	no change	no change
[truncated: 12,780 more rows]

## Sheet: GO term of TE down
Gene ID	symbol	blastp	cell type	logFC_rna	pvalue_rna	FDR_rna	logFC_RIBO	pvalue_RIBO	FDR_RIBO	limma_Log2_TE	limma_TE	0.8
SMED30022431	CALU	Calumenin OS=Homo sapiens OX=9606 GN=CALU PE=1 SV=2 O43852 CALU_HUMAN 6.42E-31	Parapharyngeal	0.606991	4.43e-05	0.00707124	-0.458528	0.175539	0.175539	-0.882293	no change	TE_down
SMED30011512	RSPH1	Radial spoke head 1 homolog OS=Homo sapiens OX=9606 GN=RSPH1 PE=1 SV=1 Q8WYR4 RSPH1_HUMAN 1.23E-74	Neural;Epidermal;Phyarnx;Protonephridia	0.664448	0.000216988	0.020055	-0.339771	0.19845	0.19845	-0.850995	no change	TE_down
SMED30017925	DYNLT1	Dynein light chain Tctex-type 1 OS=Homo sapiens OX=9606 GN=DYNLT1 PE=1 SV=1 P63172 DYLT1_HUMAN 3.93E-66	Neural;Epidermal;Protonephridia;Phyarnx	0.702081	0.000283799	0.0240441	-0.342135	0.178276	0.178276	-0.896996	no change	TE_down
SMED30013990	C5orf49	Uncharacterized protein C5orf49 OS=Homo sapiens OX=9606 GN=C5orf49 PE=2 SV=1 A4QMS7 CE049_HUMAN 6.06E-20	#N/A	0.770282	0.000592852	0.041808	0.139773	0.816604	0.816604	-0.849229	no change	TE_down
SMED30031315	RPF1	Ribosome production factor 1 OS=Homo sapiens OX=9606 GN=RPF1 PE=1 SV=2 Q9H9Y2 RPF1_HUMAN 2.24E-43	Neoblast	0.46386	0.0278891	0.435655	-0.506855	0.26016	0.26016	-0.902528	no change	TE_down
SMED30010057	FAM98B	Protein FAM98B OS=Homo sapiens OX=9606 GN=FAM98B PE=1 SV=2 Q52LJ0 FA98B_HUMAN 3.85E-25	#N/A	-0.646542	0.0331697	0.465674	-1.62372	0.0428429	0.0428429	-0.91507	no change	TE_down
SMED30018971	FNBP4	Formin-binding protein 4 OS=Homo sapiens OX=9606 GN=FNBP4 PE=1 SV=3 Q8N3X1 FNBP4_HUMAN 0.0000000139	#N/A	0.423991	0.044792	0.515821	-0.547518	0.263782	0.263782	-0.803896	no change	TE_down
SMED30026199	AKIRIN1	Akirin-1 OS=Homo sapiens OX=9606 GN=AKIRIN1 PE=1 SV=1 Q9H9L7 AKIR1_HUMAN 0.0000000489	#N/A	0.484971	0.0681295	0.600775	-0.307404	0.64418	0.64418	-0.870955	no change	TE_down
SMED30024536	SULT1C3	Sulfotransferase 1C3 OS=Homo sapiens OX=9606 GN=SULT1C3 PE=1 SV=1 Q6IMI6 ST1C3_HUMAN 3.43E-50	#N/A	0.755702	0.0717759	0.610646	-0.141342	0.934304	0.934304	-0.833399	no change	TE_down
SMED30012521	ERH	Enhancer of rudimentary homolog OS=Homo sapiens OX=9606 GN=ERH PE=1 SV=1 P84090 ERH_HUMAN 1.73E-52	#N/A	0.372501	0.0846468	0.644817	-0.740797	0.00380661	0.00380661	-0.977915	no change	TE_down
SMED30008393	NPRL2	GATOR complex protein NPRL2 OS=Homo sapiens OX=9606 GN=NPRL2 PE=1 SV=2 Q8WTW4 NPRL2_HUMAN 1.07E-37	#N/A	0.313565	0.103949	0.695275	-0.457654	0.37018	0.37018	-0.821975	no change	TE_down
SMED30031682	RASGRP3	Ras guanyl-releasing protein 3 OS=Homo sapiens OX=9606 GN=RASGRP3 PE=1 SV=1 Q8IV61 GRP3_HUMAN 2.48E-137	Neural	0.390562	0.106411	0.702114	-0.620373	0.174839	0.174839	-0.834682	no change	TE_down
SMED30022209	ATAD3B	ATPase family AAA domain-containing protein 3B OS=Homo sapiens OX=9606 GN=ATAD3B PE=1 SV=1 Q5T9A4 ATD3B_HUMAN 0	Neoblast;Epidermal;Cathepsin+ cell;Intestine	0.333043	0.158385	0.777461	-0.717782	1.90118e-07	1.90118e-07	-0.813064	no change	TE_down
SMED30015608	GCNA	Acidic repeat-containing protein OS=Homo sapiens OX=9606 GN=GCNA PE=1 SV=1 Q96QF7 ACRC_HUMAN 0.00000000000000117	#N/A	0.682737	0.167972	0.784935	-0.535966	0.509201	0.509201	-0.845193	no change	TE_down
SMED30023642	ACAD9	Complex I assembly factor ACAD9, mitochondrial OS=Homo sapiens OX=9606 GN=ACAD9 PE=1 SV=1 Q9H845 ACAD9_HUMAN 1.36E-34	Muscle;Neural	0.480749	0.177363	0.80231	-0.661661	0.26665	0.26665	-0.811535	no change	TE_down
SMED30019612	PDZRN3	E3 ubiquitin-protein ligase PDZRN3 OS=Homo sapiens OX=9606 GN=PDZRN3 PE=1 SV=2 Q9UPQ7 PZRN3_HUMAN 3.31E-19	#N/A	0.510625	0.183211	0.802989	-0.223508	0.768201	0.768201	-0.872615	no change	TE_down
SMED30013367	THUMPD1	THUMP domain-containing protein 1 OS=Homo sapiens OX=9606 GN=THUMPD1 PE=1 SV=2 Q9NXG2 THUM1_HUMAN 0.0000000000000888	#N/A	0.312017	0.183371	0.802989	-0.262807	0.687356	0.687356	-0.875831	no change	TE_down
SMED30008327	ATP23	Mitochondrial inner membrane protease ATP23 homolog OS=Homo sapiens OX=9606 GN=ATP23 PE=1 SV=3 Q9Y6H3 ATP23_HUMAN 1.64E-49	#N/A	0.279089	0.181659	0.802989	-0.52328	0.31587	0.31587	-0.985711	no change	TE_down
SMED30023413	RPS25	40S ribosomal protein S25 OS=Homo sapiens OX=9606 GN=RPS25 PE=1 SV=1 P62851 RS25_HUMAN 9.21E-26	Neoblast;Epidermal;Cathepsin+ cell;Intestine	0.291717	0.204097	0.830202	-0.813931	2.29067e-10	2.29067e-10	-0.867766	no change	TE_down
SMED30011215	ABCB6	ATP-binding cassette sub-family B member 6, mitochondrial OS=Homo sapiens OX=9606 GN=ABCB6 PE=1 SV=1 Q9NP58 ABCB6_HUMAN 0	Cathepsin+ cell	-0.321451	0.21856	0.840484	-1.13574	0.128753	0.128753	-0.880835	no change	TE_down
SMED30018843	TCTN2	Tectonic-2 OS=Homo sapiens OX=9606 GN=TCTN2 PE=2 SV=1 Q96GX1 TECT2_HUMAN 0.000000000000367	#N/A	0.3386	0.234248	0.854041	-0.722325	0.105354	0.105354	-0.996362	no change	TE_down
SMED30010252	TXLNA	Alpha-taxilin OS=Homo sapiens OX=9606 GN=TXLNA PE=1 SV=3 P40222 TXLNA_HUMAN 0.000000000000132	#N/A	0.214399	0.249973	0.864023	-0.862968	0.0370027	0.0370027	-0.864338	no change	TE_down
SMED30025455	CDKL2	Cyclin-dependent kinase-like 2 OS=Homo sapiens OX=9606 GN=CDKL2 PE=1 SV=1 Q92772 CDKL2_HUMAN 1.81E-142	#N/A	0.311874	0.252621	0.864346	-0.481152	0.264653	0.264653	-0.801891	no change	TE_down
SMED30033398	SAT2	Diamine acetyltransferase 2 OS=Homo sapiens OX=9606 GN=SAT2 PE=1 SV=1 Q96F10 SAT2_HUMAN 0.00000834	Cathepsin+ cell;Protonephridia	0.294104	0.251622	0.864346	-0.509389	0.443328	0.443328	-0.896027	no change	TE_down
SMED30031617	MCUR1	Mitochondrial calcium uniporter regulator 1 OS=Homo sapiens OX=9606 GN=MCUR1 PE=1 SV=1 Q96AQ8 MCUR1_HUMAN 3.55E-23	#N/A	-0.386431	0.264248	0.875327	-1.16447	0.108529	0.108529	-0.847007	no change	TE_down
SMED30025190	ARL6IP5	PRA1 family protein 3 OS=Homo sapiens OX=9606 GN=ARL6IP5 PE=1 SV=1 O75915 PRAF3_HUMAN 7.77E-20	#N/A	-0.527547	0.273086	0.878136	-0.772531	0.461647	0.461647	-0.939002	no change	TE_down
SMED30000694	RAB18	Ras-related protein Rab-18 OS=Homo sapiens OX=9606 GN=RAB18 PE=1 SV=1 Q9NP72 RAB18_HUMAN 1.84E-75	#N/A	0.213743	0.278911	0.882749	-0.794657	0.0407237	0.0407237	-0.860862	no change	TE_down
SMED30030837	CFAP299	Cilia- and flagella-associated protein 299 OS=Homo sapiens OX=9606 GN=CFAP299 PE=2 SV=4 Q6V702 CF299_HUMAN 4.72E-107	Neural;Phyarnx	0.325841	0.282229	0.883204	-0.832238	0.0985255	0.0985255	-0.955501	no change	TE_down
SMED30032039	GPN3	GPN-loop GTPase 3 OS=Homo sapiens OX=9606 GN=GPN3 PE=1 SV=2 Q9UHW5 GPN3_HUMAN 3.31E-21	#N/A	-0.269831	0.283071	0.883204	-1.35836	0.0078008	0.0078008	-0.968169	no change	TE_down
SMED30004062	GLRA4	Glycine receptor subunit alpha-4 OS=Homo sapiens OX=9606 GN=GLRA4 PE=2 SV=3 Q5JXX5 GLRA4_HUMAN 0.00000000000648	#N/A	0.474157	0.287988	0.883379	0.0277631	0.980473	0.980473	-0.935853	no change	TE_down
SMED30017588	TMA16	Translation machinery-associated protein 16 OS=Homo sapiens OX=9606 GN=TMA16 PE=1 SV=2 Q96EY4 TMA16_HUMAN 0.0000000000428	#N/A	0.19944	0.299187	0.887962	-0.473753	0.396499	0.396499	-0.810086	no change	TE_down
SMED30021048	SNRPC	U1 small nuclear ribonucleoprotein C OS=Homo sapiens OX=9606 GN=SNRPC PE=1 SV=1 P09234 RU1C_HUMAN 0.000000000419	Neoblast	-0.382373	0.300192	0.887962	-0.926682	0.336611	0.336611	-0.861097	no change	TE_down
SMED30026415	SLC25A6	ADP/ATP translocase 3 OS=Homo sapiens OX=9606 GN=SLC25A6 PE=1 SV=4 P12236 ADT3_HUMAN 3.13E-93	#N/A	0.53828	0.30318	0.889065	-0.485044	0.755717	0.755717	-0.987362	no change	TE_down
SMED30004731	SCNN1A	Amiloride-sensitive sodium channel subunit alpha OS=Homo sapiens OX=9606 GN=SCNN1A PE=1 SV=1 P37088 SCNNA_HUMAN 0.0000000102	Neural	0.277076	0.313242	0.892509	-0.688027	0.19654	0.19654	-0.803947	no change	TE_down
SMED30026496	EEPD1	Endonuclease/exonuclease/phosphatase family domain-containing protein 1 OS=Homo sapiens OX=9606 GN=EEPD1 PE=1 SV=2 Q7L9B9 EEPD1_HUMAN 4.96E-52	#N/A	0.265836	0.326457	0.89871	-0.926981	0.112275	0.112275	-0.936161	no change	TE_down
SMED30028844	GPCPD1	Glycerophosphocholine phosphodiesterase GPCPD1 OS=Homo sapiens OX=9606 GN=GPCPD1 PE=1 SV=2 Q9NPB8 GPCP1_HUMAN 6.93E-21	#N/A	-0.249347	0.328037	0.898849	-1.30612	0.0145262	0.0145262	-0.910969	no change	TE_down
SMED30004736	SLC6A5	Sodium- and chloride-dependent glycine transporter 2 OS=Homo sapiens OX=9606 GN=SLC6A5 PE=1 SV=3 Q9Y345 SC6A5_HUMAN 6.94E-129	#N/A	0.452654	0.346734	0.90154	-0.536402	0.542493	0.542493	-0.908298	no change	TE_down
SMED30006336	PIH1D2	PIH1 domain-containing protein 2 OS=Homo sapiens OX=9606 GN=PIH1D2 PE=1 SV=1 Q8WWB5 PIHD2_HUMAN 0.000000000000000352	Neural;Phyarnx	0.205994	0.344663	0.90154	-1.01234	0.188358	0.188358	-0.966791	no change	TE_down
SMED30027817	CHRNA3	Neuronal acetylcholine receptor subunit alpha-3 OS=Homo sapiens OX=9606 GN=CHRNA3 PE=1 SV=4 P32297 ACHA3_HUMAN 8.64E-74	#N/A	-0.451437	0.342652	0.90154	-1.10338	0.512743	0.512743	-0.857029	no change	TE_down
SMED30015705	TRAF6	TNF receptor-associated factor 6 OS=Homo sapiens OX=9606 GN=TRAF6 PE=1 SV=1 Q9Y4K3 TRAF6_HUMAN 0.000000231	#N/A	0.258317	0.354401	0.901572	-0.786112	0.174972	0.174972	-0.94616	no change	TE_down
SMED30010393	MRPL43	39S ribosomal protein L43, mitochondrial OS=Homo sapiens OX=9606 GN=MRPL43 PE=1 SV=1 Q8N983 RM43_HUMAN 8.46E-26	#N/A	-0.197821	0.381392	0.901572	-1.17013	0.00641899	0.00641899	-0.945148	no change	TE_down
SMED30032743	C11orf49	UPF0705 protein C11orf49 OS=Homo sapiens OX=9606 GN=C11orf49 PE=1 SV=2 Q9H6J7 CK049_HUMAN 8.32E-20	#N/A	-0.285818	0.384086	0.901579	-1.10629	0.0943535	0.0943535	-0.826101	no change	TE_down
SMED30029488	LRIG3	Leucine-rich repeats and immunoglobulin-like domains protein 3 OS=Homo sapiens OX=9606 GN=LRIG3 PE=2 SV=1 Q6UXM1 LRIG3_HUMAN 0.00000000000714	Muscle	-0.222302	0.388994	0.904293	-1.14002	0.0210385	0.0210385	-0.870293	no change	TE_down
SMED30026277	EIF3G	Eukaryotic translation initiation factor 3 subunit G OS=Homo sapiens OX=9606 GN=EIF3G PE=1 SV=2 O75821 EIF3G_HUMAN 1.59E-62	#N/A	0.246034	0.401474	0.912102	-0.914656	0.154802	0.154802	-0.978821	no change	TE_down
SMED30016791	TEX9	Testis-expressed protein 9 OS=Homo sapiens OX=9606 GN=TEX9 PE=1 SV=1 Q8N6V9 TEX9_HUMAN 5.02E-53	Neural;Phyarnx	0.163989	0.412186	0.91565	-0.802927	0.0853697	0.0853697	-0.947587	no change	TE_down
SMED30008719	KCNC1	Potassium voltage-gated channel subfamily C member 1 OS=Homo sapiens OX=9606 GN=KCNC1 PE=1 SV=1 P48547 KCNC1_HUMAN 1.28E-119	#N/A	0.325626	0.419993	0.918884	-0.797591	0.550535	0.550535	-0.963483	no change	TE_down
SMED30013840	TEKT2	Tektin-2 OS=Homo sapiens OX=9606 GN=TEKT2 PE=1 SV=1 Q9UIF3 TEKT2_HUMAN 5.11E-125	Neural;Epidermal;Phyarnx;Protonephridia	0.20656	0.420498	0.918946	-0.767534	0.217233	0.217233	-0.955526	no change	TE_down
SMED30021014	SLC38A11	Putative sodium-coupled neutral amino acid transporter 11 OS=Homo sapiens OX=9606 GN=SLC38A11 PE=2 SV=1 Q08AI6 S38AB_HUMAN 1.1E-105	Muscle;Neural	0.223024	0.427318	0.919135	-0.751556	0.166859	0.166859	-0.803021	no change	TE_down
SMED30028016	CEBPZ	CCAAT/enhancer-binding protein zeta OS=Homo sapiens OX=9606 GN=CEBPZ PE=1 SV=3 Q03701 CEBPZ_HUMAN 0.0000000000817	#N/A	0.283649	0.432347	0.920177	-0.850253	0.110811	0.110811	-0.947933	no change	TE_down
SMED30006610	WDR91	WD repeat-containing protein 91 OS=Homo sapiens OX=9606 GN=WDR91 PE=1 SV=2 A4D1P6 WDR91_HUMAN 0.000000000000000275	Neoblast	-0.331043	0.436579	0.921213	-1.06405	0.0638748	0.0638748	-0.830755	no change	TE_down
SMED30021446	TRAF6	TNF receptor-associated factor 6 OS=Homo sapiens OX=9606 GN=TRAF6 PE=1 SV=1 Q9Y4K3 TRAF6_HUMAN 0.000000011	Neural	0.151896	0.437543	0.921621	-0.623419	0.484463	0.484463	-0.832548	no change	TE_down
SMED30015924	GABRB1	Gamma-aminobutyric acid receptor subunit beta-1 OS=Homo sapiens OX=9606 GN=GABRB1 PE=1 SV=2 P18505 GBRB1_HUMAN 0.00000000000246	Neural	0.242258	0.4458	0.924022	-1.00027	0.0958433	0.0958433	-0.971519	no change	TE_down
SMED30007150	ERVK-9	Endogenous retrovirus group K member 9 Pol protein OS=Homo sapiens OX=9606 GN=ERVK-9 PE=3 SV=3 P63128 POK9_HUMAN 0.00000275	Muscle	-0.292685	0.457759	0.926748	-1.25061	0.0674211	0.0674211	-0.828333	no change	TE_down
SMED30008884	WNT1	Proto-oncogene Wnt-1 OS=Homo sapiens OX=9606 GN=WNT1 PE=1 SV=1 P04628 WNT1_HUMAN 1.34E-59	#N/A	0.290041	0.470088	0.930263	-0.722393	0.377615	0.377615	-0.823066	no change	TE_down
SMED30024368	CHD4	Chromodomain-helicase-DNA-binding protein 4 OS=Homo sapiens OX=9606 GN=CHD4 PE=1 SV=2 Q14839 CHD4_HUMAN 0	Neural;Cathepsin+ cell;Protonephridia	-0.215273	0.477722	0.93374	-0.509216	0.661289	0.661289	-0.83823	no change	TE_down
SMED30006362	NUDT12	Peroxisomal NADH pyrophosphatase NUDT12 OS=Homo sapiens OX=9606 GN=NUDT12 PE=1 SV=1 Q9BQG2 NUD12_HUMAN 1.87E-37	#N/A	0.175821	0.5179	0.94394	-0.921411	0.0276271	0.0276271	-0.905311	no change	TE_down
SMED30005921	TYW5	tRNA wybutosine-synthesizing protein 5 OS=Homo sapiens OX=9606 GN=TYW5 PE=1 SV=1 A2RUC4 TYW5_HUMAN 2.76E-87	#N/A	0.182153	0.524111	0.945062	-0.739476	0.187008	0.187008	-0.906881	no change	TE_down
SMED30009425	DPM3	Dolichol-phosphate mannosyltransferase subunit 3 OS=Homo sapiens OX=9606 GN=DPM3 PE=1 SV=2 Q9P2X0 DPM3_HUMAN 0.00000000282	Epidermal	0.195289	0.535966	0.94742	-0.995664	0.0183924	0.0183924	-0.913351	no change	TE_down
SMED30022707	PLPP4	Phospholipid phosphatase 4 OS=Homo sapiens OX=9606 GN=PLPP4 PE=1 SV=2 Q5VZY2 PLPP4_HUMAN 1.5E-57	Epidermal	-0.20591	0.550182	0.94997	0.160654	0.858369	0.858369	-0.892751	no change	TE_down
SMED30032931	VWDE	von Willebrand factor D and EGF domain-containing protein OS=Homo sapiens OX=9606 GN=VWDE PE=2 SV=4 Q8N2E2 VWDE_HUMAN 3.32E-48	#N/A	0.17593	0.572434	0.954411	-0.530092	0.501931	0.501931	-0.989089	no change	TE_down
SMED30035800	POU6F1	POU domain, class 6, transcription factor 1 OS=Homo sapiens OX=9606 GN=POU6F1 PE=1 SV=1 Q14863 PO6F1_HUMAN 0.00000000000000265	#N/A	0.169133	0.580778	0.954411	-0.950156	0.0303761	0.0303761	-0.902517	no change	TE_down
SMED30003051	Surf6	Surfeit locus protein 6 homolog OS=Drosophila melanogaster OX=7227 GN=Surf6 PE=1 SV=1 E=0.0000000000829	Neoblast	0.141489	0.572608	0.954411	-0.738587	0.198545	0.198545	-0.802015	no change	TE_down
SMED30003304	TXNL1	Thioredoxin-like protein 1 OS=Homo sapiens OX=9606 GN=TXNL1 PE=1 SV=3 O43396 TXNL1_HUMAN 1.27E-79	#N/A	0.105614	0.570262	0.954411	-0.974613	0.00228923	0.00228923	-0.965223	no change	TE_down
[truncated: 340 more rows]

## Sheet: GO term of TE up
Gene ID	symbol	blastp	cell type	logFC_rna	pvalue_rna	FDR_rna	logFC_RIBO	pvalue_RIBO	FDR_RIBO	limma_Log2_TE	limma_TE	0.8
[truncated: 762 more rows]

## Sheet: GO term of TE down in epidermis
Gene ID	symbol	blastp	cell type	logFC_rna	pvalue_rna	FDR_rna	logFC_RIBO	pvalue_RIBO	FDR_RIBO	limma_Log2_TE	limma_TE	0.8
[truncated: 25 more rows]
