# Supplementary material for: Fibrillarin homologs regulate translation in divergent cell lineages during planarian homeostasis and regeneration
Source: EMBO J. 2024 Nov 20;43(24):6591–625. doi: 10.1038/s44318-024-00315-x (PMC11649923; doi:10.1038/s44318-024-00315-x)
Supplement: Supplementary file 6 — Source data Fig. 1 [file 44318_2024_315_MOESM6_ESM.zip]

Archive with 36 entries (32 files):
- Figure 1/
- __MACOSX/._Figure 1
- Figure 1/source data_Figure1C,F,G,H,I.xlsx
- __MACOSX/Figure 1/._source data_Figure1C,F,G,H,I.xlsx
- Figure 1/.DS_Store
- __MACOSX/Figure 1/._.DS_Store
- Figure 1/1B/
- __MACOSX/Figure 1/._1B
- Figure 1/1E/
- __MACOSX/Figure 1/._1E
- Figure 1/1D/
- __MACOSX/Figure 1/._1D
- Figure 1/1B/egfp_KD.tif
- __MACOSX/Figure 1/1B/._egfp_KD.tif
- Figure 1/1B/fbl-1_KD.tif
- __MACOSX/Figure 1/1B/._fbl-1_KD.tif
- Figure 1/1B/fbl-2_KD.tif
- __MACOSX/Figure 1/1B/._fbl-2_KD.tif
- Figure 1/1E/egfp_KD_notum.tif
- __MACOSX/Figure 1/1E/._egfp_KD_notum.tif
- Figure 1/1E/fbl-1_KD_notum.tif
- __MACOSX/Figure 1/1E/._fbl-1_KD_notum.tif
- Figure 1/1E/egfp_KD_ wnt-1.tif
- __MACOSX/Figure 1/1E/._egfp_KD_ wnt-1.tif
- Figure 1/1E/fbl-1_KD_wnt-1.tif
- __MACOSX/Figure 1/1E/._fbl-1_KD_wnt-1.tif
- Figure 1/1E/fbl-2_KD_wnt-1.tif
- __MACOSX/Figure 1/1E/._fbl-2_KD_wnt-1.tif
- Figure 1/1E/fbl-2_KD_notum.tif
- __MACOSX/Figure 1/1E/._fbl-2_KD_notum.tif
- Figure 1/1D/egfp_KD.tif
- __MACOSX/Figure 1/1D/._egfp_KD.tif
- Figure 1/1D/fbl-1_KD.tif
- __MACOSX/Figure 1/1D/._fbl-1_KD.tif
- Figure 1/1D/fbl-2_KD.tif
- __MACOSX/Figure 1/1D/._fbl-2_KD.tif
