# Supplementary material for: Fibrillarin homologs regulate translation in divergent cell lineages during planarian homeostasis and regeneration
Source: EMBO J. 2024 Nov 20;43(24):6591–625. doi: 10.1038/s44318-024-00315-x (PMC11649923; doi:10.1038/s44318-024-00315-x)
Supplement: Supplementary file 6 — Source data Fig. 1 [file 44318_2024_315_MOESM6_ESM.zip › Figure 1/source data_Figure1C,F,G,H,I.xlsx]

## Sheet: 1C
day post last feed	egfp KD	fbl-1 KD	fbl-2 KD
0	0	0	0		0 live
3	0	0	0		1 die
4	0	0	0
5	0	0	0
7	0	0	0
8	0	0	0
9	0	0	0
10	0	0	0
16	0	1	0
18	0	1	0
20	0	1	1
24	0	1	1
28	0	0	1
30	0	0	1
32	0	1	0

## Sheet: 1F
notum+ cell number
egfp KD	fbl-1 KD	fbl-2 KD
96	44	61
91	42	50
94	44	47
92	51	51
108		56
		64

## Sheet: 1G
notum+ cells distance to anterior pole
egfp KD	fbl-1 KD	fbl-2 KD
80.331	9.749	8.969
113.867	26.907	33.536
99.049	1.17	30.806
85.4	12.479	25.347
72.922	7.019	31.976
108.408	8.969	25.347
138.824	16.768	30.027
124.786	20.668	20.278
84.23	23.008	24.567
68.632	28.467	6.24
54.984	32.756	3.51
45.625	43.675	2.729
33.147	46.795	14.819
26.517	44.845	2.73
15.209	34.706	8.189
9.359	33.146	15.209
17.548	25.737	16.378
24.568	41.725	23.788
33.536	39.776	6.629
48.355	49.524	18.327
48.355	56.544	16.768
47.575	60.443	20.277
55.764	56.544	6.629
56.154	52.644	4.289
64.343	51.864	1.559
58.494	62.003	2.73
65.123	60.053	12.869
56.934	57.713	6.63
47.965	90.859	7.409
36.656	82.67	3.12
30.027	77.211	1.95
15.989	87.35	4.679
19.888	69.802	9.748
14.039	56.933	21.057
25.347	48.355	17.937
31.587	50.304	24.567
21.058	35.096	29.246
14.819	69.412	27.686
26.127	34.316	37.825
17.548	94.369	13.258
10.919	96.709	11.308
8.579	153.252	19.107
12.089	149.352	2.339
20.278	116.986	6.629
23.398	84.23	15.208
31.587	60.053	0.39
41.336	3.12	0.39
37.436	61.613	3.12
34.706	12.478	8.189
37.046	83.45	12.869
28.857	60.832	14.429
23.398	51.084	26.517
17.158	45.234	22.228
22.618	36.655	25.737
22.618	40.945	5.07
17.548	34.316	26.127
43.675	21.837	33.146
41.726	14.038	10.138
27.687	7.019	23.788
34.316	9.749	3.51
37.046	16.378	36.265
59.273	5.069	39.775
24.568	1.95	41.725
23.008	9.359	38.605
30.417	0.39	42.895
37.046	70.972	19.108
33.926	26.517	19.497
17.158	28.077	22.617
19.498	16.768	26.907
15.989	9.359	7.409
12.089	1.56	12.868
7.41	3.9	3.119
16.379	8.969	6.239
24.958	8.969	7.019
20.278	18.717	8.579
14.039	21.447	12.478
19.498	34.706	10.139
20.278	38.605	19.108
32.367	44.844	26.517
27.687	8.579	25.737
27.297	4.68	30.026
38.996	5.85	35.486
32.367	2.729	23.397
50.304	4.68	10.139
51.084	68.632	14.818
26.517	0.39	8.579
30.027	226.173	14.038
38.606	242.941	19.887
46.795	223.054	8.579
77.991	171.97	14.818
39.386	220.324	19.497
28.857	125.565	7.019
21.058	145.453	16.768
23.398	83.06	7.019
10.139	68.632	21.447
12.869	82.281	24.957
50.304	9.749	25.347
45.625	11.309	21.837
33.926	21.448	28.856
30.806	34.316	19.887
23.787	44.845	13.648
18.718	45.235	12.088
56.543	50.304	10.139
42.505	47.965	8.189
76.821	42.505	23.007
65.512	31.587	15.988
38.995	30.417	12.868
45.235	25.737	10.529
42.115	16.378	7.409
36.656	10.529	4.289
32.756	10.919	15.208
30.806	14.429	83.45
24.957	16.768	12.088
36.656	25.737	3.119
41.335	6.24	7.409
39.385	7.799	14.038
44.845	5.07	11.308
47.184	14.039	52.644
30.806	17.548	52.644
25.347	22.228	58.103
19.108	28.857	40.945
19.108	19.888	23.398
12.478	6.63	7.799
11.699	5.85	12.869
5.459	41.335	12.479
8.189	36.656	23.788
11.309	30.417	27.687
6.239	30.417	21.448
7.799	19.888	19.108
13.258	14.039	23.008
6.629	27.687	37.046
12.868	26.907	33.536
65.512	47.574	31.977
22.617	45.235	19.888
23.007	42.505	9.749
21.837	38.605	9.359
24.177	45.624	17.938
28.077	39.385	17.938
19.108	46.794	23.398
17.938	44.065	16.768
11.699	49.524	19.498
12.868	54.203	27.297
16.768	48.744	19.108
16.768	40.945	13.649
30.416	42.895	15.209
38.995	42.505	7.409
46.794	37.046	119.326
53.814	67.852	18.718
60.833	75.261	12.089
60.833	53.814	22.228
32.756	62.003	25.737
16.378	73.311	21.838
60.053	80.33	27.687
23.787	92.029	29.637
18.328	76.821	28.467
14.818	81.89	11.309
14.818	70.971	21.838
15.208	59.273	27.297
24.567	109.187	30.417
20.278	103.338	17.158
20.278	22.617	32.756
20.668	93.199	39.776
29.636	111.917	15.598
37.046	255.809	35.486
26.517	228.513	11.309
18.718	209.795	19.108
33.926	165.34	26.127
41.335	124.395	60.052
31.586	94.369	57.713
12.868	62.392	42.894
21.837	58.103	42.115
15.988	54.983	46.014
7.799	38.995	40.555
13.258	29.636	30.026
8.969	59.273	11.698
21.447	53.034	31.586
17.158	56.933	24.567
15.208	89.299	25.737
80.72	67.852	12.478
72.921	68.632	14.818
58.493	78.381	8.579
55.763		9.358
69.412		14.038
14.428		22.617
18.718		22.617
16.378		16.768
14.038		19.497
277.257		17.158
119.716		10.918
115.816		12.478
49.134		5.459
44.455		16.768
53.034		12.088
58.883		11.308
49.524		13.648
47.964		14.038
42.505		22.227
43.285		23.007
60.443		15.598
61.223		8.189
54.984		16.378
42.505		19.107
44.845		18.717
38.996		37.435
31.976		15.208
49.914		24.957
50.694		0.39
21.448		11.698
30.807		18.327
40.165		26.126
34.706		71.751
29.637		49.914
29.247		61.222
26.127		39.775
29.247		26.517
25.347		28.467
21.838		21.837
15.208		48.744
15.598		50.304
15.988		52.254
19.888		50.304
17.938		47.184
35.876		42.895
15.208		40.555
7.799		34.706
5.849		30.806
5.07		36.656
7.019		30.026
10.139		56.153
11.699		24.567
19.108		25.737
22.228		19.498
18.718		14.428
20.668		14.428
17.158		16.768
15.208		20.278
13.649		27.297
5.46		31.196
10.529		21.837
6.629		26.907
8.579		35.096
1.95		35.876
5.849		33.926
7.409		36.266
6.239		32.366
8.969		30.026
10.529		18.328
12.089		39.385
8.579		32.366
7.799		25.347
4.68		31.196
18.328		39.385
14.428		29.636
16.768		16.768
19.888		14.818
24.177		26.127
30.417		18.328
35.876		26.127
34.706		88.519
33.926		57.713
34.316		41.725
29.247		57.323
31.586		99.438
27.687		65.122
25.347		76.041
3.51		69.802
2.73		159.881
8.579		116.596
9.359		38.605
12.869		28.467
17.938		44.065
15.208		30.026
15.208		28.467
22.228		98.658
15.988		28.467
21.448		31.586
16.768		40.945
21.448		39.385
19.108		29.637
23.397		29.637
14.039		13.258
69.412		3.9
39.386		7.019
36.656		14.428
38.216		17.158
34.706		19.498
46.015		14.428
51.474		7.019
46.015		4.679
56.934		9.359
52.254		17.938
53.034		20.278
51.864		26.517
50.694		14.428
48.355		10.919
49.915		12.479
48.355		15.598
62.003		32.366
60.053		26.517
54.594		17.548
52.254		11.309
47.185		8.189
40.946		24.567
40.556		24.177
37.436		21.837
35.096		21.448
30.417		7.019
25.737		18.718
23.788		46.794
34.706		27.687
31.197		25.347
27.297		26.127
32.367		36.266
10.139		32.756
10.919		23.007
10.919		9.749
14.429		6.239
8.579		13.648
3.9		18.328
5.46		35.876
8.579		34.706
10.919		40.555
14.819		10.529
16.379		20.668
7.41		7.019
11.699		12.089
8.579		20.278
7.41		24.957
9.359		29.247
7.8		12.089
9.749		11.699
21.448		12.089
26.907		26.517
22.618		1.56
24.568
29.637
65.123
62.003
44.065
39.386
39.776
31.197
30.417
27.297
23.008
12.869
18.718
22.618
22.618
23.008
15.599
14.039
14.429
17.158
21.838
29.637
30.417
37.046
38.606
35.096
29.637
32.367
22.618
19.498
17.158
38.996
3.51
38.216
48.745
49.135
44.065
63.173
55.374
60.833
54.594
50.304
48.744
55.763
48.354
45.235
38.215
35.096
31.976
20.668
16.378
21.447
20.278
21.837
17.938
14.038
10.139
7.409
12.868
7.799
12.479
7.799
11.309
16.768
15.598
19.498
24.957
23.787
20.278
23.787
91.249
52.254
46.794
46.794
44.455
36.266
27.687
41.335
46.794
56.153
21.837
14.038
4.289
4.679
1.95
7.409
13.258
17.548
16.378
24.177
20.278
21.057
18.328
12.479
17.938
12.479
28.857
28.857
23.787
22.227
21.057
17.938
18.328
13.648
13.648
5.849
5.459
31.976
31.586
26.907
27.687
10.139
8.579
9.749
9.359
3.51
4.679
9.749
18.718
18.328
26.127
24.177
28.467
23.397
26.907
21.057
16.768
12.868
14.038
8.579
21.837
34.316
30.026
13.258
12.479
7.799
2.73
15.208
30.416
26.907
15.208
15.988
19.888
23.397
29.247
38.215
44.845

## Sheet: 1H
wnt-1+ cell number
egfp KD	fbl-1 KD	fbl-2 KD
130	58	78
129	54	30
108	95	30
109	72	96
126	78	97
132	80

## Sheet: 1I
wnt-1+ cells distance to posterior pole
egfp KD	fbl-1 KD	fbl-2 KD
92.029	87.349	72.142
92.029	103.727	82.67
56.153	90.859	155.592
83.06	114.646	164.171
81.5	60.052	152.862
61.223	56.933	193.417
61.223	58.493	179.379
64.732	63.562	233.972
50.694	84.62	210.575
87.35	102.167	233.582
76.431	91.249	175.869
210.575	74.091	49.914
203.556	80.33	58.883
194.197	91.249	23.007
178.209	115.816	29.247
154.812	148.962	3.12
134.924	74.481	23.007
120.496	83.06	29.247
126.345	42.895	35.486
120.106	54.593	109.577
152.862	34.706	250.74
159.491	34.706	236.702
161.441	35.485	225.783
144.283	52.643	195.367
158.321	56.543	161.831
109.577	62.392	212.135
106.457	56.543	95.539
101.778	175.869	38.216
85.01	125.175	38.216
75.651	151.302	32.756
72.531	86.179	28.467
92.419	101.388	28.467
83.06	22.617	28.077
87.739	152.082	28.857
83.06	134.144	23.787
93.979	125.175	26.127
88.519	154.811	21.838
96.708	160.661	20.668
109.577	61.612	22.617
98.268	68.631	20.278
86.57	59.273	19.888
92.809	65.512	25.347
99.438	49.524	28.077
107.627	65.902	31.976
88.909	60.832	34.706
89.689	70.971	28.467
74.871	81.5	33.146
72.531	59.273	37.826
63.952	54.593	18.718
61.613	54.593	24.177
61.613	40.165	31.586
62.393	73.701	28.077
56.153	94.368	22.617
65.512	49.914	20.278
70.582	125.565	32.366
58.883	107.237	35.876
69.802	143.503	31.586
73.311	87.349	26.517
72.921	134.534	19.108
65.902	127.905	20.668
68.242	122.835	26.907
34.706	112.697	23.397
46.404	90.079	32.366
44.845	88.519	37.046
49.134	76.041	35.876
49.914	81.5	31.196
47.184	69.802	36.266
36.266	70.582	35.096
37.825	79.94	39.775
62.782	74.481	25.737
62.782	68.632	31.196
56.153	57.323	32.756
41.335	64.342	187.178
56.933	54.593	129.855
62.393	37.825	108.797
62.003	42.505	108.797
56.153	11.309	102.948
51.864	23.397	142.723
50.304	23.397	16.768
54.203	14.038	1.17
52.644	9.359	7.409
75.651	38.995	33.146
71.751	43.285	13.649
77.601	14.428	98.658
74.481	7.799	87.74
64.732	198.096	156.372
49.914	127.515	288.956
48.354	132.584	295.975
57.323	51.084	334.19
65.122	76.041	189.908
69.412	67.072	220.324
77.601	64.342	236.702
88.519	72.531	164.171
54.983	3.9	12.869
82.28	0.39	15.988
76.821	203.556	0.39
106.847	260.099	193.027
102.948	292.855	42.505
102.948	251.91	163.001
88.909	272.188	37.436
91.249	276.867	12.479
84.62	66.682	8.189
84.23	70.192	3.509
81.89	67.852	3.899
85.79	61.613	1.17
80.33	65.902	15.208
82.67	60.443	23.007
76.041	54.204	15.988
68.632	76.041	165.73
68.242	201.606	156.761
72.921	89.299	170.02
76.041	36.656	164.95
71.361	186.788	186.008
77.991	163.391	179.379
74.481	146.623	155.981
77.601	165.341	225.783
80.33	139.604	62.392
82.67	147.793	77.601
82.28	148.183	127.515
78.771	184.058	133.364
73.311	217.594	112.306
66.682	224.614	104.117
74.091	238.262	89.299
95.929	260.099	110.747
86.18	179.379	162.611
92.809	161.441	168.46
102.558	184.058	450.786
105.677	139.994	470.284
101.388	116.596	120.885
111.917	99.438	288.566
110.357	93.589	239.041
116.986	109.967	225.783
124.005	119.326	367.726
128.295	113.477	301.044
129.465	99.438	326.781
133.754	93.199	126.345
150.132	83.45	138.043
57.713	83.45	186.398
63.172	68.632	21.447
62.003	67.852	17.937
66.682	60.443	29.636
59.273	56.154	5.849
68.632	42.115	39.775
75.651	32.756	32.366
68.242	69.802	61.223
78.381	51.084	74.872
86.57	85.79	85.79
60.443	69.802	76.431
55.373	54.594	59.663
54.983	47.575	8.189
39.775	38.216	0
43.285	35.096	7.019
57.323	60.443	0.39
58.883	33.536	7.799
63.172	8.969	7.799
67.072	43.285	4.289
62.393	77.991	0.39
53.034	62.003	18.717
41.725	74.481	10.138
41.725	59.273	1.56
46.404	55.374	0.779
60.833	53.814	24.177
63.562	88.13	33.536
41.725	99.438	24.177
33.536	91.249	7.019
38.995	93.589	13.258
53.814	108.797	61.612
62.003	117.766	99.438
288.956	197.317	105.287
249.96	178.989	96.708
259.709	208.236	62.392
324.831	183.278	42.895
67.462	127.515	22.618
58.103	58.493	198.096
58.493	51.084	67.072
61.223	61.613	139.603
65.122	65.123	97.488
69.802	79.551	105.287
67.852	45.235	88.129
72.921	51.474	79.55
78.771	47.575	21.837
66.292	34.316	74.872
65.902	30.807	70.972
53.034	18.718	155.202
51.084	16.378	180.159
72.141	128.685	179.379
81.5	147.013	120.106
88.129	142.333	99.049
89.689	132.585	148.963
97.488	111.917	35.876
93.199	104.898	72.532
90.469	102.558	142.723
95.929	88.52	145.062
91.639	79.941	205.895
104.897	56.154	231.632
105.287	70.972	10.139
92.419	112.697	16.378
97.098	88.52	12.868
92.419	73.312	17.158
95.149	124.006	22.227
93.199	62.783	22.617
124.005	103.728	26.516
113.476	39.386	29.246
124.395	131.805	19.107
45.625	147.403	1.559
57.713	101.388	3.899
72.141	118.156	7.799
79.94	219.934	19.108
49.524	216.424	10.529
113.086	199.656	3.9
115.816	175.479	65.123
153.252	164.951	34.706
199.656	178.209	21.448
201.216	184.838	3.51
288.956	170.8	8.189
249.57	185.618	38.215
211.745	201.606	21.837
198.876	220.714	9.748
177.429	206.286	4.68
150.912	175.479	15.209
154.421	119.716	9.359
153.252	80.721	12.088
146.232	117.376	141.944
137.264	94.759	212.525
127.125	67.072	201.996
138.043	37.046	164.561
140.383	45.625	117.766
175.869	33.926	144.673
172.749	33.926	138.824
170.8	49.914	168.85
148.182	42.895	24.567
150.522	69.022	23.008
141.943	72.922	67.852
128.685	87.35	173.139
116.206	74.091	168.46
91.639	59.663	138.433
89.689	47.964	110.746
97.878	54.594	32.756
96.318	57.323	37.045
87.739	105.678	30.026
70.971	124.005	51.473
71.361	101.388	65.122
72.141	113.087	31.586
203.166	126.345	40.945
227.343	127.125	31.196
41.335	146.623	37.045
15.208	152.082	40.555
22.227	133.754	47.964
23.007	102.948	23.007
20.277	135.704	92.029
29.246	129.855	4.679
24.567	178.989	5.849
26.907	172.36	210.965
32.756	156.372	162.61
39.385	144.673	118.156
45.234	148.183	79.55
37.435	137.264	66.682
40.165	173.92	67.462
31.196	171.58	61.222
15.598	194.977	71.361
27.297	151.302	53.423
36.266	153.252	107.627
28.077	229.683	121.275
40.555	166.51	121.665
38.605	189.908	207.845
46.404	130.635	199.266
62.392	141.553	160.66
60.833	112.307	161.83
56.153	88.91	263.218
54.983	67.072	139.993
55.373	44.065	111.916
50.304	58.103	182.888
49.134	44.065	287.395
48.354	42.895	5.069
39.385	111.527	35.875
56.543	110.747	49.134
46.794	122.056	44.454
57.323	167.29	46.794
48.354	186.008	52.253
57.713	113.867	49.134
58.883	114.257	37.435
86.959	144.283	41.335
98.268	70.972	38.995
94.759	120.886	63.172
93.199	74.091	56.153
23.007	32.367	47.574
43.675	51.474	51.473
25.737	88.13	32.756
16.768	97.489	44.844
21.057	105.288	86.569
35.096	108.797	100.608
31.976	148.963	107.237
29.246	105.288	111.136
51.864	95.149	36.655
51.474	77.601	47.574
55.763	68.632	65.122
60.053	57.714	67.462
60.443	64.733	34.705
66.682	32.757	39.775
69.412	27.687	34.705
74.091	42.115	38.605
70.971	41.725	28.856
67.072	29.247	325.221
71.751	33.926	324.441
12.478	26.517	343.159
25.347	12.479	253.859
29.246	21.058	276.087
38.605	10.919	212.914
46.794	17.938	236.311
41.725	14.819	106.847
33.926	4.29	85.399
35.876	7.02	67.462
46.794	12.479	103.337
49.524	66.293	94.368
42.505	77.991	193.417
29.246	56.934	191.467
33.926	65.513	173.529
38.215	65.123	175.869
54.983	77.991	217.594
53.813	82.281	60.832
54.203	90.08	41.335
55.763	107.238	29.246
52.254	107.238	260.099
48.744	125.955	373.185
50.694	131.805	300.264
51.864	152.082	15.208
62.782	164.561	18.717
54.203	180.939	95.148
57.713	163.391	114.256
70.971	147.793	51.863
17.158	122.836
29.636	141.554
13.648	90.47
25.737	188.738
23.007	60.053
31.976	37.436
33.536	2.34
31.586	10.529
22.227	215.645
30.026	200.827
42.505	206.286
41.725	132.975
44.455	149.353
46.014	135.314
43.675	144.673
51.864	173.53
60.833	14.039
57.713	14.039
55.763	22.228
67.462	7.41
62.002	28.467
32.366	19.108
141.163	56.934
14.818	58.883
114.646	37.436
111.917	18.718
94.369	28.077
83.06	68.632
54.983	29.637
64.342	19.498
75.651	86.57
64.732	87.35
53.423	101.388
54.203	120.886
51.084	127.125
30.806	139.603
31.976	124.785
33.926	169.24
83.84	187.178
85.01	155.981
72.531	155.981
72.141	173.139
79.16	167.68
70.581	215.254
61.223	210.575
83.45	240.211
91.639	216.034
95.538	242.551
101.778	255.81
102.168	213.695
86.57	253.47
40.555	295.585
43.675	127.905
23.397	117.766
49.134	117.766
58.883	127.905
47.964	166.9
65.512	177.039
72.531	184.058
75.261	155.981
67.852	141.163
65.902	108.407
75.261	92.809
78.77	85.79
90.079	85.79
87.739	79.551
95.928	78.771
104.507	66.292
100.218	46.015
97.878	64.732
64.732	51.474
61.223	31.196
56.933	49.914
76.041	35.096
71.751	79.551
68.632	82.67
53.813	87.35
56.153	57.713
67.072	55.373
60.443	175.479
79.55	216.814
80.72	308.843
84.23	272.968
91.249	154.422
77.211	155.202
90.859	146.623
87.349	74.091
96.318	25.737
102.168	18.718
88.909	106.067
108.407	114.646
111.137	304.944
78.38	260.489
63.562	244.891
59.273	219.934
51.474	209.405
50.304	248.011
37.825	150.912
88.129	90.079
24.567	103.338
26.127	97.098
38.215	97.488
24.177	319.762
28.076	147.013
31.586	125.565
31.196	184.838
47.964	134.924
45.624
72.921
58.493
48.354
83.84
78.38
81.89
77.211
67.072
61.612
59.273
49.134
92.029
54.984
54.984
40.165
72.921
77.991
99.828
85.79
70.192
73.701
67.462
66.682
59.663
55.763
43.675
42.115
32.366
28.077
33.926
55.763
44.065
37.826
28.077
15.598
19.108
12.869
5.849
4.68
8.189
2.73
1.17
14.428
14.428
19.888
19.108
56.543
52.644
54.204
107.627
7.799
88.13
38.215
49.914
50.304
64.342
68.632
61.613
46.015
48.354
21.058
22.227
6.239
7.799
5.069
14.818
9.749
50.304
62.003
25.347
24.567
28.077
56.543
1.17
6.239
15.208
