# Supplementary material for: Fibrillarin homologs regulate translation in divergent cell lineages during planarian homeostasis and regeneration
Source: EMBO J. 2024 Nov 20;43(24):6591–625. doi: 10.1038/s44318-024-00315-x (PMC11649923; doi:10.1038/s44318-024-00315-x)
Supplement: Supplementary file 7 — Source data Fig. 2 [file 44318_2024_315_MOESM7_ESM.zip]

Archive with 108 entries (96 files):
- Figure 2/
- __MACOSX/._Figure 2
- Figure 2/.DS_Store
- __MACOSX/Figure 2/._.DS_Store
- Figure 2/2A/
- __MACOSX/Figure 2/._2A
- Figure 2/source data_Figure2C,D,E,F.xlsx
- __MACOSX/Figure 2/._source data_Figure2C,D,E,F.xlsx
- Figure 2/2C/
- __MACOSX/Figure 2/._2C
- Figure 2/2D/
- __MACOSX/Figure 2/._2D
- Figure 2/2E/
- __MACOSX/Figure 2/._2E
- Figure 2/2B/
- __MACOSX/Figure 2/._2B
- Figure 2/2A/.DS_Store
- __MACOSX/Figure 2/2A/._.DS_Store
- Figure 2/2A/fbl-2_z stack/
- __MACOSX/Figure 2/2A/._fbl-2_z stack
- Figure 2/2A/fbl-1_z stack/
- __MACOSX/Figure 2/2A/._fbl-1_z stack
- Figure 2/2C/fbl-2_ston2.tif
- __MACOSX/Figure 2/2C/._fbl-2_ston2.tif
- Figure 2/2C/fbl-1_hnf4.tif
- __MACOSX/Figure 2/2C/._fbl-1_hnf4.tif
- Figure 2/2D/.DS_Store
- __MACOSX/Figure 2/2D/._.DS_Store
- Figure 2/2D/fbl-1/
- __MACOSX/Figure 2/2D/._fbl-1
- Figure 2/2D/fbl-2/
- __MACOSX/Figure 2/2D/._fbl-2
- Figure 2/2E/vim-3_fbl-2.tif
- __MACOSX/Figure 2/2E/._vim-3_fbl-2.tif
- Figure 2/2E/AGAT-1_fbl-2.tif
- __MACOSX/Figure 2/2E/._AGAT-1_fbl-2.tif
- Figure 2/2E/egr-5_fbl-2.tif
- __MACOSX/Figure 2/2E/._egr-5_fbl-2.tif
- Figure 2/2E/zpuf-6_fbl-2.tif
- __MACOSX/Figure 2/2E/._zpuf-6_fbl-2.tif
- Figure 2/2B/.DS_Store
- __MACOSX/Figure 2/2B/._.DS_Store
- Figure 2/2B/fbl-2_orthogonal view/
- __MACOSX/Figure 2/2B/._fbl-2_orthogonal view
- Figure 2/2B/fbl-1_orthogonal view/
- __MACOSX/Figure 2/2B/._fbl-1_orthogonal view
- Figure 2/2A/fbl-2_z stack/fbl-2_5.tif
- __MACOSX/Figure 2/2A/fbl-2_z stack/._fbl-2_5.tif
- Figure 2/2A/fbl-2_z stack/fbl-2_4.tif
- __MACOSX/Figure 2/2A/fbl-2_z stack/._fbl-2_4.tif
- Figure 2/2A/fbl-2_z stack/fbl-2_1.tif
- __MACOSX/Figure 2/2A/fbl-2_z stack/._fbl-2_1.tif
- Figure 2/2A/fbl-2_z stack/fbl-2_3.tif
- __MACOSX/Figure 2/2A/fbl-2_z stack/._fbl-2_3.tif
- Figure 2/2A/fbl-2_z stack/fbl-2_2.tif
- __MACOSX/Figure 2/2A/fbl-2_z stack/._fbl-2_2.tif
- Figure 2/2A/fbl-1_z stack/fbl-1_4.tif
- __MACOSX/Figure 2/2A/fbl-1_z stack/._fbl-1_4.tif
- Figure 2/2A/fbl-1_z stack/fbl-1_5.tif
- __MACOSX/Figure 2/2A/fbl-1_z stack/._fbl-1_5.tif
- Figure 2/2A/fbl-1_z stack/fbl-1_1.tif
- __MACOSX/Figure 2/2A/fbl-1_z stack/._fbl-1_1.tif
- Figure 2/2A/fbl-1_z stack/fbl-1_2.tif
- __MACOSX/Figure 2/2A/fbl-1_z stack/._fbl-1_2.tif
- Figure 2/2A/fbl-1_z stack/fbl-1_3.tif
- __MACOSX/Figure 2/2A/fbl-1_z stack/._fbl-1_3.tif
- Figure 2/2D/fbl-1/vim-3_fbl-1.tif
- __MACOSX/Figure 2/2D/fbl-1/._vim-3_fbl-1.tif
- Figure 2/2D/fbl-1/AGAT-1_fbl-1.tif
- __MACOSX/Figure 2/2D/fbl-1/._AGAT-1_fbl-1.tif
- Figure 2/2D/fbl-1/prog-1_fbl-1.tif
- __MACOSX/Figure 2/2D/fbl-1/._prog-1_fbl-1.tif
- Figure 2/2D/fbl-1/egr-5_fbl-1.tif
- __MACOSX/Figure 2/2D/fbl-1/._egr-5_fbl-1.tif
- Figure 2/2D/fbl-1/vim-1_fbl-1.tif
- __MACOSX/Figure 2/2D/fbl-1/._vim-1_fbl-1.tif
- Figure 2/2D/fbl-1/piwi-1_fbl-1.tif
- __MACOSX/Figure 2/2D/fbl-1/._piwi-1_fbl-1.tif
- Figure 2/2D/fbl-1/AGAT-3_fbl-1.tif
- __MACOSX/Figure 2/2D/fbl-1/._AGAT-3_fbl-1.tif
- Figure 2/2D/fbl-1/zpuf-6_fbl-1.tif
- __MACOSX/Figure 2/2D/fbl-1/._zpuf-6_fbl-1.tif
- Figure 2/2D/fbl-2/egr5_fbl-2.tif
- __MACOSX/Figure 2/2D/fbl-2/._egr5_fbl-2.tif
- Figure 2/2D/fbl-2/prog-1_fbl-2.tif
- __MACOSX/Figure 2/2D/fbl-2/._prog-1_fbl-2.tif
- Figure 2/2D/fbl-2/AGAT-1_fbl-2.tif
- __MACOSX/Figure 2/2D/fbl-2/._AGAT-1_fbl-2.tif
- Figure 2/2D/fbl-2/zpuf6_fbl-2.tif
- __MACOSX/Figure 2/2D/fbl-2/._zpuf6_fbl-2.tif
- Figure 2/2D/fbl-2/vim1_fbl-2.tif
- __MACOSX/Figure 2/2D/fbl-2/._vim1_fbl-2.tif
- Figure 2/2D/fbl-2/piwi-1_fbl-2.tif
- __MACOSX/Figure 2/2D/fbl-2/._piwi-1_fbl-2.tif
- Figure 2/2D/fbl-2/AGAT-3_fbl-2.tif
- __MACOSX/Figure 2/2D/fbl-2/._AGAT-3_fbl-2.tif
- Figure 2/2B/fbl-2_orthogonal view/fbl-2_XZ.tif
- __MACOSX/Figure 2/2B/fbl-2_orthogonal view/._fbl-2_XZ.tif
- Figure 2/2B/fbl-2_orthogonal view/fbl-2_XY.tif
- __MACOSX/Figure 2/2B/fbl-2_orthogonal view/._fbl-2_XY.tif
- Figure 2/2B/fbl-2_orthogonal view/fbl-2_YZ.tif
- __MACOSX/Figure 2/2B/fbl-2_orthogonal view/._fbl-2_YZ.tif
- Figure 2/2B/fbl-1_orthogonal view/fbl-1_YZ.tif
- __MACOSX/Figure 2/2B/fbl-1_orthogonal view/._fbl-1_YZ.tif
- Figure 2/2B/fbl-1_orthogonal view/fbl-1_XZ.tif
- __MACOSX/Figure 2/2B/fbl-1_orthogonal view/._fbl-1_XZ.tif
- Figure 2/2B/fbl-1_orthogonal view/fbl-1_xy.tif
- __MACOSX/Figure 2/2B/fbl-1_orthogonal view/._fbl-1_xy.tif
