# Supplementary material for: Fibrillarin homologs regulate translation in divergent cell lineages during planarian homeostasis and regeneration
Source: EMBO J. 2024 Nov 20;43(24):6591–625. doi: 10.1038/s44318-024-00315-x (PMC11649923; doi:10.1038/s44318-024-00315-x)
Supplement: Supplementary file 7 — Source data Fig. 2 [file 44318_2024_315_MOESM7_ESM.zip › Figure 2/source data_Figure2C,D,E,F.xlsx]

## Sheet: 2C
double positive cell number/fbl-1+ cells
fbl-1+ston2+	fbl-1+hnf4+
0.208333	0.125
0.142857	0.116279
0.117647	0.0980392
0.136364	0.107143
0.173913	0.114286
0.263158	0.128205
0.173712	0.114825
0.0542023	0.011187

## Sheet: 2D
double positive cell number/fbl-1+ cells
fbl-1+piwi-1+	fbl-1+prog-1+	fbl-1+egr-5+	fbl-1+AGAT-1+	fbl-1+AGAT-3+	fbl-1+zpuf-6+	fbl-1+vim-1+	fbl-1+vim-3+
1	0.988636	0	0	0	4.34783e-05	0	0
1	1	0.000166667	0	0	9.25926e-05	0	0
1	1	0.000178571	0	0	0	0	0
1	1	0	0	0	0	0	0
1	1	0	0	0	0	0	0
		0	0	0	0	0	0
1	0.997727	5.75397e-05	0	0	2.26785e-05	0	0
0	0.00508197	8.92196e-05	0	0	3.84132e-05	0	0
double positive cell number/fbl-2+ cells
fbl-2+piwi-1+	fbl-2+prog-1+	fbl-2+egr-5+	fbl-2+AGAT-1+	fbl-2+AGAT-3+	fbl-2+zpuf-6+	fbl-2+vim-1+	fbl-2+vim-3+
0.000153846	0.000263158	0.736842	0.0285714	0.0666667	0.147059	0.0784314	0.105263
0.000131579	0.000204082	0.833333	0.0666667	0.0689655	0.115385	0.0384615	0.0909091
0.0002	0.000185185	0.821429	0.0833333	0.0714286	0.111111	0.0540541	0.0769231
0.000142857	0.000147059	0.789474	0.025641	0.0625	0.111111	0.04	0.0740741
0.000166667	0.000204082	0.842105	0.0263158	0.0789474	0.115385	0.0416667	0.15
0	0.000144928	0.8125	0.0588235	0.0384615	0.153846	0.0277778	0.136364
		0.785714	0.0277778	0.0869565	0.111111	0.04	0.0909091
		0.846154	0.0384615	0.0769231	0.04	0.025641
		0.766667				0.0294118
0.000132491	0.000191415	0.803802	0.0444489	0.0688562	0.113126	0.041716	0.103492
6.9056e-05	4.38983e-05	0.0369364	0.0222347	0.0144923	0.034183	0.0162819	0.0292537

## Sheet: 2E
double positive cell number/fbl-2+ cells
fbl-2+egr-5+	fbl-2+AGAT-1+	fbl-2+zpuf-6+	fbl-2+vim-3+
0	0.166667	0.1	0.769231
0	0.111111	0.0769231	0.833333
0	0.0909091	0.1	0.769231
0	0.1	0.0833333	0.857143
0.025	0.117647	0.166667	0.9375
	0.0769231	0.117647	1
	0.111111		0.789474
0.005	0.110624	0.107428	0.850844
0.0111803	0.0283663	0.0323577	0.0886856

## Sheet: 2F
fbl-2+egr-5+
0 dpa	1 dpa	2 dpa	3 dpa	5 dpa	7 dpa
0.63	0.29	0.03	0.33	0.45	0.79
0.62	0.42	0	0.31	0.24	0.68
0.72	0.56	0	0.46	0.44	0.88
0.72	0.63	0	0.23	0.29	0.68
0.85	0.38	0	0.21	0.32	0.63
0.75	0.58	0	0.18	0.27	0.6
	0.23				0.82
	0.57
	0.36
fbl-2+vim-3+
0 dpa	1 dpa	2 dpa	3 dpa	5 dpa	7 dpa
0.3	0.76	0.91	0.59	0.46	0.14
0.3	0.52	0.75	0.56	0.44	0.1
0.19	0.68	0.96	0.68	0.67	0.25
0.2	0.44	0.88	0.45	0.56	0.18
0.26	0.4	0.77	0.76	0.53	0.28
0.22	0.57	0.9	0.88	0.63	0.38
	0.5	0.8		0.53
	0.4	0.72		0.47
	0.52	0.89		0.36
	0.4	0.86
		0.77
