# Supplementary material for: Fibrillarin homologs regulate translation in divergent cell lineages during planarian homeostasis and regeneration
Source: EMBO J. 2024 Nov 20;43(24):6591–625. doi: 10.1038/s44318-024-00315-x (PMC11649923; doi:10.1038/s44318-024-00315-x)
Supplement: Supplementary file 8 — Source data Fig. 3 [file 44318_2024_315_MOESM8_ESM.zip]

Archive with 100 entries (91 files):
- Figure 3/
- __MACOSX/._Figure 3
- Figure 3/3K/
- __MACOSX/Figure 3/._3K
- Figure 3/3L/
- __MACOSX/Figure 3/._3L
- Figure 3/3E/
- __MACOSX/Figure 3/._3E
- Figure 3/3C/
- __MACOSX/Figure 3/._3C
- Figure 3/.DS_Store
- __MACOSX/Figure 3/._.DS_Store
- Figure 3/3A/
- __MACOSX/Figure 3/._3A
- Figure 3/3G/
- __MACOSX/Figure 3/._3G
- Figure 3/3I/
- __MACOSX/Figure 3/._3I
- Figure 3/3N/
- __MACOSX/Figure 3/._3N
- Figure 3/source data_Figure3B,D,F,H,J,K,M,N.xlsx
- __MACOSX/Figure 3/._source data_Figure3B,D,F,H,J,K,M,N.xlsx
- Figure 3/3K/egfp_KD_14dpf_AGAT-1_2.tif
- __MACOSX/Figure 3/3K/._egfp_KD_14dpf_AGAT-1_2.tif
- Figure 3/3K/egfp_KD_14dpf_AGAT-1.tif
- __MACOSX/Figure 3/3K/._egfp_KD_14dpf_AGAT-1.tif
- Figure 3/3K/fbl-2_KD_14dpf_AGAT-1.tif
- __MACOSX/Figure 3/3K/._fbl-2_KD_14dpf_AGAT-1.tif
- Figure 3/3K/fbl-1_KD_14dpf_AGAT-1.tif
- __MACOSX/Figure 3/3K/._fbl-1_KD_14dpf_AGAT-1.tif
- Figure 3/3L/egfp_KD_7 dpa_zpuf-6.tif
- __MACOSX/Figure 3/3L/._egfp_KD_7 dpa_zpuf-6.tif
- Figure 3/3L/egfp_KD_7 dpa_AGAT-1.tif
- __MACOSX/Figure 3/3L/._egfp_KD_7 dpa_AGAT-1.tif
- Figure 3/3L/fbl-2_KD_7 dpa_AGAT-1.tif
- __MACOSX/Figure 3/3L/._fbl-2_KD_7 dpa_AGAT-1.tif
- Figure 3/3L/fbl-2_KD_7 dpa_zpuf-6.tif
- __MACOSX/Figure 3/3L/._fbl-2_KD_7 dpa_zpuf-6.tif
- Figure 3/3L/fbl-2_KD_7 dpa_AGAT-1_zpuf-6.tif
- __MACOSX/Figure 3/3L/._fbl-2_KD_7 dpa_AGAT-1_zpuf-6.tif
- Figure 3/3L/egfp_KD_7 dpa_AGAT-1_zpuf-6.tif
- __MACOSX/Figure 3/3L/._egfp_KD_7 dpa_AGAT-1_zpuf-6.tif
- Figure 3/3E/egfp_KD_prog-1_PIWI-1_72hpa.jpg
- __MACOSX/Figure 3/3E/._egfp_KD_prog-1_PIWI-1_72hpa.jpg
- Figure 3/3E/egfp_KD_prog-1_PIWI-1_48hpa.jpg
- __MACOSX/Figure 3/3E/._egfp_KD_prog-1_PIWI-1_48hpa.jpg
- Figure 3/3E/.DS_Store
- __MACOSX/Figure 3/3E/._.DS_Store
- Figure 3/3E/fbl-1_KD_prog-1_PIWI-1_24hpa.jpg
- __MACOSX/Figure 3/3E/._fbl-1_KD_prog-1_PIWI-1_24hpa.jpg
- Figure 3/3E/egfp_KD_prog-1_PIWI-1_24hpa.jpg
- __MACOSX/Figure 3/3E/._egfp_KD_prog-1_PIWI-1_24hpa.jpg
- Figure 3/3E/fbl-1_KD_prog-1_PIWI-1_48hpa.jpg
- __MACOSX/Figure 3/3E/._fbl-1_KD_prog-1_PIWI-1_48hpa.jpg
- Figure 3/3E/fbl-1_KD_prog-1_PIWI-1_72hpa.jpg
- __MACOSX/Figure 3/3E/._fbl-1_KD_prog-1_PIWI-1_72hpa.jpg
- Figure 3/3C/egfp_KD_ovo _48_hpa.jpg
- __MACOSX/Figure 3/3C/._egfp_KD_ovo _48_hpa.jpg
- Figure 3/3C/egfp_KD_ovo_72_hpa.jpg
- __MACOSX/Figure 3/3C/._egfp_KD_ovo_72_hpa.jpg
- Figure 3/3C/fbl-1_KD_ovo_24h.jpg
- __MACOSX/Figure 3/3C/._fbl-1_KD_ovo_24h.jpg
- Figure 3/3C/fbl-1_KD_ovo_48_hpa.jpg
- __MACOSX/Figure 3/3C/._fbl-1_KD_ovo_48_hpa.jpg
- Figure 3/3C/egfp_KD_ovo_24_hpa.jpg
- __MACOSX/Figure 3/3C/._egfp_KD_ovo_24_hpa.jpg
- Figure 3/3C/fbl-1_KD_ovo_72_hpa.tif
- __MACOSX/Figure 3/3C/._fbl-1_KD_ovo_72_hpa.tif
- Figure 3/3A/egfp_KD_14 dpf_piwi-1.tif
- __MACOSX/Figure 3/3A/._egfp_KD_14 dpf_piwi-1.tif
- Figure 3/3A/egfp_KD_14 dpf_H3P.tif
- __MACOSX/Figure 3/3A/._egfp_KD_14 dpf_H3P.tif
- Figure 3/3A/fbl-2_KD_14 dpf_piwi-1.tif
- __MACOSX/Figure 3/3A/._fbl-2_KD_14 dpf_piwi-1.tif
- Figure 3/3A/fbl-2_KD_14 dpf_H3p.tif
- __MACOSX/Figure 3/3A/._fbl-2_KD_14 dpf_H3p.tif
- Figure 3/3G/fbl-1_KD_hnf4_PIWI-1_48hpa.tif
- __MACOSX/Figure 3/3G/._fbl-1_KD_hnf4_PIWI-1_48hpa.tif
- Figure 3/3G/egfp_KD_hnf4_PIWI-1_24hpa.tif
- __MACOSX/Figure 3/3G/._egfp_KD_hnf4_PIWI-1_24hpa.tif
- Figure 3/3G/fbl-1_KD_hnf4_PIWI-1_24hpa.tif
- __MACOSX/Figure 3/3G/._fbl-1_KD_hnf4_PIWI-1_24hpa.tif
- Figure 3/3G/fbl-1_KD_hnf4_PIWI-1_72hpa.nd2 (RGB).tif
- __MACOSX/Figure 3/3G/._fbl-1_KD_hnf4_PIWI-1_72hpa.nd2 (RGB).tif
- Figure 3/3G/egfp_KD_hnf4_PIWI-1_72hpa.tif
- __MACOSX/Figure 3/3G/._egfp_KD_hnf4_PIWI-1_72hpa.tif
- Figure 3/3G/egfp_KD_hnf4_PIWI-1_48hpa.tif
- __MACOSX/Figure 3/3G/._egfp_KD_hnf4_PIWI-1_48hpa.tif
- Figure 3/3I/fbl-2_KD_14dpf_piwi-1.tif
- __MACOSX/Figure 3/3I/._fbl-2_KD_14dpf_piwi-1.tif
- Figure 3/3I/fbl-2_KD_14dpf_H3P.tif
- __MACOSX/Figure 3/3I/._fbl-2_KD_14dpf_H3P.tif
- Figure 3/3I/egfp_KD_14dpf_H3P.tif
- __MACOSX/Figure 3/3I/._egfp_KD_14dpf_H3P.tif
- Figure 3/3I/egfp_KD_14dpf_piwi-1.tif
- __MACOSX/Figure 3/3I/._egfp_KD_14dpf_piwi-1.tif
- Figure 3/3N/egfp_KD.tif
- __MACOSX/Figure 3/3N/._egfp_KD.tif
- Figure 3/3N/FBL-2_KD.tif
- __MACOSX/Figure 3/3N/._FBL-2_KD.tif
