# Supplementary material for: Fibrillarin homologs regulate translation in divergent cell lineages during planarian homeostasis and regeneration
Source: EMBO J. 2024 Nov 20;43(24):6591–625. doi: 10.1038/s44318-024-00315-x (PMC11649923; doi:10.1038/s44318-024-00315-x)
Supplement: Supplementary file 8 — Source data Fig. 3 [file 44318_2024_315_MOESM8_ESM.zip › Figure 3/source data_Figure3B,D,F,H,J,K,M,N.xlsx]

## Sheet: 3B
H3P+ cells/mm2
egfp KD	fbl-1 KD
93.2632	59.51
108.412	56.8918
92.0913	54.991
100.192

## Sheet: 3D
ovo+PIWI-1+ cells
	egfp KD			fbl-1 KD
24 hpa	32	43	40	20	13	15
48 hpa	34	30	38	2	13	8
72 hpa	11	14	13	17	18	18

## Sheet: 3F
prog-1+PIWI-1+ cells/mm2
	egfp KD					fbl-1 KD
24 hpa	354.36	509.739	589.319	539.29	563.285	299.179	173.368	153.584	265.953
48 hpa	782.528	783.126	1059.3	762.67	907.255	379.7	514.303	626.244	220.401	437.216	360.88
72 hpa	878.693	663.936	884.329	835.543	653.89	458.346	345.896	245.414	285.116	218.04

## Sheet: 3H
hnf4+PIWI-1+ cells/mm2
	egfp KD					fbl-1 KD
24 hpa	621.439	539.755	1077.64	893.806	862.708	230.471	163.006	296.846	522.371	333.032
48 hpa	525.764	1029.02	1246.53	605.647		469.777	552.434	262.349
72 hpa	787.966	647.918	716.974	1024.55		321.52	242.984	188.541

## Sheet: 3J
H3P+ cells/mm2
egfp KD	fbl-2 KD
93.679	12.8196
97.8106	8.81463
91.7062	31.6256

## Sheet: 3K
AGAT-1+ cells/mm2
egfp KD	fbl-1 KD	egfp KD	fbl-2 KD
676.548	622.424	1714.74	694.52
467.433	651.947	2406.54	790.944
533.858	558.46	2315.03	1259.18
541.239	415.77	2546.06	1441.8
544.78	554.486	2052.3	1129.22

## Sheet: 3M
wound site
egfp KD	fbl-2 KD
1833.07	2402.26
1974.79	2419.25
1860.72	2263.71
	2561.79
far away wound
2419.25	2263.71
1519.9	1024.22
1688.53	560.067
1401.71	1016.49
1199.88	696.088
1946.51

## Sheet: 3N
cell number
egfp KD	fbl-2 KD
9669.8	5509.8
8890.43	7948
7100	5565.25
10230	5944
7355	4965
9603	4842
7584
6193
