# Supplementary material for: Fibrillarin homologs regulate translation in divergent cell lineages during planarian homeostasis and regeneration
Source: EMBO J. 2024 Nov 20;43(24):6591–625. doi: 10.1038/s44318-024-00315-x (PMC11649923; doi:10.1038/s44318-024-00315-x)
Supplement: Supplementary file 9 — Source data Fig. 4 [file 44318_2024_315_MOESM9_ESM.zip]

Archive with 4 entries (3 files):
- Figure 4/
- __MACOSX/._Figure 4
- Figure 4/source data_Figure4B-I.xlsx
- __MACOSX/Figure 4/._source data_Figure4B-I.xlsx
