# Supplementary material for: Fibrillarin homologs regulate translation in divergent cell lineages during planarian homeostasis and regeneration
Source: EMBO J. 2024 Nov 20;43(24):6591–625. doi: 10.1038/s44318-024-00315-x (PMC11649923; doi:10.1038/s44318-024-00315-x)
Supplement: Supplementary file 9 — Source data Fig. 4 [file 44318_2024_315_MOESM9_ESM.zip › Figure 4/source data_Figure4B-I.xlsx]

## Sheet: 4B
fbl-1 KD 18S_Methscore
end	site	egfp KD_score_1	egfp KD_score_2	egfp KD_score_3	fbl-1 KD_score_1	fbl-1 KD_score_2	fbl-1 KD_score_3
3end	28	0.986782	0.989929	0.988363	0.949646	0.935421	0.957981
	755	0.972796	0.964481	0.965768	0.662715	0.641038	0.618415
	1228	0.906223	0.905976	0.910488	0.650579	0.661804	0.661987
	1258	0.868718	0.876564	0.879078	0.741361	0.745517	0.694971
	1266	0.957093	0.931074	0.937838	0.343163	0.413992	0.452168
	1268	0.966467	0.948349	0.960899	0.924897	0.933876	0.955496
	1323	0.971568	0.961856	0.96118	0.948345	0.949887	0.96577
	1377	0.954187	0.967676	0.952794	0.84245	0.823661	0.744194
	1425	0.977334	0.976306	0.968491	0.950642	0.965131	0.975338
	1638	0.989369	0.993938	0.992838	0.989725	0.98651	0.988641
	152	0.751152	0.706083	0.67968	0.613164	0.742704	0.664906
	161	0.677988	0.688246	0.659862	0.720752	0.717696	0.619681
	338	0.805343	0.742654	0.743311	0.69048	0.768984	0.813841
	358	0.690293	0.682033	0.656391	0.713144	0.777944	0.631799
	642	0.741372	0.768921	0.785801	0.755666	0.796183	0.716427
	647	0.667969	0.708123	0.673628	0.683004	0.685335	0.632506
	665	0.763842	0.781947	0.732754	0.779993	0.795135	0.756187
	866	0.828528	0.826174	0.798502	0.86137	0.859361	0.801727
	936	0.831147	0.822945	0.756845	0.866127	0.833206	0.788208
	1017	0.841793	0.82618	0.778755	0.847719	0.854224	0.786098
	1325	0.829921	0.808128	0.767977	0.818784	0.846131	0.820016
	1326	0.817373	0.806833	0.813032	0.776287	0.7967	0.80601
	1426	0.675592	0.679886	0.7171	0.676123	0.698898	0.667448
	1754	0.805393	0.746447	0.714848	0.773735	0.811258	0.703731
5end	28	0.995836	0.99236	1	0.983248	0.974657	0.976733
	755	0.980433	0.98986	0.970136	0.535992	0.425354	0.334384
	1228	0.954551	0.955143	0.956885	0.818575	0.797721	0.738916
	1258	0.936851	0.955881	0.958402	0.727783	0.734887	0.675308
	1266	0.998324	0.981093	0.996888	0.741948	0.78666	0.778374
	1268	0.989137	0.994352	0.993339	0.98389	0.976866	0.97127
	1323	0.982117	0.97926	0.975119	0.861777	0.871381	0.869119
	1377	1	0.995191	0.99247	0.575986	0.59406	0.506133
	1425	0.998397	0.9983	0.996584	0.995534	0.998147	0.996394
	1638	0.998881	0.996573	1	0.998841	0.99227	0.999013
	152	0.699877	0.686796	0.717162	0.699062	0.689075	0.686382
	161	0.688011	0.776516	0.794534	0.66026	0.762635	0.799516
	338	0.827394	0.81274	0.792262	0.780327	0.85117	0.799374
	358	0.801448	0.783035	0.775831	0.738175	0.798459	0.818411
	642	0.792998	0.821143	0.80794	0.787578	0.823411	0.818073
	647	0.735727	0.77015	0.707025	0.775666	0.829529	0.810825
	665	0.785903	0.780292	0.76372	0.746408	0.779075	0.795012
	866	0.7958	0.784118	0.754003	0.779709	0.809909	0.770193
	936	0.702613	0.780963	0.702233	0.710109	0.918503	0.676142
	1017	0.751582	0.743224	0.766256	0.694471	0.799308	0.784036
	1325	0.786201	0.772812	0.762548	0.768605	0.801359	0.798226
	1326	0.809719	0.797204	0.793173	0.757718	0.840528	0.861718
	1426	0.698979	0.708773	0.669641	0.713937	0.725017	0.708255
	1754	0.652855	0.691275	0.6823	0.606842	0.634821	0.607554
fbl-2 KD 18S_Methscore
end	site	egfp KD_score_1	egfp KD_score_2	egfp KD_score_3	fbl-2 KD_score_1	fbl-2 KD_score_2	fbl-2 KD_score_3
3end	28	0.987284	0.982749	0.986774	0.716512	0.648481	0.688267
	755	0.949265	0.960213	0.953272	0.845981	0.830936	0.842764
	1228	0.912583	0.899885	0.91027	0.511953	0.494262	0.496287
	1258	0.860037	0.896058	0.883268	0.574019	0.544208	0.514853
	1266	0.927128	0.949277	0.922235	0.607455	0.615469	0.630598
	1268	0.922627	0.928923	0.922209	0.745138	0.766058	0.770579
	1323	0.950864	0.970188	0.936786	0.892494	0.899919	0.904448
	1377	0.925891	0.958711	0.943351	0.876962	0.880298	0.829734
	1425	0.945169	0.965138	0.961805	0.931894	0.937028	0.962679
	1638	0.990686	0.991722	0.992966	0.909635	0.912455	0.877522
	152	0.65039	0.700024	0.747094	0.643445	0.666114	0.685516
	161	0.722706	0.69927	0.650536	0.730657	0.753907	0.673739
	338	0.734747	0.779469	0.759778	0.684668	0.637872	0.788501
	358	0.679649	0.655017	0.662297	0.697482	0.675495	0.618254
	642	0.677831	0.704081	0.696596	0.708943	0.683591	0.738305
	647	0.691301	0.685006	0.692208	0.726874	0.675857	0.652272
	665	0.70041	0.751102	0.679391	0.718917	0.7172	0.744094
	866	0.756687	0.821749	0.753267	0.80875	0.809479	0.778304
	936	0.814206	0.819252	0.754737	0.80992	0.827253	0.824858
	1017	0.821257	0.821721	0.76257	0.816243	0.835483	0.784342
	1325	0.78466	0.841807	0.749324	0.776862	0.750078	0.715387
	1326	0.736712	0.786987	0.770583	0.7568	0.745129	0.726693
	1426	0.669482	0.665468	0.691099	0.637287	0.644072	0.625989
	1754	0.718811	0.780102	0.716772	0.759796	0.745318	0.735377
5end	28	0.997589	1	0.990538	0.850343	0.84395	0.902844
	755	0.984485	0.981937	0.978996	0.789562	0.76984	0.735804
	1228	0.945442	0.949615	0.956563	0.700125	0.683987	0.662513
	1258	0.957381	0.95708	0.948692	0.409707	0.454609	0.345238
	1266	0.98824	0.991665	0.995146	0.866736	0.860656	0.870884
	1268	0.993445	0.992691	0.996532	0.666092	0.674059	0.68459
	1323	0.974783	0.980003	0.977953	0.613796	0.579733	0.592557
	1377	0.996927	0.990295	0.995675	0.778357	0.774533	0.772232
	1425	0.998488	0.999198	1	0.981273	0.974818	0.965804
	1638	0.996551	0.994619	0.997921	0.915645	0.910666	0.90483
	152	0.651088	0.67648	0.696142	0.712218	0.694779	0.633107
	161	0.671611	0.719686	0.709456	0.697619	0.666072	0.738307
	338	0.721873	0.799219	0.769254	0.72973	0.761404	0.739763
	358	0.70671	0.746254	0.771984	0.713873	0.731709	0.729162
	642	0.684475	0.77924	0.762156	0.759339	0.727713	0.802811
	647	0.751428	0.793156	0.804188	0.721073	0.753089	0.757624
	665	0.689119	0.758337	0.764872	0.69505	0.703591	0.762249
	866	0.719105	0.741983	0.747656	0.775028	0.783377	0.729421
	936	0.769379	0.68692	0.784689	0.835055	0.757412	0.608247
	1017	0.710711	0.707158	0.771468	0.704049	0.744572	0.74941
	1325	0.711773	0.725144	0.778977	0.745977	0.762576	0.725556
	1326	0.720254	0.778428	0.816762	0.803074	0.813919	0.80359
	1426	0.679647	0.678335	0.705065	0.712551	0.677286	0.650931
	1754	0.696137	0.673785	0.690957	0.62409	0.65973	0.616668

## Sheet: 4C
fbl-1 KD 28S_Methscore
end	site	egfp KD_score_1	egfp KD_score_2	egfp KD_score_3	fbl-1 KD_score_1	fbl-1 KD_score_2	fbl-1 KD_score_3
3end	312	0.908353	0.900246	0.872108	0.920202	0.926677	0.886907
	313	0.894601	0.891107	0.866467	0.919362	0.910567	0.870848
	935	0.967948	0.967138	0.961974	0.859445	0.818845	0.720875
	937	0.983376	0.982877	0.979814	0.760366	0.724503	0.636361
	947	0.985821	0.987483	0.981917	0.936161	0.941153	0.919372
	1049	0.975968	0.972362	0.969604	0.880829	0.870156	0.821929
	1266	0.958633	0.937475	0.93808	0.897327	0.919543	0.929296
	1587	0.933648	0.928209	0.92851	0.115987	0.0546322	0.131948
	1599	0.963236	0.954173	0.95572	0.664858	0.654913	0.724875
	1600	0.938399	0.93074	0.916564	0.866725	0.864609	0.797493
	181	0.807169	0.781536	0.737377	0.83489	0.811196	0.71204
	204	0.777116	0.741288	0.727119	0.741804	0.746878	0.766319
	315	0.780612	0.798293	0.743427	0.807737	0.804083	0.735155
	397	0.849959	0.843241	0.809536	0.857704	0.836337	0.832597
	504	0.828695	0.828964	0.792502	0.855463	0.857033	0.795107
	551	0.793761	0.789248	0.759367	0.829314	0.821291	0.750039
	880	0.846125	0.825223	0.798842	0.81287	0.823201	0.804482
	987	0.794646	0.804271	0.783526	0.819344	0.789603	0.796214
	1048	0.818281	0.797522	0.736158	0.865218	0.871397	0.788236
5end	312	0.968213	0.970945	0.968047	0.960167	0.969455	0.976726
	313	0.966264	0.967059	0.97517	0.9676	0.975904	0.972249
	935	0.974754	0.969755	0.967734	0.58525	0.601871	0.585535
	937	0.991495	0.989774	0.988555	0.746431	0.728584	0.72188
	947	0.962897	0.964017	0.961119	0.661733	0.683064	0.688138
	1049	0.967748	0.967994	0.965349	0.786597	0.780029	0.777983
	1266	0.993865	0.994417	0.991569	0.827317	0.844494	0.847301
	1587	0.890273	0.897012	0.876114	-0.317311	-0.349453	-0.151989
	1599	0.978718	0.977957	0.965353	0.894376	0.828604	0.897677
	1600	0.938948	0.918091	0.901035	0.772204	0.60334	0.749135
	181	0.807868	0.823726	0.79938	0.779011	0.831552	0.825862
	204	0.779588	0.778529	0.803618	0.7652	0.817483	0.786017
	315	0.796313	0.810258	0.780302	0.79535	0.830486	0.864227
	397	0.783203	0.782027	0.707903	0.796695	0.784494	0.738409
	504	0.820079	0.810639	0.79107	0.790091	0.826081	0.839156
	551	0.737346	0.708531	0.760764	0.700064	0.742418	0.762159
	880	0.736515	0.696378	0.713881	0.608822	0.623264	0.720363
	987	0.736973	0.715302	0.723981	0.73695	0.729279	0.700798
	1048	0.778801	0.764342	0.745098	0.742201	0.74327	0.769678
fbl-2 KD 28S_Methscore
end	site	egfp KD_score_1	egfp KD_score_2	egfp KD_score_3	fbl-2 KD_score_1	fbl-2 KD_score_2	fbl-2 KD_score_3
3end	312	0.908598	0.91909	0.887411	0.902608	0.911992	0.87939
	313	0.886787	0.897345	0.86859	0.900711	0.887149	0.870973
	935	0.96413	0.972025	0.962681	0.815428	0.808577	0.729128
	937	0.97453	0.981616	0.977054	0.747794	0.724105	0.66836
	947	0.977821	0.98354	0.978073	0.929585	0.925756	0.919438
	1049	0.969926	0.978738	0.969776	0.876725	0.888776	0.844776
	1266	0.897217	0.934147	0.905559	0.862144	0.87049	0.926808
	1587	0.903946	0.927404	0.922535	0.548533	0.512436	0.550936
	1599	0.955636	0.95954	0.951721	0.478047	0.441562	0.492242
	1600	0.918255	0.930528	0.917193	0.83742	0.834197	0.795128
	181	0.763993	0.793524	0.702228	0.814829	0.82079	0.721234
	204	0.689841	0.737153	0.703839	0.711441	0.686799	0.732914
	315	0.787192	0.792613	0.723558	0.789746	0.809108	0.725543
	397	0.823679	0.832891	0.802606	0.835151	0.848104	0.827521
	504	0.81118	0.832334	0.79173	0.817291	0.826902	0.762924
	551	0.772812	0.793084	0.730159	0.782327	0.799301	0.734106
	880	0.765503	0.818767	0.745929	0.779545	0.77598	0.830877
	987	0.835864	0.835947	0.754883	0.793663	0.775313	0.845
	1048	0.773254	0.799556	0.714824	0.839442	0.851852	0.732684
5end	312	0.953686	0.954788	0.964153	0.957845	0.961528	0.959337
	313	0.956995	0.959258	0.958643	0.954223	0.962678	0.955258
	935	0.970932	0.972528	0.972001	0.573641	0.56868	0.552065
	937	0.985521	0.990721	0.988925	0.744462	0.728107	0.724471
	947	0.960079	0.960899	0.972458	0.661498	0.653268	0.672786
	1049	0.966661	0.962129	0.964572	0.801073	0.818246	0.824088
	1266	0.986635	0.992805	0.992584	0.800714	0.796242	0.80889
	1587	0.882593	0.884261	0.869879	0.420625	0.2688	0.335064
	1599	0.966216	0.980701	0.976895	0.724903	0.84384	0.83586
	1600	0.880874	0.927053	0.954596	0.726776	0.656561	0.553287
	181	0.706669	0.786679	0.775762	0.730591	0.738805	0.778812
	204	0.749907	0.763078	0.828681	0.749507	0.76159	0.728207
	315	0.740444	0.786099	0.772689	0.797939	0.769642	0.75576
	397	0.716812	0.754635	0.720322	0.726394	0.760414	0.748707
	504	0.758303	0.810667	0.784874	0.745074	0.761265	0.773946
	551	0.67933	0.722435	0.791412	0.716016	0.732786	0.71168
	880	0.699405	0.651636	0.712951	0.588285	0.591739	0.64266
	987	0.748408	0.750203	0.755886	0.712908	0.745061	0.669785
	1048	0.713933	0.722008	0.767772	0.71727	0.719998	0.688354

## Sheet: 4D-I
		primer	dNTP	egfp KD			fbl-1 KD
4D	18S Am28	RT-A	HIGH	31588.4	20003.7	34684.3	33589.6	33747.9	31924.1
		RT-U	HIGH	33372.4	31892.8	30562.8	33206.8	32445.9	28050.6
		RT-A	LOW	18291.9	27697.7	29673.3	32247.9	28685.8	27030.4
		RT-U	LOW	13900.3	11701.7	21957.2	25335.2	6854.76	14679.3
4E	18S Um1228	RT-A	HIGH	27176.7	33375	34050.4	34546.4	34539.4	32392.9
		RT-U	HIGH	23719.9	28663.5	28917.1	29723.5	29463.1	28108.7
		RT-A	LOW	20076.8	20429.1	20450.1	23283.1	24025.4	22930.1
		RT-U	LOW	11757.7	13045.7	13581.2	18235.2	17250.7	14283.2
4F	28S Am937	RT-A	HIGH	18036	18908.7	19632.8	21137.8	19986.6	18147.9
		RT-U	HIGH	13181.4	14240.9	15341.3	15445.6	14336.1	14600.9
		RT-A	LOW	16920.5	17822.4	17187.9	16978.1	17005.5	13884.6
		RT-U	LOW	13656.3	14306.5	13127	14585.3	14731.4	11460.9
		primer	dNTP	egfp KD			fbl-2 KD
4G	18S Am28	RT-A	HIGH	31588.4	20003.7	34684.3	28152.5	31959.8	33111.8
		RT-U	HIGH	33372.4	31892.8	30562.8	19402.1	28255.5	30789.4
		RT-A	LOW	18291.9	27697.7	29673.3	24669.1	22817	29390.5
		RT-U	LOW	13900.3	11701.7	21957.2	24034.2	23950.9	26569.5
4H	18S Um1228	RT-A	HIGH	21508.6	27490.7	28041.2	28324.2	29081.1	27207.7
		RT-U	HIGH	19337.1	22268.1	21729.4	23554.3	22457.4	18534.7
		RT-A	LOW	22148.5	23405.7	24603.7	27529.7	26763.4	23823.9
		RT-U	LOW	12679.4	14551.2	14004	20609.1	17548	14047
4I	28S Am937	RT-A	HIGH	16077.4	18716.3	16463	14619.6	15938.9	14252
		RT-U	HIGH	15133.2	15849.4	14755.4	14221.5	12885.8	11497.7
		RT-A	LOW	16696.5	15075.7	15910	14134.4	14284.5	12153.4
		RT-U	LOW	14546.7	12800.5	12486.7	12538.2	11017.3	11366.1
