# Supplementary material for: Fibrillarin homologs regulate translation in divergent cell lineages during planarian homeostasis and regeneration
Source: EMBO J. 2024 Nov 20;43(24):6591–625. doi: 10.1038/s44318-024-00315-x (PMC11649923; doi:10.1038/s44318-024-00315-x)
Supplement: Supplementary file 10 — Source data Fig. 5 [file 44318_2024_315_MOESM10_ESM.zip]

Archive with 54 entries (50 files):
- Figure 5/
- __MACOSX/._Figure 5
- Figure 5/5A/
- __MACOSX/Figure 5/._5A
- Figure 5/.DS_Store
- __MACOSX/Figure 5/._.DS_Store
- Figure 5/source data_Figure5B,F.xlsx
- __MACOSX/Figure 5/._source data_Figure5B,F.xlsx
- Figure 5/5D/
- __MACOSX/Figure 5/._5D
- Figure 5/5E/
- __MACOSX/Figure 5/._5E
- Figure 5/5A/fbl-1_KD_PIWI-1_NST_1.tif
- __MACOSX/Figure 5/5A/._fbl-1_KD_PIWI-1_NST_1.tif
- Figure 5/5A/fbl-1_KD_PIWI-1_NST_2.tif
- __MACOSX/Figure 5/5A/._fbl-1_KD_PIWI-1_NST_2.tif
- Figure 5/5A/egfp_KD_PIWI-1_NST_2.tif
- __MACOSX/Figure 5/5A/._egfp_KD_PIWI-1_NST_2.tif
- Figure 5/5A/egfp_KD_PIWI-1_NST_1.tif
- __MACOSX/Figure 5/5A/._egfp_KD_PIWI-1_NST_1.tif
- Figure 5/5A/egfp_KD_egr-5_NST_1.tif
- __MACOSX/Figure 5/5A/._egfp_KD_egr-5_NST_1.tif
- Figure 5/5A/fbl-2_KD_egr-5_NST_1.tif
- __MACOSX/Figure 5/5A/._fbl-2_KD_egr-5_NST_1.tif
- Figure 5/5A/egfp_KD_egr-5_NST_2.tif
- __MACOSX/Figure 5/5A/._egfp_KD_egr-5_NST_2.tif
- Figure 5/5A/fbl-2_KD_egr-5_NST_2.tif
- __MACOSX/Figure 5/5A/._fbl-2_KD_egr-5_NST_2.tif
- Figure 5/5D/hidden break_DIG_egfp_fbl-1_fbl-2_KD.jpg
- __MACOSX/Figure 5/5D/._hidden break_DIG_egfp_fbl-1_fbl-2_KD.jpg
- Figure 5/5D/ITS2_DIG_1.1S_egfp_fbl-1_fbl-2_KD.jpg
- __MACOSX/Figure 5/5D/._ITS2_DIG_1.1S_egfp_fbl-1_fbl-2_KD.jpg
- Figure 5/5D/gapdh_egfp_fbl-1_fbl-2_KD.jpg
- __MACOSX/Figure 5/5D/._gapdh_egfp_fbl-1_fbl-2_KD.jpg
- Figure 5/5D/18S_DIG_egfp_fbl-1_fbl-2_KD_2.jpg
- __MACOSX/Figure 5/5D/._18S_DIG_egfp_fbl-1_fbl-2_KD_2.jpg
- Figure 5/5D/28S_5'_DIG_egfp_fbl-1_fbl-2_KD.jpg
- __MACOSX/Figure 5/5D/._28S_5'_DIG_egfp_fbl-1_fbl-2_KD.jpg
- Figure 5/5D/18S_DIG_egfp_fbl-1_fbl-2_KD.jpg
- __MACOSX/Figure 5/5D/._18S_DIG_egfp_fbl-1_fbl-2_KD.jpg
- Figure 5/5D/28S_3'_DIG_egfp_fbl-1_fbl-2_KD_2.jpg
- __MACOSX/Figure 5/5D/._28S_3'_DIG_egfp_fbl-1_fbl-2_KD_2.jpg
- Figure 5/5D/28S_5'_DIG_egfp_fbl-1_fbl-2_KD_2.jpg
- __MACOSX/Figure 5/5D/._28S_5'_DIG_egfp_fbl-1_fbl-2_KD_2.jpg
- Figure 5/5D/methylene blue_egfp_fbl-1_fbl-2_KD.jpg
- __MACOSX/Figure 5/5D/._methylene blue_egfp_fbl-1_fbl-2_KD.jpg
- Figure 5/5D/ITS1_DIG_0.3s_egfp_fbl-1_fbl-2_KD.jpg
- __MACOSX/Figure 5/5D/._ITS1_DIG_0.3s_egfp_fbl-1_fbl-2_KD.jpg
- Figure 5/5D/ITS1_DIG_40S_egfp_fbl-1_fbl-2_KD.jpg
- __MACOSX/Figure 5/5D/._ITS1_DIG_40S_egfp_fbl-1_fbl-2_KD.jpg
- Figure 5/5E/puromycin labeled protein_intact_48 hpa.jpg
- __MACOSX/Figure 5/5E/._puromycin labeled protein_intact_48 hpa.jpg
- Figure 5/5E/total protein_intect_48 hpa.tif
- __MACOSX/Figure 5/5E/._total protein_intect_48 hpa.tif
