# Supplementary material for: Fibrillarin homologs regulate translation in divergent cell lineages during planarian homeostasis and regeneration
Source: EMBO J. 2024 Nov 20;43(24):6591–625. doi: 10.1038/s44318-024-00315-x (PMC11649923; doi:10.1038/s44318-024-00315-x)
Supplement: Supplementary file 10 — Source data Fig. 5 [file 44318_2024_315_MOESM10_ESM.zip › Figure 5/source data_Figure5B,F.xlsx]

## Sheet: 5B
		disperse	aggregate
egfpKD	PIWI+NST+	18	59
fbl-1 KD		42	49
egfp KD	egr-5+NST+	15	31
fbl-2 KD		43	12

## Sheet: 5F
puromyicn-labeled protein to total protein
egfp KD_puromycin+CHX	egfp KD_puromycin	fbl-1 KD_puromycin	fbl-2 KD_puromycin
0.026033	0.176727	0.151302	0.34231
0.048447	0.158329	0.085264	0.295178
0.059829	0.182708	0.170595	0.26256
