# Supplementary material for: Fibrillarin homologs regulate translation in divergent cell lineages during planarian homeostasis and regeneration
Source: EMBO J. 2024 Nov 20;43(24):6591–625. doi: 10.1038/s44318-024-00315-x (PMC11649923; doi:10.1038/s44318-024-00315-x)
Supplement: Supplementary file 11 — Source data Fig. 6 [file 44318_2024_315_MOESM11_ESM.zip]

Archive with 34 entries (31 files):
- Figure 6/
- __MACOSX/._Figure 6
- Figure 6/.DS_Store
- __MACOSX/Figure 6/._.DS_Store
- Figure 6/source data_Figure6C,E.xlsx
- __MACOSX/Figure 6/._source data_Figure6C,E.xlsx
- Figure 6/6B/
- __MACOSX/Figure 6/._6B
- Figure 6/6D/
- __MACOSX/Figure 6/._6D
- Figure 6/6B/egfp_KD.tif
- __MACOSX/Figure 6/6B/._egfp_KD.tif
- Figure 6/6B/sf3b5_KD_H3P.tif
- __MACOSX/Figure 6/6B/._sf3b5_KD_H3P.tif
- Figure 6/6B/snrpG_KD.tif
- __MACOSX/Figure 6/6B/._snrpG_KD.tif
- Figure 6/6B/snrpG_KD_H3P.tif
- __MACOSX/Figure 6/6B/._snrpG_KD_H3P.tif
- Figure 6/6B/sf3b5_KD_3.tif
- __MACOSX/Figure 6/6B/._sf3b5_KD_3.tif
- Figure 6/6B/sf3b5_KD_2.tif
- __MACOSX/Figure 6/6B/._sf3b5_KD_2.tif
- Figure 6/6B/sf3b5_KD_1.tif
- __MACOSX/Figure 6/6B/._sf3b5_KD_1.tif
- Figure 6/6B/egfp_KD_H3P.tif
- __MACOSX/Figure 6/6B/._egfp_KD_H3P.tif
- Figure 6/6D/egfp_KD.tif
- __MACOSX/Figure 6/6D/._egfp_KD.tif
- Figure 6/6D/polr2i_KD_H3P.tif
- __MACOSX/Figure 6/6D/._polr2i_KD_H3P.tif
- Figure 6/6D/egfp_KD_H3P.tif
- __MACOSX/Figure 6/6D/._egfp_KD_H3P.tif
- Figure 6/6D/polr2i_KD.tif
- __MACOSX/Figure 6/6D/._polr2i_KD.tif
