# Supplementary material for: Fibrillarin homologs regulate translation in divergent cell lineages during planarian homeostasis and regeneration
Source: EMBO J. 2024 Nov 20;43(24):6591–625. doi: 10.1038/s44318-024-00315-x (PMC11649923; doi:10.1038/s44318-024-00315-x)
Supplement: Supplementary file 11 — Source data Fig. 6 [file 44318_2024_315_MOESM11_ESM.zip › Figure 6/source data_Figure6C,E.xlsx]

## Sheet: 6C
egfp KD	snrpG KD	sf3b5 KD
112.666	0.677436	8.61916
113.885	0	1.9673
122.05	0	32.5335
	0

## Sheet: 6E
egfp KD	polr2i KD
319.974	273.144
271.207	37.5833
223.198	134.349
265.043	214.634
213.837	280.005
241.164	133.295
303.966	32.5914
295.343	239.982
439.493
396.468
381.381
522.653
337.064
322.999
449.152
