# Supplementary material for: Fibrillarin homologs regulate translation in divergent cell lineages during planarian homeostasis and regeneration
Source: EMBO J. 2024 Nov 20;43(24):6591–625. doi: 10.1038/s44318-024-00315-x (PMC11649923; doi:10.1038/s44318-024-00315-x)
Supplement: Supplementary file 12 — Source data Fig. 7 [file 44318_2024_315_MOESM12_ESM.zip]

Archive with 44 entries (41 files):
- Figure 7/
- __MACOSX/._Figure 7
- Figure 7/source data_Figure7E,G-H.xlsx
- __MACOSX/Figure 7/._source data_Figure7E,G-H.xlsx
- Figure 7/.DS_Store
- __MACOSX/Figure 7/._.DS_Store
- Figure 7/7E/
- __MACOSX/Figure 7/._7E
- Figure 7/7F/
- __MACOSX/Figure 7/._7F
- Figure 7/7E/fbl-2_KD_wntP-3_2.tif
- __MACOSX/Figure 7/7E/._fbl-2_KD_wntP-3_2.tif
- Figure 7/7E/fbl-2_KD_wntP-3_1.tif
- __MACOSX/Figure 7/7E/._fbl-2_KD_wntP-3_1.tif
- Figure 7/7E/egfp_KD_frizzled58-4.tif
- __MACOSX/Figure 7/7E/._egfp_KD_frizzled58-4.tif
- Figure 7/7E/fbl-2_KD_frizzled58-4.tif
- __MACOSX/Figure 7/7E/._fbl-2_KD_frizzled58-4.tif
- Figure 7/7E/fbl-2_KD_frizzled4.tif
- __MACOSX/Figure 7/7E/._fbl-2_KD_frizzled4.tif
- Figure 7/7E/egfp_KD_frizzled4.tif
- __MACOSX/Figure 7/7E/._egfp_KD_frizzled4.tif
- Figure 7/7E/egfp_KD_wntP-3_1.tif
- __MACOSX/Figure 7/7E/._egfp_KD_wntP-3_1.tif
- Figure 7/7E/egfp_KD_wntP-3_2.tif
- __MACOSX/Figure 7/7E/._egfp_KD_wntP-3_2.tif
- Figure 7/7F/24 hpa_wnt-1_fbl-2.tif
- __MACOSX/Figure 7/7F/._24 hpa_wnt-1_fbl-2.tif
- Figure 7/7F/72 hpa_wnt-1_fbl-2_1.gif
- __MACOSX/Figure 7/7F/._72 hpa_wnt-1_fbl-2_1.gif
- Figure 7/7F/48 hpa_wnt-1_fbl-2_1.gif
- __MACOSX/Figure 7/7F/._48 hpa_wnt-1_fbl-2_1.gif
- Figure 7/7F/24 hpa_wnt-1_fbl-2_1.gif
- __MACOSX/Figure 7/7F/._24 hpa_wnt-1_fbl-2_1.gif
- Figure 7/7F/6 hpa_wnt-1_fbl-2_1.tif.folderdownload.crdownload
- __MACOSX/Figure 7/7F/._6 hpa_wnt-1_fbl-2_1.tif.folderdownload.crdownload
- Figure 7/7F/48 hpa_wnt-1_fbl-2.tif
- __MACOSX/Figure 7/7F/._48 hpa_wnt-1_fbl-2.tif
- Figure 7/7F/6 hpa_wnt-1_fbl-2.tif
- __MACOSX/Figure 7/7F/._6 hpa_wnt-1_fbl-2.tif
- Figure 7/7F/72 hpa_wnt-1_fbl-2.gif
- __MACOSX/Figure 7/7F/._72 hpa_wnt-1_fbl-2.gif
- Figure 7/7F/wnt-1.xlsx
- __MACOSX/Figure 7/7F/._wnt-1.xlsx
