# Supplementary material for: Fibrillarin homologs regulate translation in divergent cell lineages during planarian homeostasis and regeneration
Source: EMBO J. 2024 Nov 20;43(24):6591–625. doi: 10.1038/s44318-024-00315-x (PMC11649923; doi:10.1038/s44318-024-00315-x)
Supplement: Supplementary file 12 — Source data Fig. 7 [file 44318_2024_315_MOESM12_ESM.zip › Figure 7/source data_Figure7E,G-H.xlsx]

## Sheet: 7E
wntP-3+ cell number			frizzled 4+ cell number			frizzled5/8-4+ cell number			wntP-3+ intensity
egfp KD	fbl-2 KD		egfp KD	fbl-2 KD		egfp KD	fbl-2 KD		egfp KD	fbl-2 KD
123	11		37.1455	30.313		116.755	48.8504		46.6652	41.6412
113	57		41.7562	26.3966		85.3715	24.5647		44.0189	38.4443
152	111		40.7008	36.1061		71.8103	31.4417		47.8888	45.8795
96	118			26.4161					42.4836	44.9067
97	131								47.6545	43.5451
	120									38.3123

## Sheet: 7G-H
24 hpa_wnt-1+ cell number			24hpa_wnt-1+ cells distance_to pole			48 hpa_wnt-1+ cell number			48hpa_wnt-1+ cells distance_to pole
egfp KD	fbl-2KD		egfp KD	fbl-2 KD		egfp KD	fbl-2 KD		egfp KD	fbl-2 KD
134	89		16.846	461.408		80	18		121.665	3.743
172	81		9.982	452.585		55	82		129.776	4.991
88	143		36.187	484.346		61	24		54.905	2.496
83	176		29.948	504.637		63	30		76.742	12.479
194			22.461	385.536		61	80		136.639	8.735
			36.187	254.083		117			127.28	9.983
			69.879	224.97					164.716	34.94
			92.965	189.681					150.366	22.461
			56.153	239.967					179.69	11.854
			60.521	298.194					142.255	28.7
			79.239	268.199					177.818	48.666
			56.778	254.083					219.622	58.649
			29.325	273.492					196.536	76.119
			6.24	298.194					185.306	36.187
			9.359	317.604					174.075	14.974
			18.717	156.155					162.22	38.06
			6.239	147.333					144.126	148.494
			38.683	180.858					149.742	54.281
			49.914	91.7531					169.084	7.487
			91.717	134.982					161.596	4.367
			77.366	210.854					146.622	4.367
			97.956	93.5177					211.511	1.872
			112.93	61.7565					241.459	6.863
			124.161	29.9952					239.587	17.47
			122.913	44.9935					209.015	14.975
			135.392	43.2288					179.066	34.316
			145.374	44.9935					201.528	28.077
			141.631	21.1732					159.725	18.094
			162.844	1.76326					72.375	12.479
			167.212	10.5866					82.982	5.616
			168.46	12.3513					87.973	0.624
			205.895	36.1715					102.323	21.838
			210.887	99.6912					99.828	21.838
			227.109	74.9887					112.306	41.803
			187.177	78.518					120.417	82.982
			178.442	33.5259					125.409	96.709
			185.93	92.634					136.639	117.298
			168.46	87.34					152.238	104.82
			149.118	165.859					142.879	65.513
			130.4	187.033					172.827	50.538
			149.118	255.846					130.4	29.949
			140.383	217.028					97.332	34.316
			125.409	241.73					107.939	27.453
			107.939	185.268					31.82	6.863
			104.195	204.677					61.768	19.342
			85.477	211.735					79.238	10.607
			84.23	165.859					95.46	20.59
			106.691	268.198					115.426	24.957
			61.144	329.072					99.204	34.316
			51.162	329.072					110.434	27.453
			56.153	332.601					102.323	14.351
			59.896	304.369					91.717	0
			85.477	383.769					90.469	89.222
			78.614	380.242					62.392	142.879
			76.119	367.89					75.495	125.409
			104.195	442.879					121.665	124.162
			101.7	478.17					132.896	152.238
			53.657	467.582					117.298	74.247
			32.444	427.882					152.238	255.186
			13.726	401.415					189.049	304.476
			14.974	374.948					218.998	371.86
			27.452	346.717					257.057	456.09
			51.162	287.606					338.791	238.964
			73.623	285.843					225.237	299.485
			76.119	337.894					210.263	314.459
			2.495	417.295					159.725	341.288
			16.846	502.871					146.622	275.152
			23.086	434.057					85.477	321.946
			16.846	531.103					41.803	202.776
			53.034	579.625					46.794	175.324
			64.265	572.568					53.033	139.76
			15.599	550.511					61.768	159.101
			4.991	522.281					72.999	111.683
			27.452	501.108					69.255	97.957
			46.17	490.519					64.264	102.324
			44.922	600.799					172.827	77.367
			66.136	541.689					147.246	53.034
			89.221	583.155					237.091	61.769
			1.248	643.147					117.922	89.222
			29.325	678.436					79.862	130.401
			28.077	769.305					146.623	141.632
			70.504	524.045					173.452	220.246
			91.718	574.332					180.939	246.451
			99.829	593.741					151.615	237.092
			80.487	671.377					116.675	298.861
			89.222	714.607					112.931	289.502
			86.726	749.896					89.222	172.204
			86.726	280.549					165.965	119.17
			114.803	552.276					125.41	74.871
			90.47	182.088					100.453	267.665
			97.333	159.935					159.102	116.674
			55.53	188.031					189.674	119.17
			60.521	202.079					170.956	87.35
			114.803	236.661					229.605	401.185
			1.248	210.725					101.7	461.706
			112.93	196.676					82.983	351.895
			107.939	145.886					95.461	285.135
			78.614	156.153					129.153	262.673
			107.939	171.821					99.205	215.255
			132.896	151.83					109.188	228.981
			124.161	178.306					76.119	33.5245
			149.118	191.273					64.889	47.6405
			149.118	186.41					53.658	19.4086
			130.4	194.515					51.162	82.9297
			178.442	169.661					19.966	157.92
			194.665	181.547					14.975	177.328
			224.613	209.644					0	172.034
			233.348	112.927					18.718	203.796
			204.647	95.0963					13.727	262.905
			273.903	82.1288					94.212	299.959
			272.655	78.3461					91.717	212.618
			240.835	65.3787					53.033	112.925
			202.152	101.58					64.264	54.6978
			172.203	126.435					3.744	105.868
			224.613	42.1448					9.358	179.093
			209.639	45.3871					79.238	114.689
			238.339	54.5727					49.29	119.101
			282.638	44.3063					53.658	264.67
			212.134	52.4112					72.376	305.252
			253.314	97.2579					86.726	307.016
			237.091	131.838					89.222	344.07
			272.655	75.6451					57.402	387.299
			230.852	63.7575					69.88	163.212
			265.168	51.8708					57.402	172.034
			242.083	76.725					71.128	148.215
			202.152	82.6692					45.547	201.149
			193.417	127.516					85.478	199.385
			292.621	151.83					71.128	213.5
			296.364	112.387					15.598	254.965
			61.144	89.153					21.213	204.678
			12.478	112.927					9.358	139.393
			24.957	63.7575					22.462	107.632
			49.291	54.5727					147.247	71.4607
			139.759	45.9274					63.017	50.2875
			126.657	27.0157					69.256	35.2892
			125.409	25.935					1.248	17.6453
			163.468	14.0482					9.359	12.3513
			174.699	32.4196					31.82	14.116
			179.691	44.3063					77.991	19.4086
			173.451	59.4353					76.743	41.4641
			234.596	23.7743					147.247	27.3482
			234.596	28.6369					90.469	49.4052
			267.664	30.258					16.846	0.882336
			202.152	36.2014					15.598	68.8137
			209.639	91.854					26.205	104.985
			149.742	104.822					10.607	217.91
			145.998	94.0156					9.359	308.781
			129.776	88.6126					26.829	306.134
			107.939	92.9348					69.256	125.276
			100.452	92.3944					148.495	59.1094
			100.452	119.951					174.7	3.52934
			74.247	74.5643					164.717	394.358
			86.726	36.2014					182.811	171.152
			77.991	57.8142					169.708	301.724
			58.025	43.2255					173.452	38.06
			69.256	40.5236					209.015	11.855
			92.965	29.7177					215.255	11.23
			100.452	20.532					255.186	29.948
			111.683	21.0724					251.442	34.94
			139.759	14.5886					270.784	27.453
			148.494	1.08077					301.98	33.692
			150.99	3.2423					187.802	91.093
			134.768	22.6935					169.708	117.922
			112.93	4.32221					173.452
			174.699	12.9675					137.264
			142.255	9.18566					162.221
			180.938	31.3388					113.555
			96.708	29.1773					99.828
			69.256	195.055					99.828
			63.016	59.4353					201.528
			85.478	0					241.46
			28.076	9.983					339.416
			51.786	16.222					272.032
			30.572	23.709					232.725
			19.965	19.966					221.494
			19.965	11.855					343.16
			19.965	0					392.45
			4.991	20.59					335.672
			25.581	29.324					306.972
			85.478	24.333					37.436
			114.178	56.777					81.111
			127.905	64.264					141.631
			158.477	84.23					116.05
			154.733	112.307					111.059
			160.973	122.289					207.144
			138.511	144.751					273.904
			162.221	154.734					153.486
			177.195	165.964					36.188
			139.759	212.135					49.29
			155.981	215.878					21.214
			82.982	198.408					9.983
			100.452	131.024					216.503
			85.478	124.785					239.588
			55.529	90.469					172.204
			54.281	82.982					125.409
			2.496	31.82					136.016
			7.487	77.991					5.615
			8.735	44.299					4.368
			14.974	30.572					9.359
			29.324	15.598					0.624
			53.034	2.496					54.906
			129.776	65.512					63.017
			109.187	56.777					42.427
			97.956	81.734					39.931
			81.734	117.298					47.418
			23.085	132.272					38.06
			9.983	126.033					43.051
			58.025	142.255					127.281
			58.025	165.964					89.222
			12.478	231.477					250.194
			17.47	280.143					191.545
			43.051	280.143					164.717
			38.059	257.681					237.092
			36.811	218.998					251.442
			38.059	197.161					258.929
			65.512	168.46					294.493
			95.46	155.981					327.561
			117.922	87.974					172.828
			121.665	24.333					184.682
			92.965	11.855					157.853
			101.7	31.82					185.306
			131.024	23.085					79.239
			144.751	31.82					29.325
			129.776	16.846					41.803
			165.964	51.786					24.957
			169.708	59.273					30.572
			179.691	80.486					87.974
			153.486	55.529					82.358
			153.486	36.812					121.666
			144.751	50.538					199.033
			190.921	33.068					164.093
			177.195	87.974					140.383
			219.622	134.768					179.691
			141.007	123.537					205.272
			163.468	136.016					214.007
			153.486	157.229					154.11
			144.751	189.673					117.922
			180.938	190.921					68.008
			168.46	192.169					45.547
			187.178	160.973					26.829
			180.938	160.973					77.367
			200.904	137.264					71.752
			215.878	95.461					18.094
			106.691	92.965					5.615
			120.418	76.743					12.478
			81.734	53.034					10.607
			90.469	60.521					3.12
			90.469	65.512					20.59
			80.486	76.743					9.983
			68.008	86.726					24.957
			26.829	102.948					16.846
			28.076	106.691					1.872
			31.82	110.435					21.838
			50.538	131.024					20.59
			46.794	138.512					122.914
			59.273	138.512					347.527
			74.247	147.247					306.348
			74.247	188.426					185.93
			87.973	189.673					231.477
			137.264	189.673					84.8299
			141.007	157.229					49.7093
			111.683	163.469					157.773
			127.905	118.546					137.781
			153.486	105.443					153.451
			172.203	81.734					137.781
			187.178	61.769					199.378
			247.698	48.042					191.814
			158.477	66.76					178.306
			180.938	79.239					114.548
			173.451	105.443					69.7017
			137.264	127.281					69.7017
			111.683	137.264					69.7017
			117.922	111.059					32.96	370.537
			79.238	116.05					49.7101	352.892
			71.751	77.991					19.9925	372.302
			79.238	82.982					22.6935	359.951
			106.691	121.042					10.8068	312.31
			99.204	137.264					8.10489	301.724
			116.674	121.042					0	314.075
			141.007	100.452					5.94336	374.067
			148.494	200.904					3.78269	329.954
			170.956	217.126					8.10489	261.14
			182.186	236.468					21.0724	233.791
			189.673	230.229					30.2572	186.15
			204.648	223.989					39.4428	175.564
			220.87	241.459					67.5393	154.39
			208.391	233.972					82.128	157.92
			235.844	240.211					106.983	210.853
			261.425	232.724					100.499	247.907
			246.451	215.878					84.2895	308.781
			295.117	212.135					108.604	342.305
			175.947	218.998					108.064	379.359
			149.742	270.16					121.572	385.536
			233.348	291.373					132.918	385.536
			208.391	301.356					141.023	338.777
			209.639	301.356					87.5318	310.546
			233.348	261.425					96.1762	289.372
			261.425	167.212					52.4103	226.733
			238.963	167.212					74.0231	251.436
			238.963	248.946					61.0556	228.498
			30.572	296.365					49.7093	210.853
			70.503	261.425					37.2813	177.328
			48.042	313.835					32.9591	223.204
			12.478	183.434					22.6927	81.165
			64.264	104.196					10.8059	63.5211
			162.221	232.724					1.08077	33.5245
			170.956	174.699					18.3705	16.763
			235.845	187.178					30.7976	22.9379
			214.631	228.981					59.4344	72.3431
			256.434	13.102					69.1605	55.5801
			295.118	6.863					78.3461	35.2892
			283.887	99.204					207.482	72.3431
			271.408	198.408					218.289	38.8185
			248.947	145.375					223.692	26.4672
			225.862	166.588					55.6526	18.5262
			177.196	166.588					249.627	34.4069
			148.495	149.118					215.587	13.2336
			152.238	182.81					215.047	19.4086
			193.418	200.904					150.209	74.1077
			258.93	219.622					159.394	75.8724
			322.57	225.861					73	104.103
			312.587	300.732					59.273	91.7516
			281.391	252.066					54.282	102.338
			416.783	242.083					36.812	129.688
			109.188	166.588					24.957	156.155
			86.726	172.827					11.854	239.085
			117.923	122.913					18.093	202.031
			115.427	89.845					16.846	284.078
			112.931	89.845					28.076	228.498
			60.521	137.888					14.35	187.915
			70.504	159.101					34.315	235.555
			54.282	174.075					10.607	161.448
			8.735	212.135					32.445	44.9935
			58.026	210.887					47.419	60.8741
			50.539	237.092					42.427	110.279
			44.299	184.058					25.581	106.75
			51.786	189.05					10.607	127.923
			14.975	327.561					22.462	73.2254
			39.308	278.271					58.026	104.985
			39.308	285.758					86.726	67.9314
			35.564	278.271					71.752	74.9901
			9.983	257.057					59.897	52.0522
			3.743	295.741					79.239	131.452
			33.693	293.245					94.213	153.508
			70.504	265.792					1.872	149.979
			41.804	220.87					9.982	217.029
			125.41	224.613					19.341	245.26
			126.657	209.639					3.12	187.033
			230.853	196.537					5.615	240.849
			192.17	172.827					21.837	438.469
			148.495	166.588					24.958	114.689
			49.291	157.853					8.112	21.1732
			16.223	165.34					39.932
			6.24	121.666					311.34
			36.812	147.87					293.87
			94.213	125.409					286.383
			109.188	100.452					278.895
			137.888	154.11					302.605
			159.726	171.58					314.459
			131.649	179.067					296.365
			272.656	208.391					311.964
			239.588	200.28					321.946
			170.956	263.297					285.135
			190.922	284.51					291.998
			217.127	255.81					265.169
			439.244	244.579					255.186
			230.853	219.622					233.973
			202.153	197.785					257.682
			127.905	176.571					272.656
			266.417	146.623					212.135
			282.639	131.648					187.178
			320.075	111.683					189.674
			116.675	92.341					165.341
			152.238	157.853					172.204
			102.948	244.579					149.743
			75.496	275.775					174.7
			56.778	267.04					172.828
			214.631	238.34					150.367
			238.34	217.126					172.828
			298.861	287.006					147.871
			351.271	278.271					109.188
			436.749	224.613					136.64
			437.997	185.306					114.179
			124.162	181.562					96.709
			66.761	171.58					89.222
			90.47	157.853					69.256
			87.974	145.375					51.786
			6.24	107.939					35.564
			328.81	109.187					22.462
			155.982	86.102					28.077
			152.238	78.615					57.402
			204.648	56.153					74.248
			303.852	26.205					92.342
			9.983	67.384					99.205
			8.735	119.17					91.718
			37.435	121.666					65.513
			44.923	93.589					62.393
			71.127	69.88					42.427
			99.828	49.914					39.308
			126.033	22.461					38.06
			77.367	11.231					42.427
			129.776	59.897					54.906
			173.451	62.393					68.008
			41.179	119.17					82.983
			118.546	107.939					66.761
			38.683	129.153					71.752
			46.17	141.631					92.342
			56.153	132.896					92.965
			53.657	166.588					114.803
			132.272	170.332					107.94
			172.203	151.614					114.179
			207.143	167.836					114.803
			219.622	161.597					162.221
			180.938	122.913					160.349
			203.4	96.708					141.632
			209.639	107.939					139.76
			147.246	66.136					197.785
			113.554	66.136					204.024
			101.076	61.145					250.195
			133.52	38.683					256.434
			113.554	32.444					126.657
			107.315	33.692					124.786
			104.819	84.854					132.897
			106.067	104.196					155.358
			79.862	135.392					55.53
			43.675	120.418					99.829
			114.802	182.81					115.427
			78.615	197.785					145.375
			132.272	195.289					47.419
			178.443	151.614					88.598
			198.408	151.614					18.094
			198.408	171.58					77.991
			243.331	105.443					85.478
			255.81	115.426					155.982
			238.34	132.896					77.367
			101.076	109.187					37.436
			137.264	77.367					21.837
			136.016	76.119
			153.486	59.897
			173.451	47.418
			168.46	81.11
			200.904	71.128
			233.348	84.854
			219.622	117.922
			267.04	139.135
			182.186	86.102
			168.46	120.418
			168.46	146.623
			145.999	132.896
			169.708	156.605
			187.178	181.562
			222.118	184.058
			288.254	164.093
			168.46	152.862
			218.374	227.109
			132.272	234.596
			139.759	224.613
			269.536	250.818
			195.913	287.006
			58.649	312.587
			99.828	272.032
			313.211	247.075
			233.348	296.989
			155.981	327.561
			189.673	304.476
			63.64	245.827
			3.743	205.896
			21.213	189.05
			203.4	157.853
			164.716	117.922
			182.186	100.452
			243.331	78.615
			77.367	93.589
			126.033	87.35
			170.956	93.589
			230.852	120.418
			7.487	125.409
			24.957	125.409
			16.222	157.853
			21.213	44.923
			8.735	67.384
			16.222	109.187
			27.453	141.631
			38.684	212.135
			61.769	177.819
			65.513	154.11
			44.923	130.401
			12.479	295.741
			104.196	268.288
			102.948
			100.452
			157.854
			183.435
			180.939
			190.922
			160.349
			141.632
			116.675
			76.743
			97.957
			59.897
			43.675
			91.718
			96.709
			94.213
			59.897
			37.436
			21.214
			1.248
			8.735
			24.957
			34.939
			32.444
			63.016
			66.76
			77.99
			77.99
			84.23
			96.708
			104.195
			115.426
			125.409
			136.639
			167.212
			157.229
			192.169
			184.682
			197.16
			213.382
			219.622
			203.4
			184.682
			165.964
			147.87
			135.392
			122.913
			91.717
			102.947
			106.691
			75.495
			50.538
			34.939
			4.991
			22.461
			13.726
			36.187
			53.033
			248.323
			283.887
			142.879
			205.896
			406.8
			439.244
			510.996
			316.331
			315.083
			41.18
			75.495
			41.18
			2.495
			9.982
			59.273
			120.417
			154.733
			187.177
			203.4
			205.895
			222.117
			250.818
			239.587
			232.1
			245.826
			272.655
			257.057
			283.886
			306.347
			326.313
			337.544
			333.8
			325.065
			345.031
			363.749
			351.27
			385.586
			416.782
			398.064
			429.261
			403.056
			477.303
			444.235
			292.621
			307.595
			250.818
			157.229
			190.921
			152.238
			190.922
			224.614
			249.571
			184.682
			69.256
			84.23
			182.186
			291.373
			125.409
			6.239
			12.478
			32.444
			154.11
			199.656
			147.246
			183.434
			104.195
			107.939
			357.509
			381.842
			357.509
			447.355
			238.339
			136.639
			93.589
			6.239
			8.111
			8.735
			5.615
			46.17
			204.648
			137.888
			64.265
			3.12
			51.785
			142.879
			22.462
			30.573
			27.453
			29.948
			38.683
			7.487
			13.103
			19.341
			31.82
			34.316
			91.093
			95.46
			101.7
			259.554
			252.066
			187.801
			131.648
			280.142
			262.049
			248.322
			270.16
			174.076
			182.187
			48.666
			30.572
			92.965
			11.854
			19.965
			31.821
			53.658
			34.939
			111.058
			153.485
			215.254
			43.675
			54.282
			94.213
			125.41
