# Supplementary material for: Fibrillarin homologs regulate translation in divergent cell lineages during planarian homeostasis and regeneration
Source: EMBO J. 2024 Nov 20;43(24):6591–625. doi: 10.1038/s44318-024-00315-x (PMC11649923; doi:10.1038/s44318-024-00315-x)
Supplement: Supplementary file 12 — Source data Fig. 7 [file 44318_2024_315_MOESM12_ESM.zip › Figure 7/7F/wnt-1.xlsx]

## Sheet: 24 hpa_wnt-1_cell number
egfp KD	fbl-2KD
134	89
172	81
88	143
83	176
194

## Sheet: 24 hpa_wnt-1_distance_to pole
egfp KD	fbl-2 KD
16.846	461.408
9.982	452.585
36.187	484.346
29.948	504.637
22.461	385.536
36.187	254.083
69.879	224.97
92.965	189.681
56.153	239.967
60.521	298.194
79.239	268.199
56.778	254.083
29.325	273.492
6.24	298.194
9.359	317.604
18.717	156.155
6.239	147.333
38.683	180.858
49.914	91.7531
91.717	134.982
77.366	210.854
97.956	93.5177
112.93	61.7565
124.161	29.9952
122.913	44.9935
135.392	43.2288
145.374	44.9935
141.631	21.1732
162.844	1.76326
167.212	10.5866
168.46	12.3513
205.895	36.1715
210.887	99.6912
227.109	74.9887
187.177	78.518
178.442	33.5259
185.93	92.634
168.46	87.34
149.118	165.859
130.4	187.033
149.118	255.846
140.383	217.028
125.409	241.73
107.939	185.268
104.195	204.677
85.477	211.735
84.23	165.859
106.691	268.198
61.144	329.072
51.162	329.072
56.153	332.601
59.896	304.369
85.477	383.769
78.614	380.242
76.119	367.89
104.195	442.879
101.7	478.17
53.657	467.582
32.444	427.882
13.726	401.415
14.974	374.948
27.452	346.717
51.162	287.606
73.623	285.843
76.119	337.894
2.495	417.295
16.846	502.871
23.086	434.057
16.846	531.103
53.034	579.625
64.265	572.568
15.599	550.511
4.991	522.281
27.452	501.108
46.17	490.519
44.922	600.799
66.136	541.689
89.221	583.155
1.248	643.147
29.325	678.436
28.077	769.305
70.504	524.045
91.718	574.332
99.829	593.741
80.487	671.377
89.222	714.607
86.726	749.896
86.726	280.549
114.803	552.276
90.47	182.088
97.333	159.935
55.53	188.031
60.521	202.079
114.803	236.661
1.248	210.725
112.93	196.676
107.939	145.886
78.614	156.153
107.939	171.821
132.896	151.83
124.161	178.306
149.118	191.273
149.118	186.41
130.4	194.515
178.442	169.661
194.665	181.547
224.613	209.644
233.348	112.927
204.647	95.0963
273.903	82.1288
272.655	78.3461
240.835	65.3787
202.152	101.58
172.203	126.435
224.613	42.1448
209.639	45.3871
238.339	54.5727
282.638	44.3063
212.134	52.4112
253.314	97.2579
237.091	131.838
272.655	75.6451
230.852	63.7575
265.168	51.8708
242.083	76.725
202.152	82.6692
193.417	127.516
292.621	151.83
296.364	112.387
61.144	89.153
12.478	112.927
24.957	63.7575
49.291	54.5727
139.759	45.9274
126.657	27.0157
125.409	25.935
163.468	14.0482
174.699	32.4196
179.691	44.3063
173.451	59.4353
234.596	23.7743
234.596	28.6369
267.664	30.258
202.152	36.2014
209.639	91.854
149.742	104.822
145.998	94.0156
129.776	88.6126
107.939	92.9348
100.452	92.3944
100.452	119.951
74.247	74.5643
86.726	36.2014
77.991	57.8142
58.025	43.2255
69.256	40.5236
92.965	29.7177
100.452	20.532
111.683	21.0724
139.759	14.5886
148.494	1.08077
150.99	3.2423
134.768	22.6935
112.93	4.32221
174.699	12.9675
142.255	9.18566
180.938	31.3388
96.708	29.1773
69.256	195.055
63.016	59.4353
85.478	0
28.076	9.983
51.786	16.222
30.572	23.709
19.965	19.966
19.965	11.855
19.965	0
4.991	20.59
25.581	29.324
85.478	24.333
114.178	56.777
127.905	64.264
158.477	84.23
154.733	112.307
160.973	122.289
138.511	144.751
162.221	154.734
177.195	165.964
139.759	212.135
155.981	215.878
82.982	198.408
100.452	131.024
85.478	124.785
55.529	90.469
54.281	82.982
2.496	31.82
7.487	77.991
8.735	44.299
14.974	30.572
29.324	15.598
53.034	2.496
129.776	65.512
109.187	56.777
97.956	81.734
81.734	117.298
23.085	132.272
9.983	126.033
58.025	142.255
58.025	165.964
12.478	231.477
17.47	280.143
43.051	280.143
38.059	257.681
36.811	218.998
38.059	197.161
65.512	168.46
95.46	155.981
117.922	87.974
121.665	24.333
92.965	11.855
101.7	31.82
131.024	23.085
144.751	31.82
129.776	16.846
165.964	51.786
169.708	59.273
179.691	80.486
153.486	55.529
153.486	36.812
144.751	50.538
190.921	33.068
177.195	87.974
219.622	134.768
141.007	123.537
163.468	136.016
153.486	157.229
144.751	189.673
180.938	190.921
168.46	192.169
187.178	160.973
180.938	160.973
200.904	137.264
215.878	95.461
106.691	92.965
120.418	76.743
81.734	53.034
90.469	60.521
90.469	65.512
80.486	76.743
68.008	86.726
26.829	102.948
28.076	106.691
31.82	110.435
50.538	131.024
46.794	138.512
59.273	138.512
74.247	147.247
74.247	188.426
87.973	189.673
137.264	189.673
141.007	157.229
111.683	163.469
127.905	118.546
153.486	105.443
172.203	81.734
187.178	61.769
247.698	48.042
158.477	66.76
180.938	79.239
173.451	105.443
137.264	127.281
111.683	137.264
117.922	111.059
79.238	116.05
71.751	77.991
79.238	82.982
106.691	121.042
99.204	137.264
116.674	121.042
141.007	100.452
148.494	200.904
170.956	217.126
182.186	236.468
189.673	230.229
204.648	223.989
220.87	241.459
208.391	233.972
235.844	240.211
261.425	232.724
246.451	215.878
295.117	212.135
175.947	218.998
149.742	270.16
233.348	291.373
208.391	301.356
209.639	301.356
233.348	261.425
261.425	167.212
238.963	167.212
238.963	248.946
30.572	296.365
70.503	261.425
48.042	313.835
12.478	183.434
64.264	104.196
162.221	232.724
170.956	174.699
235.845	187.178
214.631	228.981
256.434	13.102
295.118	6.863
283.887	99.204
271.408	198.408
248.947	145.375
225.862	166.588
177.196	166.588
148.495	149.118
152.238	182.81
193.418	200.904
258.93	219.622
322.57	225.861
312.587	300.732
281.391	252.066
416.783	242.083
109.188	166.588
86.726	172.827
117.923	122.913
115.427	89.845
112.931	89.845
60.521	137.888
70.504	159.101
54.282	174.075
8.735	212.135
58.026	210.887
50.539	237.092
44.299	184.058
51.786	189.05
14.975	327.561
39.308	278.271
39.308	285.758
35.564	278.271
9.983	257.057
3.743	295.741
33.693	293.245
70.504	265.792
41.804	220.87
125.41	224.613
126.657	209.639
230.853	196.537
192.17	172.827
148.495	166.588
49.291	157.853
16.223	165.34
6.24	121.666
36.812	147.87
94.213	125.409
109.188	100.452
137.888	154.11
159.726	171.58
131.649	179.067
272.656	208.391
239.588	200.28
170.956	263.297
190.922	284.51
217.127	255.81
439.244	244.579
230.853	219.622
202.153	197.785
127.905	176.571
266.417	146.623
282.639	131.648
320.075	111.683
116.675	92.341
152.238	157.853
102.948	244.579
75.496	275.775
56.778	267.04
214.631	238.34
238.34	217.126
298.861	287.006
351.271	278.271
436.749	224.613
437.997	185.306
124.162	181.562
66.761	171.58
90.47	157.853
87.974	145.375
6.24	107.939
328.81	109.187
155.982	86.102
152.238	78.615
204.648	56.153
303.852	26.205
9.983	67.384
8.735	119.17
37.435	121.666
44.923	93.589
71.127	69.88
99.828	49.914
126.033	22.461
77.367	11.231
129.776	59.897
173.451	62.393
41.179	119.17
118.546	107.939
38.683	129.153
46.17	141.631
56.153	132.896
53.657	166.588
132.272	170.332
172.203	151.614
207.143	167.836
219.622	161.597
180.938	122.913
203.4	96.708
209.639	107.939
147.246	66.136
113.554	66.136
101.076	61.145
133.52	38.683
113.554	32.444
107.315	33.692
104.819	84.854
106.067	104.196
79.862	135.392
43.675	120.418
114.802	182.81
78.615	197.785
132.272	195.289
178.443	151.614
198.408	151.614
198.408	171.58
243.331	105.443
255.81	115.426
238.34	132.896
101.076	109.187
137.264	77.367
136.016	76.119
153.486	59.897
173.451	47.418
168.46	81.11
200.904	71.128
233.348	84.854
219.622	117.922
267.04	139.135
182.186	86.102
168.46	120.418
168.46	146.623
145.999	132.896
169.708	156.605
187.178	181.562
222.118	184.058
288.254	164.093
168.46	152.862
218.374	227.109
132.272	234.596
139.759	224.613
269.536	250.818
195.913	287.006
58.649	312.587
99.828	272.032
313.211	247.075
233.348	296.989
155.981	327.561
189.673	304.476
63.64	245.827
3.743	205.896
21.213	189.05
203.4	157.853
164.716	117.922
182.186	100.452
243.331	78.615
77.367	93.589
126.033	87.35
170.956	93.589
230.852	120.418
7.487	125.409
24.957	125.409
16.222	157.853
21.213	44.923
8.735	67.384
16.222	109.187
27.453	141.631
38.684	212.135
61.769	177.819
65.513	154.11
44.923	130.401
12.479	295.741
104.196	268.288
102.948
100.452
157.854
183.435
180.939
190.922
160.349
141.632
116.675
76.743
97.957
59.897
43.675
91.718
96.709
94.213
59.897
37.436
21.214
1.248
8.735
24.957
34.939
32.444
63.016
66.76
77.99
77.99
84.23
96.708
104.195
115.426
125.409
136.639
167.212
157.229
192.169
184.682
197.16
213.382
219.622
203.4
184.682
165.964
147.87
135.392
122.913
91.717
102.947
106.691
75.495
50.538
34.939
4.991
22.461
13.726
36.187
53.033
248.323
283.887
142.879
205.896
406.8
439.244
510.996
316.331
315.083
41.18
75.495
41.18
2.495
9.982
59.273
120.417
154.733
187.177
203.4
205.895
222.117
250.818
239.587
232.1
245.826
272.655
257.057
283.886
306.347
326.313
337.544
333.8
325.065
345.031
363.749
351.27
385.586
416.782
398.064
429.261
403.056
477.303
444.235
292.621
307.595
250.818
157.229
190.921
152.238
190.922
224.614
249.571
184.682
69.256
84.23
182.186
291.373
125.409
6.239
12.478
32.444
154.11
199.656
147.246
183.434
104.195
107.939
357.509
381.842
357.509
447.355
238.339
136.639
93.589
6.239
8.111
8.735
5.615
46.17
204.648
137.888
64.265
3.12
51.785
142.879
22.462
30.573
27.453
29.948
38.683
7.487
13.103
19.341
31.82
34.316
91.093
95.46
101.7
259.554
252.066
187.801
131.648
280.142
262.049
248.322
270.16
174.076
182.187
48.666
30.572
92.965
11.854
19.965
31.821
53.658
34.939
111.058
153.485
215.254
43.675
54.282
94.213
125.41

## Sheet: 48 hpa_want-1_cell number
egfp KD	fbl-2 KD
80	18
55	82
61	24
63	30
61	80
117

## Sheet: 48 hpa_wnt-1_distance_to pole
egfp KD	fbl-2KD
121.665	3.743
129.776	4.991
54.905	2.496
76.742	12.479
136.639	8.735
127.28	9.983
164.716	34.94
150.366	22.461
179.69	11.854
142.255	28.7
177.818	48.666
219.622	58.649
196.536	76.119
185.306	36.187
174.075	14.974
162.22	38.06
144.126	148.494
149.742	54.281
169.084	7.487
161.596	4.367
146.622	4.367
211.511	1.872
241.459	6.863
239.587	17.47
209.015	14.975
179.066	34.316
201.528	28.077
159.725	18.094
72.375	12.479
82.982	5.616
87.973	0.624
102.323	21.838
99.828	21.838
112.306	41.803
120.417	82.982
125.409	96.709
136.639	117.298
152.238	104.82
142.879	65.513
172.827	50.538
130.4	29.949
97.332	34.316
107.939	27.453
31.82	6.863
61.768	19.342
79.238	10.607
95.46	20.59
115.426	24.957
99.204	34.316
110.434	27.453
102.323	14.351
91.717	0
90.469	89.222
62.392	142.879
75.495	125.409
121.665	124.162
132.896	152.238
117.298	74.247
152.238	255.186
189.049	304.476
218.998	371.86
257.057	456.09
338.791	238.964
225.237	299.485
210.263	314.459
159.725	341.288
146.622	275.152
85.477	321.946
41.803	202.776
46.794	175.324
53.033	139.76
61.768	159.101
72.999	111.683
69.255	97.957
64.264	102.324
172.827	77.367
147.246	53.034
237.091	61.769
117.922	89.222
79.862	130.401
146.623	141.632
173.452	220.246
180.939	246.451
151.615	237.092
116.675	298.861
112.931	289.502
89.222	172.204
165.965	119.17
125.41	74.871
100.453	267.665
159.102	116.674
189.674	119.17
170.956	87.35
229.605	401.185
101.7	461.706
82.983	351.895
95.461	285.135
129.153	262.673
99.205	215.255
109.188	228.981
76.119	33.5245
64.889	47.6405
53.658	19.4086
51.162	82.9297
19.966	157.92
14.975	177.328
0	172.034
18.718	203.796
13.727	262.905
94.212	299.959
91.717	212.618
53.033	112.925
64.264	54.6978
3.744	105.868
9.358	179.093
79.238	114.689
49.29	119.101
53.658	264.67
72.376	305.252
86.726	307.016
89.222	344.07
57.402	387.299
69.88	163.212
57.402	172.034
71.128	148.215
45.547	201.149
85.478	199.385
71.128	213.5
15.598	254.965
21.213	204.678
9.358	139.393
22.462	107.632
147.247	71.4607
63.017	50.2875
69.256	35.2892
1.248	17.6453
9.359	12.3513
31.82	14.116
77.991	19.4086
76.743	41.4641
147.247	27.3482
90.469	49.4052
16.846	0.882336
15.598	68.8137
26.205	104.985
10.607	217.91
9.359	308.781
26.829	306.134
69.256	125.276
148.495	59.1094
174.7	3.52934
164.717	394.358
182.811	171.152
169.708	301.724
173.452	38.06
209.015	11.855
215.255	11.23
255.186	29.948
251.442	34.94
270.784	27.453
301.98	33.692
187.802	91.093
169.708	117.922
173.452
137.264
162.221
113.555
99.828
99.828
201.528
241.46
339.416
272.032
232.725
221.494
343.16
392.45
335.672
306.972
37.436
81.111
141.631
116.05
111.059
207.144
273.904
153.486
36.188
49.29
21.214
9.983
216.503
239.588
172.204
125.409
136.016
5.615
4.368
9.359
0.624
54.906
63.017
42.427
39.931
47.418
38.06
43.051
127.281
89.222
250.194
191.545
164.717
237.092
251.442
258.929
294.493
327.561
172.828
184.682
157.853
185.306
79.239
29.325
41.803
24.957
30.572
87.974
82.358
121.666
199.033
164.093
140.383
179.691
205.272
214.007
154.11
117.922
68.008
45.547
26.829
77.367
71.752
18.094
5.615
12.478
10.607
3.12
20.59
9.983
24.957
16.846
1.872
21.838
20.59
122.914
347.527
306.348
185.93
231.477
84.8299
49.7093
157.773
137.781
153.451
137.781
199.378
191.814
178.306
114.548
69.7017
69.7017
69.7017
32.96	370.537
49.7101	352.892
19.9925	372.302
22.6935	359.951
10.8068	312.31
8.10489	301.724
0	314.075
5.94336	374.067
3.78269	329.954
8.10489	261.14
21.0724	233.791
30.2572	186.15
39.4428	175.564
67.5393	154.39
82.128	157.92
106.983	210.853
100.499	247.907
84.2895	308.781
108.604	342.305
108.064	379.359
121.572	385.536
132.918	385.536
141.023	338.777
87.5318	310.546
96.1762	289.372
52.4103	226.733
74.0231	251.436
61.0556	228.498
49.7093	210.853
37.2813	177.328
32.9591	223.204
22.6927	81.165
10.8059	63.5211
1.08077	33.5245
18.3705	16.763
30.7976	22.9379
59.4344	72.3431
69.1605	55.5801
78.3461	35.2892
207.482	72.3431
218.289	38.8185
223.692	26.4672
55.6526	18.5262
249.627	34.4069
215.587	13.2336
215.047	19.4086
150.209	74.1077
159.394	75.8724
73	104.103
59.273	91.7516
54.282	102.338
36.812	129.688
24.957	156.155
11.854	239.085
18.093	202.031
16.846	284.078
28.076	228.498
14.35	187.915
34.315	235.555
10.607	161.448
32.445	44.9935
47.419	60.8741
42.427	110.279
25.581	106.75
10.607	127.923
22.462	73.2254
58.026	104.985
86.726	67.9314
71.752	74.9901
59.897	52.0522
79.239	131.452
94.213	153.508
1.872	149.979
9.982	217.029
19.341	245.26
3.12	187.033
5.615	240.849
21.837	438.469
24.958	114.689
8.112	21.1732
39.932
311.34
293.87
286.383
278.895
302.605
314.459
296.365
311.964
321.946
285.135
291.998
265.169
255.186
233.973
257.682
272.656
212.135
187.178
189.674
165.341
172.204
149.743
174.7
172.828
150.367
172.828
147.871
109.188
136.64
114.179
96.709
89.222
69.256
51.786
35.564
22.462
28.077
57.402
74.248
92.342
99.205
91.718
65.513
62.393
42.427
39.308
38.06
42.427
54.906
68.008
82.983
66.761
71.752
92.342
92.965
114.803
107.94
114.179
114.803
162.221
160.349
141.632
139.76
197.785
204.024
250.195
256.434
126.657
124.786
132.897
155.358
55.53
99.829
115.427
145.375
47.419
88.598
18.094
77.991
85.478
155.982
77.367
37.436
21.837
